# Supplementary material for: Multi-omics analysis reveals LARP1 as a key integrator of translation and metabolism in AML
Source: Oncogenesis. 2026 May 16;15(1):37. doi: 10.1038/s41389-026-00623-3 (PMC13346483; doi:10.1038/s41389-026-00623-3)
Supplement: Supplementary file 2 — Table S1 [file 41389_2026_623_MOESM2_ESM.csv]

Table S1. Differentially expressed genes identified by RNA-seq of total/input RNA from sgNT U937 cells treated with the mTOR inhibitor vistusertib (mTORi) versus vehicle control. Columns list gene symbol	log2 fold change	and adjusted P value (padj).
Gene	log2FC	padj
NME1-NME2	-8.09600686	1.36E-07
HIST1H4J	-8.086485766	0.011909621
HIST1H2AM	-7.344045817	4.73E-06
TEX29	-4.271194589	0.004356202
SHB	-3.076935317	0.028756788
LRRC8B	-3.012063791	0.017214636
APOE	-2.265086347	0.000212134
PMAIP1	-2.25779019	1.56E-05
PMF1-BGLAP	-2.16630643	0.048794199
SNHG9	-2.057648978	0.009244064
C17orf51	-1.996697132	0.037670637
UBASH3B	-1.963634629	4.27E-11
CCL2	-1.960137788	1.16E-06
DDIT4	-1.864102373	0.000642735
ZDHHC11	-1.805614549	0.016996397
ERCC6L2	-1.731130549	0.026417057
POLR3G	-1.717994586	0.000158246
TBC1D2	-1.704005164	4.28E-05
TFRC	-1.689007317	1.33E-05
MFSD2A	-1.678177667	2.79E-07
EIF5A2	-1.643032048	0.011614623
TIGAR	-1.607516218	0.012441083
HS3ST2	-1.574300304	0.020994055
FOXO6	-1.548369355	0.017001225
AMIGO3	-1.517071105	2.95E-06
DDIT3	-1.499831314	0.0003363
INSIG1	-1.493100806	0.004679578
LY6G5B	-1.484576883	0.023764398
SLC7A11	-1.483281872	0.046300696
SLC25A32	-1.475732358	7.09E-10
OSTM1	-1.464717843	7.65E-06
PIK3R3	-1.457284327	0.006490744
TNKS1BP1	-1.409681331	0.007302102
BHLHE40	-1.400539271	0.00516386
DUSP14	-1.400527907	0.006068723
CCDC64	-1.39703191	0.001894056
FOSL1	-1.382456031	0.016314931
APBB2	-1.370441523	3.83E-05
ADORA2A	-1.366974603	0.041885947
GBAT2	-1.360975496	0.048450933
RAB20	-1.360914294	5.29E-10
FAM208B	-1.358322064	4.35E-06
PLD6	-1.353436164	0.000321931
FBXO10	-1.345521748	0.004074819
PLAU	-1.294101183	5.83E-07
SLC41A1	-1.271079302	0.004074819
MARS2	-1.254833821	0.001340959
DYNLL1	-1.249697787	3.83E-13
ZNF703	-1.236868357	0.000880192
ASB2	-1.224384665	0.008148905
TULP4	-1.21772444	0.012737475
BCL2A1	-1.210889512	3.63E-08
YRDC	-1.209869238	0.000133828
HSPA1B	-1.197091283	0.001273214
MAT2A	-1.191001581	3.87E-12
ANAPC10	-1.186561525	0.032794649
P2RX5-TAX1BP3	-1.181453055	0.025858149
CD83	-1.181447518	0.000422706
GUCA1B	-1.164663075	0.04357117
LOC606724	-1.15835289	0.014584415
HECTD4	-1.156642482	0.024330366
CCND2	-1.155339988	2.88E-08
LRBA	-1.14229661	0.012157557
DENND2D	-1.129494511	4.55E-07
HMGCS1	-1.123504115	0.000113252
TRAF3	-1.122317061	4.64E-07
CALU	-1.101290099	2.94E-06
HNRNPAB	-1.093644747	5.24E-14
MAPK6	-1.091777045	2.89E-05
HSPA1A	-1.086818596	0.019026577
CDC26	-1.082129389	0.038882363
DUSP2	-1.071643026	0.013774945
AEN	-1.068033618	0.000104887
GMFB	-1.063068608	1.32E-05
SULT1A3	-1.061188256	0.000616857
STK40	-1.052840822	7.69E-05
GNB1L	-1.046078542	0.011909621
SC5D	-1.043169058	0.000713536
TNFRSF14	-1.043015887	0.008791102
BATF3	-1.042636668	1.06E-05
RMDN3	-1.041686714	0.000135854
DEGS1	-1.034696734	0.00016425
YWHAG	-1.023679155	1.25E-18
NAV2	-1.004196857	0.015128877
ZFYVE21	-0.999186961	0.034958759
SEPT3	-0.997816007	0.000481623
RALGDS	-0.990667051	0.003551948
RCN2	-0.981168222	3.84E-07
NOP2	-0.979019331	0.000141742
STYX	-0.976381171	0.007382238
DNAJB1	-0.973874668	0.000278992
PPP1R14C	-0.967697886	0.017063854
LSM10	-0.967136972	2.01E-05
PSAT1	-0.96599595	3.16E-08
EEF1E1	-0.965677692	0.004049729
SLC20A1	-0.965171642	1.02E-05
SLC27A4	-0.964407158	0.018529537
P2RY2	-0.964384044	0.000237758
TACC1	-0.962945316	9.51E-05
SLC25A33	-0.954918576	0.030875459
CYB5A	-0.953023483	0.029604106
PSME3	-0.952072185	2.84E-06
MINPP1	-0.943776786	0.012879657
PLCB1	-0.943638574	0.013774945
DANCR	-0.941638457	8.50E-06
TMEM70	-0.929056259	0.000617028
CYCS	-0.928656171	3.32E-12
NUFIP1	-0.927026934	0.002388465
GCLM	-0.924661114	0.00207635
FAM172A	-0.918527224	0.024482014
MRAS	-0.907586774	0.001665852
CUL3	-0.901169009	2.01E-05
CHRNA5	-0.896009558	0.045861179
KIF5B	-0.89541694	1.04E-07
MIR155HG	-0.889356957	0.043281588
CDC25A	-0.88617354	8.03E-06
C16orf91	-0.885980238	0.02093583
RAB1A	-0.885038781	3.70E-07
NCS1	-0.884917379	6.02E-06
PATL1	-0.880028685	0.011107161
SRP19	-0.878833809	4.57E-05
SLC3A2	-0.862082748	0.001070997
TRIB3	-0.861032797	0.003224172
TDG	-0.857517784	0.000120633
PPRC1	-0.855827243	0.000683201
MARS	-0.855102021	2.14E-06
DESI2	-0.848126864	0.001253672
SAR1B	-0.846137615	0.0052741
UHMK1	-0.843224888	0.000772726
SUV39H2	-0.840144708	0.042146362
ECRP	-0.839855862	0.047330374
DNLZ	-0.835067269	0.008279168
RNF6	-0.834095226	0.002753385
ARCN1	-0.833412508	1.81E-05
DIMT1	-0.832505946	0.031747505
ZHX1	-0.82981277	0.016510538
TWF1	-0.826661142	0.026146895
RRS1	-0.826147624	3.80E-05
IPO13	-0.821016046	0.003739022
COL4A2	-0.820841364	0.040504762
MPV17L2	-0.817075883	0.018684753
PINX1	-0.81636684	0.007626577
STRA13	-0.815657527	1.19E-08
BRIX1	-0.806779324	0.002610239
LTV1	-0.804717755	6.40E-05
FAM210A	-0.803335414	0.004183679
TXNRD1	-0.80305988	0.000484139
HOOK3	-0.802080858	0.002039033
LARP1B	-0.799969189	0.037573017
LRP8	-0.799550884	4.09E-05
NOP16	-0.799277493	1.12E-06
CREM	-0.791723446	0.048223191
TOMM5	-0.788825555	2.41E-09
SMG1P2	-0.78874044	0.021230498
XPO4	-0.787697408	0.033962421
KRT10	-0.786921303	0.014500863
DNAJA1	-0.7867955	0.000432319
FAM57A	-0.786031655	1.82E-05
SNHG12	-0.785202535	0.002506982
SRSF1	-0.783789005	4.27E-11
IDI1	-0.783448733	4.27E-05
NXT1	-0.783155264	3.86E-05
NFYA	-0.779924898	0.001536233
CEBPG	-0.779687214	3.42E-05
UBE2S	-0.779677634	0.000369257
CUL2	-0.778558609	0.00083973
NIP7	-0.776314318	9.23E-06
HSPH1	-0.776096252	1.72E-06
RITA1	-0.774483354	0.006544818
PTRH2	-0.774297502	0.00497934
ATP6V0B	-0.769876287	5.11E-06
CAMK1D	-0.768630222	0.037967006
STIP1	-0.76825584	1.29E-13
NDUFA3	-0.766079492	2.20E-05
ELOVL1	-0.765953315	0.011379998
NOM1	-0.763074083	9.26E-05
C12orf49	-0.761810464	0.007072712
ZFYVE26	-0.76171007	0.016817658
FLAD1	-0.7610299	0.000586039
NUPL1	-0.760554505	0.030373758
ABCD1	-0.757143966	0.007479919
DDX3X	-0.755081626	2.74E-06
ECE2	-0.75315163	0.017063854
TAF2	-0.746163399	0.017910782
ATF5	-0.745957796	1.38E-05
DDA1	-0.74490698	0.005976296
UBE3C	-0.744558563	0.001587832
GEMIN7	-0.736402522	0.004179077
CCDC86	-0.731699748	0.006198294
ATF4	-0.731333949	1.94E-07
GEMIN6	-0.730128967	0.049039355
NT5DC2	-0.728805328	0.0001639
C20orf24	-0.728391226	1.60E-05
UAP1L1	-0.727761519	0.000137754
EBNA1BP2	-0.726887597	3.35E-05
PPIF	-0.725428615	1.77E-06
EIF4A3	-0.72459274	8.04E-05
TBC1D14	-0.723753602	0.002231692
UTP15	-0.722775033	0.025009891
TIMM17A	-0.719086748	0.000215389
EXOSC3	-0.718981489	9.94E-05
FBXO9	-0.716331266	0.000242224
SLCO4A1	-0.714924208	0.003483712
PPP2CA	-0.714316474	2.16E-05
PFDN2	-0.713761612	6.40E-05
GNPNAT1	-0.712479753	0.002231692
CHUK	-0.71244072	0.013312861
TPRA1	-0.709884668	1.68E-05
TIMM21	-0.708393866	0.000155413
FCER1G	-0.708171591	0.010376888
MYEOV2	-0.706068632	0.001437346
WIPF1	-0.706034927	4.71E-05
BATF	-0.705121234	8.23E-05
CD3EAP	-0.70369322	0.039091229
FASN	-0.702280842	0.000220298
RAP2B	-0.701534277	0.048841819
C14orf169	-0.70138929	0.019345003
POLR2K	-0.700719625	9.92E-05
NPC1	-0.69962247	0.013663416
PIM2	-0.699590109	0.02179652
FAM91A1	-0.69784205	0.005863889
IQCB1	-0.69752715	0.037025008
TIMM44	-0.697397297	0.002571562
ATG101	-0.697233971	0.017471197
RFK	-0.694887222	0.007736368
NF2	-0.693399022	0.010296427
NOP10	-0.692662359	3.85E-07
RPS29	-0.692215129	0.004780017
PITPNA	-0.687746026	0.016122641
ASRGL1	-0.687321082	0.023038461
SLC7A5	-0.686812497	2.42E-07
TNPO2	-0.686353701	0.000586039
LTBR	-0.685730557	0.015653113
GTF2A2	-0.685058163	2.40E-09
MGC27345	-0.680007427	0.027585812
TOE1	-0.679754017	0.004356202
VEGFA	-0.67918461	0.014164524
SLC35B1	-0.678679148	0.000481623
BYSL	-0.67751741	6.80E-05
CABLES2	-0.677453491	0.03245124
POLG	-0.676351798	0.000192673
STXBP1	-0.67616645	0.027548893
MPHOSPH6	-0.673372375	0.001576152
AP4E1	-0.672500323	0.031497027
STK17A	-0.670944552	0.000338128
LIPA	-0.670385478	0.007235667
ATAD3B	-0.669143081	0.000461972
PTP4A1	-0.669066486	2.94E-06
SLC39A14	-0.668379937	0.000531885
TCEB3	-0.664768045	0.006544818
MRPL14	-0.664335946	8.03E-06
POLR3K	-0.662547713	0.009709896
TMEM206	-0.661530102	0.021201229
SMCO4	-0.659831325	0.023943989
SNAP47	-0.659707434	0.048631134
CHORDC1	-0.659107468	0.001510638
NOL6	-0.658257089	0.000338128
AMD1	-0.656878738	0.004895031
EIF4E	-0.654450649	0.000215389
FAM89B	-0.653787835	0.008498861
UQCR10	-0.653297464	1.72E-05
FAM3C	-0.653157724	0.034218713
BAZ1A	-0.650828505	3.08E-05
MRPS15	-0.650710708	2.89E-05
ARPC5L	-0.648762327	4.47E-05
PDF	-0.648306343	0.002014821
LETM1	-0.648211961	2.79E-05
CALML4	-0.64608695	0.039423835
COA4	-0.645289087	0.007072712
ATP5J	-0.644904381	6.40E-05
DPY19L1	-0.643987197	0.003691208
POLR3H	-0.642419672	0.001174845
SLC25A30	-0.642172427	0.031641512
KIF18B	-0.640839792	0.020546673
PIGC	-0.639186777	0.038755053
MAK16	-0.635045529	0.043691841
STARD3NL	-0.630653083	0.040447202
IMPAD1	-0.630033765	0.017142362
ARPP19	-0.627380495	7.04E-05
KCTD5	-0.627035205	0.026417057
LCP2	-0.626631661	0.049631085
C14orf142	-0.625103419	0.039048412
AHSA1	-0.624490057	0.010201977
AGRN	-0.624080543	0.004619246
GTPBP4	-0.623532946	0.0021823
DDX41	-0.621884416	8.15E-06
POP7	-0.621782382	0.008630974
ATP11C	-0.619148581	0.031111156
PICALM	-0.618593073	0.00610529
AKAP2	-0.618336705	0.001222801
DEXI	-0.617968853	0.007295963
INAFM2	-0.617432751	0.025376322
IMP4	-0.611072413	0.018794017
UBE2Q1	-0.61101523	0.006374629
EID2	-0.610725928	0.043064785
ST6GALNAC4	-0.610424154	0.043719769
RBM12	-0.610242326	0.011909621
ESF1	-0.606350618	0.021874699
NDUFS8	-0.604563351	0.000777214
ASNA1	-0.603096692	0.024151868
RPP25	-0.599870893	0.001195995
ARF4	-0.599238156	0.000132611
VMA21	-0.596825037	0.000173043
MRPS6	-0.596325677	7.74E-05
PPP1R8	-0.59498302	0.046300696
HSPA14	-0.594898053	0.01139769
RALA	-0.594804872	0.042617662
MAP2K3	-0.594638341	0.027859178
GLRX5	-0.594520271	0.000158246
UBE2M	-0.594089698	0.001587832
TMEM33	-0.592892042	0.00093447
BOLA2B	-0.592251339	0.00115654
PPP2R2A	-0.591498526	0.017028408
PEA15	-0.591474696	0.006544818
ALDH1B1	-0.591309581	0.01156553
TMC6	-0.591239465	0.021874699
ARPC1A	-0.59089596	0.001091947
POLR2C	-0.590718162	0.027994326
SSU72	-0.590040921	1.97E-07
SLC1A5	-0.586545031	2.65E-08
WDR36	-0.58578798	0.03340215
ATP13A2	-0.58490935	0.019510348
PRKRIR	-0.584805209	0.024151868
NOP56	-0.584668138	0.000133828
POP1	-0.584081583	0.042147116
TBC1D5	-0.583637351	0.027010382
NDUFAF6	-0.583242759	0.023764398
EIF5	-0.58168623	3.44E-05
DBF4	-0.580780928	0.011010436
CUL1	-0.579776866	0.01156553
HBS1L	-0.576689451	0.003066798
PRDX4	-0.57632702	0.024482014
HSPE1	-0.575645371	1.81E-05
HRAS	-0.57506038	0.006650762
TMEM158	-0.571729689	0.019225386
PSMD12	-0.570297445	0.019507161
RCOR1	-0.569548094	0.042188517
FAM136A	-0.569477279	9.41E-09
UBE2G2	-0.569249206	2.74E-06
EIF4G3	-0.569223068	0.042597213
UTP11L	-0.569119597	0.001091947
LSM1	-0.568992455	0.001468782
EXOSC4	-0.568439965	0.004328491
CDKN2AIPNL	-0.567572694	0.000216035
BOLA2	-0.567304619	0.000619848
CYC1	-0.566092586	0.014846292
PAK1IP1	-0.565656724	0.007335614
YWHAH	-0.565417642	0.000660848
FAM168B	-0.56485096	0.002666906
RAB6A	-0.564459563	0.004951636
TGFBR1	-0.564417128	0.021946744
SLC43A3	-0.56426287	1.09E-05
ZNF593	-0.560656521	0.001091947
NDUFA1	-0.560590816	0.000694808
PRNP	-0.559708049	0.007235667
COX17	-0.556482261	0.032685798
POLR1B	-0.555706403	0.044832726
C1orf198	-0.555203136	0.034049456
SRF	-0.555117018	0.002218788
LLPH	-0.554816394	0.002100413
SLIRP	-0.553933235	0.003042138
LAMTOR5	-0.552908284	0.010194821
ETF1	-0.55229518	0.003250518
IFI30	-0.55178107	0.044000617
PPP6C	-0.550768576	0.009494327
ZNF511	-0.550568354	0.019040498
MANF	-0.54676717	0.003691208
TRIAP1	-0.545779135	0.044012257
SCAF4	-0.543082889	0.031641512
MRPL52	-0.54165227	0.005838381
NDUFAF3	-0.540986659	0.031379755
NSMAF	-0.540741816	0.008373341
CREB3L2	-0.540670044	0.031513199
SLC9A3R1	-0.540523784	0.012157557
YTHDF2	-0.540044494	0.016435915
SLC26A6	-0.539813112	0.041063353
CCDC115	-0.538252372	0.020659934
USP16	-0.535312783	0.039376673
DPH3	-0.534810257	0.04806515
KPNA4	-0.534495629	0.000375059
EIF2B3	-0.533219208	0.036401442
TUBB4B	-0.533129099	0.002039033
SLC31A1	-0.531457597	0.008377875
TBC1D20	-0.530289514	0.031282172
SENP3	-0.530102258	0.041012421
CHCHD7	-0.528227569	0.000267629
LPCAT1	-0.527942933	7.21E-06
ISG20L2	-0.527019267	0.001070997
ANKRD27	-0.525870357	0.00048798
DESI1	-0.525812672	0.024999007
CCNK	-0.524520876	0.034450443
WDR77	-0.523184594	0.01156553
FAM156A	-0.520916621	0.035294857
ATP6V0E1	-0.520231594	0.027658618
ATP5J2	-0.518815435	0.001615424
LDHA	-0.51837281	0.003691208
TP53I11	-0.518249759	0.020621944
ABCD3	-0.517535886	0.043281588
HS6ST1	-0.517314159	0.000120633
DDX24	-0.513499551	0.000999446
PSMB2	-0.512912462	0.006186039
SNHG1	-0.512686707	0.047812875
NAA15	-0.511941269	0.034953406
SEC61B	-0.510354897	0.030373758
GARS	-0.509515436	0.003042138
MALAT1	-0.509345443	0.038825942
ULK3	-0.508816154	0.047941845
CRKL	-0.508061884	0.028888025
PSMA5	-0.507842831	0.027658618
ATP6V1G1	-0.507097451	0.001314212
SS18L2	-0.506959158	0.030598487
DUS1L	-0.504495384	0.009758804
AP1S2	-0.504383672	0.014500863
MRPL41	-0.502103774	0.001121717
EIF4G1	-0.500053271	0.000733335
NDUFA6	-0.499351674	0.015811873
FKBP4	-0.497606273	0.000141796
NAA60	-0.496751024	0.034510707
CCZ1	-0.494873719	0.019510348
PGP	-0.494215493	0.011072229
BAZ1B	-0.492484398	0.038807349
MYBBP1A	-0.490193896	0.045139353
ALKBH5	-0.489703122	0.019026577
COPRS	-0.489609879	0.000541543
SMIM4	-0.489503505	0.034555577
SCD	-0.488507768	0.014184626
DCAF13	-0.488211919	0.00017227
GNG5	-0.487652313	0.003091621
DDX6	-0.485954931	0.03711979
IMP3	-0.483499317	0.003906245
YTHDF1	-0.481570015	0.041012421
MRPL20	-0.480560767	0.003066798
C11orf98	-0.480288639	0.003066798
PNN	-0.479261231	0.002682444
NDUFB2	-0.477360608	0.001576152
H2AFZ	-0.474677433	0.000577337
TMEM163	-0.47378567	0.001032712
LYL1	-0.473314661	0.000403685
NAA50	-0.472649252	0.007382238
ATP6V0C	-0.471966751	0.000331228
ABCF1	-0.470786411	0.000226212
AUP1	-0.468536226	0.014705232
NUS1	-0.466801172	0.013774945
FOXP4	-0.466678181	0.005213259
TRMT6	-0.463662175	0.042135459
S100A11	-0.462262605	1.56E-05
FAR1	-0.461952601	0.033208302
RBM17	-0.46192538	0.003204293
GNPDA1	-0.461881947	0.024935128
NAA20	-0.460327289	0.002248569
FAM58A	-0.459849002	0.027548893
IRAK1	-0.458499038	0.002996604
GSTO1	-0.458074569	0.008418576
NSUN2	-0.457798053	0.027778279
UBE2N	-0.456865689	0.008346542
PRCC	-0.456207018	0.018760333
RP9	-0.455127564	0.024645096
VCP	-0.45508734	0.016057832
BCCIP	-0.455026606	0.000286548
NACC1	-0.454771527	0.032685798
LSG1	-0.454235663	0.018571158
ILF3	-0.452294239	2.19E-07
RAB2A	-0.451273649	0.005610983
LONP1	-0.449772757	0.007369392
TXNL4A	-0.449468598	2.20E-05
BRMS1	-0.448790395	0.001261128
RUVBL1	-0.448592107	0.026630693
SNRNP40	-0.448574486	0.003351007
TRA2B	-0.447179784	0.014969912
HYPK	-0.446302562	0.044665859
SMG7	-0.44519359	0.026574255
CHKA	-0.444827765	0.027658618
PREB	-0.444778217	0.027850959
IFRD2	-0.44467465	0.01655621
HEATR1	-0.442949431	0.036927874
METRNL	-0.441700317	0.022775174
SFSWAP	-0.440700056	0.036792643
USP7	-0.440206867	0.00284487
UBE2J2	-0.438961187	0.019792713
NDUFS6	-0.437125631	0.000733335
SIVA1	-0.437083508	0.00332743
EIF2S2	-0.436288535	3.27E-05
KPNA2	-0.435588019	0.006544818
DCXR	-0.434950162	0.006374629
MRTO4	-0.434190555	1.03E-05
MAFG	-0.432915032	0.048425033
TARDBP	-0.431736954	0.00062278
ARHGDIA	-0.43106535	0.000129923
PSMD9	-0.429981815	0.032410909
GAL	-0.428124527	0.034450443
DNTTIP2	-0.427687422	0.031111156
ODC1	-0.426247674	0.031725079
GPATCH4	-0.423705852	0.049039355
TSR1	-0.423433313	0.016242406
SNHG17	-0.423070088	0.03792831
PER3	-0.423068663	0.039952513
RBBP4	-0.422926543	0.007930826
C6orf106	-0.422437087	0.00400951
LYAR	-0.421872688	0.026820903
PPP5C	-0.421328556	0.041012421
DUS3L	-0.420829754	0.028888025
RAB8A	-0.420754076	0.027548893
PDCD5	-0.41907122	0.001780217
GLS	-0.419029171	0.028254689
NARS	-0.418966624	0.001444135
AP1S1	-0.417208352	0.018529537
PGAM5	-0.416309599	0.018194637
UBE2K	-0.414451783	0.029078541
HNRNPH3	-0.41418375	0.004779501
PFKP	-0.411122895	0.024482014
RBX1	-0.409761724	0.014538018
ADRM1	-0.409666865	0.01998157
TMED10	-0.409175153	0.027072541
MOB4	-0.408560959	0.04838913
CBX6	-0.40557707	0.036401442
USP39	-0.403834474	0.029214872
UQCR11	-0.403053746	0.001642431
CLTC	-0.402932052	0.010942484
MRPS26	-0.401501412	0.036401442
VPS26A	-0.399103712	0.048163647
CAP1	-0.398221865	0.03772281
DNAJB6	-0.398019224	0.044119678
VDAC1	-0.397788341	0.000915912
YKT6	-0.395080496	0.014307988
PPP4R3B	-0.392953594	0.037391051
GSPT1	-0.392914525	0.032714609
DDX39A	-0.392744837	0.001259513
RABL6	-0.392322793	0.008791102
SEPHS1	-0.392297017	0.026154093
GADD45GIP1	-0.391297509	0.030738576
COX7B	-0.386046776	0.008863339
PPP1R14B	-0.383951228	0.002753385
MTCH1	-0.38144886	0.000355448
ABCF2	-0.380874238	0.006362349
NUP210	-0.377479032	0.00765392
RBM8A	-0.37736901	0.014893975
SRRM1	-0.376760483	0.019510348
XPO5	-0.376431228	0.006544818
NOL10	-0.376316516	0.014576013
TCOF1	-0.375904113	0.014705232
C19orf53	-0.374611914	0.018794017
SYNCRIP	-0.373766986	0.000608848
TOMM40	-0.373119317	0.008711884
POLR2J	-0.372993036	0.016972162
RAB10	-0.37269609	0.036927874
IDH3A	-0.369568514	0.031111156
SEPW1	-0.369206575	0.037977633
NEDD8	-0.368605164	0.019516771
ADI1	-0.368373538	0.048576172
SLC35B2	-0.366875075	0.008863339
UBAP2L	-0.36654256	0.048576172
SRSF7	-0.365622107	0.016643239
KDELR2	-0.36427153	0.036401442
ATP2A2	-0.363846723	0.029604106
TCEB1	-0.363202672	0.019297362
PLEKHA2	-0.359799535	0.039879821
SNU13	-0.359355693	0.008377875
POLR2E	-0.359027171	0.015166008
POM121	-0.357328306	0.016817658
FAM122B	-0.355490503	0.02324712
SRSF2	-0.355211723	0.039376673
XPOT	-0.353250476	0.027260268
ELAVL1	-0.349743069	0.038530086
CSK	-0.348582951	0.000988289
NOP58	-0.347921439	0.043317298
CDC20	-0.347249149	0.031559553
PSMD7	-0.346861965	0.007959417
GAR1	-0.343091368	0.032685798
YARS	-0.342529038	0.000733335
SLC16A3	-0.342462228	0.006042696
PSMG1	-0.340257522	0.02119684
PPP6R1	-0.33951286	0.024999007
MORF4L2	-0.336134445	0.025198615
ERH	-0.330175807	0.001587832
GNB1	-0.328598383	0.036401442
CACYBP	-0.32751902	0.039727875
PSMG3	-0.326916329	0.027072541
UBE2V2	-0.322515413	0.043369477
TOMM6	-0.318920366	0.011010436
NME1	-0.318542657	0.004951636
CD164	-0.317796262	0.049631085
SPCS3	-0.317351996	0.036739205
U2AF2	-0.31647203	0.021461353
DDX56	-0.313395401	0.032410909
ATAD3A	-0.312661536	0.014937226
PSMD8	-0.312394805	0.048915828
DNAJC8	-0.311350657	0.040780645
GRB2	-0.304878167	0.023832222
DHX9	-0.303747879	0.04452157
ACTR1A	-0.302364988	0.039196623
PRMT1	-0.300331016	0.02119684
HSP90AA1	-0.297948091	0.014965479
FKBP1A	-0.295771092	0.001881678
SLC25A39	-0.292574287	0.026574255
RTN4	-0.290940119	0.023331266
GSTP1	-0.263366296	0.036320389
EIF4A1	-0.245927745	0.029093755
CCT6A	-0.233983918	0.012051318
CCT5	-0.229490411	0.041268188
HNRNPD	-0.220755162	0.041012421
ACTB	-0.212735705	0.038530086
RPS26	0.241811531	0.029841229
RPS10	0.244452669	0.031137859
ADRBK1	0.267852574	0.029733452
PDK1	0.270728881	0.030313421
LCP1	0.277437619	0.039335635
BAG6	0.280816525	0.039968167
RPL36	0.283002152	0.014846292
CCT4	0.29523729	0.01535348
PRRC2B	0.298015921	0.049039355
KDELR1	0.301373905	0.018529537
ATP5G2	0.30518416	0.007302102
CCL5	0.308714361	0.024008794
HNRNPA1	0.312713572	0.004475587
EIF3L	0.317830797	0.041012421
RPS13	0.319075034	0.039952513
RPL32	0.326584001	0.004098904
BTF3	0.327101995	0.047205851
MAF1	0.329876309	0.043691841
RPL27A	0.330208603	0.00867555
SCCPDH	0.333066107	0.015001796
RPS21	0.336266653	0.042051294
TMSB10	0.340047763	0.043691841
GNB2L1	0.340061294	0.006325522
CENPF	0.344978129	0.00880388
PSMG2	0.346964399	0.043271214
HADHA	0.348491971	0.014752152
EIF2S3	0.349392691	0.001004119
PIH1D1	0.353094725	0.039376673
HOMER3	0.355138966	0.007439532
RPL29	0.357780421	0.008711884
RRM1	0.362968587	0.041294849
ANXA2	0.364373349	0.030598487
RPS11	0.366373506	0.003064875
RPL19	0.368746781	0.000206097
RPS17	0.369938965	0.017049353
LMAN2	0.370949549	0.010292315
USP20	0.37201767	0.043004068
RAB11B	0.37653036	0.013663416
RPL27	0.376814666	0.000638241
H1FX	0.377382	0.034136214
RPS24	0.378259801	0.001308208
EIF3G	0.384656045	0.023943989
PSMD4	0.384855116	0.014452663
NAP1L1	0.385334397	0.01156553
IMPDH2	0.386396574	0.016444689
SLC25A26	0.386645825	0.04497468
ABHD14B	0.389615943	0.039376673
KIAA0101	0.394552469	0.026067119
NCOA4	0.395877939	0.017585347
WIPI2	0.397128608	0.00458819
VPS39	0.398897541	0.039952513
RPS19	0.401669629	9.22E-06
RUNX1	0.403949445	0.020838331
RAB37	0.404342897	0.025198615
CDCA7	0.40615961	0.020734803
STK38	0.40690155	0.015030882
ASUN	0.407308181	0.003095214
TWF2	0.407792949	0.014697835
LDHB	0.407962859	0.007436028
PGLS	0.409382629	0.01182855
MZT2A	0.409693545	0.006374629
TMEM59	0.410798087	0.027189064
SATB1	0.41171407	0.042525802
RPS18	0.412568547	0.002225948
FANCE	0.413013427	0.029604106
CES1	0.41373454	0.000564287
COX15	0.414358356	0.01827743
SARAF	0.415692172	0.000575793
ETFB	0.417455226	0.01139769
SMC4	0.417809298	0.004356202
CCPG1	0.418394434	0.006113216
HSP90AB1	0.422015861	0.000772726
EIF4B	0.425031936	0.011162933
C19orf60	0.425281873	0.024951839
BTBD2	0.425758898	0.004373235
PIGU	0.426237794	0.017485683
MADD	0.426308379	0.027778279
ARFGAP2	0.426397886	0.004921469
PRR11	0.431933072	0.004771001
UBXN6	0.435446588	0.012549787
PPA1	0.436585313	6.80E-05
RPL10	0.436610346	0.001679185
FNBP1	0.44218147	0.04579623
TUBGCP2	0.443104691	0.03772281
NUDT1	0.44368805	0.004373235
SCPEP1	0.44519635	0.004680764
RPS8	0.445858319	7.80E-05
ZNF395	0.446288875	0.013663416
SUMF2	0.446743145	0.018529537
RPS5	0.448727475	0.003297184
EIF3F	0.452648085	0.040263797
HLA-E	0.454478728	0.038424969
RPL36A	0.455414556	0.001937141
FOXK1	0.456785306	0.004587051
DCP2	0.457498907	0.04883653
ATP5C1	0.457917164	0.013276294
UPF3B	0.457970266	0.001196295
RPL38	0.459611994	0.000331273
RPL7	0.461748214	0.000438714
PTPN2	0.463794251	0.010994903
RFC1	0.463862779	0.023609918
APPL1	0.464699983	0.04579623
FES	0.466133705	0.010942484
MPST	0.469133224	0.03336621
F11R	0.470925962	0.038435913
S100A10	0.472451272	0.043691841
PKN1	0.473821517	0.015652743
INPP5D	0.47727345	0.000214079
MED15	0.477400644	0.030373758
SLC43A1	0.478811072	0.001562726
SEMA4A	0.478849078	0.040447202
RPS16	0.479770611	2.01E-05
RERE	0.482846056	0.039985774
ETS1	0.48427074	0.028934095
PFKL	0.484374417	0.005188929
EEF1D	0.485075409	0.002388465
GRN	0.487136875	0.006287477
GIT2	0.48839322	0.007909501
TALDO1	0.488704784	0.000558318
MT2A	0.490511559	0.000481623
GMFG	0.491014987	6.92E-05
ERGIC3	0.491342289	7.80E-05
TMEM173	0.493121027	0.006044974
MKRN1	0.493999711	0.021210766
NMRAL1	0.494233943	0.032797161
RPL17	0.496408264	3.74E-07
RPS7	0.498080648	1.04E-07
SLC25A37	0.502034075	0.0002479
IRS2	0.502524682	0.046921456
RPL18	0.503331717	3.14E-07
LPPR3	0.504654805	0.026400694
RPL34	0.504832519	2.78E-08
TPT1	0.506055996	0.000269381
LINC00341	0.506556092	0.039376673
SNX14	0.506620272	0.029604106
PJA2	0.515220604	0.032150322
HCLS1	0.515537784	0.001900806
B3GALT6	0.51624388	0.001611063
RPL13A	0.516720527	0.000292381
FAM111A	0.518274062	0.041286971
PSIP1	0.5190134	0.001989455
RPL26	0.522246103	7.95E-06
ETV5	0.523378596	0.024868655
ZNF266	0.526426494	0.036401442
MRPS18B	0.527169356	0.019637335
CAT	0.527379474	0.004179764
RPLP0	0.530407538	9.22E-06
SIPA1	0.530795234	0.039750518
CDIPT	0.532301604	0.020393477
NSA2	0.534504156	0.001894056
POLR2M	0.534764791	0.003598762
NT5C3A	0.53489838	0.013724419
OTUD5	0.536298629	0.000432319
MLC1	0.536603517	0.002772775
SLC25A6	0.539208634	4.99E-06
RPS2	0.540200565	1.45E-07
RPL4	0.544515198	0.001022895
WBP1L	0.546472636	0.037479804
C3orf80	0.547770716	0.024875099
SUN2	0.548511383	0.00367498
RPL7A	0.549176542	9.37E-08
CDT1	0.549221343	0.002413178
RPL3	0.55020606	0.000110283
EXOC3	0.550649531	0.009624408
ACY1	0.552135236	0.026417057
LIAS	0.552972126	0.02220913
XRCC1	0.553710891	0.041979574
RPL11	0.553816983	4.27E-11
SPTBN1	0.555423775	0.027072541
GOLGB1	0.556228634	0.045325645
SIL1	0.556323868	0.003948417
NUCB1	0.556746536	4.88E-05
RPL22	0.55783095	2.20E-05
FBXO25	0.559578481	0.03792831
MGEA5	0.560788541	0.000338128
CCBL2	0.562284043	0.045072777
DECR1	0.562308074	0.002240551
RPL37	0.562674631	9.81E-08
SLU7	0.563082718	0.017001225
CXorf38	0.563273226	0.049445669
BCL2L13	0.563392288	0.047024996
C19orf25	0.564446477	0.024355483
PCYOX1L	0.564896648	0.027658618
DNAJC7	0.56528792	4.05E-05
RPS25	0.565659495	3.85E-07
GTPBP2	0.566223929	0.000696166
TBC1D15	0.566953148	0.029214872
NMI	0.567132906	0.004804069
AP5B1	0.567948093	0.00540124
TAF8	0.568285292	0.002823557
RPL23	0.56874807	2.84E-06
MYO1F	0.569812564	0.000254642
SNHG6	0.571182135	0.002434267
RASA3	0.571232572	0.001066846
SSB	0.573954888	0.00027395
RMND1	0.576245344	0.02690575
RPS12	0.576803213	8.52E-05
GAPDH	0.578678492	1.11E-07
OXLD1	0.581369379	0.039968167
FLI1	0.581617582	0.009385507
OARD1	0.582408078	0.001308208
PRKCSH	0.583993956	0.000394877
H6PD	0.584275806	0.011909621
TNFAIP8L1	0.585468233	0.030598487
TBL1XR1	0.588518503	0.046645151
EEF1A1	0.588584397	0.001107784
ERMARD	0.588878802	0.00766678
EIF3CL	0.588950834	0.000900526
KLHDC3	0.594332534	7.75E-06
NECAP2	0.599916593	0.002267575
SIGIRR	0.600922356	0.041459735
ANKRD28	0.601771548	0.008377875
EXOC4	0.601839366	0.015644228
CLEC5A	0.60328604	0.04318175
CARHSP1	0.605714538	0.00540124
RPL37A	0.608748167	6.34E-08
MIS18BP1	0.609880806	0.000541543
NEAT1	0.61197569	0.021724171
QARS	0.61206318	4.24E-06
KBTBD11	0.612097439	0.000733691
CD37	0.613968291	0.014483225
ITGAL	0.615099633	0.007369392
IRX3	0.616982369	0.014310923
TKT	0.618616816	5.71E-13
LYST	0.620533613	0.002682444
TUBA1A	0.621630955	0.047205851
CHMP1B	0.624893296	0.013281402
B4GALT7	0.625106844	0.022957099
RASSF4	0.626127888	0.007626577
NEK3	0.628195352	0.034509806
THOC5	0.628836275	0.002506982
RPS4X	0.630039443	9.81E-08
IMPA2	0.632421791	0.018599842
EPB41L4A-AS1	0.632526507	0.000733335
SYF2	0.633977001	7.69E-05
RPL5	0.634472689	3.74E-07
SLC35E2	0.634765158	0.009523445
RPL12	0.637224829	4.36E-10
RPL18A	0.63776627	4.27E-11
LINC01578	0.639546177	0.000281926
CTDSP1	0.640353874	0.000150788
POC1A	0.641974069	0.019212555
RPL8	0.64669498	6.80E-10
WASF2	0.653129827	5.28E-07
CENPU	0.653738416	1.63E-06
KDM5B	0.654782672	0.010299854
SMARCA2	0.655245885	0.018760333
TRAPPC2	0.659456033	0.007499269
PCMTD2	0.659754937	0.014876434
VIM	0.660232208	0.000641231
CIR1	0.66209843	0.000852245
RPL13	0.663098056	7.65E-09
RPL6	0.66625	3.36E-09
VPS51	0.667164746	0.000481623
TMEM229B	0.670070328	0.007288755
RPL31	0.672079392	1.21E-11
RAB13	0.67449871	0.030313421
OGT	0.67494356	0.000974862
RPL21	0.67834169	7.21E-06
DTX3L	0.679158117	0.014481939
ZADH2	0.679641186	0.042326958
NARF	0.679647888	0.007028974
RPS14	0.679738024	1.09E-09
ANKZF1	0.682911447	0.043317298
VPS28	0.683006736	0.000161782
ATG13	0.687245512	0.000355448
WDR73	0.687705912	0.000250887
BAHCC1	0.690407731	0.000887182
EIF3H	0.690669322	2.29E-06
RPL28	0.69103988	1.06E-06
RPLP2	0.694031999	2.03E-06
GPSM3	0.699992262	0.00284487
SPTLC2	0.704788378	0.000166226
TAB1	0.705443467	0.017974415
DHRS13	0.707464501	0.026113259
SLC35C2	0.707647484	3.80E-05
COLQ	0.708403513	0.046921456
ABCC5	0.712641441	0.018760333
RPL9	0.716866992	1.26E-10
LRRCC1	0.719462493	0.037391051
ILF3-AS1	0.721158846	0.001149765
SLFN13	0.724443859	0.037573017
WDR48	0.725091421	0.013774945
BSDC1	0.726634439	0.031747505
NDRG1	0.726722811	0.000430427
PAIP2	0.727443809	0.001723197
RPS3A	0.727771577	8.10E-08
CD44	0.72816748	1.04E-07
GCA	0.729793726	0.041294849
SERPINB1	0.73305584	2.04E-15
INAFM1	0.737783713	0.033568379
MXD4	0.739036427	0.012139847
NFE2	0.739888299	0.034901723
DDX50	0.741517536	0.000152959
GPCPD1	0.74408138	0.004356202
HERC5	0.745759872	0.023764398
ST8SIA4	0.748272114	7.80E-05
BRD8	0.749963542	0.02419461
COG4	0.751138818	0.016116918
ANXA1	0.754894712	0.01156553
BTN3A2	0.75637216	0.013733262
TMCO3	0.758013018	0.035794003
RNF44	0.761285607	0.01216386
MRPS31	0.761636244	0.038424969
HSD17B11	0.763998639	0.027189064
BLOC1S5	0.770987193	0.009029462
KCNN4	0.774093263	0.032464495
HKR1	0.777924988	0.020596255
CCM2	0.778125199	7.46E-07
MIPEP	0.779241504	0.018529537
SELPLG	0.780481861	4.35E-05
NCKAP1L	0.780484516	2.88E-08
TRMT1L	0.784005038	0.030313421
ACACB	0.784886094	0.032127522
EIF3E	0.785535827	2.06E-08
SUV420H2	0.787339227	0.026630693
HOXA9	0.792629285	2.91E-06
RPL24	0.793674165	4.93E-08
DCLRE1C	0.794936034	5.06E-05
WDTC1	0.79728278	0.001968745
CTDSP2	0.79773928	3.80E-05
SLC35E2B	0.799734743	0.009244064
R3HDM2	0.802011571	0.017317911
EEF2	0.807063023	5.85E-15
ADGRE5	0.809342416	8.34E-09
PPM1K	0.812920951	0.046300696
MAP2K5	0.81613707	0.010665626
GLTSCR2	0.819843582	1.38E-05
ANXA2R	0.821858641	0.001894056
PYCRL	0.827061739	0.026587338
DNAJC1	0.82786905	0.005577656
BNIP3L	0.836440785	2.20E-05
DDB2	0.836609456	0.000460885
TRPM4	0.843708611	0.011962047
ST6GAL1	0.848930609	0.021201229
TSG101	0.851462465	0.017063854
MMP24-AS1	0.856929624	0.004356202
ADCK3	0.857038797	2.89E-05
NUB1	0.864792289	0.007390008
CBX2	0.866585204	1.59E-06
RPS20	0.870685157	1.21E-11
PPP1R21	0.874046086	0.004102522
LOC148413	0.874521108	0.001932485
ZNF217	0.875714028	0.009531503
ANKRD22	0.876291576	0.017063854
RCSD1	0.876823433	9.10E-06
ATG2A	0.878830062	0.004116442
MYO1G	0.883211299	5.06E-05
ARHGAP25	0.884285099	0.034443834
ARHGAP1	0.889758442	0.000593843
PDCD4	0.891997961	4.96E-09
RPL14	0.892003107	2.62E-15
FBXO43	0.895091826	0.028258683
ACOT11	0.902230017	0.019040498
RPS3	0.902300813	2.36E-12
TLE4	0.903927055	0.03711979
LOC100507412	0.908876773	0.000509443
MTURN	0.911844493	0.007235667
FAM134C	0.914017216	3.27E-05
AGTPBP1	0.914050501	0.000259376
TKFC	0.916986013	0.027778279
POLD4	0.924518782	0.002820118
MKS1	0.936153255	0.019792713
UBALD2	0.942905775	8.12E-08
NEGR1	0.943855518	0.007414865
PPOX	0.946992958	0.018529537
KIAA0430	0.949624318	0.001194813
BTG1	0.952932499	0.013724419
HOXA11-AS	0.954337758	1.38E-05
RPS6	0.97169409	2.48E-12
LOC81691	0.974357803	0.014876434
TLR4	0.981005165	0.008863339
NCF1C	0.981581505	0.006598181
RPS9	0.99423489	5.91E-18
AGTRAP	0.997367774	5.40E-07
EIF4EBP3	1.000187502	0.023832222
SNX15	1.005164395	0.025198615
CUL7	1.007885111	0.000616857
SAMD9	1.016889815	0.023900759
TMEM79	1.017131315	0.014461004
TK2	1.021559658	0.001587832
KLC4	1.024614103	0.003854547
HMGCL	1.028691565	0.000438819
COMMD3-BMI1	1.028920244	0.007135415
COG5	1.029039703	0.008121716
TRAPPC6A	1.02989563	1.12E-06
TMEM147-AS1	1.031333387	0.036567087
PIGO	1.037696407	0.016510538
TMUB2	1.043515218	0.047550945
LOC100129931	1.045030126	0.027072541
EEF1G	1.046567843	4.63E-30
NBR1	1.047042915	6.40E-05
CASP9	1.054075646	0.025198615
HGSNAT	1.066235906	0.003691208
TMEM143	1.066327831	0.009739727
ERO1B	1.070481496	0.013724419
C17orf59	1.075681612	0.001647944
ORAI3	1.077160135	0.000880192
SPSB3	1.07903324	0.000278992
LINC01410	1.083046563	0.028133948
TMEM200B	1.087089737	0.000343688
CAPS	1.087430523	0.016468533
CCDC28A	1.090913962	6.80E-05
IL16	1.09106329	0.00102863
ZNF766	1.094476399	0.04569193
NCF1B	1.105598414	0.004771001
HECA	1.115145449	1.73E-05
GCC2	1.125183283	0.01057587
ING4	1.130503536	0.001171354
RMI2	1.13315674	1.16E-06
ARSD	1.149998498	2.89E-05
STOML1	1.154913449	0.014956169
YPEL3	1.185203261	8.50E-06
CEP68	1.204938969	0.04579623
ZNF688	1.221068321	0.001370192
AGO4	1.221925079	9.22E-06
ZNF496	1.225132034	0.031747505
DERL3	1.240099748	0.002100413
FAM86HP	1.241460922	0.025198615
CALHM2	1.261833126	0.02343944
NEMP2	1.288738855	0.002464567
PHYKPL	1.293735333	0.001004119
CHRNA7	1.297997162	0.048874621
ACVR2B	1.298935806	7.80E-05
FLJ10038	1.305085401	0.000145769
RNF125	1.310606658	0.019297362
NUDT18	1.317238402	0.00285767
CBX7	1.337412578	0.021879287
YPEL2	1.341969033	0.003691208
CYB5D2	1.34610492	0.023038461
PAQR8	1.349553558	0.000215236
TREML2	1.350124591	0.019271123
SP110	1.357475995	0.000447646
TSC22D3	1.36694856	5.42E-06
LOC100996255	1.386122087	0.004209338
SYTL3	1.386985559	0.004098904
CLHC1	1.408498043	0.025198615
YPEL5	1.416395657	3.59E-05
MTBP	1.421359826	0.039485835
DEPTOR	1.422670202	0.018126078
PCMTD1	1.445132242	7.80E-06
RBL2	1.45388424	0.004356202
FRAT1	1.455812272	0.000422471
NR1D2	1.471456224	0.001733758
LRMP	1.5170212	0.004045215
BSPRY	1.538825644	0.031607926
CBLB	1.558947476	0.013607564
NOXA1	1.619988488	0.012549787
ABTB1	1.620163711	3.27E-05
FLJ35934	1.622542459	0.030313421
ADAMTSL4	1.636831728	0.025009891
HK3	1.656599291	3.84E-07
PBXIP1	1.681741946	8.94E-09
EVI2A	1.685350588	0.022324827
TGFBR2	1.696088256	0.003573693
EPOR	1.731902758	0.005610983
ZNF575	1.739423315	0.027256475
DPEP2	1.76253959	0.032302386
NUDT7	1.76468709	0.032410909
CECR6	1.840363848	3.95E-06
LINC01002	1.864758775	0.020238624
HINFP	1.866351008	0.004045215
CREB3L4	1.887609271	0.002918522
LDLRAD2	1.939933447	0.018500591
KLHL6	1.944683935	0.003816904
LINC01560	2.012262148	0.024482014
PNRC1	2.082041066	0.001147729
BMF	2.098209322	5.68E-05
TNFSF10	2.130331122	0.01459472
OSER1-AS1	2.193881241	0.002516368
SMIM14	2.198579099	0.024330366
BCL6	2.250966162	2.88E-08
YPEL1	2.264767256	3.00E-09
CCNG2	2.297584636	0.000221891
KLHL24	2.610640267	2.04E-05
FBXO32	2.710652929	0.011962047
ROPN1L	2.748273752	4.27E-05
TTC12	2.752628584	0.007235667
RGPD5	10.45682708	1.42E-06
TGIF2-C20orf24	33.7096031	2.03E-12
