# Supplementary material for: Multi-omics analysis reveals LARP1 as a key integrator of translation and metabolism in AML
Source: Oncogenesis. 2026 May 16;15(1):37. doi: 10.1038/s41389-026-00623-3 (PMC13346483; doi:10.1038/s41389-026-00623-3)
Supplement: Supplementary file 3 — Table S2 [file 41389_2026_623_MOESM3_ESM.csv]

Table S2. Differentially expressed genes identified by RNA-seq of total/input RNA from sgNT U937 cells treated with the CDK9 inhibitor enitociclib (CDK9i) versus vehicle control. Columns list gene symbol	log2 fold change	and adjusted P value (padj).
Gene	log2FC	padj
C7orf55-LUC7L2	-21.29394814	2.97E-06
GDF1	-19.73100248	1.66E-05
SMN1	-11.67205625	0.015706455
RGPD8	-9.795186403	0.039745225
TBC1D3I	-9.784738976	2.51E-06
CSRNP1	-9.270855974	6.58E-12
LIN7B	-9.255397862	1.35E-07
OSM	-8.739533643	0.000378128
SOCS1	-7.720563741	4.23E-06
RNA5-8S5	-7.650330621	9.42E-07
ZNF543	-7.359327558	9.39E-06
RAET1K	-7.3573217	3.24E-07
BTG2	-7.236650761	1.37E-05
DUSP1	-7.197378065	3.70E-05
SPRY1	-7.138669173	2.07E-05
CXCL2	-6.919690461	8.18E-05
LIPT2	-6.912284513	0.000254394
ZBTB49	-6.833398813	1.78E-10
BMP4	-6.801076074	0.001748805
ID3	-6.799657978	0.000570982
PRDM1	-6.758396077	0.000573951
DDIT3	-6.720324947	3.48E-39
DUSP6	-6.676015347	6.59E-65
ADM	-6.630002897	0.004215298
FAM110D	-6.615850113	0.003398739
LOC101928865	-6.606987587	0.007598069
IL12A	-6.594653172	0.000319781
ZSCAN20	-6.564116276	0.001133483
STAM-AS1	-6.544939187	0.024823024
SEMA4G	-6.539708268	0.002359287
PDE4B	-6.476426235	4.91E-05
ISL2	-6.458089461	1.55E-06
PRDM12	-6.421195449	0.009509145
PLK2	-6.366283174	0.012690143
GDPGP1	-6.359657288	0.000936835
PLEKHG3	-6.288278433	8.77E-05
ZNF613	-6.275041262	0.005407588
BIRC3	-6.268406318	0.028580565
TNNC1	-6.265820153	0.009583806
MRPL42P5	-6.255938851	0.015327653
PARS2	-6.185466508	1.04E-09
MRS2P2	-6.098277418	0.009018895
ARRDC3	-6.073910825	2.97E-11
LINC01144	-6.071867772	0.002729526
PRH1-PRR4	-6.019292437	0.047306095
ADORA2B	-6.001025327	0.036419996
LOC100272216	-5.962062739	0.043740974
ZNF416	-5.901825	2.09E-10
LOC100130093	-5.87870724	1.46E-06
ZNF230	-5.782414586	3.85E-07
IRF1	-5.762396957	2.24E-31
NFKBIA	-5.754613916	1.37E-09
ZFP92	-5.713854692	0.032024132
OSGEPL1-AS1	-5.683800979	0.027627672
ZNF225	-5.676951675	0.002325923
ADRB1	-5.611551142	0.010706047
LOC102724467	-5.605200885	0.036199634
HARBI1	-5.602126491	0.020583522
RND1	-5.572108122	0.008325382
EFNB2	-5.533173644	0.005033921
ZNF792	-5.421930204	0.024850884
ZNF16	-5.403845568	1.09E-09
LOC101928020	-5.358489746	0.035221614
DUSP5	-5.347314654	1.79E-53
DDIT4	-5.340816929	1.63E-23
RAB3A	-5.337015603	0.001197886
ZNF555	-5.3266722	2.44E-09
ZNF547	-5.318884409	0.002161839
MPP3	-5.309013996	0.009883192
ZNF549	-5.26488506	5.51E-12
MIR17HG	-5.24278095	6.90E-45
CCL3	-5.22197397	0.039961734
CAHM	-5.149666609	0.006404866
SGSM1	-5.125192543	0.049354696
PPAN-P2RY11	-5.123649065	6.72E-05
RGS16	-5.119942862	0.000167597
SERTAD3	-5.119315332	2.44E-30
SGK1	-5.112297839	3.65E-09
PLK3	-5.103609309	5.21E-17
ZNF503	-5.08994586	3.82E-56
ZBTB6	-5.079412072	1.33E-15
STARD8	-5.058370856	1.41E-06
ZNF324	-5.055924954	2.53E-32
KLHL26	-5.049835772	1.89E-13
ZNF296	-5.043396921	4.10E-24
RPUSD2	-4.984149594	2.47E-36
FAM198A	-4.952244321	0.003069682
LOC644172	-4.910548483	2.00E-26
FKBPL	-4.859926223	0.000611322
CISH	-4.858039644	2.83E-41
RIMBP3B	-4.827769483	0.000368722
SCO2	-4.81481401	0.003769454
C17orf53	-4.78203041	0.003522248
ZNF703	-4.763399551	1.17E-48
TIPARP	-4.741416109	3.01E-06
ZNF2	-4.713769198	1.01E-07
SNHG12	-4.697694104	7.56E-91
EFNA4	-4.651065887	2.49E-14
CLK1	-4.623254929	8.96E-87
ZBTB24	-4.590597719	3.07E-39
CCDC71	-4.581504845	5.92E-09
MIEF2	-4.567716788	5.98E-09
ESYT3	-4.566973877	0.002931109
TUFT1	-4.564011794	0.02320551
NR1D1	-4.561336263	1.11E-10
C15orf39	-4.558019253	4.23E-97
TNFSF9	-4.548239602	5.36E-29
ADPRM	-4.533304544	1.22E-10
RHEBL1	-4.516777068	8.16E-07
PIM3	-4.515385001	3.00E-25
ZNF791	-4.510257631	0.002840414
WNT6	-4.505231675	4.83E-16
MED18	-4.495941183	8.32E-118
PRDM13	-4.495107863	0.042838704
CDC42EP2	-4.46920167	0.000672536
SNAI3	-4.467591513	3.06E-12
PRRT3	-4.433588585	0.02073316
DUSP2	-4.417374277	8.68E-33
ZNF484	-4.414561242	0.041844059
TIGD3	-4.411408948	0.000234734
LINC01311	-4.404643076	0.005997802
PLEKHF1	-4.380989841	5.14E-15
SERTAD1	-4.380799354	5.48E-05
ZNF137P	-4.375176873	0.003899222
CCR1	-4.365765387	7.97E-07
ZNF786	-4.36408357	0.003456384
WEE1	-4.336405889	2.34E-48
LENG1	-4.329171264	3.93E-20
TIGD1	-4.324862055	1.04E-14
MFSD2A	-4.320567493	1.04E-43
TNFSF14	-4.309466165	2.10E-15
CENPC	-4.300200193	5.46E-14
RHOV	-4.284170693	7.83E-05
LENG9	-4.273645918	0.000103192
ZNF691	-4.265128787	1.22E-20
BAMBI	-4.262404623	0.000181005
METTL12	-4.241147273	0.008115036
C19orf44	-4.234217235	1.15E-12
SESN2	-4.228403195	1.67E-16
GADD45B	-4.220924963	1.96E-66
PRICKLE1	-4.214248045	0.000257051
HSP90AB4P	-4.212651192	0.00169444
ARL4D	-4.212318125	1.01E-10
FAM212A	-4.211409222	8.82E-05
OTUD1	-4.206347517	0.006485226
ZNF845	-4.197534595	2.59E-05
GIMAP5	-4.191716903	2.40E-10
EID2B	-4.179540186	6.24E-14
PPP1R10	-4.177113947	5.52E-68
SPRY2	-4.1651899	1.52E-22
C1RL-AS1	-4.147703769	0.049284597
TCEANC	-4.128775649	0.00113107
ZNF202	-4.113062804	2.01E-13
ZNF443	-4.101577711	3.34E-05
HPS6	-4.095269264	9.89E-24
FBXO5	-4.071079375	2.05E-26
ZNF627	-4.060639554	3.02E-05
SCUBE3	-4.056413627	3.99E-09
MAD2L1BP	-4.041880556	1.24E-57
HSPA6	-4.041067688	0.000693673
HLX	-4.040689937	5.56E-10
GZF1	-4.036914788	7.48E-29
ZNF436	-4.016725673	0.000705814
TMEM102	-4.0031751	2.76E-17
NFKBIE	-3.986934243	3.11E-102
ZNF281	-3.981322591	5.92E-27
STBD1	-3.95677564	1.44E-08
IL1B	-3.944460932	0.00587414
ZNF133	-3.935974597	4.22E-18
ZKSCAN4	-3.933791572	3.22E-13
ZNF606	-3.930920893	0.015893016
RBM5	-3.930760671	1.11E-163
HBEGF	-3.922528603	0.005395966
ZNF217	-3.917732671	1.08E-33
JRKL	-3.910184116	1.77E-10
PPRC1	-3.906695495	4.66E-75
RPP38	-3.901404178	2.46E-05
TRAF6	-3.893767457	9.37E-07
CEBPB	-3.882217882	1.10E-64
ZNF408	-3.880903371	8.95E-41
USP27X	-3.873869242	4.27E-11
LAX1	-3.871056224	0.013319928
RNF139	-3.860056951	5.22E-21
ZNF579	-3.85659331	3.69E-48
DDX28	-3.839221477	2.61E-45
CXCR4	-3.837506026	1.13E-18
IRX5	-3.83613279	2.40E-07
PELO	-3.835593572	1.31E-11
IER5L	-3.8354437	7.28E-46
MEX3A	-3.833448848	1.58E-07
BCO2	-3.81990797	0.039135611
TICRR	-3.817678121	1.19E-54
ZNF526	-3.816269824	7.72E-23
HAUS8	-3.811056008	1.26E-48
PTGER4	-3.808980488	5.48E-10
CSTF1	-3.784928173	6.64E-25
ACTL10	-3.784789604	1.15E-10
ID2	-3.782146097	2.10E-32
CBX4	-3.781371385	5.24E-39
LINC00526	-3.773456078	0.000974868
DDX20	-3.75702993	3.55E-38
ZC3H12A	-3.756120938	3.64E-15
TIGD5	-3.750220209	2.05E-30
AMIGO2	-3.746123582	0.019233045
SNHG15	-3.745742855	7.65E-81
NFKBID	-3.739939773	2.11E-05
ZNF92	-3.736770946	5.55E-10
C1orf74	-3.733511562	3.61E-10
MAP10	-3.7334751	8.51E-10
MOCS3	-3.733351591	0.000554712
MAP3K14	-3.732994501	3.90E-15
KBTBD6	-3.726154137	2.17E-30
PUS3	-3.725392237	1.56E-12
RWDD2A	-3.710664185	0.017598271
ETAA1	-3.705678632	2.26E-07
ZNF48	-3.698717533	5.90E-17
BRF2	-3.698234572	6.50E-11
FANCM	-3.693107363	4.27E-05
ZNF134	-3.691174722	0.001604497
IL21R	-3.677939136	0.008266941
ZNF830	-3.676200639	4.18E-33
C2orf44	-3.672089432	5.78E-26
HJURP	-3.668210957	2.21E-117
ZNF79	-3.662239855	0.000722041
ARID4B	-3.656794244	2.08E-34
SNAI1	-3.640869936	1.37E-05
MED17	-3.640608158	6.17E-09
POLR1C	-3.626905515	2.29E-86
PHF13	-3.61277335	1.22E-30
CDC25A	-3.609776253	2.43E-94
LCMT2	-3.605437986	2.04E-18
IQCC	-3.59965374	1.69E-07
INTS5	-3.592822578	5.06E-17
CITED2	-3.591776079	6.42E-30
GORAB	-3.590571035	5.34E-15
BTG1	-3.576423787	8.10E-31
TRIM13	-3.572893227	2.17E-27
CLCF1	-3.529433075	1.35E-08
GPR132	-3.527307689	5.09E-27
ATF3	-3.50865931	0.004198556
ZSCAN25	-3.507705646	4.69E-13
HDHD3	-3.505043682	0.02605208
C5orf66	-3.490229032	6.65E-05
LIPT1	-3.488481038	8.01E-12
SOWAHD	-3.4846694	3.76E-20
ZNF417	-3.484438321	0.010162996
FOSL1	-3.479117587	5.50E-14
PPAPDC2	-3.472005902	8.37E-08
ZNF398	-3.470306787	2.27E-18
CEP85L	-3.466664671	7.39E-06
THBD	-3.465087809	2.43E-08
ZNF12	-3.45787975	0.000146554
CCDC96	-3.45723451	5.10E-07
TADA1	-3.447579042	4.06E-31
TICAM1	-3.440456647	9.55E-11
SNIP1	-3.434778441	8.20E-24
LOC100652768	-3.429493122	0.013704559
SDE2	-3.416084755	7.25E-23
PPAN	-3.414692936	4.73E-83
RGS2	-3.405283326	0.007324591
HEXIM2	-3.405069533	3.49E-12
SEMA7A	-3.398766378	3.33E-07
ZNF565	-3.390167062	0.001273996
USP42	-3.387120775	4.49E-11
TRIM11	-3.385574462	2.60E-31
GPATCH3	-3.378180553	1.33E-24
SDHAP2	-3.373123064	1.43E-23
ZFP36L2	-3.363943931	6.13E-67
KDM8	-3.363740987	1.84E-27
MMAA	-3.3591314	1.28E-05
FAM214B	-3.351230723	0.002230179
ZNF799	-3.35056315	5.83E-05
NKIRAS1	-3.346796369	1.09E-08
OTX1	-3.346428373	3.35E-05
MYLIP	-3.338265145	1.42E-08
RUNDC1	-3.337097728	7.60E-16
MICB	-3.332426253	4.22E-13
KLF6	-3.331254189	4.40E-12
LOC728485	-3.330141357	0.041996954
CTU1	-3.328843414	5.06E-26
KLHL25	-3.32779114	1.65E-09
ZNF317	-3.325679199	8.94E-10
CCDC174	-3.321270546	5.39E-33
FAM200A	-3.320780929	1.19E-06
NFIL3	-3.316641171	4.60E-05
RFX8	-3.315480012	2.09E-32
PPP1R15A	-3.31172822	2.63E-30
BCL3	-3.309815867	0.003852816
USP2	-3.308820696	0.00044724
ZNF155	-3.308089719	9.39E-05
ZNF668	-3.304647986	3.71E-23
ZNF394	-3.304617748	1.39E-29
SIK1	-3.29962933	0.000202265
ALKBH4	-3.297770035	6.45E-34
CCNL1	-3.291791594	1.34E-34
CMTR2	-3.280530345	3.06E-11
KANSL2	-3.276087873	2.89E-22
SNHG3	-3.264402089	7.88E-102
ZBED5	-3.258911134	1.31E-15
SLC38A2	-3.258773539	4.51E-25
ZNF584	-3.258642479	9.45E-09
ZNF773	-3.257256236	3.72E-05
MCL1	-3.255610083	8.79E-63
RSRC2	-3.25259905	4.91E-37
GADD45A	-3.25071984	7.46E-08
TMEM55B	-3.244148221	1.48E-05
FADD	-3.23548848	1.68E-16
ERCC6	-3.232308836	0.001041641
DNAJB1	-3.227124574	1.44E-43
MICA	-3.226352844	2.45E-16
CLK4	-3.218080523	2.36E-19
MIDN	-3.217499968	7.24E-40
MYC	-3.214898209	3.46E-12
ITPKC	-3.214487164	7.37E-17
NFE2	-3.207668982	5.94E-31
RSBN1	-3.204923522	7.84E-22
PALB2	-3.19641546	7.97E-20
C14orf169	-3.196017209	1.16E-39
SIAH1	-3.19171004	1.18E-22
MED26	-3.191182296	8.44E-20
AHDC1	-3.18552284	3.64E-07
POC5	-3.18294745	1.50E-14
DEPDC5	-3.17521782	8.34E-17
ZNF552	-3.163413994	0.000886589
HILPDA	-3.157734797	5.36E-10
RDH13	-3.153542472	1.55E-26
ZSCAN9	-3.148960218	1.22E-10
LINC00884	-3.139785063	8.73E-06
GKAP1	-3.139336912	0.000254223
TRMT44	-3.137647453	3.38E-16
ZNF263	-3.133467492	4.15E-51
C2orf42	-3.129788451	2.91E-12
TREX1	-3.129181329	1.12E-19
GPR65	-3.123864444	0.002866926
DUSP10	-3.123803243	0.000452483
CCNT1	-3.119190596	1.03E-17
TNFRSF12A	-3.117767792	0.026909705
PPP1R3B	-3.115549842	1.88E-23
BRSK1	-3.114959946	0.001998447
BCL10	-3.114389986	1.03E-13
VCPKMT	-3.111915833	9.66E-18
PLEKHO2	-3.110289943	1.06E-42
ZBTB9	-3.10430041	2.07E-09
BLOC1S3	-3.103633656	3.40E-14
PLEKHM1P	-3.102910813	0.000558704
ZNF7	-3.096448581	7.28E-16
ITPRIP	-3.094790523	2.14E-19
CCR2	-3.093417819	0.010203388
ZNF764	-3.091091046	8.38E-11
LYSMD1	-3.087351547	3.09E-09
DNAJC27	-3.086461699	1.05E-09
SEMA4C	-3.086108757	8.30E-18
TIFA	-3.068584895	0.002212221
ZNF44	-3.064033551	0.011785204
ZNF669	-3.05782117	0.000238106
CBX8	-3.053741511	1.16E-09
ZBTB48	-3.051831329	2.57E-39
SPATA2L	-3.05083012	9.52E-07
EXOC8	-3.050240815	7.71E-07
DDTL	-3.048719748	1.57E-10
SDHAF1	-3.047348066	1.16E-42
SOWAHC	-3.045208399	0.038745688
ZNF628	-3.044622446	3.95E-11
NXT1	-3.043991708	3.71E-73
KCTD6	-3.04197397	0.000777994
FEM1A	-3.035078754	6.38E-31
MARS2	-3.033089857	1.62E-19
GPR183	-3.032729694	1.71E-12
CCDC127	-3.02570658	8.96E-13
ZNF564	-3.024708624	1.21E-08
C14orf79	-3.023446802	5.84E-09
C2orf69	-3.023431545	4.70E-16
GATA6	-3.023122772	0.019849864
ATG16L1	-3.015589694	1.24E-18
ZNF746	-3.015194781	1.34E-18
TAF6L	-2.996493583	4.21E-33
IL10RA	-2.990044188	1.52E-05
PMS2P3	-2.986954172	4.67E-15
VPS18	-2.976922795	2.18E-31
BRPF1	-2.975644418	1.11E-17
RABGGTB	-2.973844873	5.42E-70
NRBF2	-2.972345295	2.81E-18
LYL1	-2.971972228	1.27E-149
C19orf48	-2.971712089	3.81E-160
GFI1	-2.970349577	9.13E-80
LOC284454	-2.967992257	1.04E-13
FOXC1	-2.963667794	9.58E-06
GPANK1	-2.959932091	3.69E-09
FAM46A	-2.959129982	5.26E-52
ZNF775	-2.95192011	1.39E-05
METTL18	-2.951852347	2.91E-12
USPL1	-2.950554223	4.07E-11
BAG5	-2.949281804	1.10E-40
RNMTL1	-2.948956738	2.37E-45
USP51	-2.941365713	0.00010094
KLF10	-2.941231272	5.98E-05
EIF1AD	-2.930572613	4.02E-23
PGBD3	-2.928185286	0.029623914
ASTE1	-2.928146026	0.000501691
CDKN1A	-2.921562297	0.00019996
MAPK8IP1	-2.921173563	9.76E-15
AMMECR1L	-2.918676729	7.84E-22
ZNF574	-2.916354343	1.72E-25
ZNF766	-2.908976697	1.62E-11
DEDD2	-2.905980536	8.94E-22
CHD1	-2.903841102	5.21E-15
TRIM32	-2.902610151	8.43E-05
MED9	-2.897981677	9.30E-22
FBXO34	-2.894843578	3.51E-13
ZNF260	-2.891929354	4.25E-15
ZCCHC8	-2.891262572	9.05E-29
SOCS6	-2.888331211	5.14E-09
PLEKHH3	-2.886568721	1.45E-06
ZNF341	-2.886352109	3.76E-07
NRDE2	-2.881364383	6.74E-05
CITED4	-2.87970452	5.59E-41
LEMD3	-2.879168009	5.13E-16
ZSWIM1	-2.878568934	1.58E-16
TOPORS	-2.877894103	8.15E-07
FBXL5	-2.875441542	2.31E-09
SNHG17	-2.875040546	1.64E-78
ADAT3	-2.87304684	6.54E-09
GPR35	-2.869268017	2.03E-12
NAB2	-2.867103467	2.17E-07
BYSL	-2.866449726	1.93E-84
ZNF248	-2.858694683	2.93E-19
ZNF250	-2.858303909	0.000261111
AP4B1	-2.852031447	2.09E-32
PHF23	-2.851922322	4.25E-36
HOXA1	-2.850660078	0.000905974
C17orf51	-2.845822056	0.000200696
NLRP3	-2.841052576	6.08E-16
FAM83F	-2.840737273	7.82E-06
KLHL11	-2.829301931	1.16E-09
ZNF619	-2.825925227	0.00284346
KLF15	-2.825560294	0.016899637
LRIG2	-2.822023938	2.41E-17
ZNF211	-2.813326178	1.73E-06
BHLHE40	-2.812694232	6.60E-12
IL9R	-2.81243962	0.04578961
ATG101	-2.811794759	3.27E-34
GTF2IP20	-2.806994549	2.08E-11
ZNF506	-2.806076959	0.037905818
CCDC142	-2.804961806	0.000109078
ZNF319	-2.79881698	0.00025956
HERPUD1	-2.791943303	1.52E-14
ZNF184	-2.791258905	0.011901064
KCTD21	-2.789794526	0.000260265
LOC283038	-2.782846711	0.031782558
DGCR14	-2.778517693	1.28E-29
EXOSC4	-2.774162372	1.22E-65
ATRIP	-2.773434737	8.42E-28
CDT1	-2.772463008	1.26E-75
SNX33	-2.766752233	8.38E-05
TAGAP	-2.766481622	9.53E-12
SGK223	-2.754839192	2.07E-07
KTI12	-2.749789378	2.61E-19
ZNF3	-2.7471864	3.99E-29
TXNIP	-2.746710349	4.44E-07
ZNF473	-2.742837128	8.42E-23
BUD13	-2.741340821	2.80E-26
HOXA5	-2.740787149	6.53E-13
LOC730202	-2.739499243	0.003920238
NPAT	-2.731958773	1.72E-06
PNRC1	-2.730986288	7.92E-06
HRH1	-2.729983281	0.021144426
BRD2	-2.729446901	5.96E-58
ADRB2	-2.72500697	8.21E-15
ZNF180	-2.72253092	3.50E-08
CHAC1	-2.720114742	0.009495378
SPATA2	-2.717261193	9.43E-12
TRMT12	-2.715873982	1.23E-13
MAFF	-2.714257997	3.58E-05
MTFR2	-2.702232654	1.40E-26
AUNIP	-2.700217438	2.08E-23
RRP8	-2.69948536	9.00E-18
FCGR1C	-2.698504982	8.80E-06
C6orf47	-2.692953712	1.69E-08
SNHG7	-2.69003953	2.33E-69
ZNFX1	-2.689803991	2.97E-10
FOXD2	-2.68656478	4.95E-08
FAM83D	-2.685993691	1.54E-19
PRORSD1P	-2.68539722	0.002242489
CDC37L1	-2.683740396	9.23E-08
WDR89	-2.68308763	5.39E-16
ZKSCAN2	-2.682235158	4.27E-05
CDCA4	-2.678290595	1.79E-30
SUZ12P1	-2.677693456	0.000212204
TMEM177	-2.677109342	1.68E-10
TRMT5	-2.673928744	4.59E-05
BCORL1	-2.672583917	2.06E-11
FBXO42	-2.671916727	2.34E-18
FOSB	-2.669609133	5.85E-06
DTX2	-2.66959953	2.67E-16
SOX4	-2.668870601	2.69E-40
GMEB1	-2.667896289	1.11E-07
FOXF1	-2.665213814	0.015865886
COA7	-2.665172748	3.78E-16
ZNF763	-2.664977149	0.014618866
RHOH	-2.661194982	0.005594042
YAE1D1	-2.657988856	3.93E-10
UBOX5	-2.64532977	1.28E-22
DLX1	-2.643485049	8.10E-31
TOE1	-2.642992314	1.41E-39
ASB6	-2.640364646	1.63E-20
GEMIN4	-2.640069319	1.08E-23
FOXO3B	-2.638704073	0.006127386
IPPK	-2.638690828	2.63E-13
ZNF181	-2.638381394	0.001658479
RTN4RL1	-2.637412536	0.043006072
KBTBD8	-2.634289683	6.49E-05
ZNF212	-2.631790481	6.05E-17
FBXO31	-2.627863523	9.06E-31
MSANTD2	-2.625736044	6.14E-10
NOG	-2.62567991	0.002924245
RAD52	-2.624944404	9.95E-05
GSG2	-2.623327277	5.48E-05
CCT6P1	-2.617573202	9.02E-15
TEX19	-2.602930109	0.010169376
SELO	-2.602684468	5.59E-41
IRF2BP2	-2.600865147	6.25E-39
CDK5R1	-2.59492209	4.15E-05
ARHGEF3	-2.594653909	0.005010106
TGIF1	-2.590397561	3.43E-11
JRK	-2.590231895	1.05E-25
CHAMP1	-2.584441741	5.79E-19
KCNK5	-2.58400189	4.83E-44
SLC19A2	-2.580950867	0.001976045
FAM212B	-2.577786509	3.89E-10
MSANTD4	-2.572352396	0.003951506
LOC100422556	-2.572185308	0.038254803
C16orf91	-2.568528517	1.40E-17
MAPK7	-2.566214578	3.81E-08
OSGIN1	-2.562056186	6.34E-08
GATSL3	-2.559691054	0.001065287
ZNF114	-2.559661639	2.85E-06
PPM1D	-2.555477237	0.002679884
CDKN1B	-2.555271234	4.75E-43
PHLPP2	-2.552591659	0.001075749
ZNF696	-2.55150231	1.36E-20
ZNF548	-2.550115347	0.000344417
ASH1L-AS1	-2.548953155	0.000220048
PYGO2	-2.544816786	1.37E-43
MIER2	-2.544394786	8.47E-25
RMRP	-2.540293919	0.027228213
URGCP	-2.53990592	1.09E-19
WDR53	-2.538148499	3.35E-06
TEC	-2.533317124	0.005651507
RDH14	-2.532949322	7.16E-17
DYRK1B	-2.528506534	0.002210047
ING1	-2.524268033	5.16E-27
SMAD7	-2.523361673	0.001096581
ARL4C	-2.52196128	0.041894931
ZNF653	-2.5132251	1.63E-12
CLP1	-2.513033857	5.61E-09
ANKRD16	-2.511748666	8.91E-09
GEMIN7	-2.509342648	4.66E-32
IFFO2	-2.505833568	4.74E-11
MIER3	-2.505770295	2.57E-11
KLHL21	-2.505193708	4.40E-09
ZNF816	-2.503876109	0.015753402
RNF25	-2.497167969	1.02E-12
EIF2AK3	-2.496918256	0.000277078
SPATA41	-2.496443691	0.006920198
NGDN	-2.495988628	2.26E-30
GARNL3	-2.494782655	0.02451008
TP53RK	-2.490924861	2.88E-17
FZD5	-2.485549755	1.29E-05
HAUS3	-2.482479311	1.48E-15
RAB20	-2.473307631	8.96E-35
TRIM27	-2.46449218	1.37E-38
TFIP11	-2.463166927	5.03E-21
FRS3	-2.461171341	1.10E-06
LINC01355	-2.458730118	0.0046531
DNAJB9	-2.457945053	0.00410589
HSD17B1	-2.455677748	1.51E-05
CCDC71L	-2.455302245	1.73E-07
ZNF273	-2.45089119	4.75E-05
CENPJ	-2.448263122	1.85E-14
EPB41L4A	-2.445799418	1.92E-12
CCDC137	-2.44257544	1.09E-51
TRIM38	-2.441183249	6.21E-11
CCDC130	-2.440898224	2.63E-25
ZGRF1	-2.440014874	4.28E-14
AEN	-2.433824758	1.29E-24
CEBPA	-2.432228474	7.12E-71
S1PR2	-2.429724186	4.99E-08
IER3	-2.428060388	0.045974056
SDHAP1	-2.424325298	8.74E-05
A1BG-AS1	-2.424308296	0.0007935
LINC00847	-2.423877747	7.88E-07
OXSM	-2.419445582	7.16E-08
RP9	-2.417405334	2.89E-54
ZNF274	-2.416637033	9.44E-10
MAPKAPK5-AS1	-2.415988155	1.59E-18
PPP1R3D	-2.415260815	0.002532077
ZNF684	-2.412866631	5.12E-05
NPIPA2	-2.409105977	0.032193931
WDR74	-2.408828661	3.43E-56
PATZ1	-2.407103769	3.60E-11
ZNF34	-2.404354096	0.023098243
PGBD2	-2.40426988	6.86E-06
FFAR2	-2.403038497	0.000308902
ZNF596	-2.400958205	0.001678599
ZNF557	-2.400811206	4.43E-09
DYRK3	-2.398217136	0.001470797
POLM	-2.396000756	4.57E-21
FEM1B	-2.395899428	8.90E-36
TADA2B	-2.395449578	7.60E-23
MED7	-2.39529236	8.81E-05
HHEX	-2.393758537	1.60E-13
C11orf68	-2.392274308	4.18E-13
LIN54	-2.390222572	8.59E-17
B3GNT8	-2.389389866	3.37E-05
IMP3	-2.386741334	1.68E-72
IRF2BP1	-2.38521919	2.72E-19
B3GNT2	-2.383350481	1.43E-16
EDRF1	-2.382259338	6.83E-09
LETM2	-2.380378794	0.002550053
CENPBD1	-2.380291076	3.76E-10
PGBD1	-2.378848045	3.41E-08
EFCAB7	-2.375291684	0.042933147
ZFPM1	-2.372567165	1.49E-05
ADO	-2.367229423	5.95E-14
ZNF17	-2.366679951	0.006548376
RBFADN	-2.364482552	0.016878961
HYLS1	-2.359471291	3.61E-06
ZNF175	-2.358057218	0.000897815
PANK4	-2.357876088	1.14E-18
POLG2	-2.357534684	7.57E-14
CASP8AP2	-2.356788043	5.59E-10
TRIM26	-2.354746816	1.19E-21
TMEM186	-2.353159332	1.65E-14
PTCD1	-2.352917189	5.32E-30
HSPBAP1	-2.352475546	3.87E-11
ZNF84	-2.350904514	4.30E-21
FAM43A	-2.349542271	1.41E-06
ZNF200	-2.348510227	6.46E-07
C3orf38	-2.348305142	2.94E-12
CCT6P3	-2.346568842	4.89E-15
OSER1	-2.346404364	9.58E-20
C17orf80	-2.341120945	7.79E-07
E2F6	-2.340043758	1.81E-12
SMG8	-2.339633783	0.001357147
ARL14EP	-2.33765419	8.23E-12
BLOC1S4	-2.336715534	1.63E-16
ZNF839	-2.336479558	1.28E-09
ZYG11A	-2.336092301	0.004502894
EP400NL	-2.334694464	0.003442265
PMEPA1	-2.33441987	0.001128218
FZD7	-2.330900658	0.042107714
CYTIP	-2.329847854	0.009313719
NKD1	-2.324979316	0.024090204
TBC1D2	-2.321895953	2.48E-10
PBX4	-2.321015728	0.020368561
GCC1	-2.314851363	2.30E-13
CXorf21	-2.314034786	0.000284851
CDK17	-2.312341092	5.78E-10
C17orf59	-2.309417801	8.26E-15
PTRH2	-2.309129402	1.22E-24
ASB7	-2.307661401	1.41E-06
ZGPAT	-2.306914427	8.40E-21
ZNF589	-2.303070107	3.82E-18
TBCC	-2.301130601	2.18E-29
DOPEY1	-2.29408997	0.00945295
TSSC4	-2.291974132	5.04E-32
NANP	-2.289454439	8.51E-14
HELQ	-2.286437875	4.01E-05
DBR1	-2.281328746	5.96E-09
LUC7L	-2.277445123	4.56E-32
LOC284023	-2.277125786	0.000171102
SCAF8	-2.274824752	2.07E-20
NDNL2	-2.270854379	1.13E-10
ZNF445	-2.267861253	1.53E-08
ZNF71	-2.267678396	8.16E-07
CCNE1	-2.266812324	4.32E-18
ZBTB21	-2.264746717	0.000596568
TRAIP	-2.263442955	1.40E-19
ZBTB11	-2.26202036	8.26E-12
USP44	-2.260353398	0.000865038
ZSCAN16	-2.258761661	0.002434635
PRR3	-2.256352285	2.61E-36
ARL4A	-2.25541776	3.67E-10
ABCF3	-2.254684458	1.38E-21
PAFAH2	-2.253139084	2.05E-07
ZNF527	-2.251927279	3.39E-05
CCDC12	-2.249827528	9.84E-57
ZKSCAN3	-2.245848795	0.001988251
ZNF142	-2.244493766	5.24E-05
HOMEZ	-2.24388665	0.005984328
EPM2AIP1	-2.241930616	7.01E-12
F2RL3	-2.24115779	7.62E-07
CBFA2T3	-2.240872221	1.23E-10
C8orf58	-2.235813515	1.72E-05
ZNF622	-2.235625682	3.78E-17
FEM1C	-2.235611074	1.10E-06
TOB2	-2.231786192	1.54E-11
FBXL3	-2.230727494	1.13E-11
DIRC2	-2.229656734	0.031782558
WHAMM	-2.227791974	1.92E-16
FAM222B	-2.226739048	3.08E-06
DAGLB	-2.22645527	6.74E-40
CD69	-2.225188777	1.27E-11
ZNF18	-2.223816637	2.09E-07
ZNF629	-2.218018909	1.53E-22
MAP1S	-2.211427829	6.10E-17
ZSWIM3	-2.209869641	0.01580503
C10orf88	-2.20821527	2.83E-06
TMEM115	-2.206040399	8.15E-24
TTLL11	-2.205442768	0.000255396
FAM109A	-2.202944989	9.78E-10
ETS2	-2.20114344	1.55E-13
DPF1	-2.200619045	6.39E-10
ELL	-2.199739474	9.02E-19
E2F8	-2.197330972	3.71E-10
PRMT9	-2.197166821	0.018760766
FAM122A	-2.196785433	6.28E-05
IRX3	-2.196542796	2.01E-28
ERAP2	-2.195137629	1.59E-13
THAP7	-2.195029207	1.82E-19
LSM11	-2.194653768	1.05E-08
ZKSCAN5	-2.19130789	3.44E-11
FAM179B	-2.18908602	0.046180988
POP7	-2.187370815	1.98E-31
ZFAND5	-2.187130577	3.79E-19
ZNF623	-2.185341946	0.000520792
PCF11	-2.181829921	7.13E-09
ZBTB3	-2.18116548	0.011133956
ZNF689	-2.180053337	2.22E-08
RASSF7	-2.179661387	1.98E-26
PLD6	-2.179398204	1.56E-11
PIM2	-2.178400553	6.43E-20
C16orf72	-2.177063047	5.12E-07
ZNF805	-2.172756568	0.003830954
AFG3L1P	-2.170284284	7.84E-26
EPC1	-2.167942656	2.44E-05
FBXL12	-2.166493374	6.29E-17
ZKSCAN8	-2.165602625	8.54E-08
C8orf76	-2.162221584	1.83E-10
ZMYM5	-2.161372505	0.002471004
VPS37B	-2.16121572	4.34E-26
ZNF821	-2.158553051	0.000258227
SLMO1	-2.157983646	0.001379597
BRIX1	-2.157872869	1.02E-22
MUL1	-2.157443355	1.84E-17
SUV420H2	-2.156547376	2.76E-14
NUDT18	-2.155498942	4.96E-08
SSR4P1	-2.150003858	0.002035138
KCNE3	-2.149797928	1.66E-11
RRN3P2	-2.147827707	7.09E-07
GOLGA6L5P	-2.142312885	0.012596486
SEC24B	-2.140367013	5.19E-10
C19orf52	-2.138650759	3.08E-11
PHRF1	-2.13558318	9.45E-17
JMJD6	-2.134541641	7.97E-11
FRAT1	-2.131539345	8.34E-09
FAN1	-2.131331498	1.64E-18
PIM1	-2.130139625	4.05E-24
ZNF410	-2.130080916	3.96E-26
SCAF4	-2.129267991	5.40E-29
PPP1R13B	-2.127785786	2.68E-05
MYNN	-2.127067696	4.82E-06
C16orf70	-2.125096147	0.000104379
CXCL8	-2.124455131	4.61E-05
BCDIN3D	-2.121110144	0.000900716
CD99P1	-2.116378404	0.00259845
FCGR1B	-2.114387248	3.33E-06
CNEP1R1	-2.112897478	0.001676331
MTF2	-2.109280563	6.91E-22
NAT6	-2.10886359	6.82E-12
C6orf136	-2.10355875	1.24E-12
RNF216P1	-2.10343424	1.22E-21
C2CD2L	-2.101277456	2.38E-07
EXO1	-2.1008329	1.24E-12
PIAS1	-2.098912285	2.60E-10
MPHOSPH10	-2.097139852	1.19E-44
ZNF597	-2.09406122	0.002837552
ANKMY1	-2.093691919	0.000705939
ZNF35	-2.093017569	1.93E-07
NOD1	-2.090412878	1.28E-19
RNF146	-2.089003955	8.83E-09
PCGF1	-2.087425168	3.07E-11
NAT1	-2.087046411	0.000389142
TGIF2	-2.086928983	1.93E-36
BMF	-2.086401685	2.46E-05
CBWD6	-2.086378024	2.43E-10
UTP23	-2.085564844	5.67E-11
ZNF324B	-2.084909547	0.000107957
TP53	-2.083998838	7.17E-08
PDIK1L	-2.082510437	7.57E-08
GPATCH1	-2.081779376	9.54E-15
DYRK1A	-2.079923309	1.17E-23
UBN2	-2.079650128	3.27E-06
CCNT2	-2.078851131	1.28E-15
LOC652276	-2.077051528	9.91E-06
NRF1	-2.076906534	5.21E-18
YTHDF1	-2.074914181	1.48E-32
PDP1	-2.073706681	8.22E-05
RNF169	-2.071040554	1.51E-10
STAM	-2.06861271	9.44E-06
VPS33B	-2.067348184	1.58E-11
TBC1D10A	-2.067142121	0.007227558
ZSCAN22	-2.065012942	0.011039686
SURF6	-2.062584702	1.53E-30
ZNF554	-2.060989352	0.000783854
ZNF267	-2.060688994	9.76E-10
MLYCD	-2.06028589	0.000670078
ARL11	-2.057851011	2.72E-11
ORAI1	-2.056764514	1.35E-08
CYB561D1	-2.056181472	0.000143122
THAP6	-2.054921643	0.028916335
COG8	-2.053858159	0.022583383
RSRP1	-2.052622009	8.22E-10
ZMAT1	-2.051397525	0.002207451
LOC729218	-2.05065308	1.56E-05
ZSCAN26	-2.046843771	0.006847045
LOC728743	-2.046007395	0.00104477
SUOX	-2.04387472	0.002630977
RNF113A	-2.042377313	1.13E-17
LTBP3	-2.041769772	3.74E-06
IRF2BPL	-2.039893987	0.002721368
TOP3B	-2.03920898	1.10E-11
CEP152	-2.038029711	1.62E-11
ST6GALNAC6	-2.037823213	5.93E-15
RBM12B	-2.037626859	0.000170423
AP5B1	-2.036456934	2.03E-33
ATF7IP2	-2.032504136	7.58E-05
ZNF561	-2.03232621	2.44E-05
PUM1	-2.030497765	2.16E-22
CDKN2AIP	-2.02860663	5.21E-06
LIN37	-2.026520111	1.64E-05
ANKRD49	-2.024802674	5.91E-06
POLR3F	-2.024272497	2.53E-08
FAM110A	-2.022616071	2.17E-16
ZNF430	-2.022562533	0.000556584
TMEM60	-2.020885124	2.61E-13
TRIM35	-2.020633133	1.98E-13
FOXO1	-2.019017808	2.68E-06
DDX31	-2.018526681	1.44E-10
E2F2	-2.016637244	6.23E-22
CCNO	-2.01270092	4.66E-07
HSH2D	-2.010485476	1.52E-08
SNRK	-2.010092836	1.67E-25
ZMYND19	-2.009307353	6.87E-20
PRDM8	-2.009229006	0.004893885
MID1IP1	-2.008947043	1.41E-34
ARMC5	-2.006617335	7.97E-20
ZBTB45	-2.005695838	8.10E-10
TPRA1	-2.005672324	2.85E-43
ZXDB	-2.004768422	0.000779983
PRICKLE3	-2.004628079	1.63E-08
BRD1	-2.004562258	4.40E-08
GTF2B	-2.004036777	1.50E-06
C16orf54	-2.004017678	6.43E-07
DOK1	-2.000350068	5.78E-19
NOP2	-1.995801624	1.19E-19
KIAA1586	-1.994849088	7.76E-08
RANBP6	-1.993264132	9.26E-06
KAT6A	-1.992377096	2.92E-08
BOLA1	-1.991579671	0.014860459
POLR1B	-1.990823737	7.17E-22
CSTF2T	-1.988888409	1.73E-06
NABP1	-1.986025651	2.51E-13
MEPCE	-1.98586596	4.44E-23
MUC20	-1.985456316	0.040763661
HOXA11	-1.983658498	1.68E-22
YRDC	-1.982046877	7.22E-13
KLHL9	-1.981896984	0.00023621
FAM222A	-1.981394409	0.019118464
EIF4A2	-1.981371386	2.01E-19
NFX1	-1.980168139	1.05E-12
GON4L	-1.980163302	1.50E-21
CCNF	-1.979929064	5.15E-47
ZFP62	-1.97980566	3.66E-07
SMG1P7	-1.978533081	1.62E-06
MRFAP1L1	-1.978233161	1.37E-32
JUND	-1.977500913	1.84E-09
MAST3	-1.97708377	5.57E-18
GTF3C4	-1.976368632	9.66E-05
FBXL19-AS1	-1.975339613	0.024706498
PQLC2	-1.970670674	2.35E-08
ZNF431	-1.970433218	0.002120644
ZNF383	-1.966453553	0.006599111
DCP1B	-1.966098123	0.002212119
CHST10	-1.964390585	4.70E-12
ANKRD13D	-1.96181608	1.38E-17
EXOG	-1.960532478	2.26E-09
VEZF1	-1.95857377	2.97E-14
UHRF2	-1.956762673	4.62E-13
ZNF577	-1.95584352	0.021144426
NEURL4	-1.955673274	1.00E-10
HMGXB3	-1.955140649	1.62E-12
RAB33A	-1.953788171	1.31E-05
RNF19B	-1.951417317	2.66E-05
RNF122	-1.94998829	0.01159136
MANBAL	-1.949593782	3.19E-08
UGGT2	-1.948694023	1.28E-07
TEX10	-1.946863273	6.08E-19
PHLDB3	-1.946098504	0.000353902
YOD1	-1.945358029	2.92E-07
FANCE	-1.942582774	5.16E-41
RAB33B	-1.941577288	4.60E-05
ZNF419	-1.94091064	1.93E-05
ZNF687	-1.939782715	1.49E-10
FIGNL1	-1.939436958	5.36E-23
ZNF680	-1.937019922	0.000487569
WDR43	-1.935612268	2.15E-25
TOP3A	-1.934863703	1.26E-14
TNFRSF1A	-1.931699867	4.04E-26
LRRC37A	-1.93136634	8.99E-07
IL3RA	-1.930231032	0.015854395
ZBTB39	-1.929926333	8.07E-06
MTERF3	-1.928130127	4.25E-17
NLK	-1.921093688	3.27E-05
THBS4	-1.92020594	0.000164908
RPP14	-1.91984957	1.06E-08
KIAA0355	-1.918760616	0.046243447
SPRED1	-1.917477084	0.027872563
RLF	-1.915842828	9.81E-07
E4F1	-1.9151784	3.44E-15
AGAP6	-1.915172363	2.46E-15
SLX4	-1.913508661	9.53E-05
FBXO30	-1.912139635	2.93E-06
C7orf25	-1.911593852	0.019272015
ZNF75A	-1.910540705	6.42E-10
LDLR	-1.907961027	1.32E-08
KMT2E	-1.90731152	2.73E-10
LOC100506127	-1.906403068	0.010448935
UNCX	-1.905832339	0.000137992
ADPRHL2	-1.904960956	3.12E-33
TUT1	-1.902397617	2.80E-21
TNFAIP3	-1.902066276	0.019152046
C12orf66	-1.901140098	0.02320551
RBL1	-1.900966579	1.83E-26
TAPBPL	-1.899989107	0.045856345
FAHD2CP	-1.898772761	0.037491814
ALG2	-1.897639732	1.20E-09
TRIM23	-1.892104605	0.015458716
PMS2CL	-1.889892052	0.001999599
PRPF38B	-1.889309245	3.25E-19
FANCB	-1.888783071	0.001113263
MSH5	-1.888098289	0.007573301
MAP6D1	-1.885299661	0.000227811
SLF1	-1.885262877	0.000222638
ZNF438	-1.881948799	2.19E-19
TPRN	-1.881563339	2.03E-16
ZRSR2	-1.880394475	6.00E-18
PPP1R15B	-1.879211758	3.21E-08
VCPIP1	-1.878825226	1.19E-09
CEP295	-1.877839593	6.59E-08
ITPKB	-1.872899761	1.39E-12
ZNF490	-1.872450832	0.001989947
RARA	-1.872148099	2.27E-18
IER5	-1.871352905	4.34E-08
EME1	-1.871301474	2.06E-05
RPAP2	-1.869819036	0.001587793
TIMM23B	-1.86860673	0.000661068
TTLL4	-1.868471535	1.08E-08
C2orf48	-1.868141988	0.002059418
METTL1	-1.867737123	4.98E-09
RGS14	-1.86636422	1.14E-07
ZC3H4	-1.86556556	2.69E-17
SCYL3	-1.865032767	0.004692694
NSUN3	-1.864487651	0.025222479
CPEB2	-1.861954879	0.028125411
UBAP1L	-1.860300892	0.015167412
ZNF587	-1.859873684	9.41E-08
NKRF	-1.859167707	9.42E-19
C9orf156	-1.858696399	7.01E-06
MRPS30	-1.857921631	6.61E-12
MSL2	-1.857496409	4.00E-11
RIC1	-1.856640208	0.00919315
GPATCH2	-1.856058574	0.000230988
ARHGEF19	-1.855588422	4.89E-17
LOC285074	-1.855444744	5.10E-06
CLEC12B	-1.852863952	0.000142539
CDPF1	-1.851155819	7.60E-05
CSRP2BP	-1.850065873	2.04E-07
JUNB	-1.84956065	3.84E-13
BCOR	-1.845113138	2.87E-12
ZNF497	-1.844470648	0.005187608
ZFP14	-1.842045059	0.02451771
XYLT2	-1.841582578	2.42E-10
MFSD5	-1.841040721	2.40E-19
SOX13	-1.841039926	9.31E-05
SWSAP1	-1.838866639	0.000737001
ZNF74	-1.837664246	8.62E-09
ATXN7	-1.837330881	3.02E-07
TFAP2E	-1.835935948	3.56E-05
ACTR5	-1.835196587	1.25E-06
TRIM3	-1.833443273	0.048898105
SETD1B	-1.831437977	3.16E-18
ZNF254	-1.830089538	0.004924319
GS1-124K5.11	-1.829188752	6.70E-08
PRDM4	-1.828989067	2.11E-05
SIRT1	-1.827356747	4.74E-06
SLC20A1	-1.827323432	1.02E-21
TIGD2	-1.826675026	0.003110257
S1PR4	-1.82649979	1.36E-11
FAM126B	-1.825286673	0.000294618
RNF24	-1.825084469	2.51E-08
RIN1	-1.823901558	6.43E-12
FRY	-1.82386404	0.001223336
ANKS3	-1.822272214	9.49E-11
CARD8-AS1	-1.819715311	0.007693756
ARF6	-1.817842944	3.73E-35
AKAP10	-1.814480973	2.26E-05
TIGD7	-1.813875465	0.003759759
TNF	-1.813717263	0.009231884
SLC2A6	-1.811357208	0.024111777
CBLL1	-1.809535595	2.09E-11
SNHG20	-1.808737968	0.032073672
ASPHD2	-1.808282843	0.005827372
PER1	-1.805349716	0.006502244
SKIL	-1.804358684	0.000670078
ZNF672	-1.804003564	1.00E-19
GRWD1	-1.803675972	3.01E-20
NAIF1	-1.80312478	1.43E-05
CEP76	-1.801597832	0.00104477
ZNF101	-1.801200621	5.43E-06
RBBP6	-1.799638075	7.35E-18
ARRDC2	-1.798678343	1.25E-26
GRPEL2	-1.798378201	2.39E-11
GRAMD1A	-1.797964203	3.14E-17
GNRH1	-1.797839165	0.025082692
ZNF26	-1.797038635	6.23E-08
TTC4	-1.797013723	5.73E-27
RNF168	-1.79681083	0.000131177
ZNF771	-1.794753237	2.09E-06
WDR5B	-1.793594825	0.011947033
LOC100506159	-1.791498749	8.87E-12
KLKB1	-1.790224585	0.006109755
INPP1	-1.79014264	0.001282013
ERCC4	-1.789595363	0.012027039
DOLK	-1.788888699	0.026697289
VGF	-1.787953973	0.039030518
FAM72D	-1.786658888	1.63E-10
PRG2	-1.785771095	0.001872605
FNBP1L	-1.785138794	0.019645677
WASH1	-1.783409993	2.83E-13
IGHMBP2	-1.783065976	4.58E-13
RBM7	-1.782608007	2.86E-05
KDM6A	-1.781435158	0.000720922
MVK	-1.781379979	3.34E-06
SEPT7P2	-1.781061626	0.000819846
IRF9	-1.779342061	0.011060235
OFD1	-1.778802678	3.35E-11
TMEM161B	-1.778334548	0.004188339
HSF2	-1.777906052	2.33E-07
DALRD3	-1.77712649	0.000226452
HSPA1B	-1.775509563	1.42E-08
ATG4D	-1.775409777	6.81E-14
C11orf96	-1.775163616	0.002520425
ZBTB14	-1.771566851	3.39E-06
AGFG2	-1.769806517	0.006991669
CLK3	-1.768320328	2.69E-12
DCLRE1B	-1.768265205	8.40E-07
ADNP	-1.7666464	5.81E-20
SS18L1	-1.765610687	3.80E-07
YTHDF2	-1.76507494	2.29E-24
PRPF39	-1.763087783	1.74E-15
NOP16	-1.762325654	3.25E-34
NAA30	-1.761946723	0.000127222
ZNF449	-1.760774706	0.000206426
ARHGEF7	-1.760008973	1.82E-18
PHF12	-1.759058759	5.33E-13
LOC100288778	-1.758620023	1.20E-14
TAF5	-1.75824999	7.29E-08
IER2	-1.757351059	1.32E-08
MOB2	-1.756946937	2.65E-10
LRFN1	-1.756344417	0.003197714
KNOP1	-1.755800455	4.96E-08
C21orf91	-1.755342186	7.42E-07
C12orf65	-1.754928308	8.76E-09
MADD	-1.750980742	1.09E-30
C11orf30	-1.750686076	8.74E-05
DCAF4L1	-1.750167	0.036555583
TRMT10C	-1.74711591	1.03E-22
ZUFSP	-1.746462209	0.000777994
BNC2	-1.746179096	0.020395773
C2CD2	-1.744340463	1.35E-06
SLC25A19	-1.742095329	7.65E-11
FIZ1	-1.741237989	4.76E-09
CGRRF1	-1.740118383	0.017894253
ZNF275	-1.739679279	2.54E-09
LINC01004	-1.738978822	0.024246218
IFRD1	-1.738600517	6.07E-10
STAMBPL1	-1.736464628	0.001384186
LOXL2	-1.734513017	0.009104284
LRP5L	-1.733876311	0.000161158
HMGXB4	-1.733394609	1.20E-05
RBAK	-1.733281768	2.55E-05
MIOS	-1.732985186	4.31E-11
MPV17L2	-1.73204942	2.83E-10
ZFAND2A	-1.731551464	1.26E-13
ZNF24	-1.731534658	5.98E-10
CYP2R1	-1.731291678	2.54E-09
LMBR1L	-1.730634178	0.000929237
CNIH3	-1.730265825	0.022014522
RIOK2	-1.729877183	9.66E-08
KLF9	-1.729789156	0.033945863
C22orf29	-1.729138033	1.49E-09
PRUNE	-1.726818786	9.86E-06
SERTAD2	-1.725779679	9.20E-11
DAPK3	-1.724356844	1.39E-20
PIGBOS1	-1.722770564	1.41E-12
TRIP11	-1.722274505	2.44E-05
SNHG19	-1.722029896	2.38E-13
SPATA5L1	-1.720088903	1.39E-08
AP4M1	-1.719369389	0.001655272
ATXN7L2	-1.719150707	0.001966117
C18orf21	-1.718850429	2.89E-10
RRS1	-1.718013898	3.53E-23
ZNF500	-1.716618644	0.003407364
LTV1	-1.715507617	3.89E-23
DIEXF	-1.714960267	2.53E-05
GIMAP1	-1.711066431	0.0375343
ZNF276	-1.708219968	1.02E-07
WDR24	-1.707238198	3.94E-08
ZNF197	-1.705705576	1.21E-08
EXO5	-1.705688589	0.006351255
SCAND2P	-1.704826225	6.81E-06
ZNF45	-1.704191877	0.005049632
ZFYVE26	-1.704084735	1.11E-11
FRAT2	-1.703449213	3.11E-07
HLA-DOB	-1.702527305	0.00019996
USP35	-1.701144016	0.043308256
TTF1	-1.700875377	2.34E-08
LOC389831	-1.699123671	0.000547246
PLEKHF2	-1.697376245	0.00153537
ADNP2	-1.69608001	2.70E-10
ZNF224	-1.695158108	0.04578961
KLHL42	-1.694874519	7.60E-08
INO80D	-1.694487845	3.33E-06
WDR75	-1.693785451	1.12E-27
C10orf2	-1.693397765	4.74E-09
VDR	-1.692873891	6.89E-09
FNBP4	-1.691342272	2.34E-17
ZNF282	-1.687472125	4.95E-13
TBK1	-1.686705797	2.25E-07
FAM175B	-1.686206891	2.44E-08
ZMYM1	-1.685698122	0.000197347
BNIP1	-1.684414771	2.05E-05
NCBP2-AS2	-1.681415715	1.46E-18
ZNF292	-1.679266541	2.54E-07
IP6K1	-1.678747947	1.45E-16
KEAP1	-1.678502298	8.70E-31
LYG1	-1.678396722	0.012627816
TBRG4	-1.678381325	4.46E-52
SNRNP35	-1.677916092	1.33E-05
MIS12	-1.677108781	0.00025956
ZCCHC3	-1.676984078	4.02E-30
AKIRIN2	-1.676269538	1.90E-13
ZNHIT2	-1.675939462	0.00053043
STARD5	-1.675367837	0.008799715
EED	-1.674631987	5.95E-07
USP37	-1.674451153	5.84E-06
TLK2	-1.673715187	1.18E-10
MRPS31P5	-1.673317749	1.67E-05
MTSS1	-1.671436614	0.005395966
MSMO1	-1.670389861	5.43E-05
ZXDC	-1.66751093	2.82E-15
CD58	-1.667037599	4.44E-07
JMJD4	-1.666138438	2.46E-09
NUPL2	-1.665746712	1.70E-06
FHL3	-1.665057269	3.07E-14
TRAF5	-1.664118819	0.000262286
NOCT	-1.659096362	0.00180375
CKMT2-AS1	-1.658993005	0.048617881
SDHAF2	-1.658992609	3.11E-07
THEM6	-1.658781861	4.46E-06
FDXACB1	-1.658169611	0.005881663
RFWD3	-1.657540004	1.09E-14
RRP7BP	-1.657221529	3.56E-07
ZNF767P	-1.656395558	1.23E-05
PML	-1.653870004	5.81E-11
AKAP1	-1.65332531	3.71E-18
PASK	-1.652799632	9.42E-05
SNAPC2	-1.652542916	1.35E-08
POP1	-1.650846361	5.65E-14
PPP1R37	-1.650183309	1.60E-07
LIMK2	-1.649488389	1.75E-10
KCNJ11	-1.647927702	0.035173243
LOC150776	-1.647873224	5.16E-14
FLJ37453	-1.64750049	0.000234345
POLR3D	-1.646129984	1.05E-05
WDFY2	-1.645803468	2.99E-06
RFX1	-1.645521932	6.97E-07
ZNF266	-1.641285628	1.74E-17
ZNF529	-1.639285871	2.57E-05
LOC101927765	-1.637801079	0.009414413
TRAF3IP2	-1.637032871	0.003381313
MCAT	-1.636419659	1.57E-10
TUBA8	-1.636164369	0.00627505
ZNF140	-1.636101941	0.00017399
SETD1A	-1.635086843	9.51E-11
FAM86EP	-1.631722387	0.010498493
IRS2	-1.630532734	3.28E-18
VANGL1	-1.6296279	1.61E-05
GFER	-1.629523927	4.04E-10
SLA	-1.629485821	1.64E-08
BRAP	-1.628962038	5.29E-15
HERC2P9	-1.627829241	1.39E-05
ZNF850	-1.626513193	0.035209037
RBM48	-1.626089788	0.004408807
MKL1	-1.62495861	9.33E-09
S1PR3	-1.62312199	0.006350281
SH3RF1	-1.622414425	0.002652708
RAD9A	-1.621747867	4.87E-10
FKBP15	-1.62094477	5.15E-08
GPR84	-1.620677887	0.000454797
PEX11B	-1.620572494	1.15E-10
BMPR1A	-1.620346242	4.77E-05
ZNF280C	-1.619684503	6.50E-09
IFFO1	-1.617334009	3.30E-08
ZNF343	-1.614756227	4.63E-08
ZNF747	-1.614281576	3.54E-05
FASTKD3	-1.610796789	0.000431262
PANK1	-1.609529494	0.002885507
CDC42EP4	-1.607309755	0.005951463
E2F1	-1.607228485	1.62E-20
UMPS	-1.605334931	4.23E-14
MEIS1	-1.605090945	4.32E-24
ZRANB1	-1.604890206	2.91E-10
ICOSLG	-1.60364403	3.48E-12
E2F3	-1.602899156	1.52E-17
CDC42EP3	-1.602716852	2.19E-12
JAGN1	-1.601869876	2.41E-14
AMACR	-1.601725016	7.95E-08
CEBPE	-1.600164076	1.09E-09
RIN3	-1.600051208	8.21E-13
LRRC37A2	-1.599603534	1.20E-05
NFKBIL1	-1.599523984	3.33E-05
ZNF354A	-1.598862843	0.043923649
LATS1	-1.598174313	3.18E-07
TMEM138	-1.596945849	1.44E-11
TSKU	-1.596646832	0.005899678
TMEM39A	-1.594146209	3.10E-08
ENC1	-1.593834864	0.004638061
TRIB3	-1.593308865	2.37E-11
ARHGAP8	-1.59181937	0.018969882
SEC22A	-1.591762864	0.000666597
DUS2	-1.591690997	9.15E-08
CHAF1A	-1.591509953	1.91E-29
SLC22A15	-1.590661505	0.000441967
BTN2A1	-1.589253438	0.000454797
TFEB	-1.589138603	5.30E-17
ABL2	-1.588849996	1.90E-06
GEMIN6	-1.587545899	1.61E-08
MRPL17	-1.585824014	6.71E-08
TBL2	-1.585609363	4.20E-09
LINC00909	-1.585489988	2.24E-07
FASTKD5	-1.585422537	1.32E-05
DIDO1	-1.585108845	4.58E-13
FAM72A	-1.583375733	9.14E-10
KANSL1	-1.583281196	0.000380119
DDX26B	-1.582530637	9.61E-06
LINC00528	-1.578902135	0.027627672
ZBTB42	-1.578541434	0.008714842
ALKBH2	-1.578369879	2.38E-13
DTL	-1.578311292	4.87E-10
TBC1D20	-1.578201372	3.55E-17
SLC22A4	-1.57811076	1.63E-09
ZNF337	-1.577548009	4.75E-07
ZNF346	-1.576853273	1.16E-06
TMEM51	-1.576820917	0.037909343
WHAMMP2	-1.575906076	0.042329677
NLE1	-1.575595232	4.21E-08
ZNF815P	-1.575065162	0.003182213
KIAA0907	-1.574580697	1.60E-08
TMEM201	-1.573790375	6.66E-15
USP38	-1.572819312	7.56E-06
FOXK2	-1.57254548	2.86E-22
URB2	-1.57217945	3.77E-08
DCLRE1C	-1.572057576	7.00E-19
ZMYM6	-1.571714957	1.29E-07
NPHP3	-1.571607637	0.006855597
ANXA2R	-1.570972186	1.18E-12
KIAA2026	-1.570466413	0.001813863
SPRTN	-1.57017605	4.92E-06
TRIM21	-1.569568664	3.13E-05
JADE1	-1.568445992	3.65E-15
ZFP36	-1.566712225	0.001043684
FAM53C	-1.566472657	7.62E-09
ZNF469	-1.565402734	0.000341129
WASH2P	-1.564504009	1.71E-12
CREBZF	-1.564007068	4.47E-08
C3orf58	-1.563615595	0.002270574
ZNF814	-1.56168079	3.28E-06
C3orf80	-1.561193194	3.41E-16
XRCC2	-1.559579083	0.00070437
XKR8	-1.558891199	0.000364487
CCDC84	-1.557758519	2.03E-06
EIF4ENIF1	-1.556714379	2.29E-07
RRN3P1	-1.556648355	7.69E-08
SLC25A44	-1.555610839	9.35E-08
PAXIP1-AS1	-1.555566748	0.000366785
CWC25	-1.555556918	1.43E-11
CCDC66	-1.555354579	4.01E-09
KLHL35	-1.555305404	0.005239775
SNHG11	-1.554493895	0.004502894
FBXW9	-1.553412141	5.42E-07
ZNF367	-1.552439598	9.66E-07
UIMC1	-1.551045421	7.23E-11
AKAP17A	-1.548986658	1.04E-10
SZT2	-1.548323741	4.44E-11
FOXO3	-1.545668802	1.11E-09
WDR91	-1.545054884	0.000305175
CCDC94	-1.544547512	4.23E-06
LUZP1	-1.544125179	1.87E-06
RAPGEF6	-1.544009299	0.018468
FTSJ2	-1.543732452	6.52E-10
MSL3P1	-1.543372088	0.001501936
PIF1	-1.542148374	8.86E-08
FAAP24	-1.541152582	2.15E-05
SNX29P2	-1.540503057	0.049330379
TMEM223	-1.540181029	2.81E-05
NAPB	-1.539008446	7.42E-07
RBM34	-1.539001045	3.87E-24
ZNF330	-1.536892047	7.70E-12
CEP95	-1.536628258	1.49E-10
LOC389906	-1.536409359	4.57E-06
SLC3A2	-1.536151931	2.71E-12
C9orf114	-1.535744061	2.51E-20
POLI	-1.535603074	3.26E-05
SMG9	-1.534993608	1.88E-19
TRIM4	-1.53358037	1.98E-05
MAGEF1	-1.533446864	1.58E-06
CHD8	-1.533337523	1.00E-07
SLC25A25	-1.533329879	0.00056995
NEIL3	-1.531831657	1.18E-05
BBC3	-1.531012402	0.038367297
FST	-1.53077605	0.000332345
C1orf216	-1.529102012	1.48E-13
SUPV3L1	-1.52849025	2.90E-15
MORC3	-1.52747284	6.53E-08
ADAT2	-1.52612675	1.67E-11
AAR2	-1.522208264	7.73E-11
RAB12	-1.521915993	0.005406233
TBC1D10B	-1.520774116	1.05E-20
CPTP	-1.518527589	1.79E-07
FAM76B	-1.517907556	6.00E-06
PHKG2	-1.517697937	3.65E-15
ZNF524	-1.517497323	1.39E-07
C15orf52	-1.516886081	0.002472771
C15orf61	-1.516496745	5.36E-06
CELSR3	-1.515151546	0.03213385
ZNF496	-1.514480544	0.002125409
PTAFR	-1.514439682	0.000176583
POGZ	-1.514395455	1.12E-08
CEBPG	-1.512475579	2.18E-20
ARHGEF2	-1.511458609	1.52E-27
TTI1	-1.510611841	3.02E-11
RFXAP	-1.509281887	0.000680717
PRKCQ-AS1	-1.506757692	0.000123647
CENPL	-1.505820505	8.74E-05
ZNF226	-1.504957763	5.01E-06
TMEM79	-1.504901716	1.53E-05
NSUN5	-1.504475059	1.85E-31
ZNF558	-1.503670701	0.015359612
MASTL	-1.502172263	3.53E-06
FZD1	-1.499860538	0.000337811
GAS5	-1.49906463	2.57E-14
SUV39H1	-1.49830038	2.32E-22
STAG3L2	-1.497511523	0.014820907
RCL1	-1.496872593	2.50E-05
KCNN4	-1.496376195	9.30E-08
ZNF777	-1.496178312	1.27E-13
EGLN2	-1.495516727	1.84E-28
ZCCHC2	-1.494952173	0.000218469
TBCCD1	-1.494886748	0.010440244
DNAJC30	-1.492538203	8.04E-10
KCTD2	-1.491667327	5.44E-08
PRX	-1.490414952	0.015315716
PDCD6IPP2	-1.490090907	0.000294198
GNL3	-1.489464512	7.45E-26
PTPN4	-1.489233119	0.000994856
MAT2A	-1.488047255	9.51E-21
MCPH1	-1.487185955	0.000132366
FAM160A2	-1.485837622	5.77E-05
PTPDC1	-1.482443346	0.047304896
LINC01000	-1.480097066	3.11E-08
ZFX	-1.47942437	4.92E-09
ZNF776	-1.479144546	0.039961734
MAP3K3	-1.478516572	3.02E-05
KBTBD2	-1.478321295	2.09E-11
ASB1	-1.478258253	8.42E-11
EIF2B4	-1.478130803	3.54E-25
RBM22	-1.477917428	2.16E-20
RNF103	-1.47774746	0.00704548
CXorf40A	-1.477353	9.35E-13
DNAAF2	-1.476683496	0.023839086
ITPKA	-1.47651591	1.08E-05
EPB41L4A-AS1	-1.47619448	1.80E-20
PMM2	-1.475955623	2.93E-16
PPP3CC	-1.475835402	0.003003163
ZNF581	-1.475751863	4.25E-08
CCNE2	-1.474937722	7.19E-05
DDX55	-1.473577481	5.82E-11
C1orf112	-1.473413201	2.59E-08
CLDN5	-1.473379554	2.30E-06
RP9P	-1.472445273	6.61E-08
RBM15	-1.472003819	1.78E-09
ZNF593	-1.470375814	1.94E-25
C1orf50	-1.469901358	2.44E-06
EID2	-1.469866336	1.34E-10
NCOA5	-1.469522128	7.22E-19
TOR4A	-1.468636123	5.75E-12
CRYGS	-1.466598813	0.045691623
MTF1	-1.465253204	0.004641416
SLC25A29	-1.46504129	2.77E-22
CDK13	-1.465033353	4.93E-08
RNF19A	-1.462578858	0.000355811
FLAD1	-1.458588004	5.82E-15
ZNF818P	-1.457770376	0.014284791
SECISBP2L	-1.456863088	1.53E-06
UBE2O	-1.456669724	2.82E-15
MTERF1	-1.456654617	0.001440227
WASH3P	-1.456179381	8.01E-08
DDX59	-1.456157428	0.00153537
ZNF138	-1.45600552	0.007174572
AGAP4	-1.455443849	0.000292373
FBXO33	-1.454771417	3.54E-05
C14orf80	-1.453646982	5.78E-14
ZFYVE21	-1.453157188	8.69E-05
ZNF700	-1.452690441	1.32E-10
POLL	-1.452341402	1.65E-06
POLE2	-1.451825965	0.002958681
PIP5K1C	-1.450783594	7.46E-13
SIK2	-1.450151654	0.003802283
BCL6	-1.44930358	0.000710568
GNB1L	-1.448547435	1.66E-05
METRNL	-1.446580347	2.34E-22
DDX56	-1.445658311	8.79E-40
SPRED2	-1.442740254	6.97E-09
NOL4L	-1.441174209	1.57E-05
SEPSECS	-1.44097397	8.62E-05
RAB23	-1.44029813	0.00913471
CCDC101	-1.43978564	1.54E-14
USP36	-1.438462235	0.00587414
MTERF2	-1.435882588	0.001985283
COG3	-1.43488241	6.29E-08
LRRK1	-1.433911314	0.003919945
ZNF100	-1.433561093	0.003479052
PLAU	-1.433144451	9.58E-10
PANK2	-1.432643222	6.56E-18
RIPK1	-1.431958223	1.02E-05
PAPOLG	-1.431538645	0.005616331
NDUFAF5	-1.430759744	1.26E-05
ZFYVE1	-1.428969243	0.000405829
PRKAB1	-1.428795542	5.84E-08
CLCN2	-1.427550328	0.001194785
TMEM11	-1.426652017	8.82E-13
NUFIP1	-1.426012146	2.63E-08
LRCH1	-1.425332814	8.28E-06
LOC100507373	-1.423266768	0.044992728
BLM	-1.422528998	1.81E-18
TTI2	-1.422151762	0.001400416
METTL14	-1.421225019	2.30E-05
PDP2	-1.419670962	0.004198947
FBXO46	-1.419019153	1.44E-07
ANKRD9	-1.417061729	0.006094031
FBXW7	-1.416750247	1.80E-06
WDR20	-1.416053694	0.000395462
PLEKHA3	-1.415401323	0.000739789
EMC9	-1.415006803	2.56E-05
TMEM57	-1.414561971	2.79E-11
DGCR8	-1.412957367	1.87E-13
CCDC9	-1.412396301	2.09E-09
FZR1	-1.411818315	1.30E-09
ZNF143	-1.410814536	0.001912431
CCDC150	-1.409774496	1.57E-05
MRPS2	-1.409733076	5.09E-17
9-Mar	-1.408369946	7.32E-07
HPS5	-1.407978932	1.19E-05
SETD5	-1.407117732	7.65E-07
FGD3	-1.406673214	0.000169545
RSF1	-1.405556937	0.000993235
ACTR8	-1.403012555	1.28E-09
FOXN2	-1.402396236	0.000117769
ZMYND8	-1.401864469	1.04E-16
CNOT4	-1.401421592	3.89E-05
GMEB2	-1.401348028	1.30E-06
COIL	-1.401036314	2.16E-10
ZCCHC6	-1.400213986	0.008976915
STK35	-1.398781033	8.95E-11
UTP14C	-1.398248071	0.008931434
MED22	-1.398132558	2.41E-12
DHX30	-1.395090462	1.65E-21
STARD9	-1.394803685	0.000144377
BANP	-1.393405011	0.000285336
SEMA4B	-1.39338866	0.000171795
ZBTB7A	-1.391421509	1.28E-06
GABPB1-AS1	-1.389414885	0.002390192
SPIN2B	-1.386491593	0.001958816
THUMPD2	-1.386483612	1.41E-10
TSC22D2	-1.385357789	0.00539497
ELMO3	-1.384284249	0.004447159
RRP7A	-1.384185007	1.35E-29
PMS2	-1.383460233	0.015674932
ZNF302	-1.383222589	0.001276276
AXIN1	-1.380750424	2.81E-15
CEP72	-1.380409831	0.013065281
PDRG1	-1.378585579	9.69E-16
DUSP4	-1.378325034	0.000999036
NAGK	-1.377888258	2.28E-07
SASS6	-1.377154043	4.78E-05
PRR14L	-1.376481157	4.76E-09
BRD8	-1.376033322	1.05E-07
RBM4B	-1.375826397	0.002308195
CEP290	-1.374444019	3.94E-06
SFMBT1	-1.373910787	1.57E-05
GGNBP2	-1.372570322	2.58E-11
LMO1	-1.372408366	2.30E-05
APBA3	-1.371533413	0.001527798
GIGYF1	-1.371347182	5.20E-12
FOSL2	-1.370392811	3.03E-06
MRPL46	-1.370204825	1.15E-06
TLR9	-1.368909051	0.043653481
QRICH1	-1.367852185	3.63E-08
FANCF	-1.36677698	0.032705066
EPC2	-1.366738468	8.55E-05
STAG3L4	-1.365949679	0.000367557
BAG4	-1.364855559	1.02E-12
TRAF4	-1.364710648	5.03E-07
CTDP1	-1.363469991	1.67E-09
XRRA1	-1.363238483	0.024599863
LINS	-1.363220286	4.02E-05
CFL2	-1.362953047	0.009816577
MOB3C	-1.361084905	0.002505641
SMCR8	-1.360357627	1.35E-07
NR2C2AP	-1.357904785	8.43E-07
ZNF550	-1.357757489	0.01039004
NRROS	-1.356777521	6.54E-09
FBXO38	-1.355740006	3.37E-05
PRDM2	-1.35476477	7.65E-07
RAB40C	-1.353773729	9.42E-07
NFYA	-1.350812365	4.15E-11
ELP2	-1.350257662	2.35E-12
TSC22D1	-1.349789675	3.75E-05
ZNF639	-1.349365456	1.00E-07
VILL	-1.348475389	6.26E-11
ZNF33B	-1.34750455	0.001872162
PRKRIP1	-1.347464476	1.12E-13
TBC1D17	-1.347387424	0.000513712
WDR33	-1.34731889	1.56E-12
DPH7	-1.346954608	3.04E-09
PVR	-1.346649161	2.32E-19
HKR1	-1.346530721	9.05E-07
GOLGA2P7	-1.345384071	2.62E-09
CSPP1	-1.345192617	5.52E-07
ARID1A	-1.34412818	1.70E-13
ZCCHC11	-1.343464585	0.000598559
MAK16	-1.340894214	1.76E-08
ZNF227	-1.339452043	0.004609388
RNF219	-1.338434838	0.000133133
COQ10B	-1.338092192	0.023843453
USP30	-1.337231474	0.039004707
TAF1A	-1.336921028	0.002792031
ZNF654	-1.33598481	0.000357021
TMEM265	-1.335412133	9.09E-06
IP6K2	-1.335156942	4.22E-12
NOL12	-1.334949451	6.92E-05
MUSTN1	-1.332792729	9.43E-06
ZBTB33	-1.332301135	0.000726054
LOC151174	-1.331551312	0.001875291
ING5	-1.330318331	8.61E-08
FBXO43	-1.33029242	7.37E-05
MSX1	-1.330227832	0.02680386
RELT	-1.330009114	9.78E-06
PPARGC1A	-1.329270193	0.019849864
C12orf76	-1.328887645	0.008044838
PUM2	-1.328654209	2.14E-27
PWWP2A	-1.326219738	0.000351768
POLR3A	-1.326154125	7.32E-10
TWF1	-1.325998963	5.90E-06
KIAA1551	-1.325661372	0.005602233
FBXO45	-1.325049669	0.00167001
C2orf49	-1.324080492	0.002877335
MKL2	-1.324045512	0.031539857
ARHGAP32	-1.323154869	0.00911518
SLC29A3	-1.323110931	0.009948965
MFSD8	-1.322401581	0.004258243
GAD1	-1.32229032	0.010654065
CBX2	-1.321863958	1.85E-15
C1orf27	-1.321755635	0.000312455
TEF	-1.320542024	0.045101614
ZNF688	-1.319599275	0.000112117
KIF18A	-1.319563332	0.000250824
BET1L	-1.319259068	3.13E-09
ZNF195	-1.319022922	7.73E-07
BRF1	-1.318724067	7.61E-09
TMEM229B	-1.318721127	1.70E-10
CKS2	-1.317795535	3.27E-09
GFOD2	-1.317411169	1.66E-05
POC1B-GALNT4	-1.317381461	0.01909082
ELF2	-1.317120842	0.002988427
LARP4B	-1.314910409	6.72E-19
PPP1R8	-1.31418203	4.32E-09
ZNF236	-1.313969242	0.01027832
TACO1	-1.313682322	9.40E-07
KIAA0922	-1.313398068	2.07E-10
AMD1	-1.310837118	3.94E-12
STK17A	-1.310335292	4.55E-16
C11orf95	-1.310039677	2.83E-05
ILF3-AS1	-1.309016438	5.49E-12
TRAF2	-1.307771933	1.19E-09
EVI2A	-1.307768184	0.040430959
APEX2	-1.306596559	2.37E-08
CYP27B1	-1.305746919	0.04513854
NUP153	-1.304069908	4.05E-06
SCAMP1-AS1	-1.303109284	0.002086191
ZNF576	-1.303005736	0.000258454
FYCO1	-1.303000509	0.000693673
TRIM65	-1.302750061	2.76E-18
ANKLE2	-1.299787753	9.14E-28
RBSN	-1.299059545	7.46E-06
C1orf106	-1.298361662	1.32E-05
PRR5	-1.2979338	3.38E-12
VLDLR	-1.297005722	0.040376253
ARHGAP12	-1.296841936	0.002764671
STK17B	-1.29682374	0.001989947
THEMIS2	-1.29447998	1.79E-08
RSBN1L	-1.293968754	0.00627505
DNAJA2	-1.292919242	4.13E-14
RELB	-1.291844491	0.003692711
WASH7P	-1.289615021	3.69E-10
NPIPB3	-1.288720142	5.19E-07
ZNF692	-1.287865196	1.71E-07
NEAT1	-1.287112841	3.98E-10
EBF3	-1.286231175	0.008279102
FAM118A	-1.28520725	0.00013811
NFXL1	-1.284456307	0.011559009
NDEL1	-1.284151996	0.030690448
ATL2	-1.284115684	3.55E-13
CDK3	-1.284060844	0.00099151
HNRNPU-AS1	-1.283662785	2.85E-09
BACH1	-1.283651343	0.000151656
SETD4	-1.28275461	6.06E-07
MYSM1	-1.28132477	5.23E-08
SLC45A4	-1.280448148	5.45E-07
TRMT10B	-1.279497525	0.01098603
TSC1	-1.27871225	6.82E-05
OGFR	-1.277819698	2.55E-21
CCDC102A	-1.276978196	0.030158612
ARRDC1-AS1	-1.276065373	0.00149024
CROCCP2	-1.275814789	1.47E-06
TSHZ1	-1.274971277	2.93E-07
MTMR9	-1.274285537	0.000381368
ZNF148	-1.274057169	0.000387741
ZNF614	-1.273237692	0.015346394
MON1B	-1.273129113	0.005584365
ANKHD1	-1.272027535	5.29E-16
C18orf25	-1.271909871	1.87E-06
TPCN2	-1.271886876	1.96E-08
RNF111	-1.271068352	0.008026594
KDM5B	-1.269790991	6.25E-10
ZNF384	-1.269450666	1.35E-05
LRWD1	-1.269303056	4.89E-06
NR1H3	-1.268815938	0.005923705
SLFN11	-1.268581574	8.18E-09
ST20-AS1	-1.265049869	0.020644493
SCAND1	-1.264744242	1.21E-13
RPUSD1	-1.264019215	1.26E-14
DYRK2	-1.263545368	0.004630975
ZKSCAN1	-1.262004544	4.70E-12
PLEKHM1	-1.259432949	1.25E-05
BICD2	-1.25824839	2.63E-05
AKAP13	-1.257696663	1.57E-05
PXMP4	-1.257198161	0.021199896
ZBTB17	-1.256087684	7.34E-08
OXLD1	-1.255807147	7.01E-09
CCDC18	-1.255388531	0.002778833
AKAP9	-1.25455661	0.008089933
HEIH	-1.254373894	4.27E-05
NUFIP2	-1.25386318	7.58E-09
FCGR1A	-1.253771228	2.28E-08
ARID5A	-1.253753796	9.20E-06
LOH12CR1	-1.253042368	0.026892988
CEP120	-1.252785414	0.000171076
FAM117B	-1.252018271	0.005841804
TIMM9	-1.251635843	2.06E-13
SIRT7	-1.251441811	1.17E-09
ABHD16B	-1.250463077	0.011039941
KLHDC10	-1.25027201	0.000143396
CTCF	-1.249267424	5.66E-07
THAP9-AS1	-1.248191247	9.72E-07
CBFA2T2	-1.243067904	7.15E-07
NSUN4	-1.239747071	6.47E-09
LEO1	-1.239720961	2.94E-09
RNF4	-1.237300863	3.47E-05
SAFB2	-1.237233939	5.63E-15
DDX12P	-1.236883087	5.72E-05
LIN9	-1.236097081	4.76E-05
TFAP4	-1.234463199	3.15E-10
TRIM16	-1.233031596	0.011786978
ILKAP	-1.232340109	2.89E-16
ZDHHC5	-1.232105918	1.48E-08
SLC25A38	-1.231919255	2.23E-09
MIR155HG	-1.229474022	0.000339458
SLC15A2	-1.229066686	0.016843624
MIEF1	-1.22905536	1.17E-07
C1orf52	-1.228894187	9.46E-07
GOLPH3	-1.228668771	4.05E-06
C7orf43	-1.228560536	0.000126356
PP7080	-1.227569099	6.01E-05
CCDC77	-1.227453473	0.011565859
SLF2	-1.225910079	3.53E-09
SAP30BP	-1.224927758	2.16E-11
MAML1	-1.224826548	1.23E-05
SAFB	-1.224784794	3.75E-23
TRIM24	-1.224545827	4.38E-10
IWS1	-1.224391162	6.17E-09
NFRKB	-1.224305547	1.59E-05
BTBD7	-1.223530197	0.000237982
ABHD17B	-1.223389995	0.013540908
GOPC	-1.222610605	2.21E-05
LRIF1	-1.222501863	0.000275039
EP300	-1.221564292	2.22E-05
PNRC2	-1.219502721	8.37E-18
ZNF644	-1.218889527	6.03E-06
SRCAP	-1.217731616	4.85E-07
TJAP1	-1.216983217	6.76E-11
CSNK1G1	-1.216327419	0.000181965
DCAF10	-1.216243361	0.00396295
KCNK6	-1.213733854	3.50E-10
ZBTB40	-1.212652549	5.14E-05
RGS12	-1.211497247	3.50E-10
PLK4	-1.209847138	0.002224642
PMS1	-1.208220352	9.77E-09
MYPOP	-1.207919419	0.00167461
COX19	-1.207774388	6.21E-10
SUGP1	-1.207040659	4.65E-16
CD300LF	-1.206347601	1.26E-11
PILRB	-1.203225031	1.16E-06
ARMC7	-1.202958329	0.000714852
RNF31	-1.201652436	4.28E-07
PIGC	-1.201366468	4.40E-07
SEPHS2	-1.200923643	2.46E-07
CARKD	-1.199751633	5.01E-06
CDK5RAP1	-1.199684687	1.80E-12
COQ10A	-1.199349954	0.000139833
KCNMB3	-1.199042625	0.000712679
NXF1	-1.198823812	2.23E-11
LSG1	-1.198748081	1.07E-15
CNNM2	-1.197585271	0.003472746
ARPC4-TTLL3	-1.195960471	0.00065007
OVCA2	-1.195631795	5.96E-09
FUT4	-1.195321878	3.17E-13
SLC5A3	-1.194289856	0.000177156
SLC25A28	-1.193107597	4.86E-11
CAMKK1	-1.192733726	0.000157897
MIIP	-1.192638181	4.12E-12
NDST2	-1.192326932	0.007838156
SNX18	-1.192065822	0.010232557
SETDB2	-1.191457055	2.26E-11
SPRYD4	-1.191176672	0.045944546
DMTF1	-1.190029881	1.74E-07
ABHD13	-1.189942693	0.000255802
STRIP1	-1.18976503	0.001575413
CDR2	-1.188923844	0.025767455
NECAP1	-1.187846872	0.038457914
DCAF15	-1.186824646	9.67E-10
SLC38A7	-1.186642953	0.003269117
DNAJC5	-1.183540637	8.31E-16
LBHD1	-1.183216291	0.029778551
ELMSAN1	-1.181814716	0.020583522
ZBTB4	-1.180993425	0.000826292
NRARP	-1.180936647	0.046684085
ZNF646	-1.180145703	0.002762821
CCDC88C	-1.178536137	0.000227647
INTS6	-1.176133956	1.02E-07
ST3GAL5	-1.175360026	0.011633281
MRM1	-1.175069195	1.76E-06
ZNF182	-1.17423122	0.03152658
GEN1	-1.170849439	1.29E-06
PRPF4	-1.170469947	4.47E-12
ALAS1	-1.170062786	4.98E-06
PEX13	-1.168211992	0.000680717
FXR2	-1.168025038	0.000181701
KIAA0020	-1.167631827	8.75E-16
UTP3	-1.16728842	6.22E-06
TBC1D25	-1.166760165	0.000393007
POLH	-1.164154848	2.29E-05
SPHK1	-1.163923564	0.000246217
TYW5	-1.163322819	5.98E-05
ELMOD3	-1.16259016	0.020117395
PRKAG2-AS1	-1.161690183	2.60E-05
DHX34	-1.161530531	3.43E-10
PMAIP1	-1.161277199	0.017455194
LIME1	-1.161193639	0.001821214
VPS37A	-1.160774855	0.006159883
GMIP	-1.160748095	5.06E-05
TBC1D10C	-1.16067024	0.001714187
CTNS	-1.159750434	0.026737845
TRMU	-1.158649532	0.000619859
PAM16	-1.158238845	7.75E-06
ZNF507	-1.15800598	1.16E-05
TLE3	-1.157790338	0.00178069
TXNL4B	-1.157541636	8.18E-07
PI4KAP1	-1.157254997	0.000300696
JHDM1D-AS1	-1.157205391	0.016268843
TM2D2	-1.156970872	2.75E-06
FOXJ2	-1.153887839	0.019824653
INSIG1	-1.153869483	0.01137988
ME3	-1.15336475	0.021294673
CEP192	-1.153156351	0.00118084
ZBTB47	-1.152636952	0.020832411
CERS4	-1.152594295	0.019166284
FBXO28	-1.151511806	4.66E-06
SNHG8	-1.150123068	6.79E-12
GPN2	-1.149758031	0.000434488
CDK9	-1.149349334	1.04E-10
FAM72C	-1.149219037	0.000463903
ORAOV1	-1.149080229	1.52E-07
ARAP3	-1.148802505	0.000142942
MYB	-1.148569246	1.33E-21
GUSBP11	-1.14682082	2.11E-05
PKD1	-1.146795478	1.65E-08
TOM1L2	-1.146036312	0.018007192
PPP1R27	-1.146004947	0.005645167
KLF16	-1.145351781	1.28E-11
NPRL2	-1.145296454	4.16E-06
RPL22L1	-1.144885162	5.00E-07
NET1	-1.144844425	7.75E-08
SPRYD3	-1.144837398	0.001518803
ZNF189	-1.144350778	0.001343936
MAP4K3	-1.142706472	0.002532077
DNMBP	-1.141183706	0.027520844
LNX2	-1.14090338	0.008339373
ZNF451	-1.140836143	5.51E-14
ASXL1	-1.139121887	4.50E-09
ZNF518A	-1.138849376	0.005961926
CCM2	-1.138453434	1.60E-15
ZNF770	-1.135885662	9.54E-10
GBA2	-1.135489781	0.019327261
PPCDC	-1.135011903	2.40E-08
CRKL	-1.134398626	2.57E-10
WAC	-1.134029585	7.40E-08
TRIM39	-1.133615687	0.001724193
ARID2	-1.133154062	0.006469936
PAPD7	-1.131885827	7.61E-06
CHMP7	-1.131663373	5.47E-10
LRRC27	-1.131298604	0.032485232
ERCC3	-1.131015724	2.64E-05
PEX16	-1.130922232	7.83E-08
NME6	-1.130716841	2.84E-05
SFSWAP	-1.130547856	1.55E-12
ING2	-1.130148333	0.001959562
CDK7	-1.1288772	0.000200742
PPWD1	-1.128150186	0.000522722
ATG14	-1.127907603	0.006856002
MAP2K7	-1.125384138	1.66E-16
SOCS4	-1.124314359	0.009055773
C6orf203	-1.124251744	7.03E-06
TXLNA	-1.123795715	1.51E-05
FAM120C	-1.122588607	0.000140596
SKI	-1.120531772	0.039537482
NAGLU	-1.118007273	9.75E-09
BRD9	-1.11764619	6.20E-17
SOCS2	-1.11758052	0.006992923
TM7SF2	-1.116879838	0.002221615
MTRF1	-1.116499257	0.015111946
GGA3	-1.11613265	1.36E-05
SIRT6	-1.115621843	6.86E-06
ZNF784	-1.115368204	0.035074133
TSPYL4	-1.115311704	0.027088938
TPRG1L	-1.115174548	7.34E-05
TXNRD3	-1.114060546	0.012396277
KAT6B	-1.113689484	0.004280979
DENND6A	-1.112835028	7.49E-08
RLIM	-1.112583957	2.87E-05
PRPF3	-1.110073972	4.99E-18
CEP250	-1.109936425	2.58E-06
WDR37	-1.108452654	0.001763365
YTHDF3	-1.108347998	7.29E-07
SUCO	-1.107320182	1.88E-05
CPSF7	-1.106137153	7.80E-12
ISG20L2	-1.105980082	1.85E-16
WDR81	-1.104628132	1.37E-07
DENND6B	-1.104423764	0.002344224
OLIG1	-1.103489288	0.009250537
ABHD5	-1.103412862	0.006719512
CRAMP1L	-1.102959142	0.000153921
REV1	-1.102759156	9.82E-06
RABIF	-1.102051871	8.86E-05
KIAA1024	-1.102010644	0.041844059
FAM86C1	-1.101698194	0.021318733
KIAA0232	-1.100344196	0.000955282
RPP25L	-1.09955823	3.21E-05
ANKRD54	-1.098014662	1.15E-05
SIN3B	-1.097565996	3.83E-05
SPRN	-1.097442908	0.007019475
LOC727751	-1.097212563	2.63E-06
SPEN	-1.096775808	1.03E-07
LRRC1	-1.096746189	0.032122755
PI4K2A	-1.09382219	0.005386584
PAXBP1	-1.093576464	5.97E-06
FAM156A	-1.092836407	5.35E-09
MEF2D	-1.091004126	4.84E-06
HEXIM1	-1.091001069	1.67E-07
PRKAB2	-1.090942405	0.044937839
N4BP1	-1.090922199	0.007106576
IRF5	-1.089886905	1.89E-05
PARP12	-1.088638112	8.48E-06
TIMM22	-1.088352529	8.06E-08
ARHGEF39	-1.087907548	0.000873943
GMPPB	-1.086997585	0.028698592
ZFPL1	-1.086336363	0.002738717
CDC6	-1.085905397	3.11E-06
OTUD3	-1.084950052	0.000373955
LOC100506603	-1.084040974	0.00070885
NARFL	-1.083472425	7.50E-05
ARID4A	-1.08210755	0.041304387
ZSCAN29	-1.081081847	4.26E-05
RRP1	-1.081047391	7.22E-13
SLC2A1	-1.080373341	1.93E-05
AKAP8	-1.079522752	4.56E-09
MRPL2	-1.077777877	4.75E-15
KLHL22	-1.07770426	0.019024827
PTPN7	-1.075532869	3.74E-27
FIP1L1	-1.074955307	1.34E-06
PTBP2	-1.073838172	0.000281311
MTHFSD	-1.073524291	4.62E-06
AP5S1	-1.07334967	0.001659157
CASP8	-1.073032104	0.001988353
FAM193A	-1.072499943	0.000109487
LOC81691	-1.072391612	0.001407721
ZC3HC1	-1.071557878	4.81E-08
CRTC2	-1.06971046	6.55E-05
N4BP2L2	-1.069417779	1.58E-07
DTX4	-1.06913209	0.015354395
IPO13	-1.068683148	5.21E-06
NFKB2	-1.068316153	0.002695756
FBXO3	-1.066792408	0.035822963
KRBA1	-1.065464572	0.001939238
FBXL18	-1.065325426	0.005337886
ZFYVE27	-1.06525769	1.83E-05
SH2B2	-1.064727249	0.009656199
ZSCAN32	-1.064556644	0.039776992
SMAD5	-1.063137791	0.002634085
RNF135	-1.06196657	0.000392906
SEC61A2	-1.06169607	0.034923461
DNAJC25	-1.061629611	0.000786629
TRIM8	-1.061463668	2.70E-06
SNAPC4	-1.058960006	0.000543998
DYNC1LI1	-1.057835215	2.46E-08
MGA	-1.056827427	0.002266939
TTK	-1.056665731	8.22E-06
C12orf43	-1.054817518	1.14E-06
ABHD17C	-1.053952508	2.49E-07
LZTS2	-1.053285962	0.00025515
LINC01128	-1.053022746	0.000141523
SS18L2	-1.052862598	4.31E-09
TRIM33	-1.052839882	1.54E-06
POLR3C	-1.052574748	2.57E-05
USF1	-1.052413754	1.17E-15
DIABLO	-1.052002028	7.30E-10
THUMPD1	-1.051412967	6.44E-06
SRRD	-1.051310346	0.007734924
TRMT61A	-1.050415541	5.22E-08
UGCG	-1.049592812	0.01617845
SMYD4	-1.04912296	0.004213928
ATXN1L	-1.048269066	0.013037005
ZNF251	-1.047885436	0.004753988
WBP1L	-1.047705305	2.87E-07
SYS1	-1.04695065	0.002705202
TPGS1	-1.046577289	3.10E-05
SURF2	-1.046353126	6.45E-06
BIK	-1.046047672	0.041387055
NPHP4	-1.044201533	0.02070087
NELFA	-1.044184694	7.70E-13
C5orf24	-1.043959861	0.011764093
CRK	-1.043391761	2.04E-07
PIK3R3	-1.042509547	0.024739882
TRIM45	-1.041188906	0.018680877
RECQL5	-1.041067531	0.00122154
CCSER2	-1.040423432	0.048482457
C22orf46	-1.039877179	0.016304112
ORC1	-1.039627691	9.27E-09
NAA16	-1.039519563	0.008300622
NIPBL-AS1	-1.03908477	0.01321508
ATAD3B	-1.038971692	1.33E-10
C1orf35	-1.037814827	6.06E-10
UBE2W	-1.037024746	2.57E-05
SETDB1	-1.036786526	9.00E-05
DHX36	-1.035951982	0.006049053
GPR89B	-1.033830563	0.002532077
TEX264	-1.033012153	6.80E-13
FBXO18	-1.031785776	1.85E-05
DHX33	-1.031712298	2.79E-05
SMAD4	-1.030906862	4.70E-06
AK1	-1.029166287	0.022474257
USP31	-1.028826193	0.00224721
RPS14P3	-1.028805224	0.047628738
SUPT7L	-1.028768201	1.09E-07
KNTC1	-1.028473533	8.65E-07
TNFAIP8L2	-1.028112246	3.60E-06
[truncated: 4,011 more rows]
