# Supplementary material for: Multi-omics analysis reveals LARP1 as a key integrator of translation and metabolism in AML
Source: Oncogenesis. 2026 May 16;15(1):37. doi: 10.1038/s41389-026-00623-3 (PMC13346483; doi:10.1038/s41389-026-00623-3)
Supplement: Supplementary file 4 — Table S3 [file 41389_2026_623_MOESM4_ESM.csv]

Table S3. Differentially expressed genes identified by RNA-seq of total/input RNA from sgNT U937 cells treated with combined vistusertib and enitociclib (mTORi + CDK9i) versus vehicle control. Columns list gene symbol, log2 fold change, and adjusted P value (padj).
Gene;log2FC;padj;
MARCH6;-0.374475514;0.039600253;
MARCH7;-0.643125191;0.00022496;
MARCH9;-1.700416949;2.02E-09;
SEPT2;1.190264675;1.24E-26;
SEPT6;0.714365833;0.00087386;
SEPT7;0.955999712;5.01E-15;
SEPT9;0.97664253;2.36E-07;
SEPT10;0.966129148;0.016667758;
SEPT15;1.179225046;1.69E-08;
A1BG-AS1;-3.928734792;5.14E-07;
AAGAB;0.665622395;0.000191017;
AAR2;-1.812294019;7.76E-15;
AARS;0.374853226;0.048315002;
AARS2;-0.837551984;3.22E-06;
AASDHPPT;0.554124019;0.003780206;
ABCB10;2.00377225;1.39E-13;
ABCB7;0.57514517;0.032927207;
ABCB9;-1.075867088;0.040789095;
ABCC4;1.224887381;7.74E-10;
ABCD1;-0.792370038;0.000803036;
ABCD3;1.133141518;1.24E-09;
ABCF3;-2.037617707;5.21E-18;
ABHD10;-0.618672184;9.02E-05;
ABHD11;-0.924733459;0.00056752;
ABHD13;-1.797257428;2.01E-08;
ABHD14B;0.545429246;0.000199023;
ABHD16B;-1.271851342;0.009915294;
ABHD17A;0.686101697;1.86E-05;
ABHD17B;-2.178013621;7.42E-06;
ABHD17C;-0.822976595;7.68E-05;
ABHD2;0.890933304;0.005966565;
ABHD5;-1.444053578;0.00030928;
ABL2;-1.581754573;2.21E-06;
ABLIM1;0.683064875;0.017030882;
ABRACL;1.079565626;8.35E-11;
ABT1;-1.572854303;5.48E-07;
ACAA2;1.352418959;4.41E-11;
ACADM;1.40621526;1.49E-11;
ACADVL;0.652394916;0.000615067;
ACAP2;0.554155273;0.012906231;
ACAT1;1.001029449;1.49E-14;
ACAT2;1.015798731;2.60E-05;
ACBD6;0.450493309;0.000731288;
ACLY;0.652724591;1.80E-06;
ACO1;1.153018346;2.09E-05;
ACO2;0.561402903;0.001341657;
ACOT13;0.734451688;2.61E-05;
ACOT7;1.021273517;2.34E-11;
ACP1;1.192482449;4.15E-17;
ACP2;-1.577845736;0.022464904;
ACSF3;-0.750144364;2.91E-05;
ACSL1;0.664376332;0.044428205;
ACSL4;0.891257166;3.55E-07;
ACSL5;0.520929167;0.001181276;
ACSM3;1.819442417;0.008641692;
ACSS1;1.030434438;2.82E-06;
ACTB;0.468316413;1.18E-09;
ACTC1;6.659106676;0.011845549;
ACTG1;0.61976052;4.87E-11;
ACTL10;-3.125649597;2.39E-08;
ACTL6A;0.776430952;2.79E-07;
ACTN1;0.983095441;1.62E-14;
ACTN4;0.55032365;1.93E-06;
ACTR10;0.437721669;0.047913791;
ACTR2;1.017394426;2.90E-32;
ACTR3;0.645883173;1.46E-12;
ACTR5;-2.01040726;1.11E-07;
ACTR8;-0.617164156;0.011416347;
ACY1;0.437679319;0.036158007;
ACYP2;1.909009827;9.53E-09;
ADA;0.576130628;2.44E-05;
ADAM10;0.664764482;4.71E-08;
ADAM11;-3.299482283;0.031934787;
ADAM15;0.477933489;0.000544908;
ADAM17;1.326183158;0.013774444;
ADAM22;1.547491076;7.56E-06;
ADAM9;1.987732807;1.35E-08;
ADAMTS9;1.084012041;0.014379275;
ADAP2;-5.858537209;0.001736207;
ADARB1;-0.768022661;8.80E-05;
ADAT2;-1.213974238;9.74E-08;
ADAT3;-2.494685584;4.03E-07;
ADCK3;-0.481173417;0.013164584;
ADCY1;0.881302802;0.029058907;
ADCY7;0.434820517;0.036132673;
ADCY9;-0.701752185;0.017584458;
ADD1;0.728902966;1.04E-05;
ADD3;1.075351308;0.001059981;
ADGRA2;1.249784693;1.36E-14;
ADGRE5;0.589062192;7.22E-06;
ADH5;1.325398375;9.58E-16;
ADI1;0.971857526;1.15E-12;
ADIPOR2;-0.466854205;0.021633225;
ADK;1.293896826;6.89E-15;
ADM;-6.623824945;0.00438756;
ADNP;-1.342290798;4.21E-12;
ADNP2;-1.235167739;5.19E-06;
ADO;-2.611048761;1.85E-16;
ADPGK-AS1;-6.52812971;0.00249071;
ADPRHL2;-2.013386736;7.22E-37;
ADPRM;-1.46284725;0.020237473;
ADRB2;-2.276480175;4.01E-11;
ADRBK1;0.585880593;3.39E-10;
ADSL;0.892636908;5.96E-10;
ADSS;0.409941449;0.036673908;
AEN;-2.362954321;2.45E-23;
AES;1.12696722;2.64E-21;
AFF1;-0.799189036;9.89E-05;
AFF2;1.731026053;1.16E-23;
AFG3L1P;-2.156663612;1.46E-25;
AFG3L2;-0.424084602;9.25E-05;
AFTPH;-0.92375193;0.000131478;
AGAP4;-1.287482761;0.001519021;
AGAP6;-1.179953982;1.46E-06;
AGAP7P;-1.113369809;0.010305425;
AGBL5;0.848469765;0.000269268;
AGFG2;-2.557852671;7.56E-05;
AGO4;0.692991148;0.008482686;
AGPAT1;1.127212772;7.54E-11;
AGPAT3;0.560676609;0.003469696;
AGPAT4;-1.163041732;1.21E-07;
AGPS;0.71436278;2.82E-05;
AGRN;0.558115983;0.002843442;
AGTPBP1;0.73016501;0.001129416;
AGTRAP;0.509207771;0.00806638;
AHCTF1;-0.366793877;0.030383407;
AHCY;0.873663452;1.53E-17;
AHCYL1;0.88339625;0.000109074;
AHDC1;-3.187167947;3.75E-07;
AHSA1;0.835433929;1.69E-05;
AIDA;0.650524839;0.000418861;
AIF1;0.768354455;3.90E-12;
AIFM1;1.233551576;1.37E-16;
AIG1;1.085401895;0.010693848;
AIMP2;-0.619750982;6.23E-06;
AK1;-1.528229927;0.000467825;
AK2;0.788488216;4.04E-21;
AK3;1.310826726;1.20E-07;
AK4;0.603784334;0.019091753;
AKAP1;-1.469563882;1.16E-14;
AKAP10;-2.865610514;5.91E-11;
AKAP13;-0.906362908;0.002428203;
AKAP17A;-1.917017599;1.09E-15;
AKAP8;-1.094274133;2.82E-09;
AKAP8L;-0.689294337;0.002690366;
AKAP9;-1.333483494;0.004792659;
AKIRIN1;0.720458454;0.001326369;
AKIRIN2;-2.15059394;3.58E-21;
AKR1A1;0.3909634;0.042122085;
AKR7A2;0.914573503;0.000980204;
AKT1;0.518400772;4.04E-05;
AKT2;0.686942826;3.05E-06;
ALAD;0.810367693;0.01881329;
ALAS1;-1.137859086;9.68E-06;
ALCAM;0.459226236;0.04580893;
ALDH18A1;1.112715488;1.01E-20;
ALDH1A1;2.993755954;1.14E-05;
ALDH1B1;-0.803640584;2.17E-05;
ALDH4A1;0.596303082;0.000795871;
ALDH5A1;1.036632687;0.002618118;
ALDH6A1;1.349167847;0.004345646;
ALDH9A1;1.128487485;4.75E-10;
ALDOA;0.871016847;8.31E-20;
ALG1;-0.672650803;0.002044972;
ALG2;-2.501811904;2.83E-15;
ALG6;-0.789528685;0.007651254;
ALKBH1;-1.354889511;0.025088302;
ALKBH2;-0.84794439;0.000107868;
ALKBH4;-2.431611327;8.42E-21;
ALKBH8;-0.778409775;0.045850318;
ALOX5AP;0.590267444;0.014623901;
ALYREF;0.709027219;5.19E-11;
AMACR;-1.038736507;0.000647038;
AMD1;-2.035051206;2.75E-27;
AMFR;0.903240044;3.24E-05;
AMIGO3;-1.298886589;1.11E-05;
AMMECR1L;-2.455582926;3.48E-16;
AMOTL1;-1.070197003;0.001656273;
AMPD2;-0.852078891;0.00103054;
ANAPC11;0.559448799;0.000899482;
ANAPC15;0.977339694;9.51E-18;
ANAPC16;0.577590589;0.000279517;
ANAPC7;-0.431228301;0.026912422;
ANKHD1;-0.994612109;3.25E-10;
ANKLE1;-0.871364846;3.42E-07;
ANKLE2;-1.056264797;7.18E-19;
ANKMY1;-1.295139966;0.043731692;
ANKMY2;1.037000887;0.006187414;
ANKRD1;-5.55563294;0.045929408;
ANKRD10;-0.888891503;8.65E-09;
ANKRD13C;-0.968894846;0.004913183;
ANKRD13D;-2.346088859;1.38E-24;
ANKRD16;-2.191762122;5.35E-07;
ANKRD17;-0.605486076;0.020426467;
ANKRD27;0.383550397;0.004317879;
ANKRD40;-1.323792278;1.90E-09;
ANKRD46;-1.514489848;1.23E-09;
ANKRD49;-1.996280905;8.33E-06;
ANKRD54;-1.118399018;8.05E-06;
ANKS3;-1.633653188;6.79E-09;
ANKZF1;-1.10951336;2.82E-05;
ANO10;1.140038658;1.34E-05;
ANO6;1.503975164;4.29E-08;
ANP32A;0.547111197;2.42E-06;
ANP32B;0.527106091;1.37E-08;
ANP32E;0.851014152;1.58E-10;
ANTXR2;0.575132267;0.004981032;
ANXA1;1.718047328;9.77E-14;
ANXA11;0.778306388;2.18E-14;
ANXA2;1.430625865;1.05E-30;
ANXA2P2;2.523686748;0.00039963;
ANXA2R;-0.958722883;2.21E-05;
ANXA4;1.17062173;2.09E-11;
ANXA5;0.84610178;2.10E-10;
ANXA6;1.023232212;6.80E-14;
ANXA7;0.780922783;6.49E-08;
AP1B1;0.386800109;0.002757468;
AP1G1;-1.173023619;3.56E-05;
AP1M1;0.917818802;0.000346452;
AP1S1;0.757830793;2.60E-08;
AP1S2;1.021392812;6.39E-11;
AP2A1;0.554051505;6.82E-05;
AP2B1;0.645781006;0.001245739;
AP2M1;0.420186318;0.003937472;
AP3B1;1.031202506;3.56E-05;
AP3D1;0.841435743;2.46E-09;
AP3M1;0.533145239;0.014379275;
AP3S1;1.203007452;1.12E-20;
AP4B1;-2.185025863;2.32E-20;
AP4M1;-1.292137536;0.020520876;
AP5B1;-1.132664744;1.42E-11;
AP5S1;-1.552727643;3.54E-06;
AP5Z1;-0.480028187;0.02236892;
APBA3;-1.260268514;0.003914508;
APBB1IP;0.477832944;0.028801026;
APBB2;-0.707460718;0.024656194;
APEH;0.609358962;0.000304741;
APEX1;1.076275442;5.30E-08;
APEX2;-1.467907212;3.24E-10;
APH1A;1.172221414;1.83E-16;
API5;1.279952912;4.63E-17;
APIP;0.974307452;0.000313179;
APITD1;0.85793378;0.027275774;
APLP2;1.087257476;1.95E-19;
APMAP;0.73780734;5.74E-12;
APOA1;7.257479868;9.70E-15;
APOA1BP;0.748265506;2.33E-06;
APOBEC3B;0.604153206;0.00250254;
APOC2;1.044650952;6.01E-06;
APOL2;-0.912064148;0.001430582;
APOO;0.998955998;0.000167174;
APOOL;0.915931316;0.019048171;
APOPT1;1.052640532;8.72E-07;
APP;1.378886045;7.34E-18;
APPL1;0.99173807;1.00E-08;
APRT;0.531865039;0.033080764;
AQP3;6.217546737;0.009943389;
ARAF;-0.376181022;0.025404344;
ARAP3;-0.861259856;0.005378609;
AREL1;-0.910066516;0.000173311;
ARF1;0.897545407;5.58E-21;
ARF3;1.020619901;6.45E-14;
ARF4;0.814681617;1.06E-09;
ARF5;0.5631356;0.003430226;
ARF6;-1.684923051;1.64E-30;
ARFGAP3;0.926212309;0.000896382;
ARFIP2;-0.643331057;0.005445459;
ARGLU1;-0.476673681;0.000904713;
ARHGAP1;1.098756815;6.75E-07;
ARHGAP12;-1.601066784;0.000194616;
ARHGAP15;1.467269867;3.60E-19;
ARHGAP19;1.273026661;0.000599955;
ARHGAP27;-0.872897292;0.008761819;
ARHGAP35;-0.649872683;0.000110538;
ARHGAP8;-1.764743378;0.00904457;
ARHGDIA;0.30542916;0.002767156;
ARHGDIB;1.418554641;4.40E-23;
ARHGEF1;0.52312297;0.002003462;
ARHGEF17;-2.271173219;0.042645562;
ARHGEF18;-0.589560232;0.00141569;
ARHGEF19;-2.473935263;3.92E-28;
ARHGEF2;-1.129544185;5.10E-16;
ARHGEF3;-2.347220798;0.011325187;
ARHGEF39;-1.179118927;0.000303085;
ARHGEF6;0.819579376;1.28E-17;
ARHGEF7;-1.286452012;1.59E-10;
ARID1A;-1.328060455;3.36E-13;
ARID4B;-2.877836384;1.91E-23;
ARID5A;-1.575639949;1.94E-08;
ARIH1;-0.370126775;0.034582289;
ARIH2OS;-3.476808055;0.001255989;
ARL1;0.735630843;2.83E-05;
ARL11;-1.49018767;1.51E-06;
ARL14EP;-2.236410712;5.57E-11;
ARL17A;-0.980509165;6.09E-06;
ARL2BP;0.58983929;0.032389529;
ARL4A;-2.40824634;2.29E-11;
ARL4D;-9.256887586;7.71E-12;
ARL6IP1;0.411055601;0.00059776;
ARL6IP4;0.929364578;4.39E-11;
ARL6IP5;0.749495883;2.80E-05;
ARL6IP6;0.531479361;0.011186197;
ARL8A;-1.217311023;1.04E-07;
ARL8B;0.538499276;0.000105234;
ARMC1;-0.387475336;0.048806894;
ARMC10;0.71168798;5.22E-06;
ARMC5;-1.744410794;2.73E-15;
ARMC7;-1.935032269;4.00E-08;
ARMC8;-0.572449825;0.028411649;
ARNT;0.700438503;0.000157708;
ARNTL2;0.935551367;0.021454462;
ARPC1B;0.963871793;1.43E-18;
ARPC2;1.079644327;4.85E-24;
ARPC3;1.270503824;1.53E-30;
ARPC4;0.406963323;8.85E-06;
ARPC4-TTLL3;-1.021617254;0.004227231;
ARPC5;0.817674326;1.36E-12;
ARPC5L;-0.641687319;5.88E-06;
ARRB1;0.460425324;0.015862088;
ARRB2;0.644791783;1.75E-09;
ARRDC1-AS1;-1.385797694;0.000545871;
ARRDC2;-1.652389009;9.44E-23;
ARRDC3;-4.041139554;1.34E-10;
ARSB;1.216056885;4.00E-08;
ARSD;0.634489071;0.015248715;
ARTN;2.695616943;0.00718039;
ASAH1;1.013493621;1.64E-08;
ASB1;-1.380637372;1.38E-09;
ASB2;-1.273941169;0.000976762;
ASB3;-0.850898009;0.033666958;
ASB6;-2.386155858;4.71E-17;
ASB7;-3.001786882;5.93E-10;
ASB8;-1.046636842;0.007649296;
ASCC3;0.772455349;0.002114866;
ASCL2;-1.295201331;0.026339427;
ASF1A;-0.593143485;0.048488576;
ASH1L-AS1;-2.829836883;4.52E-05;
ASH2L;-0.398055021;0.048896047;
ASIC1;0.696290271;0.000687344;
ASNA1;0.478713897;0.031067614;
ASNS;-0.572833097;0.03972205;
ASNSD1;-0.684302864;4.65E-05;
ASPH;1.060536844;0.016225586;
ASPHD2;-3.364415954;5.64E-07;
ASS1;0.349408038;0.014595963;
ASTE1;-3.727138758;1.65E-05;
ASUN;1.296232393;1.10E-32;
ASXL1;-0.813018948;4.14E-05;
ATAD2B;-1.244803409;0.000958986;
ATAD3B;-0.94957098;5.02E-09;
ATAD5;-1.184133063;0.039885897;
ATF3;-2.451892465;0.047814185;
ATF4;-0.858075003;1.06E-11;
ATF6B;1.21418532;2.41E-14;
ATF7IP2;-2.84954218;6.97E-08;
ATG101;-3.327764867;8.44E-46;
ATG14;-1.829270376;7.78E-06;
ATG16L1;-2.074640108;5.44E-10;
ATG2A;-0.931118583;0.000508681;
ATG3;0.719652999;1.46E-05;
ATG4D;-1.998609648;3.90E-17;
ATG5;0.569465495;0.036261746;
ATG9A;-0.422374479;0.039497466;
ATIC;0.510329408;0.001357318;
ATL2;-1.243389803;1.99E-12;
ATL3;1.270979734;1.19E-16;
ATM;0.695901687;0.019991419;
ATP11A;0.695838214;0.009246463;
ATP11B;1.132512213;3.55E-05;
ATP11C;0.738474167;0.000934681;
ATP13A2;0.448996665;0.032774426;
ATP1A1;0.858687926;7.83E-11;
ATP1B3;0.698088264;1.52E-10;
ATP2A3;0.801396745;5.02E-10;
ATP5A1;0.594318222;2.87E-14;
ATP5B;0.648560936;6.68E-11;
ATP5C1;1.176073959;1.19E-16;
ATP5D;0.322932195;0.002661912;
ATP5F1;0.9612959;4.50E-13;
ATP5G2;0.749501997;4.60E-17;
ATP5G3;0.785435557;3.44E-05;
ATP5H;0.729868406;1.26E-05;
ATP5J;0.575938227;5.59E-05;
ATP5J2;0.41102998;0.004331788;
ATP5L;0.462757065;0.001026574;
ATP5O;0.667035927;9.86E-07;
ATP5SL;0.552686101;0.011833123;
ATP6AP1;0.410619025;0.000767308;
ATP6AP2;0.658585623;2.07E-06;
ATP6V0B;-0.980327936;4.61E-11;
ATP6V0C;0.607841877;5.73E-08;
ATP6V0E1;-0.511743866;0.007763564;
ATP6V0E2;1.177390641;4.46E-09;
ATP6V1A;0.7351654;0.000231281;
ATP6V1B2;0.554125024;0.001999751;
ATP6V1D;0.587880728;0.038596246;
ATP6V1E2;1.022522634;0.016077566;
ATP6V1F;0.529866696;0.016178829;
ATP6V1G1;0.630838003;1.71E-06;
ATPAF1;1.777488532;1.22E-07;
ATPIF1;0.486940944;0.000771694;
ATRAID;0.640235309;0.00011484;
ATRIP;-2.079839581;1.77E-16;
ATRN;0.698376408;0.003689115;
ATXN1;1.397184432;0.000679638;
ATXN10;0.676865623;7.89E-05;
ATXN1L;-1.057231134;0.012526764;
ATXN7;-2.003283292;2.44E-08;
ATXN7L2;-1.708528608;0.002154173;
ATXN7L3;-0.453774318;0.036650363;
ATXN7L3B;-0.624060757;0.001483682;
AUNIP;-1.407911649;7.75E-08;
AURKA;-1.069526105;8.20E-08;
AURKAIP1;-0.341620524;0.005316104;
AVEN;1.328164703;3.65E-09;
AXIN1;-0.468492867;0.012141824;
AXIN2;-6.056377616;0.008160394;
AZI2;0.475422143;0.008983984;
AZU1;0.641522919;0.000125275;
B2M;2.302057548;1.08E-118;
B3GALT6;0.329751876;0.025755071;
B3GAT3;-1.671238122;8.44E-15;
B3GLCT;0.732678717;0.047761283;
B3GNT2;-2.500010871;6.49E-18;
B3GNT5;-0.723610999;0.009305845;
B3GNT8;-1.970441826;0.000622521;
B4GALT2;0.568757263;0.014742253;
B4GALT3;-0.841847484;0.000159455;
B4GALT5;-0.566255282;0.006218244;
B9D2;-3.193609412;1.63E-05;
BABAM1;0.444924429;0.000789031;
BACH1;-1.138534196;0.00088653;
BAG3;-1.30708842;0.002230066;
BAG4;-1.272822333;3.23E-11;
BAG5;-2.433045906;3.60E-29;
BAG6;0.98163589;1.01E-22;
BAHD1;-0.965981573;3.92E-05;
BAMBI;-4.626296888;4.87E-05;
BANF1;1.435771256;1.05E-21;
BANP;-1.352676758;0.000457143;
BAP1;0.315175477;0.013358545;
BARD1;-1.221215164;0.014321696;
BASP1;0.747765441;0.000214606;
BATF3;-0.476710189;0.036977337;
BAX;0.980667632;4.97E-14;
BAZ1A;-1.272515381;6.43E-21;
BBS9;2.008303194;0.022146065;
BCAP29;0.937305491;1.53E-06;
BCAP31;0.810412806;2.47E-15;
BCCIP;0.643251326;1.26E-09;
BCDIN3D;-2.040340402;0.001445469;
BCKDHA;0.65777383;0.000434449;
BCKDHB;1.714921852;3.83E-07;
BCL10;-2.165419611;1.08E-07;
BCL2A1;-1.263527967;3.37E-10;
BCL2L1;-0.906895729;4.93E-08;
BCL2L11;-1.097234224;0.000599909;
BCL2L12;0.332374004;0.040489676;
BCL2L2-PABPN1;0.297253989;0.00615317;
BCL6;-1.819619942;2.79E-05;
BCL7C;0.381362584;0.004663212;
BCOR;-1.450799959;4.41E-08;
BCORL1;-3.140848764;7.82E-15;
BCRP2;-0.757458543;0.013744287;
BDH2;0.852889916;0.006440782;
BECN1;0.507425943;0.018923162;
BEND6;2.534864078;0.000794536;
BEX1;1.063928481;2.71E-19;
BFAR;-0.490905839;0.023362362;
BGLAP;8.415983018;2.79E-06;
BHLHE40;-2.942454334;7.13E-13;
BICD2;-1.264223861;2.50E-05;
BID;0.52652122;0.000736109;
BIK;-2.144690157;1.12E-05;
BIN1;0.830675074;0.000316714;
BIN2;0.976748593;1.51E-05;
BIN3;-1.249478034;1.97E-10;
BIRC2;-1.162071909;0.010017007;
BIRC5;0.620880105;2.09E-08;
BIRC6;-0.479240914;0.046467728;
BISPR;0.84706764;0.0159263;
BLCAP;-0.648979913;4.32E-09;
BLM;-1.423405901;1.76E-18;
BLOC1S1;1.206766823;3.10E-06;
BLOC1S3;-2.422621584;3.11E-09;
BLOC1S4;-1.953450549;4.36E-12;
BLOC1S6;0.539642729;5.74E-05;
BLVRA;0.894555356;2.66E-08;
BLVRB;0.490161368;0.047597856;
BMF;-3.068585058;2.51E-09;
BMP2K;-0.867237712;0.017043285;
BMP4;-6.794896478;0.001818441;
BMPR1B;6.541777108;0.002083294;
BMPR2;0.637138989;0.040067137;
BMS1;-0.454013912;0.002003952;
BMS1P20;0.998169911;0.030496306;
BNIP2;0.77791397;0.000556339;
BNIP3;0.779647527;0.015188927;
BNIP3L;1.140181848;3.53E-11;
BOD1;-0.89745352;0.001089189;
BOLA2;-0.593206427;3.77E-05;
BOLA2B;-0.59640921;0.000153164;
BOLA3;1.313695173;1.52E-05;
BORA;-0.699770848;0.002809114;
BPGM;-0.858413411;0.013671986;
BRAP;-1.569461755;4.63E-14;
BRAT1;-0.50628631;0.027729757;
BRCC3;0.796257426;0.000265334;
BRD1;-1.833727073;5.70E-07;
BRD2;-2.830697808;3.73E-62;
BRD7;0.905935174;1.87E-05;
BRD8;-1.226653829;2.56E-06;
BRD9;-0.850856908;2.89E-10;
BRE;0.688550203;0.000808611;
BRE-AS1;-6.844425106;0.003409184;
BRF1;-1.229224398;8.12E-08;
BRF2;-3.981731178;3.65E-12;
BRI3;0.961698872;2.20E-16;
BRI3BP;0.783098175;0.009112689;
BRIX1;-1.278334949;8.02E-09;
BRK1;0.857537056;5.14E-12;
BRMS1;-0.601906602;3.23E-07;
BROX;0.893443278;8.08E-09;
BRPF1;-2.665363592;1.22E-14;
BRWD1-IT2;-3.707510431;0.046160914;
BSDC1;-1.295090798;1.09E-06;
BSG;0.803353109;2.82E-10;
BSPRY;1.429033606;0.014906731;
BST1;1.363880518;2.94E-07;
BST2;0.640822546;1.45E-06;
BTBD1;0.682386555;1.07E-06;
BTBD2;0.739605758;9.47E-10;
BTBD7;-1.08912626;0.001217657;
BTF3;1.207683477;5.15E-24;
BTG1;-4.073290055;3.27E-38;
BTG2;-7.230461685;1.45E-05;
BTK;0.978183227;2.00E-07;
BTN2A1;-2.589548431;9.14E-09;
BUD13;-2.235509491;1.71E-18;
BYSL;-2.633521393;3.50E-72;
BZW1;0.832915426;9.76E-11;
BZW2;0.980113731;1.28E-16;
C10orf2;-1.729827979;2.22E-09;
C10orf88;-2.301120846;1.15E-06;
C11orf1;1.8254487;8.15E-07;
C11orf30;-1.643487302;0.000243929;
C11orf31;0.472387828;0.001495638;
C11orf57;-0.758888752;0.009644193;
C11orf58;1.286004772;1.79E-17;
C11orf68;-1.359972304;3.53E-05;
C11orf73;1.296426422;1.03E-05;
C11orf74;1.106535044;0.005099497;
C11orf95;-0.885865376;0.006028391;
C11orf96;-3.295308198;5.46E-08;
C12orf4;-0.959099394;0.000542764;
C12orf43;-0.522038277;0.02357942;
C12orf65;-2.968607484;9.59E-22;
C12orf66;-1.853027129;0.027649047;
C12orf75;1.145901186;0.030981776;
C12orf76;-1.590312785;0.001394331;
C14orf1;0.809983853;0.005717479;
C14orf119;-1.271594715;5.13E-07;
C14orf166;1.242321111;1.44E-22;
C14orf169;-2.313650681;7.85E-23;
C14orf79;-2.774382316;5.92E-08;
C14orf80;-1.345247464;3.97E-12;
C14orf93;-1.464479217;0.011296475;
C15orf39;-3.905446619;1.43E-76;
C15orf61;-2.300002793;8.88E-12;
C15orf65;-1.644751435;0.040668977;
C16orf54;-0.959284077;0.021392178;
C16orf59;-0.879080222;0.010792664;
C16orf62;0.753476224;0.008438508;
C16orf70;-1.890516581;0.000602469;
C16orf72;-2.302921248;1.12E-07;
C16orf87;-2.343865259;1.89E-06;
C16orf91;-2.638025633;2.10E-18;
C17orf49;1.007962348;3.43E-06;
C17orf51;-2.35358442;0.002221709;
C17orf58;-1.054065575;0.007087188;
C17orf59;-1.473898966;6.31E-07;
C17orf62;-0.488821261;0.002939141;
C17orf80;-1.97107585;3.26E-05;
C17orf96;-0.468551517;0.016227347;
C18orf21;-1.395961799;3.28E-07;
C18orf25;-1.024248439;0.000154975;
C18orf32;-0.924020283;0.01213378;
C18orf54;-1.273711634;0.000717992;
C18orf8;-0.693075021;0.013856701;
C19orf12;-1.164602039;0.000231738;
C19orf43;-0.556794731;7.41E-11;
C19orf44;-2.329896562;4.42E-05;
C19orf47;-1.728245621;3.03E-12;
C19orf48;-1.863194893;4.30E-66;
C19orf52;-1.803978555;2.14E-08;
C19orf53;0.271603495;0.045188513;
C19orf54;-0.862742454;0.015820122;
C19orf57;-2.195572187;0.008672237;
C19orf60;0.536748329;0.000365474;
C1D;0.578014143;0.047467895;
C1GALT1;-0.892210686;4.14E-05;
C1orf106;-1.345396509;6.36E-06;
C1orf112;-0.792450908;0.003982901;
C1orf131;-0.553213405;0.005853424;
C1orf159;-0.631932923;0.030244862;
C1orf198;0.497028734;0.019091753;
C1orf21;1.26174909;3.34E-10;
C1orf216;-1.092578246;1.70E-07;
C1orf233;0.916188107;0.000194115;
C1orf27;-1.154222417;0.001887837;
C1orf35;-1.041555648;5.47E-10;
C1orf43;0.415715264;0.003902032;
C1orf50;-0.904303303;0.004917739;
C1orf52;-0.825898512;0.001381041;
C1orf74;-4.192520562;8.88E-12;
C1QBP;0.915521664;7.18E-08;
C1QL3;5.800885334;0.034496581;
C2;1.418609166;0.025779824;
C20orf27;0.764296763;1.21E-15;
C21orf33;0.279725528;0.016713951;
C21orf91;-1.354516043;0.000152185;
C22orf29;-1.656721203;7.25E-09;
C2CD2;-2.27790953;2.50E-10;
C2CD2L;-2.790094939;1.54E-11;
C2orf42;-2.596516204;2.88E-09;
C2orf44;-3.116132317;3.56E-20;
C2orf48;-1.240158029;0.04861504;
C2orf69;-3.018229044;5.26E-16;
C3orf17;-0.516911748;0.017676849;
C3orf33;-1.950344424;0.020013016;
C3orf38;-2.499141896;1.38E-13;
C3orf58;-2.3592276;3.12E-06;
C3orf80;-1.416707596;1.28E-13;
C4orf27;1.494860103;3.97E-16;
C4orf3;1.426150162;2.17E-09;
C5orf15;0.879938664;6.22E-06;
C5orf22;0.597988635;0.027975753;
C5orf24;-1.263614753;0.002011628;
C5orf28;-1.068293768;0.020382255;
C5orf34;-4.225565203;1.44E-06;
C5orf66;-2.788435257;0.001130821;
C6orf120;-0.609879694;0.041350093;
C6orf136;-1.738942151;4.41E-09;
C6orf203;-1.345631283;6.17E-08;
C6orf47;-3.895593915;1.78E-15;
C6orf62;-0.581137043;0.002429129;
C7orf25;-2.776937718;0.000575258;
C7orf26;-0.680250389;0.000116562;
C7orf43;-0.996390506;0.002272692;
C7orf49;-1.012607794;0.003704381;
C7orf55-LUC7L2;-31.36335843;2.03E-12;
C7orf73;0.820084234;5.73E-10;
C8orf58;-2.673638399;3.02E-07;
C8orf59;1.129992116;4.91E-08;
C8orf76;-2.950032887;1.25E-17;
C8orf82;0.669652417;0.028691913;
C9orf114;-1.009514548;1.73E-09;
C9orf142;-0.393172587;0.015523429;
C9orf156;-1.661068486;6.24E-05;
C9orf69;-0.502578759;0.003103725;
C9orf72;-1.02596309;0.01287324;
C9orf78;0.392957366;0.003084142;
C9orf85;-0.665055531;0.049007191;
C9orf91;-0.870703877;0.000806692;
CA5B;-0.759255585;0.004097604;
CAB39;1.136727438;7.28E-10;
CABIN1;-0.476238503;0.012780814;
CABP7;-5.307742533;0.030646392;
CACNA2D2;-5.74424525;0.007640501;
CACYBP;0.945217938;6.88E-16;
CADM1;2.455858162;0.009781669;
CALCOCO2;1.627669399;2.82E-20;
CALM1;0.746048226;5.93E-11;
CALM2;1.030077069;3.90E-09;
CALM3;1.149922457;7.97E-28;
CALML4;-0.816864634;0.000897964;
CALR;1.026875414;1.25E-17;
CALU;1.023144646;1.15E-06;
CAMK2D;1.292183347;0.005923181;
CAMKK1;-1.168426431;0.00022779;
CAMKMT;0.803704255;0.013772704;
CAMSAP1;-0.878286747;0.006850372;
CAMSAP2;-1.286449581;0.042263452;
CAMTA1;0.503403503;0.00045284;
CANX;1.314563572;1.33E-37;
CAP1;1.410578443;5.43E-24;
CAPG;0.81532007;1.41E-15;
CAPN1;1.068982998;1.11E-11;
CAPN10;-1.131881381;0.003700395;
CAPN10-AS1;-5.092202232;0.049031921;
CAPN12;3.07876802;0.040502395;
CAPN15;0.752307725;0.000293904;
CAPN2;1.536273914;2.84E-10;
CAPN7;-0.68039243;0.000166656;
CAPNS1;1.124821648;9.01E-25;
CAPRIN1;0.72374362;7.73E-10;
CAPZA1;1.09721304;5.13E-22;
CAPZA2;0.548986816;1.75E-05;
CAPZB;1.359945471;8.23E-34;
CARD8;-0.683749186;2.77E-05;
CARD8-AS1;-1.753247336;0.010726105;
CARHSP1;0.637810058;0.000472852;
CARKD;-1.42431891;5.08E-08;
CARM1;0.647410863;1.33E-06;
CARS;0.498942791;0.00304115;
CASC4;0.837020453;5.04E-08;
CASD1;-1.491093863;0.000167232;
CASKIN1;-5.957617154;0.002144252;
CASP1;1.390181815;1.13E-06;
CASP2;-1.197506283;6.16E-16;
CASP4;1.038684644;0.017765784;
CASP6;0.958741489;0.001357831;
CASP8;-1.543884879;5.74E-06;
CASP8AP2;-2.362908343;5.33E-10;
CAST;1.15390431;7.44E-07;
CAT;2.067606158;3.29E-47;
CBFA2T2;-1.243885267;7.31E-07;
CBFA2T3;-2.045032383;4.32E-09;
CBFB;0.701357671;0.000283989;
CBLL1;-1.596529033;3.52E-09;
CBR4;0.973178031;0.023599552;
CBS;0.715382928;0.004871238;
CBWD1;0.797792916;2.28E-07;
CBWD2;0.83753085;0.001710436;
CBWD3;-0.929912257;0.004700671;
CBWD6;-1.855521502;1.74E-08;
CBX1;0.838332351;0.00204118;
CBX3;0.572582018;1.85E-06;
CBX4;-4.224976369;1.64E-45;
CBX5;0.916360836;5.97E-08;
CBX6;-0.64232145;1.70E-05;
CBX8;-2.156757959;1.16E-05;
CC2D1A;-0.745999867;0.009735416;
CC2D1B;-0.756026721;0.002814769;
CCBL2;0.922205445;1.55E-05;
CCDC101;-0.416110846;0.042641378;
CCDC109B;0.961556032;0.001493413;
CCDC112;1.0806622;0.01334694;
CCDC115;0.75907251;2.67E-05;
CCDC117;-0.730122232;0.000602469;
CCDC12;-1.691090922;4.48E-33;
CCDC124;0.929141427;8.72E-14;
CCDC127;-2.633610737;2.62E-10;
CCDC130;-1.823089846;7.01E-15;
CCDC136;-0.909064707;0.000206086;
CCDC137;-2.175118194;1.20E-41;
CCDC142;-1.949257904;0.006683756;
CCDC150;-1.512219117;3.44E-06;
CCDC157;-4.726456983;0.005515979;
CCDC167;0.716385407;1.62E-05;
CCDC171;5.013470981;0.033551505;
CCDC174;-1.577701113;2.37E-09;
CCDC18;-1.401430297;0.000779954;
CCDC25;0.338467592;0.019513778;
CCDC47;1.150851259;6.81E-08;
CCDC53;0.941982147;0.010178596;
CCDC57;-0.753315272;0.017900629;
CCDC59;-0.604903209;3.73E-05;
CCDC6;0.679634283;0.010608486;
CCDC61;-1.081010798;0.002655243;
CCDC66;-1.359056021;2.81E-07;
CCDC69;0.649112592;0.034243607;
CCDC71;-4.918290501;1.26E-09;
CCDC71L;-2.551254354;5.89E-08;
CCDC77;-1.25179957;0.010178596;
CCDC84;-1.828145705;2.29E-08;
CCDC85B;-0.459890042;0.007175322;
CCDC86;0.613506459;0.006541486;
CCDC88C;-1.379340447;1.40E-05;
CCDC9;-0.76446684;0.001774015;
CCDC90B;0.665941395;0.006682196;
CCDC92;0.644830924;0.013128882;
CCDC93;-0.546638028;0.005749751;
CCDC94;-1.741829205;1.98E-07;
CCDC96;-3.302801852;1.37E-06;
CCHCR1;-0.784351634;0.001113474;
CCL2;-0.932296648;0.015357265;
CCL3;-5.215794293;0.040786307;
CCL5;0.787156005;2.48E-14;
CCM2;-1.676244061;9.40E-32;
CCNA1;1.19767282;2.88E-07;
CCNB1;0.511565577;0.00402303;
CCNB1IP1;0.769242438;0.00041296;
CCNB2;0.869583609;3.70E-12;
CCNDBP1;0.628601386;0.019120846;
CCNE1;-2.032324108;6.95E-15;
CCNE2;-2.149439034;5.93E-09;
CCNF;-1.583643255;5.37E-31;
CCNG1;0.980574173;1.28E-08;
CCNG2;-1.441870865;0.017679157;
CCNI;2.027903381;6.69E-05;
CCNJ;-1.025216859;0.020897509;
CCNL1;-2.697131631;4.23E-24;
CCNL2;-1.384294228;5.51E-14;
CCNO;-1.125809916;0.00555331;
CCNT1;-2.259059185;1.93E-10;
CCNT2;-2.491926047;1.78E-21;
CCNY;0.615784818;0.000225854;
CCP110;-0.958474654;0.000808984;
CCPG1;0.957402298;1.91E-15;
CCR1;-3.222787248;0.000104818;
CCRL2;-7.315559348;0.000808275;
CCS;-0.711322882;0.019257738;
CCSER2;-1.330495073;0.009816556;
CCT2;1.234728452;9.39E-27;
CCT3;1.083725607;1.97E-23;
CCT4;1.069127571;3.96E-31;
CCT5;0.459550813;5.15E-08;
CCT6A;0.765268454;5.37E-27;
CCT6B;-1.987675231;0.012949675;
CCT6P1;-2.733817243;7.65E-16;
CCT6P3;-2.460323346;2.53E-16;
CCT7;1.193900967;1.79E-26;
CCT8;0.864950338;1.24E-18;
CCZ1;0.894209771;3.47E-08;
CCZ1B;0.809947274;7.29E-09;
CD109;1.287789555;0.039042787;
CD164;0.772574163;7.82E-11;
CD2BP2;-0.627188302;1.56E-06;
CD300LF;-1.302278737;2.35E-13;
CD302;1.15351642;0.000167838;
CD320;0.453499423;0.007697226;
CD37;1.333454092;6.04E-12;
CD3EAP;-1.136570215;1.54E-05;
CD4;1.434055034;1.19E-07;
CD44;1.005342259;2.14E-16;
CD46;0.582074297;0.000981364;
CD47;0.570846093;0.000210979;
CD48;1.667301848;0.033727139;
CD55;0.932610178;0.000301567;
CD58;-1.053878104;0.00175015;
CD68;0.896208915;0.046231844;
CD69;-0.885892928;0.008951151;
CD74;1.137860677;0.000196767;
CD82;0.7658067;0.021001321;
CD93;0.267474919;0.046428501;
CD99;1.086163016;5.44E-26;
CD99L2;0.78409084;4.02E-07;
CD99P1;-1.935177332;0.006197831;
CDA;1.210319738;2.66E-12;
CDADC1;-0.601488542;0.004788905;
CDAN1;-0.799115266;9.48E-06;
CDC123;0.879339132;6.03E-11;
CDC20;0.323259716;0.01381326;
CDC25A;-4.063057083;1.10E-115;
CDC25B;0.360627856;0.00079588;
CDC27;-0.684799712;4.98E-06;
CDC34;-0.485350676;0.002693803;
CDC37L1;-2.706104135;7.60E-08;
CDC42;0.916194338;6.26E-21;
CDC42EP2;-3.647727554;0.004745112;
CDC42EP3;-1.700761841;9.06E-14;
CDC42EP4;-1.870945146;0.001278074;
CDC42SE1;-0.550539908;0.010679023;
CDC45;-0.651647822;0.002954585;
CDC6;-1.697785044;1.58E-13;
CDC7;-0.836004114;0.000653026;
CDCA2;-0.619359212;0.0139332;
CDCA4;-2.618821189;2.71E-29;
CDCA5;-0.389743135;0.007126574;
CDCA7;1.147844423;4.84E-18;
CDCA7L;1.089382351;3.49E-07;
CDIP1;0.566132286;0.007120097;
CDK1;-0.408975573;0.005365882;
CDK10;-0.638036354;0.002884156;
CDK12;-0.708373016;0.004952555;
CDK13;-1.639947128;9.79E-10;
CDK14;1.265110128;0.000552162;
CDK17;-2.00799732;6.29E-08;
CDK2;1.04689485;0.000580056;
CDK2AP1;0.929323269;6.70E-07;
CDK3;-0.873902679;0.031427535;
CDK4;0.646372191;1.11E-07;
CDK5R1;-2.40088056;0.000153301;
CDK5RAP1;-0.853671954;7.60E-07;
CDK6;0.505907907;9.83E-05;
CDK9;-1.038157245;6.05E-09;
CDKAL1;0.936967191;0.020368058;
CDKN1A;-3.157359957;6.65E-05;
CDKN1B;-1.402929218;2.12E-14;
CDKN2A;1.318017144;4.55E-23;
CDKN2AIP;-1.904623419;2.04E-05;
CDKN2D;-1.094238173;6.35E-05;
CDKN3;1.172353617;1.49E-16;
CDPF1;-1.229215554;0.010081094;
CDT1;-1.005410487;1.80E-11;
CEBPA;-0.753262942;9.11E-08;
CEBPB;-3.979642166;2.11E-67;
CEBPE;-1.717255708;6.00E-11;
CEBPG;-1.400149574;1.17E-17;
CEBPZ;-0.482484647;0.000389728;
CECR1;0.761555359;0.005263576;
CECR6;0.975276128;0.011285267;
CELF1;-1.011444439;2.15E-12;
CELF2;0.785468875;1.67E-13;
CELSR3;-1.468714605;0.039260244;
CENPA;1.017804772;0.01786947;
CENPBD1;-2.703087054;1.59E-12;
CENPC;-2.217253903;1.47E-05;
CENPE;0.796994218;0.001132656;
CENPF;0.230817743;0.04619314;
CENPH;0.970289915;3.22E-09;
CENPJ;-2.599955819;4.27E-16;
CENPK;0.66858959;0.031876267;
CENPL;-1.873647255;9.55E-07;
CENPP;0.860166604;0.013261468;
CENPT;-0.489308222;0.011191376;
CENPU;0.888791963;1.66E-13;
CENPW;1.021433576;2.19E-07;
CEP120;-1.376927288;3.44E-05;
CEP152;-2.054960706;1.11E-11;
CEP250;-1.027457923;1.52E-05;
CEP290;-1.192046004;6.92E-05;
CEP295;-1.899621001;4.81E-08;
CEP350;-0.760326275;0.01574966;
CEP41;0.930306833;0.001700547;
CEP57;0.464996477;0.015754064;
CEP68;-1.080289132;0.033798214;
CEP70;2.320462669;0.02883465;
CEP76;-2.576532896;2.69E-06;
CEP83;-0.672833102;0.036033331;
CEP85;-0.615702023;0.030454199;
CEP85L;-1.599354432;0.044380384;
CEP95;-1.116164033;4.31E-06;
CERCAM;0.472342633;0.016495006;
CERKL;0.869673406;0.000135244;
CERS2;0.930733294;9.58E-12;
CERS5;-0.986895271;3.53E-08;
CERS6;0.617834777;0.000825817;
CES1;0.776042554;8.46E-15;
CETN2;1.31068123;1.32E-14;
CETN3;1.156613581;0.001962723;
CFAP20;-1.020066492;7.89E-05;
CFAP36;0.608603238;0.003846385;
CFAP70;-3.640984459;0.036438257;
CFDP1;1.224402725;1.10E-13;
CFL1;0.779163501;1.89E-26;
CFL2;-2.135011495;3.30E-05;
CFLAR;-0.873077031;0.000129369;
CGRRF1;-1.853829798;0.011582256;
CHAF1A;-1.414022353;1.37E-23;
CHAF1B;-0.632566044;0.010231383;
CHAMP1;-2.343315178;5.80E-16;
CHCHD10;0.817245479;2.20E-12;
CHCHD2;1.240938212;1.90E-34;
CHCHD3;1.638141853;2.82E-16;
CHCHD4;-0.833235319;0.003041285;
CHD1;-3.225505258;1.10E-17;
CHD1L;-0.626235666;0.002382385;
CHD2;-0.718380294;5.90E-05;
CHD3;0.533054339;0.000120051;
CHD4;0.345402836;0.00064065;
CHD7;-3.102879496;0.034485654;
CHD8;-1.516992006;1.42E-07;
CHD9;-1.870634569;0.000833826;
CHIC2;-1.690406354;0.007610387;
CHKA;-0.725504973;3.94E-06;
CHMP1A;0.345880389;0.003560007;
CHMP1B;-1.675850396;1.48E-16;
CHMP2A;0.633087755;9.39E-05;
CHMP3;1.069884965;5.18E-07;
CHMP4A;-0.404853003;0.023100277;
CHMP4B;0.610806325;7.98E-07;
CHMP5;0.919080208;0.003669973;
CHMP7;-1.356714216;8.04E-14;
CHP1;0.93970461;2.16E-11;
CHPF;0.571865856;0.002657821;
CHPF2;-0.521215673;0.017956704;
CHRAC1;0.597032002;0.002343129;
CHRNA10;-2.305721179;0.004851675;
CHRNA5;-1.295481683;0.000213683;
CHRNB1;-1.218165313;0.009326144;
CHST10;-1.503725343;1.49E-07;
CHST2;0.781256868;0.005969901;
CHSY1;-0.495157683;2.38E-05;
CHTOP;-1.180438224;2.57E-14;
CHURC1;0.81909821;0.001853319;
CIAO1;-0.572068352;1.95E-06;
CIDEB;0.676362018;0.033913645;
CINP;0.560192636;0.049941949;
CIR1;-0.587425082;0.000904584;
CISH;-6.560884504;1.73E-43;#NUM!
CITED2;-3.384344993;3.67E-27;
CITED4;-2.660088145;1.61E-35;
CIZ1;0.307554867;0.022331717;
CKAP5;0.943023546;6.29E-16;
CKS2;-1.392731633;3.87E-10;
CLCF1;-3.712610793;3.06E-09;
CLCN2;-1.221175165;0.006292866;
CLCN7;0.78977931;4.69E-08;
CLDN5;-1.09614677;0.000585793;
CLDND1;-0.824927686;0.002449815;
CLEC11A;0.354094412;0.0187556;
CLEC12A;0.601888244;0.000771682;
CLEC12B;-1.546642495;0.001719934;
CLEC2A;1.349727901;0.001390648;
CLEC2B;0.294677501;0.00823656;
CLEC9A;7.183772064;0.000103718;
CLGN;2.058981859;0.000388155;
CLIC1;0.939987318;9.06E-22;
CLIC4;1.206203693;6.96E-10;
CLIP3;-1.912194936;0.034788986;
CLK1;-4.254840226;1.13E-79;
CLK3;-1.463792204;9.01E-09;
CLK4;-3.492984332;4.48E-22;
CLN6;0.57633184;5.13E-07;
CLN8;-1.672039037;1.46E-07;
CLNS1A;1.574796545;4.77E-43;
CLP1;-3.577843995;2.43E-15;
CLPB;0.735812439;0.002146612;
CLPP;0.420203228;0.028390184;
CLPTM1L;0.670659939;8.57E-06;
CLSTN1;0.704864289;2.89E-10;
CLTA;1.182603925;6.87E-20;
CLTB;0.415726205;0.021398688;
CLTCL1;-0.783165591;3.34E-06;
CLU;1.168266445;3.12E-09;
CMAS;0.607279002;0.000624772;
CMPK1;1.10823401;4.91E-19;
CMSS1;1.032684779;4.69E-20;
CMTM2;-5.135097564;0.011820229;
CMTM3;0.648449202;0.002355032;
CMTM6;1.289422086;1.20E-17;
CMTR2;-2.332003126;1.06E-06;
CNBP;0.494624907;1.76E-05;
CNDP2;0.369958024;0.022103492;
CNEP1R1;-2.174364554;0.001237099;
CNIH1;1.67457094;1.55E-10;
CNN2;0.907551965;4.89E-13;
CNOT2;-0.686876477;0.001543129;
CNOT4;-2.053384367;2.02E-09;
CNOT6L;-0.909928987;0.002977791;
CNOT7;0.652942167;3.52E-06;
CNOT8;-0.716068309;0.000541818;
CNP;0.470735767;0.01033765;
CNPPD1;0.869410414;1.89E-10;
CNPY2;0.395471411;0.004535571;
CNPY3;0.458361498;0.006635742;
CNST;-0.740347355;0.003994355;
COA3;-0.895757254;6.79E-09;
COA6;0.494111738;0.011749434;
COA7;-2.067612482;1.74E-10;
COASY;-0.77277599;7.59E-07;
COG2;-0.607015099;0.016187523;
COG3;-1.115524852;3.21E-05;
COG6;0.744367062;0.04622024;
COG7;-0.877354865;0.003187421;
COIL;-2.029636771;6.37E-20;
COL27A1;-0.780401075;0.030174633;
COL7A1;-0.612866201;0.02478546;
COLGALT1;0.56143474;3.27E-08;
COLQ;-0.854795895;0.003202363;
COMMD10;0.873820827;1.25E-05;
COMMD2;0.704726985;0.002891378;
COMMD3;0.70600532;1.27E-05;
COMMD3-BMI1;1.257466088;5.83E-05;
COMMD5;-1.01735043;1.63E-05;
COMMD6;0.617191781;2.86E-05;
COMMD7;0.636213118;0.000451415;
COMMD8;1.192173583;8.88E-12;
COMMD9;1.023354526;5.44E-06;
COMT;0.838352695;1.11E-07;
COPA;1.123965247;9.03E-12;
COPB1;0.528485416;0.006134371;
COPB2;1.118777901;9.92E-07;
COPE;0.956156474;6.50E-17;
COPG2;1.267562311;7.19E-05;
COPS2;0.451546018;0.001813383;
COPS3;0.715190825;9.07E-06;
COPS4;0.997743485;2.53E-07;
COPS5;1.028309149;3.88E-10;
COPS6;1.092713778;4.72E-18;
COPS7B;0.527677448;0.002214371;
COPS8;1.061826803;3.87E-07;
COPZ1;0.913481949;7.29E-10;
COQ10A;-1.092047159;0.000578674;
COQ10B;-2.032710791;0.000382519;
COQ2;1.216709859;9.26E-05;
COQ4;-0.706009495;6.98E-05;
CORO1A;0.737776632;1.35E-09;
CORO1C;0.777160976;2.32E-05;
COTL1;1.039327518;9.13E-13;
COX15;0.425116931;0.003103725;
COX17;-0.437548148;0.04445218;
COX19;-1.109070368;1.53E-08;
COX20;0.966894568;3.21E-10;
COX4I1;0.462341979;5.45E-06;
COX4I2;-5.218746072;0.03515352;
COX5A;1.528756539;3.64E-14;
COX5B;0.318616987;0.018626832;
COX6A1;0.726735344;1.48E-09;
COX6B1;0.261591786;0.006265821;
COX6C;0.792373827;6.45E-10;
COX7A2;0.607248014;0.028162097;
COX7A2L;0.632793296;1.85E-07;
COX7C;0.448783646;0.000955415;
COX8A;0.623744126;1.04E-09;
CPD;1.286901562;2.06E-16;
CPEB2;-1.74952124;0.040789095;
CPM;1.231637469;0.008525545;
CPNE2;0.976634356;0.000139338;
CPNE3;0.939821234;2.98E-07;
CPOX;0.466575397;0.04861504;
CPPED1;0.907127558;0.001226307;
CPQ;1.74496535;1.25E-05;
CPSF2;0.408054246;0.012069278;
CPSF3;0.546400866;1.68E-05;
CPSF6;0.416970867;0.000521861;
CPSF7;-0.990923129;1.02E-09;
CPT1A;1.061254917;2.48E-08;
CPT1B;-0.697534665;0.018642398;
CPTP;-1.728692352;2.64E-09;
CPVL;1.000904479;5.86E-06;
CRABP2;-1.710149964;0.001265966;
CRADD;2.569174578;0.010434169;
CRAMP1L;-1.338047261;3.72E-06;
CRAT;0.625121345;0.010201206;
CRCP;-0.695279708;0.00030554;
CREBZF;-1.501388774;1.62E-07;
CREG1;1.407145055;3.35E-44;
CRELD2;0.542606063;0.000223606;
CRK;-0.975167282;1.34E-06;
CRKL;-1.783764324;3.56E-23;
CRLS1;-0.301391665;0.033080591;
CRNDE;1.169938633;2.13E-06;
CRNKL1;-0.56977535;0.004692624;
CROCCP2;-1.801162457;8.61E-12;
CRTAP;1.582788079;1.53E-41;
CRTC1;-0.465643823;0.022931488;
CRTC2;-1.102059524;3.92E-05;
CRYBB2P1;-0.898206528;0.019806733;
CRYGS;-2.401128092;0.000730036;
CRYL1;1.539938714;0.001162884;
CS;0.842721029;7.93E-06;
CSDE1;0.922831026;1.95E-24;
CSE1L;0.351475683;0.003553282;
CSGALNACT2;0.550760759;0.010308305;
CSK;-0.319608146;0.000524438;
CSNK1D;-0.380808747;0.008849109;
CSNK1G1;-0.958936899;0.003901139;
CSNK1G2;0.667598354;7.47E-07;
CSNK2A1;0.66820275;0.000209556;
CSNK2B;0.48981073;0.000130571;
CSPP1;-1.344482889;5.83E-07;
CSRNP1;-5.224141431;1.27E-12;
CSRNP2;-2.251577208;0.004663212;
CSRP1;0.599132486;2.10E-05;
CSRP2BP;-1.975502187;2.87E-08;
CST7;1.289202601;7.48E-08;
CSTA;1.021055259;0.000139555;
CSTB;1.47255906;5.24E-32;
CSTF1;-3.780793537;7.21E-25;
CSTF2T;-2.073165135;6.55E-07;
CTBP1;0.38300747;0.000146266;
CTCF;-0.88792042;0.00053703;
CTDNEP1;0.577506786;1.36E-06;
CTDP1;-0.949692105;3.76E-05;
CTDSP2;1.04479238;6.27E-10;
CTDSPL;-0.632819099;0.033913645;
CTNNA1;1.099850737;9.21E-07;
CTNNAL1;0.985092578;8.15E-05;
CTNNB1;0.610123772;1.56E-06;
CTNNBIP1;0.510621154;0.002791084;
CTNNBL1;0.841607596;1.74E-06;
CTR9;0.45642073;0.027486538;
CTSA;0.99645047;1.66E-16;
CTSB;1.000102921;4.30E-14;
CTSC;1.045290862;4.93E-14;
CTSD;0.874746732;1.25E-11;
CTSG;1.117971714;4.59E-15;
CTSS;1.345115;2.17E-20;
CTSV;1.453998189;0.04026846;
CTSZ;1.07080742;6.01E-25;
CTTNBP2NL;-5.733898477;0.020470987;
CTU1;-2.228357907;4.61E-13;
CUEDC1;-0.563353408;0.047645032;
CUEDC2;0.825264103;1.81E-06;
CUL1;-0.460406935;0.018391792;
CUL4A;0.331716847;0.00046679;
CUL4B;0.829056539;9.82E-06;
CUX1;0.77708007;2.63E-05;
CWC22;-0.652622755;0.000200598;
CWC25;-1.77863175;1.30E-14;
CWC27;0.978774598;6.61E-10;
CXCL2;-3.248122917;0.022168713;
CXCL8;-2.583604729;9.37E-07;
CXCR2;-0.845202893;0.049745652;
CXCR3;6.067784797;0.039493865;
CXCR4;-4.067257147;8.14E-21;
CXorf21;-1.991116554;0.001942515;
CXorf40A;-1.85507596;3.24E-19;
CXorf40B;-0.74197232;0.000498884;
CXorf56;0.973473144;8.64E-10;
CXXC1;-0.409773213;0.003914253;
CYB561A3;0.649717153;0.000682699;
CYB561D1;-3.263225066;1.40E-08;
CYB5A;1.11496875;0.000851367;
CYB5B;0.504261241;0.000914727;
CYB5R3;1.159864591;2.80E-06;
CYB5R4;1.331482464;6.27E-06;
CYBB;0.97275542;0.007666729;
CYCS;1.163668368;1.30E-21;
CYFIP1;1.11113194;2.09E-15;
CYFIP2;1.060957931;1.80E-05;
CYHR1;-0.61448115;0.002284295;
CYP26A1;7.885538008;8.90E-07;
CYP2R1;-1.771373787;1.12E-09;
CYP51A1;0.598136295;0.000316849;
CYSLTR1;0.716056373;0.016016883;
CYTH2;-0.840132179;0.000160218;
DAD1;0.797382358;5.04E-05;
DAGLB;-1.998651349;1.59E-32;
DALRD3;-1.744964738;0.00031055;
DAP;1.188818755;4.57E-15;
DAP3;0.84477042;1.57E-13;
DAPK3;-1.484882108;1.04E-15;
DARS;1.201550046;2.34E-31;
DARS2;0.993542415;6.52E-09;
DAXX;-1.027822999;2.19E-14;
DAZAP2;1.267603101;3.86E-10;
DBF4;-0.696588266;0.000190995;
DBI;0.979077986;2.16E-12;
DBIL5P;-2.562482889;0.014205337;
DBN1;0.601922756;0.017696306;
DBNL;0.55434937;5.03E-05;
DBP;-1.046582902;0.000306699;
DBR1;-1.816016246;3.35E-06;
DCAF10;-0.880934062;0.044861196;
DCAF11;0.675925281;9.22E-07;
DCAF13;0.274549507;0.022991344;
DCAF15;-0.834279605;2.53E-05;
DCAF8;-0.981235344;7.81E-11;
DCAKD;0.999218272;4.61E-06;
DCK;0.608089472;0.012526764;
DCLRE1B;-1.604305008;8.64E-06;
DCLRE1C;-1.135426569;1.36E-10;
DCP1A;-0.6108283;0.028358337;
DCP1B;-1.521816531;0.020106115;
DCP2;0.565076864;0.001793156;
DCPS;1.379717518;1.79E-14;
DCTD;0.469556555;0.011101151;
DCTN1;0.645227053;3.38E-05;
DCTN2;0.712496992;0.006626785;
DCTN3;0.866937512;2.68E-06;
DCTN4;0.687217144;0.001650999;
DCTN5;-0.814149057;5.08E-05;
DCTPP1;0.449330815;0.047242986;
DCUN1D1;-0.668189402;0.003748376;
DCUN1D2;-0.717601773;0.011446864;
DDA1;-0.565347893;0.016018571;
DDB1;0.418102078;0.00089685;
DDHD1;-1.259675999;7.89E-06;
DDHD2;0.537028342;0.029540114;
DDIT3;-6.91507008;2.59E-38;
DDIT4;-5.526572405;4.13E-24;
DDOST;1.244406777;9.68E-33;
DDT;0.638116776;5.75E-09;
DDTL;-3.12013826;6.76E-11;
DDX1;0.995647021;9.70E-16;
DDX11;-0.66391348;0.002044972;
DDX12P;-1.659498953;4.44E-08;
DDX17;-0.282440645;0.005270245;
DDX18;0.555770216;0.00013091;
DDX20;-2.994418862;3.97E-27;
DDX21;1.253246148;1.05E-09;
DDX24;-0.503648411;0.000197933;
DDX26B;-1.454313725;5.32E-05;
DDX28;-4.246839911;3.04E-52;
DDX31;-1.614813174;3.23E-07;
DDX39B;-0.336952884;0.005519192;
DDX3X;-0.590140869;6.14E-05;
DDX41;-0.547174661;1.41E-05;
DDX42;-0.399572136;0.00346088;
DDX46;1.001729985;4.77E-12;
DDX47;0.472069504;0.039795528;
DDX49;0.401411292;0.007986997;
DDX5;0.608793742;0.00097852;
DDX50;0.946398833;2.22E-08;
DDX51;-0.727801301;3.01E-05;
DDX54;0.518689899;6.31E-07;
DDX55;-1.510492721;1.92E-11;
DDX56;-1.076712165;1.01E-22;
DDX59;-1.143808842;0.014891644;
DDX6;-1.2656056;4.87E-13;
DECR1;1.179992761;2.21E-15;
DECR2;-1.094910846;1.17E-06;
DEDD;-1.164284134;0.000855908;
DEDD2;-2.500882707;9.64E-17;
DEF8;0.532742922;0.014346698;
DEFA4;6.012555484;0.029964559;
DEGS1;-0.554821736;0.031296904;
DEK;1.273020571;1.71E-32;
DENND1A;0.714194795;1.10E-06;
DENND2D;-1.402948509;5.54E-12;
DENND3;-0.401173067;0.003207171;
DENND6A;-1.770277596;1.26E-17;
DENR;0.975733911;1.55E-18;
DEPDC1B;1.002493191;4.81E-11;
DEPDC5;-3.10055793;3.51E-16;
DERA;1.620417376;5.93E-09;
DERL2;-1.295492843;7.33E-09;
DEXI;0.897002168;8.80E-07;
DFFA;0.654538154;0.008768868;
DGCR14;-2.395229146;3.35E-23;
DGCR2;0.503632467;8.54E-05;
DGCR8;-1.421121063;1.35E-13;
DGKE;-0.885802378;0.007255011;
DGUOK;0.424269153;0.009187813;
DHCR7;0.649110512;0.005658508;
DHDDS;-0.66286132;0.002219004;
DHFR;1.020716391;8.71E-23;
DHRS13;-0.54344349;0.048223827;
DHRS7;0.938271816;0.014516929;
DHX16;-0.569825432;0.003540893;
DHX29;0.605375502;0.017227023;
DHX30;-1.020566742;4.89E-12;
DHX32;-0.669853936;0.024468089;
DHX33;-1.234912753;4.33E-07;
DHX34;-1.123549421;1.34E-09;
DHX40;0.792084952;0.000365242;
DHX58;-4.957804641;0.017858105;
DIABLO;-1.089922981;1.75E-10;
DIAPH1;0.842904146;1.25E-13;
DIAPH2;1.270449068;1.23E-05;
DIAPH3;0.910896738;1.00E-07;
DICER1;-0.733026583;0.020904649;
DIDO1;-1.459710215;2.85E-11;
DIEXF;-2.147523908;1.31E-07;
DIP2B;0.778154243;0.001511634;
DISP1;-1.681844316;0.040243119;
DKC1;0.320390827;0.028277883;
DLAT;0.500356922;0.010386055;
DLD;1.506542845;2.61E-19;
DLG1;0.745784245;0.002648823;
DLG5-AS1;-5.332901584;0.027284232;
DLGAP5;1.21504131;0.000160001;
DLL1;-1.353162856;0.013533963;
DLL3;-2.002340467;0.02660892;
DLX1;-2.623463167;1.90E-30;
DMTF1;-1.12545325;8.40E-07;
DNAAF2;-1.404721416;0.033080591;
DNAAF5;0.92614659;1.02E-07;
DNAH11;0.617469652;0.033059058;
DNAJA1;0.697625167;0.000342295;
DNAJA2;-0.710394342;5.38E-05;
DNAJA3;0.641592635;0.000694464;
DNAJB1;-2.537813004;1.77E-28;
DNAJB11;1.060322156;6.30E-15;
DNAJB12;-0.48279245;0.036545433;
DNAJB6;0.322466511;0.047377594;
DNAJB9;-2.111857957;0.014262514;
DNAJC1;1.500094207;3.49E-10;
DNAJC10;0.735269927;1.67E-10;
DNAJC13;0.667685166;0.026171689;
DNAJC15;0.602128818;0.017505666;
DNAJC17;-0.480916281;0.045944396;
DNAJC19;1.08004851;5.71E-06;
DNAJC21;0.519933396;0.006627712;
DNAJC25;-1.112552422;0.000432228;
DNAJC27;-2.575093184;2.12E-07;
DNAJC3;0.563345935;0.040475238;
DNAJC30;-1.691111457;3.89E-12;
DNAJC4;0.652699438;0.012733819;
DNAJC5;-1.029539737;3.31E-12;
DNAJC7;1.222213135;1.80E-25;
DNAJC8;1.17308421;2.28E-26;
DNAJC9;0.517821948;0.001874791;
DNASE1;-2.280627224;0.002854529;
DNASE1L1;1.351069101;0.015651265;
DNASE2;0.652633421;2.05E-07;
DNLZ;-0.929525192;0.000399321;
DNM1L;0.512548711;0.000313382;
DNM1P35;-3.669851286;0.029563125;
DNM2;0.590996804;1.16E-05;
DNMT1;0.749118754;5.87E-11;
DNPH1;0.496848953;0.000728739;
DNTTIP2;-0.969272746;1.47E-10;
DOCK10;0.970639827;0.011015048;
DOCK11;1.613708819;8.00E-15;
DOCK2;0.960331038;7.38E-11;
DOHH;-0.421843979;0.02634385;
DOK1;-1.972661559;1.75E-18;
DOK2;-0.785381005;0.00038343;
DOLK;-3.05168023;0.000104818;
DONSON;0.652836878;0.008884687;
DOPEY1;-2.736231607;0.001940063;
DOT1L;-0.473589977;0.021935946;
DPAGT1;0.780686565;0.018236287;
DPH2;0.522168203;0.024840541;
DPH7;-1.154526055;4.33E-07;
DPM1;0.83999205;7.70E-10;
DPP3;0.504879686;0.023538738;
DPP9-AS1;-5.917842692;0.047382233;
DPY19L1;0.749980231;3.28E-05;
DPY30;1.254078756;8.99E-10;
DPYSL2;1.247657482;6.01E-12;
DRAIC;6.248399706;0.04599063;
DRAM2;0.647170371;0.041884158;
DRAP1;0.887968732;4.11E-12;
DRG1;0.859738709;1.94E-07;
DSCC1;0.691506348;0.00356273;
DSN1;-0.960508077;3.15E-09;
DSTN;1.140431757;1.73E-20;
DSTYK;-0.859041076;0.011435088;
DTD1;0.992311683;8.17E-14;
DTD2;0.878442104;0.002323148;
DTL;-1.426482124;2.08E-08;
DTNBP1;0.775346837;0.000207765;
DTX2;-3.416527161;9.97E-24;
DUS1L;0.391938254;0.018373127;
DUS2;-1.495655519;5.44E-07;
DUSP1;-7.191191532;3.92E-05;
DUSP10;-3.338512626;0.000203403;
DUSP11;-0.741571748;0.036585483;
DUSP16;1.088303062;0.021923167;
DUSP2;-6.602255304;6.93E-41;
DUSP3;0.40047969;0.041683473;
DUSP4;-1.82630705;1.07E-05;
DUSP5;-4.634107259;1.01E-47;
DUSP6;-4.240919021;1.05E-58;
DUSP7;-0.925240958;0.003544808;
DUT;0.436512998;0.00016595;
DYM;1.606293106;3.82E-14;
DYNC1I2;1.059895271;1.58E-21;
DYNC1LI2;-1.370262094;8.26E-12;
DYNLL1;-0.362859232;0.041193025;
DYNLRB1;0.877783203;2.26E-13;
DYNLT3;0.68763913;0.002696897;
DYRK1A;-1.928359525;1.25E-20;
DYRK1B;-3.195162698;0.000109304;
DYRK2;-1.664469692;0.000158219;
DYRK3;-2.521629708;0.000838766;
DYSF;1.176034117;3.01E-05;
E2F1;-1.873457209;2.33E-27;
E2F2;-2.283172697;1.56E-27;
E2F3;-1.46698491;6.29E-15;
E2F4;0.425650377;0.030660122;
E2F6;-1.927348127;6.76E-09;
E2F8;-2.414399408;6.53E-12;
E4F1;-1.603307769;4.46E-11;
EAF1;-0.943267502;0.000113719;
EAF2;1.025523337;1.68E-06;
EBF3;-1.181693131;0.016399338;
EBLN3;-0.866072529;0.010456403;
EBNA1BP2;0.682619184;1.11E-05;
EBPL;0.844608146;1.31E-13;
ECD;0.804400575;0.035193197;
ECE1;0.99194517;1.05E-06;
ECH1;1.065195345;4.71E-14;
ECHDC1;0.563774031;0.000140059;
ECHS1;0.740046067;3.59E-11;
ECI2;1.159789209;3.87E-06;
ECRP;0.947606823;0.003875654;
ECSIT;0.558083956;0.010776015;
ECT2;1.047947549;3.12E-05;
EDC3;-1.051506313;1.18E-13;
EDC4;-0.764793093;3.40E-05;
EDEM1;1.112509872;0.001498914;
EDRF1;-2.190634988;9.53E-08;
EED;-1.203474445;0.000432154;
EEF1A1;1.362959213;2.81E-20;
EEF1B2;1.049938776;2.62E-14;
EEF1D;0.728750801;3.07E-08;
EEF1G;1.915272029;8.95E-107;
EEF2;1.649507547;3.86E-68;
EEFSEC;0.839714745;0.000432228;
EEPD1;-1.132752497;0.008931443;
EFCAB11;1.10288463;0.034714256;
EFCAB14;0.788470323;0.003622532;
EFCAB2;1.105991535;0.008415027;
EFHD2;0.810143171;6.49E-23;
EFNA3;-1.551363081;0.02865648;
EFNA4;-2.346924351;1.14E-05;
EFNB1;-1.464995119;0.001199201;
EFTUD2;0.628484118;1.66E-07;
EGLN1;0.837855207;0.044510782;
EGLN2;-1.880407618;4.99E-44;
EGR1;-4.992379236;0.001078866;
EID2;-1.735997486;3.19E-14;
EID2B;-3.247325421;3.27E-10;
EIF1;0.913306238;4.10E-20;
EIF1AD;-3.662171986;3.18E-33;
EIF1AX;0.708300885;1.20E-11;
EIF1B;-0.739562377;0.003352182;
EIF2AK1;0.378905207;0.001193774;
EIF2AK3;-3.476338278;1.40E-06;
EIF2B1;0.536539793;0.003005859;
EIF2B2;0.966931226;0.002139775;
EIF2B4;-0.423102281;0.005383759;
EIF2B5;-0.49119682;7.64E-05;
EIF2D;1.287182857;1.77E-11;
EIF2S1;1.136716576;3.95E-15;
EIF2S2;0.74315706;1.50E-16;
EIF2S3;1.271991972;8.11E-50;
EIF3A;0.31701917;0.006898116;
EIF3B;0.305955988;0.002299453;
EIF3CL;1.075885969;2.52E-13;
EIF3D;0.467260936;3.63E-05;
EIF3E;1.1815737;3.73E-21;
EIF3F;1.21816932;8.17E-14;
EIF3G;0.903269414;2.71E-12;
EIF3H;1.89445417;1.91E-51;
EIF3I;0.810775521;5.66E-16;
EIF3J;0.542392187;0.000112816;
EIF3J-AS1;-1.258101756;0.029248933;
EIF3K;0.603481729;1.36E-06;
EIF3L;1.382555893;1.55E-34;
EIF3M;0.901987114;1.03E-10;
EIF4A1;0.626267973;1.28E-13;
EIF4A2;-1.854097725;3.85E-17;
EIF4B;0.94995672;3.04E-13;
EIF4E3;1.345183477;7.56E-13;
EIF4EBP1;0.496064355;0.000277538;
EIF4EBP2;0.340788118;0.011138077;
EIF4ENIF1;-1.145122205;0.000175057;
EIF4G2;0.677073484;4.20E-06;
EIF4H;1.280960093;1.05E-24;
EIF5A;0.791551597;1.89E-09;
EIF5AL1;1.373793389;0.030161141;
ELAC1;-1.582527274;0.002619807;
ELANE;0.563999201;1.78E-07;
ELAVL1;0.551422941;1.97E-05;
ELF2;-1.340597136;0.002562056;
ELF4;-0.608826381;0.025780892;
ELK1;0.718317266;0.000591878;
ELL;-1.224638776;9.70E-07;
ELMO1;0.963653591;6.21E-07;
ELMO2;-0.715560989;0.017369099;
ELMO3;-1.680314161;0.000477538;
ELMOD3;-1.293681807;0.009224062;
ELMSAN1;-1.068990868;0.039290155;
ELOF1;-0.528889354;0.000641631;
ELOVL3;-3.072750658;0.003924812;
ELOVL5;1.322170614;5.56E-07;
ELP2;-0.57918687;0.004337389;
ELP4;1.330112028;4.92E-08;
ELP6;-0.524609624;0.005376947;
EMB;0.956441614;2.16E-05;
EMC1;0.283551926;0.045556148;
EMC10;0.911202233;1.31E-06;
EMC2;0.973343387;0.009260908;
EMC3-AS1;-1.00849274;0.000118948;
EMC4;0.576911097;0.003223832;
EMC6;-1.542529834;1.78E-09;
EMC9;-1.275533182;0.000166818;
EMD;1.000018735;2.19E-08;
EME1;-2.098351859;1.74E-06;
EMG1;-0.73525632;6.69E-07;
EMID1;-1.559635738;0.032118628;
EMILIN2;0.864494564;5.38E-11;
EML3;0.582272422;0.011033629;
EMP2;0.526103107;0.024923689;
ENC1;-3.568900983;1.63E-09;
ENDOG;-0.953988062;0.003504264;
ENG;0.537138804;0.015818391;
ENKD1;-0.676381256;0.031976833;
ENO1;0.947472619;4.87E-17;
ENO1-AS1;-6.066341885;0.003553282;
ENOPH1;0.551638639;0.00803114;
ENSA;0.56122187;6.63E-07;
ENTPD1;-0.756188184;0.00499428;
ENTPD4;-0.703583856;0.043195818;
ENTPD7;1.041929647;0.019317534;
ENY2;0.778336719;2.22E-12;
EP300;-0.949763474;0.001200964;
EP400;0.381088546;0.007219218;
EP400NL;-4.682132866;4.19E-07;
EPB41;1.380892349;3.27E-18;
EPB41L3;0.560917657;0.017730879;
EPB41L4A;-1.638883293;1.59E-06;
EPB41L4A-AS1;-0.968679083;1.57E-09;
EPC1;-2.515820383;8.96E-07;
EPC2;-1.027101551;0.003839131;
EPDR1;0.583754337;0.013663513;
EPG5;-1.104817694;0.002264966;
EPHX1;0.97960192;1.96E-07;
EPM2AIP1;-1.974703582;1.35E-09;
EPN1;0.529002445;0.000507555;
EPO;-5.509938758;0.025748816;
EPOR;-1.158661028;0.049447007;
EPRS;1.004736635;5.11E-21;
EPS15;0.753547311;3.04E-05;
ERAP1;0.904997239;0.033182289;
ERAP2;-1.739670182;4.25E-09;
ERCC1;0.483690447;0.016399338;
ERCC3;-1.338439864;5.47E-07;
ERCC4;-2.381656698;0.000749184;
ERCC5;-0.911593588;5.16E-07;
ERCC6;-2.586477295;0.008909536;
ERCC6L;-1.185568129;2.95E-05;
ERCC8;1.02596702;0.029579176;
ERG;-1.171619323;0.040357497;
ERGIC1;1.470727611;1.24E-10;
ERGIC3;0.892178536;4.52E-17;
ERH;0.61300634;7.77E-13;
ERI3;0.479167401;0.043545912;
ERICH1;-0.659149791;0.007611265;
ERLIN2;0.795276347;4.60E-05;
ERMARD;-0.530457675;0.005188465;
ERMP1;0.867552784;0.000761709;
ERO1A;0.767915127;2.58E-09;
ERP29;0.633265607;9.83E-07;
ERP44;0.629155237;0.037441346;
ESD;1.584282268;6.49E-19;
ESF1;-0.893977768;2.12E-05;
ESPL1;-0.797185605;1.12E-05;
ESRRA;-0.689781134;0.008797263;
ESYT1;0.834619916;2.37E-05;
ESYT2;0.525029893;4.42E-06;
ETAA1;-3.741082044;1.89E-07;
ETF1;0.441147237;0.006562959;
ETFA;1.661842913;9.78E-31;
ETFDH;1.760894296;0.000363506;
ETHE1;0.834064817;0.033080591;
ETS1;0.686934475;7.53E-05;
ETS2;-2.424833859;4.55E-16;
ETV5;-0.514815125;0.00748488;
ETV6;-0.459925901;0.010861105;
EWSR1;-0.308791442;0.002038569;
EXO1;-1.806884725;9.47E-10;
EXO5;-1.538149185;0.015034026;
EXOC2;0.82001442;0.010191739;
EXOC4;1.085244295;2.19E-08;
EXOC5;0.749418544;0.004501888;
EXOC8;-2.698735111;1.20E-05;
EXOG;-2.327781746;1.82E-12;
EXOSC2;-0.689976327;3.14E-05;
EXOSC3;-0.762690075;2.94E-06;
EXOSC4;-2.24465681;1.89E-44;
EXOSC6;-0.58080515;0.040272665;
EXOSC7;-0.452618668;0.002325674;
EXOSC9;-0.84477548;0.000773309;
EXT2;1.236672983;1.48E-06;
EXTL3;-0.759193094;0.000159743;
F11R;0.630754179;0.000373965;
F12;-0.628572826;0.046763981;
F13A1;2.518878647;0.000756825;
F2RL3;-3.176702706;6.29E-12;
F3;-2.488266984;0.008088034;
F8;1.561838984;6.67E-06;
F8A1;0.786143014;2.90E-06;
FAAP100;-0.487183401;0.004953702;
FAAP24;-1.512003191;3.21E-05;
FABP5;1.682610119;1.65E-10;
FADD;-4.572638399;3.00E-28;
FADS1;1.789349508;1.00E-12;
FADS2;1.392963276;4.38E-11;
FAF1;1.174129587;5.77E-12;
FAH;0.471930607;6.51E-06;
FAHD1;-0.616399969;0.013555709;
FAHD2CP;-3.257916307;0.000320069;
FAM101B;1.070336312;4.77E-31;
FAM102A;-1.297821582;0.001096882;
FAM104A;-0.787721112;0.003469696;
FAM104B;0.564339304;0.025115125;
FAM107B;0.473680909;0.007610445;
FAM109A;-1.378698031;0.000138511;
FAM110A;-2.70569538;3.55E-27;
FAM111A;-0.659165278;0.00099445;
FAM117B;-2.194190782;9.47E-07;
FAM118A;-1.450151092;1.58E-05;
FAM120A;0.712543893;2.97E-05;
FAM120C;-1.014744476;0.000656942;
FAM122A;-2.171540548;7.95E-05;
FAM122B;0.698908917;4.53E-09;
FAM127A;1.369987082;2.68E-07;
FAM129B;0.649045566;4.54E-05;
FAM129C;6.381554094;0.009794624;
FAM134C;-1.124746013;1.65E-08;
FAM135A;-1.013287488;0.04512829;
FAM13B;-0.617091242;0.041348179;
FAM156A;-1.206883688;1.00E-10;
FAM160A2;-1.343593776;0.000313875;
FAM162A;0.987110253;3.73E-10;
FAM168B;0.484591869;0.00268344;
FAM172A;1.024320115;0.00118245;
FAM175A;1.186229052;0.000420139;
FAM175B;-0.974322808;0.001700547;
FAM179B;-2.389476871;0.029329874;
FAM180B;-1.512542432;0.009039921;
FAM188A;-0.949826094;0.022365163;
FAM193A;-1.194787988;1.50E-05;
FAM193B;-0.782105923;0.022777942;
FAM198B;6.37527867;0.020111871;
FAM200A;-4.178413641;6.96E-09;
FAM200B;1.066372678;0.034182889;
FAM204A;0.568666766;0.000327883;
FAM208B;-0.936132101;0.000592488;
FAM209A;-3.934687495;0.00460716;
FAM20B;0.808483851;7.17E-05;
FAM20C;-0.623338532;0.008876527;
FAM210A;-0.693898829;0.004127952;
FAM210B;0.920285961;0.0001357;
FAM212A;-4.082153074;0.000154487;
FAM212B;-1.955654589;1.61E-06;
FAM214B;-3.264473654;0.002949555;
FAM219A;-0.82571256;0.023153305;
FAM219B;-0.630281878;0.007986997;
FAM220A;-0.976981835;0.042173473;
FAM222A;-2.145170517;0.011031175;
FAM222B;-2.131260899;8.20E-06;
FAM27B;-2.86311752;0.040381438;
FAM35A;-0.532720206;0.000894564;
FAM3C;0.937539068;6.50E-05;
FAM43A;-2.024121106;3.67E-05;
FAM45A;-0.632763826;0.011373822;
FAM45B;5.679704819;0.001322099;
FAM46A;-2.570279917;5.32E-40;
FAM49B;0.759329511;1.71E-08;
FAM50A;0.494853464;0.022822584;
FAM53C;-1.440631876;1.18E-07;
FAM57A;-0.470818148;0.006045814;
FAM58A;-0.476434633;0.004891099;
FAM72A;-1.459480946;1.80E-08;
FAM72C;-0.956309341;0.004163407;
FAM72D;-1.844616153;4.18E-11;
FAM73B;-1.310736461;3.74E-10;
FAM76B;-0.83833417;0.016470496;
FAM78A;-0.602054428;0.000710074;
FAM81A;1.10791174;0.000248424;
FAM83D;-2.378325856;6.59E-16;
FAM83F;-1.777083936;0.005216421;
FAM86EP;-2.219967962;0.000465288;
FAM89A;-1.431966941;0.000866258;
FAM91A1;-0.517432918;0.018750738;
FAM96A;1.339085105;8.09E-24;
FAM98B;0.67181347;7.37E-05;
FAN1;-1.831946745;4.18E-14;
FANCA;-0.428200271;0.017654928;
FANCB;-2.355328211;4.32E-05;
FANCE;-1.345049002;1.22E-20;
FANCF;-2.118048018;0.000721365;
FANCG;-0.808710508;0.000312008;
FANCM;-3.853633399;2.22E-05;
FARSA;-0.528820398;0.000175057;
FARSB;0.392247416;0.001235326;
FASTKD1;-1.053760804;1.01E-06;
FASTKD2;-0.942060151;2.07E-06;
FASTKD3;-1.58811454;0.000544117;
FASTKD5;-1.624151108;8.27E-06;
FAU;0.681853868;9.95E-08;
FBXL12;-1.598836601;5.57E-10;
FBXL15;-0.59295712;0.034121442;
FBXL18;-1.151164751;0.002488791;
FBXL19;0.816288815;8.53E-06;
FBXL3;-2.582392215;6.69E-15;
FBXL4;-1.490209328;0.01224612;
FBXL5;-1.660447289;0.00059776;
FBXO10;-1.063039681;0.008983193;
FBXO11;-0.915200603;8.53E-06;
FBXO18;-1.255674529;1.49E-07;
FBXO28;-1.077517525;2.01E-05;
FBXO30;-1.102205728;0.009610007;
FBXO31;-0.969876597;2.06E-05;
FBXO33;-2.051061372;4.28E-09;
FBXO34;-1.541600344;8.54E-05;
FBXO38;-1.119151728;0.000731288;
FBXO4;0.889249199;0.000963245;
FBXO42;-2.483058848;3.30E-16;
FBXO43;-1.483291254;1.01E-05;
FBXO45;-2.103214817;3.02E-07;
FBXO46;-0.938658148;0.000681347;
FBXO5;-3.702335999;3.52E-23;
FBXO8;-1.585105615;0.039955387;
FBXW7;-1.467211683;7.74E-07;
FBXW8;0.977056232;0.04256056;
FBXW9;-1.058499308;0.000839787;
FCER1G;1.121928816;2.30E-07;
FCF1;1.567520063;3.52E-12;
FCGR1A;-1.083487382;1.57E-06;
FCGR1B;-1.785407547;8.83E-05;
FCGR1C;-1.793513992;0.00320994;
FCGR2A;1.696900336;9.12E-05;
FCGR2B;1.453899797;0.044678561;
FCGRT;0.431574196;0.011301859;
FCMR;0.966153539;0.032118628;
FCN1;1.085091581;0.004064991;
FDFT1;0.918674373;1.66E-06;
FDPS;0.345364544;0.012733896;
FDX1;0.691590235;0.002165463;
FDX1L;-0.743479772;0.000550672;
FDXACB1;-1.52628561;0.012176195;
FECH;1.204004634;4.84E-10;
FEM1A;-1.185101026;5.72E-06;
FEM1B;-2.59110844;2.12E-41;
FEM1C;-1.592445975;0.000643167;
FEN1;-1.263592738;5.78E-18;
FER;2.319968231;0.030679521;
FERMT1;0.796150828;0.008714753;
FERMT3;0.401978849;0.000999416;
FES;-0.47393288;0.002012002;
FFAR2;-3.632673527;2.40E-07;
FGD3;-1.751445334;2.43E-06;
FGD5-AS1;0.664959555;0.000250482;
FGF8;-7.000792972;0.002267818;
FGFBP3;0.892865579;0.018568669;
FGFR1OP;0.573786345;0.029707104;
FGFR1OP2;0.703749956;0.009676017;
FGGY;1.524064222;0.04447273;
FH;0.996381591;5.72E-15;
FIBP;0.419738548;0.00160648;
FIG4;1.019882522;0.001804116;
FIGF;-6.017448364;0.019577681;
FIGNL1;-2.30870651;2.18E-31;
FIP1L1;-0.624780641;0.007101705;
FIS1;0.508405934;0.006494948;
FIZ1;-1.108311204;0.000259852;
FKBP15;-0.9360536;0.002276578;
FKBP1A;0.718354521;9.28E-21;
FKBP3;0.957072083;6.12E-11;
FKBP4;0.524203407;4.19E-06;
FKBP5;0.734006107;9.02E-10;
FKBP7;0.631087086;0.033182289;
FKBP8;1.028535344;1.40E-20;
FKBPL;-3.422288111;0.01796394;
FLAD1;-1.752610333;5.90E-21;
FLI1;1.313500184;5.72E-14;
FLII;1.598869112;7.63E-19;
FLJ10038;-0.707273961;0.031787987;
FLJ37453;-2.002447261;7.92E-06;
FLNA;1.266725922;9.11E-47;
FLNB;0.709758217;3.22E-06;
FLVCR1;-0.663380622;0.002621237;
FLVCR2;-1.446202765;0.000110565;
FLYWCH1;-0.850397392;0.001847553;
FMNL3;-0.949745141;0.00720489;
FNBP1;0.780234443;3.08E-06;
FNBP1L;-2.34357701;0.002260909;
FNBP4;-1.173031615;5.18E-09;
FNDC3B;-0.594065962;0.028663427;
FOCAD;0.532172362;0.038043658;
FOS;-3.139949124;1.20E-07;
FOSB;-3.093960613;2.20E-07;
FOSL1;-4.0574757;9.16E-18;
FOSL2;-2.298719997;7.19E-15;
FOXC1;-2.849384687;2.07E-05;
FOXD2;-1.876678798;9.87E-05;
FOXF1;-3.719181436;0.00082457;
FOXJ2;-1.257061838;0.010822585;
FOXJ3;-1.034236671;1.08E-09;
FOXK1;0.462494595;0.000680652;
FOXK2;-0.474818008;0.00608813;
FOXN2;-1.539900288;2.24E-05;
FOXO1;-1.939515613;6.62E-06;
FOXO3;-1.169901614;4.94E-06;
FOXO3B;-2.167507722;0.026140031;
FOXP4-AS1;1.194016001;0.000278618;
FRAT1;-1.570942034;2.30E-05;
FRAT2;-1.558899803;3.22E-06;
FRG1;0.460529605;0.012428828;
FRS2;-1.739489633;0.010201123;
FRS3;-2.499970833;7.85E-07;
FRYL;-0.931619514;0.014408307;
FSD2;-1.682221863;0.033603964;
FST;-2.128723771;5.66E-07;
FTH1;0.739895412;5.34E-09;
FTL;0.953011185;4.07E-16;
FTO;0.998644283;0.006310516;
FTSJ2;-1.56869799;3.55E-10;
FUBP1;0.736771238;0.002348946;
FUBP3;0.827179758;0.018146495;
FUCA2;0.763841676;8.65E-08;
FUNDC1;1.008791201;0.000313448;
FUNDC2;0.629899188;0.000255286;
FUT10;-1.814514706;0.014542836;
FUT4;-0.416033522;0.018297448;
FUT7;-0.741195522;0.000501813;
FXR1;0.641623236;0.00109211;
FXR2;-1.157487396;0.000218256;
FXYD5;0.579289725;1.27E-07;
FXYD6;3.398569029;0.019379021;
FYB;1.124964127;3.74E-09;
FYCO1;-1.170538965;0.002540539;
FYTTD1;0.678365139;0.000288376;
FZD5;-1.835034936;0.001305824;
FZD7;-2.60115413;0.023368439;
FZR1;-0.954131384;6.08E-05;
G2E3;-0.946346014;0.004386414;
G3BP1;0.75448684;3.67E-08;
G6PC3;0.988951723;0.000315274;
G6PD;1.17543159;7.46E-11;
GAA;0.580222495;0.000203496;
GAB2;1.148251362;0.000739726;
GABARAP;0.295772096;0.006495008;
GABARAPL2;1.294895015;2.54E-09;
GABPA;0.787318863;0.000883453;
GABPB1-AS1;-1.452079014;0.001490952;
GABPB2;1.152000727;0.040189121;
GADD45A;-4.361756395;3.15E-11;
GADD45B;-5.37607294;2.29E-90;
GAK;-0.539378211;0.000267021;
GAL;0.665338162;1.65E-05;
GALNS;1.124687587;9.23E-09;
GALNT1;1.239848012;2.45E-19;
GALNT10;0.718795384;0.003612104;
GALNT11;0.855510653;0.003927293;
GALNT2;0.91776958;2.83E-09;
GALNT6;0.623443685;0.011019159;
GALNT7;0.985224326;1.37E-08;
GAMT;0.342585685;0.021420784;
GANAB;1.198906163;4.46E-18;
GAPDH;1.561251719;2.74E-60;
GAR1;-0.328826299;0.011975794;
GART;0.387121007;0.047000356;
GAS5;-0.800356766;8.41E-05;
GAS7;0.674879117;3.81E-05;
GAS8;-0.817950858;0.043195818;
GATA3;-2.842470537;0.008985874;
GATB;1.065756033;0.000266071;
GATSL3;-1.629850786;0.037973319;
GBA;0.72029679;0.001594865;
GBA2;-1.385087682;0.003747475;
GBAP1;-1.002788266;0.038470582;
GBAS;0.979760042;1.64E-09;
GBE1;0.979682347;1.13E-07;
GCA;0.681895352;0.019048171;
GCC1;-2.542811367;1.25E-15;
GCNT1;-1.125377716;0.03230547;
GCSH;0.657266958;0.009522978;
GDE1;1.004848746;2.50E-08;
GDI1;-0.71491176;1.67E-05;
GDI2;0.668157779;1.49E-06;
GDPGP1;-3.657152378;0.022780329;
GEMIN4;-3.101516202;1.56E-31;
GEMIN5;-0.629634958;0.016625543;
GEMIN6;-1.613361792;9.56E-09;
GEMIN7;-2.993745092;2.43E-43;
GEN1;-1.298393796;7.27E-08;
GET4;-0.500880457;0.000323048;
GFER;-0.796998735;0.003369354;
GFI1;-2.611754176;3.12E-63;
GFM1;0.97079344;8.81E-06;
GFOD2;-1.201155922;9.68E-05;
GFPT1;-0.675472956;0.006268774;
GGA1;-0.707574004;0.002667636;
GGCT;0.585321837;2.05E-05;
GGTLC2;-5.420567142;0.010624733;
GHDC;0.578651655;0.039385869;
GHITM;0.734026289;1.99E-10;
GIGYF1;-1.572204101;1.90E-15;
GIGYF2;-0.68246911;0.003071027;
GIMAP5;-4.084662553;5.18E-10;
GINM1;1.280702391;0.001882756;
GINS3;-1.050702437;0.000327798;
GINS4;0.878235527;8.72E-05;
GK;0.638358267;0.010050362;
GKAP1;-2.973379597;0.000511483;
GLB1;0.860078472;9.31E-05;
GLDN;6.466280648;0.000805618;
GLG1;0.809549188;5.51E-09;
GLI4;-0.664257925;0.013805684;
GLIPR2;0.4719496;0.023901454;
GLMN;0.652573108;0.004581183;
GLRX;1.308546705;6.51E-12;
GLRX3;1.64110606;9.16E-23;
GLRX5;0.519194636;0.000168457;
GLS;0.921704073;1.40E-10;
GLTP;1.078520592;0.000133084;
GLTSCR1L;-1.085249438;0.019964248;
GLTSCR2;1.262375312;1.32E-14;
GLUD1;0.827021712;8.40E-10;
GLYCTK;-1.206713721;0.001774015;
GLYR1;0.669134216;1.80E-05;
GM2A;0.48455078;4.89E-05;
GMCL1;1.320575621;0.005720056;
GMDS;1.208961439;1.03E-09;
GMEB1;-2.108139179;2.51E-05;
GMEB2;-0.658435086;0.032830852;
GMFG;0.769680309;4.04E-13;
GMIP;-0.757558139;0.011034415;
GMNN;-0.821141048;0.000246972;
GMPR2;0.905004664;7.61E-09;
GMPS;0.75471394;7.85E-05;
GNA12;1.002443957;2.85E-07;
GNA15;-0.580449991;0.010962794;
GNAI2;0.814692077;5.11E-15;
GNAI3;0.61052694;5.48E-05;
GNAS;0.975412419;3.44E-17;
GNB1;1.116462421;3.00E-22;
GNB1L;-1.797768288;7.66E-08;
GNB2;0.605488197;1.56E-06;
GNB2L1;0.984266143;5.34E-24;
GNB4;0.663259905;0.000960919;
GNB5;0.571280912;0.023901454;
GNE;-1.752040082;0.000365285;
GNG10;1.07129923;2.35E-11;
GNG5;0.5310341;0.000118948;
GNG7;0.849096435;0.000643712;
GNL2;0.388727984;0.00551774;
GNL3;-0.777734201;8.20E-08;
GNL3L;0.378865001;0.002931394;
GNPAT;0.745025236;7.05E-10;
GNPNAT1;0.430315158;0.039413432;
GNRH1;-1.704789129;0.035054101;
GNS;0.851668848;0.000151991;
GOLGA2P7;-1.045238057;5.10E-06;
GOLGA5;-1.115303468;0.003195007;
GOLGA6L10;-6.866853497;0.005029651;
[truncated: 4,075 more rows]
