# Supplementary material for: Multi-omics analysis reveals LARP1 as a key integrator of translation and metabolism in AML
Source: Oncogenesis. 2026 May 16;15(1):37. doi: 10.1038/s41389-026-00623-3 (PMC13346483; doi:10.1038/s41389-026-00623-3)
Supplement: Supplementary file 5 — Table S4 [file 41389_2026_623_MOESM5_ESM.csv]

Table S4. Differentially expressed genes identified by RNA-seq of total/input RNA in LARP1-knockout U937 cells compared with control U937 cells. Columns list gene symbol	log2 fold change	and adjusted P value (padj).
Gene	log2FC	padj
C7orf55-LUC7L2	-10.93631034	0.014645106
MLLT4	-10.82080214	1.13E-17
TCEAL8	-10.46004466	1.79E-16
HNRNPH2	-10.26799434	2.64E-07
BACE2	-10.20084533	1.35E-15
GDF1	-9.910149306	1.79E-14
FAM26F	-9.616675349	1.53E-13
H3F3A	-9.304052159	0.042331169
RAPGEF6	-9.232715443	2.88E-12
GPR85	-8.987911388	2.17E-11
XAF1	-8.920541309	6.21E-11
PERP	-8.672902735	2.47E-10
CD109	-8.633008542	2.61E-10
BMP4	-8.618236623	3.53E-10
LRRC26	-8.504182817	7.66E-10
GSPT2	-8.500545852	8.52E-10
ZEB1	-8.333973699	2.41E-09
PTPN3	-8.274490668	3.90E-09
ADAMTS10	-7.894081691	6.11E-08
CTPS2	-7.816300378	1.03E-07
TDRD9	-7.797667832	1.05E-07
IL22RA2	-7.558626474	5.57E-07
LRRC18	-7.556417336	7.75E-07
RPL17-C18orf32	-7.533053825	7.27E-07
DEFB1	-7.491882558	8.35E-07
ARHGEF16	-7.476164122	1.18E-06
PPP2R2B	-7.288765361	5.30E-06
ADGRG3	-7.257806972	3.59E-06
DCBLD1	-7.253210893	3.65E-06
TRPV6	-7.136011555	2.30E-05
APOBEC3G	-6.997440036	1.86E-05
LHX6	-6.828669674	5.30E-05
FAM188B	-6.759381783	6.98E-05
FGF13	-6.74902313	0.000106902
ITGAD	-6.72540979	0.000110156
CFAP99	-6.68683961	9.65E-05
KCP	-6.648458644	0.000188736
PAX2	-6.641992275	1.37E-05
FICD	-6.615347175	0.000160295
SIRPG	-6.487412158	0.000312897
ZNF827	-6.485314348	0.000268699
AGT	-6.451645568	0.000431194
TP53I3	-6.430346417	0.000399711
CLDN22	-6.417117102	0.000431239
FGD2	-6.400840339	0.000429669
OXR1	-6.36478788	0.000496095
EPB41L4B	-6.347320762	0.000547751
RIN2	-6.295298546	0.000856841
GSTM2	-6.257559614	0.001012842
ZEB1-AS1	-6.230958603	0.000919972
SYCP2L	-6.17490714	0.001257974
PDGFB	-6.149390453	0.001249401
SLC26A11	-6.147250132	0.001401709
FOXCUT	-6.109578308	0.002112084
PFN2	-6.089850324	0.001767419
TSSC2	-6.081815531	0.002309815
DIXDC1	-6.052317379	0.002129279
SNX32	-6.023557653	0.002183305
LOC100134868	-6.020336127	0.003073496
BCAR3	-5.989242823	0.004995408
C20orf195	-5.954233308	0.002827683
KGFLP1	-5.939933446	0.003064511
LOC100131655	-5.93578637	0.003268729
LOC102724094	-5.876801916	0.00437322
ADTRP	-5.838749404	0.006688159
TSPAN15	-5.822845318	0.005737068
CD79B	-5.784264686	0.005537552
LILRB3	-5.781416321	0.006976201
LOC645434	-5.778661922	0.005551141
C5orf63	-5.760721096	0.000722013
COL6A1	-5.755984104	0.006379233
VCAN	-5.737987377	0.006665569
SPEG	-5.735048829	0.007755058
MAGED1	-5.713183466	6.79E-21
PDGFRB	-5.711511453	0.007035433
DAB2IP	-5.708303467	1.30E-10
WFDC1	-5.698936415	3.37E-28
RBAK-RBAKDN	-5.665833281	0.008557106
NIM1K	-5.660866103	0.008599503
TMED7-TICAM2	-5.64457616	0.048738428
PIR-FIGF	-5.634043258	0.009187696
CUBN	-5.621741636	0.023716293
MYO5C	-5.618836619	0.014533224
LCT	-5.604049607	0.010267239
LOC389247	-5.600013722	0.011228421
SCARNA9L	-5.570656816	0.012409218
ST8SIA1	-5.563418977	0.011763203
CERS3	-5.555695812	0.011858341
MADCAM1	-5.553602897	0.012058213
IFITM3	-5.549120092	0.011894059
LOC100133985	-5.546761841	0.012266967
LOH12CR2	-5.539761993	0.015503973
CCL22	-5.503503329	0.014040195
TRPV5	-5.493061894	0.017797774
MAN1A1	-5.486824107	0.01670384
NDST3	-5.485176961	0.014809522
SPDYE2B	-5.479326297	0.020993286
OLFM2	-5.474120342	0.015222355
TIAM2	-5.442515637	0.027575377
TLR1	-5.427775689	0.02004693
FGF7	-5.418826509	0.01785203
SERPINB10	-5.416234803	0.017709707
N4BP3	-5.398280459	0.040759003
IFIT2	-5.392986798	0.00328581
CORIN	-5.392049753	0.020098261
LOC728730	-5.375132218	0.022262082
TMEM27	-5.374750734	0.023776149
RSPO3	-5.355927073	0.022289299
LINC00379	-5.355334984	0.027858918
DDO	-5.337518021	0.046388918
NOXRED1	-5.334583808	0.024175689
CCR3	-5.311438014	0.02522683
RPL23AP87	-5.285738442	0.025507649
FOXP2	-5.275275088	0.026572567
SHBG	-5.239355123	0.033591359
SERPINF1	-5.229518516	0.038927904
BHMG1	-5.193144673	0.037627814
PEAR1	-5.1879984	0.036082457
PRTG	-5.178206189	3.46E-05
RGS1	-5.154145398	1.03E-11
LOC101926935	-5.141886419	0.039388982
LOC105378732	-5.11418769	0.041226785
LOC283335	-5.11418769	0.041226785
HAS3	-5.085043313	0.000751666
ADAMTS5	-5.074847101	0.048581438
CDC42SE2	-5.072372916	3.61E-12
IFITM1	-4.924638179	7.75E-22
ZNF470	-4.716593975	2.07E-06
SLC26A8	-4.658350019	5.57E-07
TREML2	-4.632534139	7.07E-43
LINC00998	-4.591838291	1.28E-132
ZNF585B	-4.53400897	1.20E-05
LRRC25	-4.496905898	0.00121291
LOC101060091	-4.461563499	0.044875317
ANKRD55	-4.390972767	1.31E-12
ARL4C	-4.370012907	1.26E-07
EMP1	-4.330911696	0.003758122
SIGLEC9	-4.266573004	2.03E-06
CLDN5	-4.247321913	3.55E-07
SLC1A7	-4.241208493	0.000129182
KIAA0408	-4.201080508	2.33E-05
CAMK1	-4.131572426	2.20E-18
MS4A4A	-4.130727151	2.32E-09
LRRC73	-4.126971154	0.007476835
CD9	-4.122349731	4.60E-05
GJB2	-4.092138968	1.66E-12
GCSHP3	-4.085730755	0.009756079
CD52	-4.031517347	0.003267528
TEAD3	-3.965688602	3.50E-46
FCMR	-3.916970849	6.22E-13
BACH2	-3.913747077	0.048004939
FAM161B	-3.858404675	0.021859968
P4HTM	-3.796659768	0.035372198
GBP2	-3.789420261	0.022485399
CD81	-3.764985552	0.001103897
CMTM8	-3.700671794	2.46E-06
ZNF551	-3.693473346	0.001375063
ELF1	-3.68024438	1.19E-34
ENO2	-3.665635989	4.82E-07
LOC103021295	-3.663465166	0.004998041
LKAAEAR1	-3.657902984	0.019820919
FLJ37035	-3.644474136	0.032139876
ART3	-3.572467126	0.001202325
SAMD4A	-3.496551658	0.018195297
MUC3A	-3.47055328	0.029158955
MDGA1	-3.454397564	0.036414695
CCDC102B	-3.452236691	0.03827125
GZMA	-3.446336721	0.002968054
NECAB2	-3.44622966	0.032323886
FKBP5	-3.445496506	0
CTTN	-3.432486443	0.017983477
TREM1	-3.427576601	0.000721894
S100A9	-3.377304044	2.61E-18
CD180	-3.330581052	0.015012583
S100A8	-3.301220097	2.00E-09
PTGES3L	-3.300681979	9.07E-05
ACBD7	-3.249322343	0.003962971
C12orf75	-3.241240168	0.00082943
SNX3	-3.227530526	6.49E-147
SDHAF4	-3.217461896	0.00014339
KDELR3	-3.190487064	0.001296529
TTC28	-3.131326131	0.018179298
RHBDL3	-3.126371039	0.003445682
NUPR1	-3.114239784	0.017229249
SRPK1	-3.106479746	3.37E-170
HIST1H2BK	-3.105835915	4.09E-51
SH2D3A	-3.095921219	9.97E-06
MAN1C1	-3.087990354	3.90E-06
ATE1-AS1	-3.077601208	0.032658057
ANKEF1	-3.058609751	0.000311386
LINC01272	-3.058360466	0.001203801
SPRY4	-3.048471737	1.67E-14
FCGR2B	-3.035495717	0.000111334
TERT	-3.031102263	0.000445689
SYT7	-3.025984579	0.000705542
FAM83G	-2.976764864	0.00108312
KIFC3	-2.971906628	0.017225467
TLE2	-2.96567772	2.49E-11
PEX11A	-2.945721392	0.01096313
HIST1H1C	-2.918423628	4.98E-11
FANCE	-2.88322229	2.39E-130
HSD17B14	-2.850548471	0.000356561
CD48	-2.839839776	2.63E-07
MANEA	-2.835496582	8.82E-15
CR1	-2.803560961	0.00082943
KEL	-2.794242163	0.000760985
SH2D5	-2.791486665	0.041502494
PRDX3	-2.758443852	7.51E-60
CCDC26	-2.753004853	0.000109025
ACOX2	-2.752491298	5.52E-07
TAF13	-2.731182213	0.026945948
OR2B6	-2.723822539	0.020805706
DGKI	-2.687794203	0.039466481
FCER1G	-2.684597084	1.59E-50
YES1	-2.680615865	2.04E-12
GPR137B	-2.646306257	0.003572005
CD22	-2.64332053	0.00011674
COX5A	-2.628542684	1.78E-103
ADAM9	-2.61397973	6.91E-18
CCDC126	-2.599049195	9.97E-06
ELOVL5	-2.579668499	6.22E-59
PPARD	-2.572377763	6.78E-79
WIPF3	-2.562900528	0.026061956
TMEM14A	-2.544908939	3.65E-32
DLX2	-2.535913348	0.002376044
LOC730101	-2.510312701	1.05E-07
HSH2D	-2.497504267	4.24E-17
SLAMF8	-2.497155668	1.80E-07
ITGAX	-2.483002074	4.69E-09
GPR160	-2.472357655	5.08E-09
SUOX	-2.469767716	1.18E-06
DBNDD1	-2.419821935	0.026933465
SIGLEC17P	-2.407896218	9.79E-06
NLRP7	-2.400510293	0.002101336
IFT57	-2.400488613	5.23E-69
ABLIM1	-2.397038365	4.36E-16
METTL9	-2.391298347	4.62E-82
NME7	-2.36633178	0.000229685
TNFRSF19	-2.361500503	0.025250049
RGCC	-2.354134211	3.00E-09
SDHD	-2.33591921	5.99E-61
ID3	-2.332925941	0.007488325
KIF17	-2.331952011	0.02082645
EML1	-2.324688731	0.005010019
AKIRIN1	-2.314317848	2.12E-39
FLT1	-2.310287222	0.01353622
BRPF3	-2.310160793	2.76E-27
NPAS4	-2.308956443	6.73E-05
LOC441081	-2.303600495	0.004671876
WDR78	-2.302720552	0.003080682
IQCJ-SCHIP1	-2.292584469	0.005537552
C6orf223	-2.288431433	2.25E-15
SH2D3C	-2.287426806	0.002966547
TES	-2.279812549	6.14E-27
BBS9	-2.270440124	0.000378657
ZNF749	-2.264270759	0.003145436
PXMP2	-2.259668889	3.64E-10
KCNQ5	-2.247528463	5.20E-21
MGAM	-2.244450003	0.002214959
BRAF	-2.242162324	0.006760262
SNX10	-2.240525952	6.86E-20
COX7A2	-2.226746823	2.94E-33
LMO1	-2.220485716	9.71E-16
TAGAP	-2.210857564	2.90E-18
ZNF888	-2.203118734	0.023350107
CMC1	-2.193820959	3.58E-13
ZDHHC2	-2.181727463	4.50E-16
SQLE	-2.179912267	1.47E-32
BOLA3	-2.178345417	1.98E-19
NOV	-2.172429969	1.56E-16
RPL30	-2.169489446	3.58E-106
RPL7L1	-2.150490405	7.54E-15
PRICKLE4	-2.148868244	7.53E-06
ZFAND3	-2.148765587	1.93E-50
ARHGAP8	-2.147567763	0.011979109
SYNC	-2.121347158	6.97E-19
TGFBR3L	-2.110341736	0.047761511
HERC3	-2.107488705	6.87E-06
MEA1	-2.105946061	3.22E-71
DHRS9	-2.098684707	0.001048553
THAP10	-2.097773863	0.010444367
AJUBA	-2.097112837	2.44E-05
RCN2	-2.072347747	2.27E-34
CEP19	-2.06942391	0.017709707
ZNF567	-2.068283661	2.15E-09
CCNC	-2.067212709	1.74E-53
SLC37A3	-2.067021886	1.04E-06
RSG1	-2.065671286	0.02206988
RP2	-2.06420107	3.67E-21
CYSLTR1	-2.061131205	2.87E-15
LOC100129931	-2.058535571	3.40E-19
RPL10A	-2.051616845	5.43E-79
COX16	-2.050487808	4.94E-41
OIP5	-2.045388737	4.52E-19
FCER2	-2.04362755	1.81E-09
IL31RA	-2.041615354	0.00139664
PAQR3	-2.037361045	2.62E-08
ERRFI1	-2.036505564	2.21E-05
DLG3	-2.03136477	0.000782032
CNEP1R1	-2.028184998	1.59E-12
CTSV	-2.0226755	0.046811829
YEATS4	-2.022152792	2.11E-17
CD2AP	-2.016801684	1.52E-20
EGLN1	-2.016600805	1.11E-13
TRIB1	-2.010540153	0.006051359
BEND6	-2.010253477	0.000152555
PNMA6A	-2.010039354	1.54E-08
ZNF425	-2.0065241	0.012831109
ZNF217	-1.988173061	1.05E-18
SAMD11	-1.986883059	0.008920153
GCH1	-1.986604163	0.000619034
CCNG1	-1.979362641	5.33E-37
ICK	-1.978412781	2.69E-10
ANKRD22	-1.96081723	7.88E-11
C7orf60	-1.959117965	0.00073056
ABHD4	-1.958482646	1.34E-11
TSPAN2	-1.95670962	1.50E-17
RB1	-1.955697333	7.76E-27
TMBIM1	-1.949562169	6.29E-14
RPS15A	-1.936080616	1.57E-71
CD82	-1.931966785	2.13E-13
NCF1C	-1.930065853	2.90E-10
EFR3B	-1.924234775	0.000125553
NAMPT	-1.923008897	1.57E-40
CCNI	-1.921215403	1.79E-12
SLC7A7	-1.919270901	9.85E-06
KCTD20	-1.918635574	4.96E-60
COMMD3-BMI1	-1.916938662	1.73E-43
MRPS36	-1.911877282	2.04E-12
DCK	-1.906569709	4.89E-25
TMEM54	-1.901375212	1.47E-10
MICAL1	-1.895204115	1.65E-26
SLA2	-1.888459088	0.007484199
EVI2A	-1.887774148	9.28E-16
LOC101928233	-1.881417522	0.003180535
PLXNC1	-1.876988023	3.76E-10
AUH	-1.872303912	1.92E-05
RBM38	-1.872186041	3.17E-52
RAB32	-1.867288039	6.00E-34
LRP10	-1.864172653	7.30E-06
LMBR1	-1.860962007	1.04E-21
RHEB	-1.856973649	8.38E-75
TAF8	-1.856228561	1.20E-27
SCP2	-1.854604328	1.10E-38
PALLD	-1.849059773	0.000436418
RAB1A	-1.846861582	3.21E-62
AFF2	-1.843553526	2.07E-29
MMP25	-1.841843629	1.11E-08
PCYT1B	-1.8340069	0.008710043
KDM7A	-1.83367011	1.62E-07
KCTD11	-1.830763328	1.28E-11
LILRA2	-1.828130366	4.78E-32
MARS2	-1.827373907	1.13E-27
HEBP2	-1.826466108	9.90E-36
TMEM126B	-1.824893974	1.18E-27
NDUFB6	-1.808328626	4.68E-14
RNFT1	-1.796976319	0.00019823
MEX3D	-1.795281918	2.44E-17
SIGLEC14	-1.794712497	0.000263053
INSIG1	-1.7923108	2.28E-56
CYSTM1	-1.790151844	2.33E-08
CD19	-1.786576285	0.023873776
GPR84	-1.783857273	8.67E-13
RPS12	-1.775257063	6.76E-60
CBFB	-1.773558556	5.92E-28
PLEKHA4	-1.773149924	0.039671622
SPCS1	-1.754396178	1.43E-39
NHSL1	-1.753837864	1.43E-11
PUS7L	-1.747600407	0.000467678
PSENEN	-1.747006098	4.97E-23
WASF1	-1.744242392	1.52E-11
ANKRA2	-1.742491409	0.005113592
SOAT1	-1.740202044	6.48E-30
RNASEH1-AS1	-1.734373392	1.17E-09
GJA3	-1.733691273	0.006829563
BTF3	-1.732747695	7.02E-63
GTF2H3	-1.732519211	1.73E-18
PIK3IP1	-1.731394481	1.23E-06
POC1B	-1.730554315	7.82E-07
GPAT3	-1.726536061	1.85E-07
HIST2H2AA3	-1.725994378	0.002134312
DLK2	-1.721368809	0.00489442
CHMP2B	-1.718816834	7.37E-19
VIM	-1.710913974	1.00E-25
CDC14A	-1.709387023	0.001597478
GLO1	-1.707266644	2.74E-101
RAB5A	-1.704960606	1.91E-29
CENPW	-1.704957547	1.78E-48
CENPQ	-1.702939155	8.97E-07
SASH1	-1.70070003	0.027612516
PTPN14	-1.696795695	0.010691798
TMEM242	-1.694347809	8.40E-22
SLC25A24	-1.690010926	2.88E-13
ATP11B	-1.689532444	3.55E-19
COTL1	-1.68852915	7.71E-51
ZNF76	-1.688520061	1.68E-50
UHRF1	-1.687405722	7.73E-53
CCDC47	-1.686815721	8.15E-23
SBDS	-1.683922035	2.41E-31
SCML1	-1.683386133	7.66E-09
SIGLEC6	-1.679351704	0.000747967
ZNF670	-1.671518039	0.002387067
PPIL1	-1.665367235	2.63E-55
IGLL1	-1.665340249	2.10E-10
UMAD1	-1.663851047	0.000339953
AHR	-1.661844769	3.87E-11
STX11	-1.660368757	0.005175029
C1orf109	-1.659346554	1.37E-17
SNAPC3	-1.654487756	1.43E-05
NR1D2	-1.65391768	4.04E-11
SAYSD1	-1.650233079	2.62E-34
LZTFL1	-1.649239474	2.04E-13
TSC22D2	-1.645205362	4.59E-09
TOMM6	-1.644700335	1.23E-48
LACTB2	-1.635426357	9.53E-19
SEMA3F	-1.63378586	0.008272279
RPS27L	-1.633451992	5.03E-32
GLTSCR1L	-1.632490513	4.15E-09
SDHAF3	-1.632206886	5.20E-17
GMCL1	-1.631102999	0.000533009
CSGALNACT2	-1.625637441	8.45E-23
SLC39A8	-1.623354722	9.25E-16
SMPDL3A	-1.621020644	0.001481649
C8orf44	-1.621004931	0.007779006
MED20	-1.618403243	1.12E-22
SSBP1	-1.616024692	3.22E-48
CDK5	-1.613384861	9.70E-13
MOB1A	-1.611428961	3.87E-06
HOXA13	-1.611081007	5.66E-05
NPC1	-1.608206587	7.22E-30
PROK2	-1.605752645	1.48E-07
HINT3	-1.602843337	5.97E-13
MMADHC	-1.598130056	2.10E-13
RAP2A	-1.597517232	5.47E-11
FAM96A	-1.590745651	1.86E-50
USP3-AS1	-1.582610227	0.023133934
ARL13B	-1.580570056	3.29E-05
FOXP4-AS1	-1.576447198	1.25E-09
RGS19	-1.575093247	7.01E-22
MFHAS1	-1.572446687	0.003650049
IGIP	-1.572202249	0.017261305
KLHL7	-1.571362334	6.12E-08
PTP4A1	-1.57021852	1.03E-27
FAM120AOS	-1.570169173	7.87E-08
PLP2	-1.569992861	3.79E-56
ASUN	-1.564664853	8.44E-32
ATP6V1F	-1.561848594	8.38E-46
MRPS18C	-1.561548386	1.10E-14
CENPA	-1.561525635	3.36E-14
CCNJ	-1.56132191	1.55E-18
FFAR2	-1.558757083	0.000180701
OSTF1	-1.558235848	1.53E-25
RPS27	-1.557049576	1.47E-09
FUNDC1	-1.556422801	2.74E-10
LIN52	-1.553748155	0.019061473
UBE2E1	-1.551508786	4.83E-37
RNF32	-1.549997736	0.027436655
KCNA3	-1.548519118	0.000467678
LAMTOR1	-1.547280576	1.59E-18
DSTN	-1.543829555	4.84E-37
TPT1	-1.542486984	9.43E-36
CYB5R4	-1.541532905	1.97E-08
RDX	-1.540309105	5.34E-09
BBS5	-1.540182549	1.53E-07
ITGB5	-1.53841811	0.009986891
RAD51AP1	-1.537946499	5.03E-09
IFT81	-1.535944014	0.000224515
ELOVL7	-1.534573945	0.000685191
TSPAN4	-1.532632349	0.00015529
USMG5	-1.532534148	3.99E-39
KLRAP1	-1.529062766	0.029920128
PLEKHF2	-1.527682239	1.48E-08
YIPF3	-1.525483348	5.29E-17
KDM1B	-1.523997212	3.93E-09
TAF2	-1.523618537	6.34E-12
ATP5G3	-1.520404827	1.48E-44
JMJD1C	-1.520335387	2.61E-07
CCNA1	-1.518774149	5.05E-17
GTSF1	-1.518328046	5.14E-26
NAA20	-1.51760848	1.82E-37
NDUFA7	-1.516554002	2.34E-24
FBN1	-1.514227229	0.000378153
FAM103A1	-1.512245461	3.28E-13
AP1S2	-1.51151296	1.45E-12
GNG12	-1.509833908	1.30E-06
SLC7A8	-1.507646278	0.00010709
GLRX	-1.507114975	3.36E-22
MTO1	-1.504867471	1.78E-08
ZCRB1	-1.500738697	1.23E-13
DNAJB4	-1.499681662	0.000835364
MPC1	-1.495667056	9.81E-29
GALNT3	-1.495636045	1.33E-06
TMEM230	-1.494672042	4.60E-32
ABRACL	-1.490602963	6.96E-51
ZBTB41	-1.490552693	0.011585285
CKLF	-1.489617125	5.26E-10
SEC11A	-1.488383539	1.27E-50
SYTL3	-1.487011118	0.005128456
ZMYM6NB	-1.486907553	1.20E-06
TMEM182	-1.481461154	0.008118869
NCF1	-1.479677506	6.24E-06
RAB9A	-1.475982333	5.37E-11
KIAA0101	-1.474545773	1.98E-50
FCN1	-1.474283206	0.000222474
ACYP2	-1.473869419	2.47E-05
RPA3	-1.472765663	1.42E-12
BST1	-1.47225845	8.85E-07
SPRY1	-1.470825968	0.013669272
ESCO2	-1.467236326	4.39E-07
CLECL1	-1.465748226	3.86E-16
CNIH1	-1.465068632	1.43E-07
MARCKS	-1.464695225	4.17E-36
MRPS23	-1.464054545	4.56E-16
EAF2	-1.462943479	6.60E-13
CSTA	-1.462668995	3.01E-16
ELK3	-1.460243298	4.11E-10
FEM1A	-1.459247077	1.89E-24
MB21D1	-1.458428301	0.009054457
MBLAC2	-1.456744976	3.16E-05
STMN3	-1.455546489	3.05E-22
SMAD7	-1.452460294	0.000306988
MAPK14	-1.448746094	3.10E-46
FAM177A1	-1.448740145	5.37E-06
NUDT21	-1.44802014	3.29E-25
GALNT11	-1.447976101	2.19E-16
HIGD1A	-1.446065186	2.47E-24
CGN	-1.443720195	0.023776149
CDK8	-1.443545666	0.034229926
C11orf1	-1.440818684	0.000228549
IGFBP7	-1.438468796	1.27E-13
CDC5L	-1.438382721	6.57E-28
RPS29	-1.43811323	1.23E-17
IMMP2L	-1.436803136	0.00073261
NDFIP2	-1.43663959	0.009366724
QKI	-1.433096904	3.09E-23
PROCR	-1.431864781	6.57E-11
TMED7	-1.431467745	1.50E-16
TBC1D5	-1.430024065	2.33E-16
LPCAT2	-1.428352858	1.98E-21
DPY30	-1.427802487	9.39E-10
C1QBP	-1.427185357	1.01E-33
TYROBP	-1.426053853	2.11E-07
OTUD6B	-1.425274967	5.69E-09
KLF6	-1.42189302	9.72E-10
NSMCE2	-1.417515203	9.52E-06
HHEX	-1.417481986	1.11E-15
PLGRKT	-1.415486238	0.000158493
15-Sep	-1.414870399	2.15E-34
MCM8	-1.412807436	9.40E-14
GCHFR	-1.412148564	7.78E-11
TMEM150A	-1.411967934	6.87E-05
TMEM165	-1.411685113	1.08E-21
ARHGAP19	-1.41062971	5.55E-08
GRIP1	-1.410229819	0.001047205
BCAP29	-1.409911052	1.07E-13
ETS1	-1.409513894	3.83E-13
GPR63	-1.40813133	0.004250148
CSTB	-1.406840483	1.90E-37
HBP1	-1.405605889	2.25E-05
RBL2	-1.405520579	1.75E-07
PCNP	-1.399919707	2.75E-33
C11orf21	-1.398197375	2.91E-05
YIPF5	-1.397938668	2.13E-07
IL1RAP	-1.396962808	0.004109486
PAPD5	-1.396876241	1.33E-05
RBM18	-1.396720636	2.10E-10
FAM229B	-1.396465896	0.001322894
FAM179B	-1.395377574	0.033292348
AK6	-1.39409983	2.80E-18
DHRS7	-1.393832348	1.71E-08
RGL4	-1.393751869	5.46E-08
NDUFS4	-1.393106337	1.69E-09
FAM220A	-1.391380641	8.72E-10
ZFP64	-1.389235984	0.002695161
ASPHD2	-1.386879858	2.40E-05
TBPL1	-1.386677668	5.35E-09
HELZ2	-1.385697582	0.001861999
LRRC40	-1.384607377	1.67E-14
RPL26	-1.384361359	3.20E-26
HSPE1	-1.384148132	3.40E-28
CHCHD3	-1.38238534	6.04E-14
SLC29A1	-1.382152283	4.17E-33
UBL3	-1.379107302	5.41E-08
PNPLA1	-1.379087035	4.21E-05
SLMO2	-1.378477848	3.16E-23
CCDC64	-1.374854741	2.78E-06
ANKRD33B	-1.374028792	9.67E-16
UBL5	-1.373903998	2.93E-34
TBCK	-1.373563772	1.19E-05
PTGES3	-1.369930639	1.68E-31
SYS1	-1.369415124	3.85E-14
SCAF8	-1.369211064	4.32E-23
SRPK2	-1.368821459	1.04E-10
MEX3C	-1.368553682	9.10E-16
SERINC3	-1.368541144	4.41E-13
DOCK9	-1.368480248	1.42E-05
NPHP3-ACAD11	-1.368448971	0.041983226
GLIPR1	-1.3683672	0.012434541
SYPL1	-1.368300669	2.65E-28
FABP5	-1.367735372	1.58E-27
CLEC2A	-1.367142015	9.32E-06
BEX1	-1.367087198	9.90E-36
MRPL49	-1.366987042	9.31E-10
MDFIC	-1.366633517	5.10E-13
ZDHHC24	-1.365186739	7.74E-05
ISOC1	-1.36428022	8.34E-07
CXCL8	-1.363664463	0.000189231
PROSC	-1.362867467	7.60E-11
FGD5-AS1	-1.360918213	1.28E-24
CRY1	-1.3597983	4.32E-05
PFDN4	-1.358844518	6.22E-24
SERINC1	-1.358692713	3.66E-14
SRD5A1	-1.358468887	4.38E-05
MRPS10	-1.356576063	1.75E-29
SAV1	-1.356453632	3.29E-06
GPN3	-1.355991979	2.41E-11
NDUFAF2	-1.349560048	5.47E-13
CCDC74A	-1.348990443	0.002968481
MRPL14	-1.345127023	3.08E-26
ACP1	-1.34494222	3.35E-21
SRFBP1	-1.343882474	0.000110691
ITM2C	-1.343803258	2.28E-17
CMTM6	-1.343711347	5.23E-21
GTPBP8	-1.343474713	0.000497136
NFYA	-1.341838134	4.43E-30
ROCK2	-1.341088476	0.001215388
PDCD5	-1.339985434	1.29E-25
ABCB10	-1.339632652	5.51E-07
MTCH1	-1.337902619	1.34E-52
HIATL1	-1.337688073	2.27E-23
TMSB4X	-1.337606698	5.63E-39
UQCR11	-1.337004351	2.30E-21
LARP1	-1.336018994	8.89E-30
PDCD10	-1.334876845	2.99E-07
CMPK2	-1.333196649	0.042847828
KIAA1279	-1.332473806	0.000110106
INHBB	-1.332042992	0.000244467
PIP5K1A	-1.330573501	1.50E-11
CHST2	-1.328512532	3.02E-10
CCDC167	-1.325912776	2.78E-15
PCBD1	-1.324765981	1.24E-13
ATP8B2	-1.324257752	1.14E-05
METTL2B	-1.323741874	4.18E-09
TNNI2	-1.323110296	0.044754444
KCTD5	-1.320686836	1.02E-21
DPH3	-1.31948186	6.34E-17
NUDCD1	-1.319406702	3.47E-10
ITGAV	-1.318312141	0.012826113
CAB39L	-1.318103688	2.97E-06
SDHC	-1.317596471	1.96E-14
PIM1	-1.317265389	4.68E-24
FCF1	-1.315671122	6.81E-15
TMEM128	-1.315195754	1.85E-06
ALDH3A2	-1.314730763	0.020983809
FAM149B1	-1.3146402	0.006194692
TMEM70	-1.314277639	1.81E-17
NEMP1	-1.313530108	3.09E-11
KIF14	-1.31340856	6.06E-13
KIAA1522	-1.312895229	0.025867239
SGK1	-1.311932523	5.26E-06
NUDT5	-1.310867065	3.10E-14
UBE2J1	-1.310643094	8.78E-26
IQCK	-1.30861104	0.011994603
CDA	-1.308488256	1.79E-18
SKAP2	-1.308365863	2.32E-07
DAPK1	-1.307798008	3.80E-06
LGALS1	-1.306524886	1.41E-32
DR1	-1.30636183	8.59E-16
NUP37	-1.305102543	2.84E-05
RWDD1	-1.305062705	5.88E-24
DMWD	-1.304988807	0.005029424
GTPBP2	-1.299158946	3.24E-22
GNAS	-1.298121712	1.03E-34
TXN	-1.297736499	8.22E-31
TPK1	-1.297026352	0.001680299
CAPZA2	-1.294723532	1.84E-16
SUMO2	-1.29424658	5.97E-24
NDUFA5	-1.292766358	5.20E-17
NHP2	-1.292752544	6.99E-21
SIRPB2	-1.292620347	0.026096705
AASDHPPT	-1.291639014	3.08E-16
MPC2	-1.291437978	9.14E-17
PEX3	-1.289776262	3.30E-09
CASK	-1.284033821	0.002722217
CKS1B	-1.283706382	2.74E-28
PIGY	-1.281309111	2.92E-09
PIGT	-1.279809777	8.26E-13
CAB39	-1.279568491	2.26E-20
ING3	-1.278596611	4.97E-06
PTPRC	-1.278273197	4.40E-08
HSPA13	-1.277953308	1.30E-11
FCGR2A	-1.277884232	6.54E-07
NDUFB3	-1.276550571	4.27E-21
DEK	-1.276473959	6.59E-27
DHFR	-1.275335033	7.03E-28
B3GNT9	-1.271473702	0.025319501
NDUFB2	-1.270812666	1.20E-21
C7orf49	-1.270808362	1.72E-14
CD300C	-1.270540779	0.003130223
CMTR1	-1.26971183	2.39E-18
BCAS2	-1.269612314	1.11E-17
SLC31A2	-1.269199748	0.000556838
GHRLOS	-1.265727974	0.040065591
SFT2D1	-1.26538256	1.26E-32
TMEM38B	-1.264614771	1.58E-10
COMMD8	-1.26432005	2.83E-12
APH1A	-1.263601043	5.16E-34
TTC37	-1.262565599	3.53E-09
CD164	-1.26230402	3.11E-33
MCM9	-1.261146628	0.000191229
NT5DC1	-1.260073761	1.40E-05
NIPSNAP3A	-1.259305819	6.24E-07
GNG2	-1.257450462	3.89E-10
C7orf55	-1.257288509	2.41E-11
SNAP29	-1.257215495	3.78E-12
PLCG1	-1.255487081	1.38E-25
RAB27B	-1.255287179	1.19E-08
PARP11	-1.254698255	0.000306746
KCNAB1	-1.254682305	0.000948154
PEX19	-1.254136822	5.58E-09
FLI1	-1.253616339	1.84E-16
IFI30	-1.253077896	2.58E-18
B4GALNT3	-1.251906884	0.02498993
PJA2	-1.250078941	3.68E-12
PTCD2	-1.249687038	0.000235301
ARSK	-1.249443614	0.031944191
ABHD17B	-1.249074993	3.39E-05
NR2F2	-1.248866372	0.021775667
BNIP2	-1.248632317	3.00E-17
PYURF	-1.247041794	3.90E-14
NDUFA1	-1.246967488	4.04E-16
ADCK2	-1.244836513	4.50E-16
NUS1	-1.243604395	3.74E-28
PLAU	-1.241585313	4.74E-16
ATF1	-1.238844005	2.98E-07
HCG17	-1.236992941	0.01526313
B3GNT5	-1.235670839	5.64E-11
EIF4E3	-1.235508088	5.19E-16
CLEC5A	-1.234396624	8.28E-25
CALM2	-1.233526718	5.97E-32
STX3	-1.23307417	5.45E-21
TMEM234	-1.232545568	0.041213791
PPDPF	-1.232245743	5.41E-18
ALDH6A1	-1.231073846	0.003293455
SNX16	-1.230749505	3.54E-05
MED30	-1.23013076	4.79E-07
CACYBP	-1.229683362	2.40E-24
MED21	-1.229515813	9.17E-06
ZNF319	-1.229157847	0.000377987
IKBIP	-1.226660028	6.48E-13
GINM1	-1.226301657	0.000366722
NBPF3	-1.224943772	0.001172396
CFAP97	-1.224738656	6.87E-06
LINC00641	-1.224439714	0.04544246
UQCRH	-1.223449684	6.66E-23
TTC7B	-1.222868339	0.000915521
ZNF430	-1.221649103	4.35E-05
KCNMB1	-1.221575591	0.000133033
PTPRN2	-1.219605894	1.12E-15
RPS23	-1.219181182	3.97E-21
PEX12	-1.218550426	0.012196532
PKIG	-1.217536481	0.011626518
PCGF6	-1.21540082	1.07E-07
FDX1	-1.215229131	4.42E-09
ATF3	-1.215057493	0.002080577
SLC35B2	-1.2149067	9.05E-16
DPM1	-1.214754985	3.78E-13
NCF1B	-1.214041948	0.024951987
UBE3C	-1.212823	6.50E-19
FAM175A	-1.212701757	0.006410819
ENOPH1	-1.212059645	1.14E-15
MAGEF1	-1.211705436	3.76E-11
STIL	-1.211451269	4.46E-07
BTAF1	-1.211396141	1.40E-07
IFT52	-1.211026088	2.07E-06
CASP3	-1.210945489	6.84E-10
C2orf47	-1.209197769	2.40E-07
BMI1	-1.208238298	0.001264268
TFAM	-1.206403901	1.90E-16
LIMS1	-1.206330284	3.58E-21
SERPINE2	-1.206226979	8.60E-08
TCFL5	-1.206165295	5.65E-10
VEGFA	-1.206103547	2.89E-20
ATP6V1G1	-1.204793586	6.80E-20
PPA1	-1.204018132	6.42E-35
PITPNA-AS1	-1.203775542	0.004050598
TCAF1	-1.202470488	4.82E-05
CCND3	-1.202062356	3.99E-23
TMBIM4	-1.201616091	2.73E-13
MYDGF	-1.200877902	6.76E-24
COMMD10	-1.200459682	5.22E-09
RBM23	-1.200413229	7.45E-11
2-Mar	-1.200132993	0.000152946
MRPL18	-1.199937639	1.38E-34
EIF2AK2	-1.198352163	8.34E-06
WDR47	-1.196062543	0.007040392
BCKDHB	-1.194494009	0.000151053
COPS8	-1.193930268	7.06E-10
USP6NL	-1.193172525	0.001401725
BRI3	-1.192580603	3.41E-27
OAT	-1.19200106	1.03E-13
DNAJC19	-1.191407908	1.14E-10
SRSF9	-1.188477789	8.05E-22
GPX1	-1.188450037	5.37E-32
RAP1B	-1.187715527	5.16E-18
EAF1	-1.187545109	2.07E-13
DYNLT3	-1.186020268	2.18E-08
TPRKB	-1.184899768	3.70E-06
PDE6D	-1.184836946	0.000100725
ZNF318	-1.184401622	9.25E-13
MRPL54	-1.182219055	1.59E-14
TTC33	-1.180899306	2.65E-05
TOP1	-1.180674494	1.73E-19
GPR162	-1.180105017	0.000118366
POLK	-1.180087716	0.001157871
RPS21	-1.178952917	7.70E-17
DPY19L2P2	-1.178263061	0.024455527
C7orf73	-1.17697333	5.13E-24
STRADB	-1.17692203	0.000120197
DUSP11	-1.175604175	6.92E-05
RAB22A	-1.174834663	5.87E-10
RPL27	-1.17356714	9.36E-23
ASF1A	-1.173063483	1.48E-15
EEF1G	-1.171544475	8.47E-37
POLR2J	-1.170700481	2.45E-21
ZCCHC9	-1.1701981	8.97E-11
LINC01420	-1.16862307	0.002203994
DCLRE1A	-1.168370459	2.62E-05
CYB5RL	-1.167999334	0.008808584
CDCA7	-1.166891722	1.67E-20
ICAM1	-1.166408578	1.03E-08
SMNDC1	-1.166385958	1.54E-20
CHPT1	-1.166272248	2.71E-07
RPL31	-1.16569426	9.85E-26
YBX1	-1.165370348	5.95E-39
TIGAR	-1.16465135	3.22E-05
TAF4B	-1.163352329	7.50E-10
DPH6	-1.163234593	0.014178885
FUBP3	-1.163196432	5.72E-08
MAPRE1	-1.162328779	4.08E-23
NEK1	-1.161360529	0.005219636
TXNDC16	-1.16109974	0.02977936
FYTTD1	-1.160354705	5.66E-14
SLC22A16	-1.159799458	1.87E-10
DNAJB9	-1.159385761	0.000724556
GLIS2	-1.158719533	0.000540956
GINS2	-1.158228125	1.56E-12
HK2	-1.156984913	1.23E-19
MRPL19	-1.156925186	2.36E-07
DERA	-1.156767574	2.37E-05
MFAP3	-1.156232281	5.32E-06
FAM49B	-1.155894777	2.63E-24
CBLL1	-1.15563984	1.47E-12
C7orf13	-1.155400586	0.008069821
ARL5A	-1.155333703	2.42E-16
ARRDC3	-1.155324637	0.000137728
WASL	-1.154588435	0.004183037
TTYH2	-1.154118446	0.005589889
FOXP4	-1.153895178	4.19E-23
PIGP	-1.153613344	1.28E-05
TMX4	-1.151199366	4.75E-16
ORMDL2	-1.151163681	0.001275243
TMEM126A	-1.150819308	8.68E-11
C1orf53	-1.150541941	0.0055244
RPE	-1.150493272	2.46E-12
TBCA	-1.150105763	1.85E-24
RHOH	-1.150067815	0.00200675
UBB	-1.148060482	4.62E-18
CD69	-1.147394753	3.66E-09
ALDH5A1	-1.144735145	2.44E-05
ZBTB44	-1.144411151	1.47E-13
POLR2E	-1.144251962	1.03E-14
MTMR6	-1.143859845	2.87E-06
MUT	-1.1427091	1.13E-11
NBPF1	-1.142680556	3.10E-08
ARMC10	-1.140813491	2.83E-17
DBI	-1.14044306	1.90E-29
DAD1	-1.140275237	4.19E-13
RBBP9	-1.139903581	0.00098302
NCK2	-1.139618007	1.92E-16
ITGA6	-1.139411933	1.28E-12
IDI1	-1.139154118	8.43E-21
RRP36	-1.138696216	3.07E-21
MRPS18A	-1.138215616	7.83E-14
LYRM1	-1.137415776	1.59E-05
CBL	-1.135111552	1.67E-12
HACE1	-1.135042011	5.26E-05
KLF4	-1.134867268	0.028076651
HSPA4L	-1.133948429	0.007040392
OAZ1	-1.133843396	1.61E-35
AMD1	-1.132376425	8.83E-14
SNRPE	-1.132146032	6.58E-15
FKBP10	-1.132059682	0.04627707
SLC16A10	-1.132042893	0.000147593
ASAH1	-1.131529607	6.20E-27
CXorf56	-1.131454464	6.86E-16
CYCS	-1.131205396	1.56E-28
RPL35A	-1.130861106	1.07E-17
IMPA1	-1.129627817	4.66E-08
MRPL3	-1.128901161	1.63E-22
SNAPIN	-1.128471536	1.06E-05
FAM208B	-1.128403004	2.37E-10
PPP2R5D	-1.126370614	1.47E-18
PPID	-1.125515266	1.74E-11
DHX35	-1.125314483	2.30E-06
CLPP	-1.124766732	2.65E-13
FAM8A1	-1.124745249	0.011609634
TTC26	-1.124317208	0.000158305
NOP10	-1.123479909	9.44E-22
BLOC1S1	-1.123423339	1.97E-09
SMIM8	-1.123117224	6.26E-05
IPMK	-1.123028451	0.023870642
ULBP1	-1.12277358	0.045477558
KIAA1919	-1.122546149	0.024729735
SIGLEC5	-1.122181737	5.66E-09
NDUFB4	-1.120042924	4.03E-22
DCUN1D3	-1.119673099	0.047813233
ACRC	-1.11889331	0.001340514
GTF2IRD2B	-1.118807349	0.005074433
BOD1	-1.118240263	4.75E-12
PANK3	-1.117556027	0.01496309
RPL37	-1.11640827	1.94E-05
TCEA1	-1.116010116	2.54E-23
SBDSP1	-1.1155767	3.33E-17
TSNAX	-1.113137982	2.42E-16
S100A10	-1.112636483	3.72E-12
SLA	-1.110907885	1.73E-19
B4GALT5	-1.110745165	1.19E-15
CITED2	-1.110597014	1.71E-15
DAP	-1.110078911	4.76E-18
MZT1	-1.109999378	1.59E-16
HIBADH	-1.109342536	4.22E-05
METTL5	-1.107665633	1.41E-09
10-Sep	-1.107532646	0.000639788
ARV1	-1.106985549	2.62E-14
TGFA	-1.106644244	0.019071785
KIAA1033	-1.105819579	0.000569622
EPHA1	-1.10569379	0.001050322
SIRPB1	-1.104499476	0.000425965
MKRN2	-1.103630939	4.48E-11
CALM3	-1.103522614	2.22E-25
PRKAG1	-1.103479186	1.36E-08
RPS25	-1.10342157	3.58E-25
GPNMB	-1.102900976	1.12E-14
PLAGL1	-1.102699747	0.000808213
VBP1	-1.102593985	2.35E-18
RPS15	-1.101611539	2.47E-24
C6orf89	-1.100795044	2.34E-24
DUS4L	-1.100727395	5.71E-05
BET1	-1.100518897	6.81E-08
RAD21	-1.099967338	4.64E-26
RTN4R	-1.099756169	5.18E-05
UQCRHL	-1.098949223	1.62E-05
SLC25A32	-1.098440519	6.38E-11
MTM1	-1.096180897	2.12E-07
LUZP6	-1.096086626	8.64E-21
MORF4L1	-1.095961345	5.09E-28
MRPS33	-1.095679199	1.36E-13
MYADM	-1.095446721	4.15E-19
RIPK3	-1.095283618	0.030001988
PIN1	-1.094100448	1.23E-12
KIF3A	-1.093785017	0.036071322
SNAP23	-1.093591301	1.95E-22
PDCD2	-1.092697821	1.16E-17
RPL29	-1.092693265	2.84E-23
DNASE1L1	-1.092385189	0.020156995
KIAA1586	-1.090710282	7.75E-07
ACTR2	-1.090628253	4.53E-37
SV2B	-1.089951361	0.042588107
NMNAT1	-1.089750941	1.13E-05
DLD	-1.089671669	9.63E-16
AOAH	-1.089559233	0.001947308
PRDX2	-1.089179338	1.56E-08
DTWD2	-1.088993636	0.011706571
AURKA	-1.088385157	8.36E-17
CEP41	-1.088047166	0.000271116
EEF1A1	-1.087314822	6.01E-26
MMGT1	-1.087022178	2.34E-07
CLIC4	-1.085789716	1.57E-13
YWHAQ	-1.08572337	1.09E-26
FCAR	-1.085578237	0.000179559
PACRGL	-1.085442756	0.011307098
SLC25A43	-1.085403377	2.82E-07
TMEM14C	-1.085206745	8.92E-12
PTPN1	-1.08456825	2.47E-10
ARF4	-1.083434597	1.62E-20
UBE2L6	-1.083295902	6.73E-08
CHCHD2	-1.082671862	1.90E-25
RASA2	-1.082645859	9.25E-05
SGPL1	-1.08226249	0.00023131
HIPK1	-1.08128453	1.25E-09
CAMKV	-1.08097844	0.000686892
GAMT	-1.080964312	2.47E-19
S100P	-1.080036599	4.38E-13
SCYL2	-1.080033417	0.001206173
SP3	-1.079445136	2.35E-12
LYAR	-1.079123677	1.57E-23
KIAA1147	-1.078804318	5.04E-07
TPMT	-1.07874802	1.01E-09
C8orf59	-1.078218803	4.92E-10
MMS22L	-1.078018707	1.61E-08
GABARAPL2	-1.077359242	1.05E-08
IRF2BPL	-1.077173442	0.009980717
NDUFA12	-1.076117636	2.30E-11
SERPINB8	-1.075847079	1.02E-14
ZNF800	-1.075106644	0.001865387
CHORDC1	-1.074510481	7.92E-16
ATP5O	-1.074311845	1.79E-24
ATL3	-1.074251721	1.83E-07
CUL1	-1.071920887	4.87E-23
MAP3K13	-1.071731171	3.44E-08
ADSS	-1.071522188	1.59E-13
NSA2	-1.070647313	2.56E-17
ANXA2	-1.070549413	9.63E-26
RNF208	-1.070187895	0.037448455
STARD4	-1.069545136	0.000146335
COG6	-1.068924849	8.48E-05
SLC35E4	-1.06864732	0.039033535
ENTPD7	-1.067918689	0.001743311
THEM6	-1.065949983	0.000226381
PNRC2	-1.065817841	7.15E-23
RALB	-1.06575117	7.54E-13
APIP	-1.065378434	1.45E-06
DDX21	-1.064818726	5.19E-18
TGFBR2	-1.063687865	0.000120001
EMP2	-1.063011717	1.43E-06
POLR2K	-1.062215452	7.71E-17
REL	-1.061209811	0.012427192
NDUFS7	-1.060648946	4.83E-08
B2M	-1.060214261	1.47E-27
PPP1R26	-1.059470954	0.00155902
CRYZ	-1.058894575	0.001831259
ALKBH7	-1.058625243	0.001838722
RAP1GAP2	-1.058188961	0.000132693
XRN2	-1.058129361	4.78E-08
USP49	-1.0579065	1.05E-05
ETHE1	-1.057361642	8.71E-09
SF3B6	-1.057151626	2.51E-22
HNRNPA1P10	-1.0568508	0.004885622
LARS2	-1.056185325	7.45E-08
DTD1	-1.056059574	4.95E-12
CASP8AP2	-1.055852515	3.12E-06
NCOA4	-1.055708781	3.71E-12
FADS2	-1.053995725	3.93E-13
PPP1R3D	-1.053721092	0.004407558
ECRP	-1.053444003	3.89E-05
RPL19	-1.05328375	5.50E-26
LMNB2	-1.052994318	2.56E-26
OPN3	-1.052910649	4.61E-06
MFN1	-1.052160172	0.002431833
PPM1A	-1.050377308	0.000776758
CORO1C	-1.050043346	8.52E-14
TMEM170A	-1.049839439	1.45E-09
DNPH1	-1.048989985	4.06E-18
GK5	-1.048661149	0.010665195
DCLRE1B	-1.04698135	5.16E-07
RPS16	-1.04620619	1.80E-21
TGFBR1	-1.045779013	3.42E-19
GTF2F2	-1.045076448	1.60E-15
OST4	-1.042673969	3.07E-15
H3F3B	-1.04222348	4.24E-26
AK5	-1.042111105	0.020740655
LINC00925	-1.041718158	0.005933103
ARL6IP5	-1.041707548	6.55E-11
SIRT2	-1.041341497	1.71E-06
STRIP2	-1.041248482	1.21E-06
CCDC109B	-1.039836235	0.00074174
AVEN	-1.03940241	4.23E-07
DLL1	-1.037897351	3.15E-10
ISCA2	-1.037322414	0.001653485
GNG5	-1.037081962	2.98E-17
DNAJB5	-1.036732956	0.02449629
UBXN2B	-1.036580617	4.95E-05
ABHD8	-1.036495464	0.001429664
GNA12	-1.036319736	1.30E-13
CCDC71L	-1.036030698	0.00012957
UBASH3B	-1.033440387	8.59E-08
MAP3K7	-1.033420165	3.72E-14
HILPDA	-1.033212513	1.26E-07
ARMC12	-1.03274964	0.044875317
ORAI3	-1.032633013	6.96E-08
ANAPC10	-1.032525377	0.000712122
TMEM209	-1.032420952	1.48E-09
MAN2A2	-1.032331424	4.60E-16
MIF	-1.032263047	9.52E-13
DUSP14	-1.030757649	9.07E-05
PRKAR2B	-1.030245242	2.58E-06
TRIM23	-1.030028997	0.027780504
ACADM	-1.029632988	2.83E-08
ELF2	-1.028866341	3.74E-06
ZNRF3	-1.028624916	0.000353286
DPY19L1	-1.027835838	1.19E-10
IFNGR1	-1.027572634	1.55E-12
PM20D2	-1.027509297	2.44E-08
RPL18A	-1.027448591	1.05E-26
TSPAN18	-1.027419039	8.96E-07
SLC17A5	-1.027287136	0.000244467
ITM2B	-1.026625451	1.45E-13
IGF2R	-1.026581949	8.99E-16
ZBTB43	-1.024815065	0.000122669
CUL7	-1.024484875	1.79E-09
MAFF	-1.023083097	0.003360293
RRM2B	-1.023041471	3.11E-07
TMEM50A	-1.022154168	1.15E-15
GTF2A1	-1.021998056	1.30E-07
RNF114	-1.020823616	1.20E-21
UST	-1.020246519	5.74E-05
NEK4	-1.019945502	9.86E-06
UBXN2A	-1.019579161	5.17E-06
MTPN	-1.018988744	1.14E-15
RPL36A	-1.018048372	5.08E-13
RRAGC	-1.01755173	7.76E-05
SLC25A5	-1.017464676	3.77E-31
DARS	-1.017103173	1.39E-12
HDGFRP3	-1.016987915	0.000417163
CREBL2	-1.016906411	0.005354581
ZNF92	-1.015987742	3.41E-05
EXOC5	-1.015073383	1.28E-06
SNX15	-1.014675094	0.000220114
ARPC3	-1.014631082	1.31E-20
CAAP1	-1.014387802	0.000270132
HLTF	-1.01420226	8.69E-10
GNG10	-1.013697863	7.44E-08
RALA	-1.011248441	3.45E-13
TGDS	-1.011236953	4.91E-07
RNF138	-1.011175354	1.22E-13
WDR82	-1.010756029	7.15E-24
SH2B3	-1.010593371	4.57E-06
TMEM97	-1.009713914	1.02E-14
MAPK3	-1.009336868	8.34E-05
PHLPP1	-1.008745044	0.000253119
RINT1	-1.007994736	8.03E-08
PARP16	-1.007268836	3.43E-05
GOLPH3	-1.007154237	2.02E-10
ZC3H15	-1.005838968	1.25E-27
TWSG1	-1.005762753	1.76E-10
DESI2	-1.005546492	2.57E-09
LRRC41	-1.005350674	5.48E-09
DENND5A	-1.005311118	2.14E-08
PRMT9	-1.004901818	0.00220754
ARL3	-1.004655815	0.002179787
PSMA7	-1.00439221	6.01E-21
EIF2S1	-1.003790824	5.06E-16
FAM64A	-1.002675799	0.030708963
EIF3E	-1.002235105	2.96E-23
C4orf3	-1.002226829	3.83E-07
TMX1	-1.001936637	4.18E-11
AP3S1	-1.00171944	1.54E-13
CKS2	-1.001421749	4.91E-18
FAR2	-0.999849605	0.002486582
ZMYM5	-0.999319482	0.00767835
FBXO8	-0.998930121	0.032553979
MFSD6	-0.998037792	9.88E-05
SOS2	-0.997647584	0.003713724
TOR1AIP1	-0.997132468	1.12E-06
KIF2A	-0.996950809	1.47E-06
CDC26	-0.996434943	0.000346994
DNAJC24	-0.996221217	0.000645597
EAPP	-0.996041234	0.000173378
COMMD1	-0.995441603	1.86E-07
SLC30A6	-0.995310588	1.45E-07
LINC00539	-0.994779142	0.04575857
ROMO1	-0.994744071	1.31E-13
LRBA	-0.994676207	0.033398453
RPL39L	-0.994435258	0.005405626
LYZ	-0.994321724	5.76E-20
BTD	-0.993354538	0.041314648
MIS18A	-0.993276203	2.73E-15
SYCP2	-0.992438663	0.040599383
ELK1	-0.991995958	1.48E-16
SRP9	-0.990533688	3.06E-28
DENR	-0.990118573	2.03E-14
PYROXD2	-0.989835607	0.000185273
ZNF786	-0.989287418	0.000288339
SRF	-0.988469661	4.85E-15
MOB4	-0.987991423	2.72E-13
MED28	-0.987977813	3.06E-14
DEF6	-0.987850407	1.23E-17
UFC1	-0.987010794	1.16E-14
SLC16A1	-0.986833374	4.94E-18
CARD8-AS1	-0.986662831	7.14E-05
RPS18	-0.986648071	4.62E-18
SNRPC	-0.986394879	1.05E-17
GAS2L3	-0.985722269	0.000524564
ZYX	-0.985578408	3.10E-11
DYNLT1	-0.984175369	3.57E-14
ADAM17	-0.984137002	0.000536247
TOR4A	-0.984084883	2.25E-09
DMXL2	-0.983284701	8.22E-11
ESD	-0.98327683	5.44E-13
UTRN	-0.983124209	2.20E-06
IGSF3	-0.982497002	0.001590512
KRAS	-0.981236588	2.03E-06
SENP2	-0.980875207	3.33E-06
CETN2	-0.98086027	4.21E-11
DCAF12	-0.980322847	6.86E-13
OXCT1	-0.980196596	0.000114053
ARL2BP	-0.979594113	5.44E-09
CHMP5	-0.978825709	6.88E-06
PXK	-0.978378503	6.25E-14
SLC25A40	-0.978205236	4.54E-05
XAGE1E	-0.977288804	1.06E-14
KLF7	-0.977046948	0.021360636
PRMT6	-0.97649896	7.53E-06
SUMO3	-0.976058839	2.46E-20
UFL1	-0.976014548	8.48E-05
LIPA	-0.975820379	1.37E-06
SVBP	-0.974824844	0.000770925
NFKBIZ	-0.973150271	0.04311909
ORC3	-0.972809982	8.38E-08
TRIM59	-0.972326896	9.12E-10
USP28	-0.971883029	0.000615839
RTCB	-0.971740378	8.30E-06
APITD1	-0.971332631	2.43E-05
RPL24	-0.97112097	1.61E-19
DFFA	-0.970811404	2.75E-07
SC5D	-0.96977874	1.00E-05
MRPS28	-0.969127371	3.69E-05
THUMPD1	-0.96851288	1.86E-06
DBF4	-0.96839428	5.01E-12
RBM27	-0.968273945	5.64E-07
ZNF277	-0.967839915	0.010252827
HSPH1	-0.966936538	1.69E-12
PIGV	-0.966314047	0.008614721
DYNLRB1	-0.965862934	1.31E-14
IER3IP1	-0.96249522	6.75E-13
TMEM132B	-0.96076734	0.018289767
RCHY1	-0.960455524	1.22E-06
DHRS4-AS1	-0.960376149	0.005133215
S100A11	-0.960011494	3.39E-15
KLHDC3	-0.959757204	4.21E-24
SDHB	-0.959498259	1.22E-13
EMC4	-0.958954171	2.04E-14
PRDX4	-0.958675064	5.51E-12
PPP4R3B	-0.95856017	5.17E-12
PUS3	-0.95834758	0.001005152
AZIN1	-0.957717246	1.76E-18
HCCS	-0.957706556	7.32E-07
SUPT3H	-0.956851575	0.003168933
BROX	-0.956308105	6.46E-09
FAM206A	-0.955572274	0.000598168
SMIM19	-0.955390468	0.000170254
CAP1	-0.955334871	3.14E-21
TSEN15	-0.955323462	5.33E-07
RPS5	-0.955191017	1.19E-19
COX17	-0.95487735	1.57E-11
FAM107B	-0.954303519	1.82E-18
DLAT	-0.953331244	5.84E-10
FRMD4B	-0.952925037	0.007441268
RPS7	-0.952773173	5.69E-19
SMARCD3	-0.952450273	2.29E-09
IFNGR2	-0.951951574	8.83E-14
TMEM104	-0.95152878	4.65E-11
H2AFZ	-0.951442934	1.01E-20
NUPL1	-0.951229705	7.14E-11
EIF1AX	-0.951110487	1.36E-16
HK3	-0.950880584	0.046463762
CD53	-0.950448285	0.018782976
LYPLA1	-0.95022638	8.90E-08
C11orf31	-0.950139783	3.89E-14
QSER1	-0.949425517	3.19E-05
MBP	-0.949342541	7.04E-15
PPP1R15B	-0.949270181	1.24E-08
CETN3	-0.949196652	4.02E-05
CRIPT	-0.946246794	0.000350685
LPPR2	-0.946086495	1.28E-06
HSD17B12	-0.946016108	8.49E-06
UHRF1BP1L	-0.944554778	0.000277602
AIM1	-0.9437829	7.95E-12
RGS18	-0.943701031	0.0004043
ANKRD39	-0.943156673	0.002252586
HEATR3	-0.942749658	4.90E-05
UQCC1	-0.940681131	2.43E-09
EML6	-0.939469927	0.013440416
WRB	-0.939367837	1.17E-09
PGBD5	-0.93873757	0.001261061
TOMM7	-0.938596347	1.44E-15
PDPK1	-0.938414539	0.000158191
FGFR1OP2	-0.937845931	1.31E-07
GLS	-0.937716029	3.77E-14
CCDC90B	-0.937450402	9.19E-06
TSPAN33	-0.936954333	8.58E-08
RTN4	-0.936867288	1.68E-19
MAGOH	-0.93662283	3.88E-12
MPLKIP	-0.936355706	1.55E-09
TRAK2	-0.935615284	0.001318168
RNF19A	-0.934583982	0.000109866
LYRM2	-0.934134856	7.95E-09
HVCN1	-0.934110862	0.003478707
PCNXL4	-0.933256675	0.001476984
TBC1D2	-0.932963513	1.49E-05
PEX13	-0.93127706	1.33E-07
SCOC	-0.929705368	0.000251648
LSM14B	-0.929387797	2.18E-10
FSD2	-0.928897996	0.029950022
CNN2	-0.92841711	2.13E-22
NINJ2	-0.928143366	0.004046147
UBE2V1	-0.927671092	4.05E-17
TRAM1	-0.926776769	9.07E-15
CD163L1	-0.926442791	0.017346449
DUSP4	-0.926078682	1.42E-05
SRGN	-0.926017193	1.48E-24
RPS3A	-0.925554553	9.04E-15
AKTIP	-0.925277826	0.001476959
GPX4	-0.925052271	6.70E-20
KIF23	-0.924505531	3.76E-10
UBE2A	-0.924420563	8.03E-14
DYNC2H1	-0.92432543	0.04719247
TMEM106B	-0.924110774	0.002166017
GTF2IRD2	-0.923779396	0.010760852
FBXO9	-0.922347242	1.30E-09
DOCK6	-0.922324928	0.001112935
NDUFA4	-0.921986274	3.31E-09
RPL23A	-0.92166655	4.23E-21
BCOR	-0.921479301	8.60E-10
THOC7	-0.921306904	1.69E-14
ACTR6	-0.921294885	0.000382883
MGME1	-0.921102239	1.16E-06
RPS26	-0.919989541	3.92E-22
SMIM13	-0.919484261	1.67E-05
ACSL1	-0.919266339	1.34E-10
TMCO3	-0.91895944	0.000565477
SDCBP2	-0.918879114	0.010210579
KIF20B	-0.918662358	5.10E-07
ZNF106	-0.917872258	3.40E-10
INSIG2	-0.917753436	0.000947796
ZNF558	-0.917214583	0.004421837
EMC2	-0.916818923	3.66E-06
ZNHIT3	-0.91635127	5.41E-07
FADS1	-0.915419256	2.08E-09
NCK1	-0.914472717	0.000355301
MBNL3	-0.914080665	3.63E-07
NINJ1	-0.913880608	0.027655041
CNOT7	-0.913788215	4.04E-12
DCUN1D5	-0.913584689	9.18E-09
NOC3L	-0.913493145	2.47E-09
ACAT2	-0.91231041	3.20E-14
ARID3A	-0.912082226	0.005791821
GCLC	-0.912034192	1.44E-10
RUNX2	-0.911058698	5.04E-05
HSD17B11	-0.909898275	3.12E-05
MMEL1	-0.909231293	0.049480072
AP3B2	-0.908996795	0.008943926
SEC61B	-0.908422272	2.18E-09
C20orf24	-0.908364336	9.56E-20
TMEM131	-0.908076719	4.11E-05
IFT74	-0.907960981	0.022712757
RAB4A	-0.906980266	1.25E-06
MCTP1	-0.906504187	0.000324683
VAMP4	-0.90627639	0.002596296
PNPLA8	-0.905798809	0.007564509
HOXA1	-0.9057003	0.034807969
MRPS14	-0.905601201	4.31E-06
SNRNP27	-0.905329182	2.72E-06
SUV39H2	-0.905305568	4.03E-06
RNF146	-0.904555679	7.10E-05
MS4A7	-0.90455001	0.017824043
LOC100419583	-0.903964138	0.016824801
SEC14L1	-0.903514743	0.003630631
CST7	-0.903390036	8.38E-17
DDX3X	-0.903388341	5.73E-19
BTBD1	-0.90263737	2.64E-15
UBE2T	-0.902529201	0.000100175
SF3A1	-0.902195668	5.89E-12
TMEM192	-0.901258001	4.04E-05
FBXO5	-0.900449668	2.13E-09
EDEM2	-0.900256342	8.97E-09
FAM217B	-0.899869231	9.10E-06
RSL24D1	-0.899418931	1.38E-18
EXOSC5	-0.899128483	7.14E-13
C9orf40	-0.898647669	2.47E-06
PHF3	-0.898436716	9.58E-08
TVP23B	-0.897843482	8.30E-06
DOCK3	-0.897460418	0.021115377
ACOT8	-0.897144351	2.82E-05
RMI1	-0.896805204	8.66E-05
TOMM22	-0.895477947	2.24E-13
CDC40	-0.894623922	4.30E-05
PIK3C2A	-0.89302014	0.012284372
VAMP7	-0.892953717	1.91E-11
TMEM5	-0.892897955	0.005291125
FAM135A	-0.892116969	0.002096273
GCLM	-0.890655685	1.08E-06
ATG5	-0.890616972	9.22E-08
SLIRP	-0.890564844	8.63E-09
E2F8	-0.890007638	1.19E-06
SNX9	-0.889823804	0.00042917
TCP1	-0.889256556	1.54E-20
APOO	-0.888420079	0.000166984
PRADC1	-0.888299862	0.000354937
CDKN1B	-0.888080218	1.59E-15
PSMF1	-0.887816396	8.95E-18
ODC1	-0.887807032	6.00E-21
C5orf24	-0.887601595	0.000405092
XAGE1B	-0.886116364	9.87E-08
POLR2C	-0.885771217	3.84E-06
UBE2D2	-0.885610814	4.93E-13
RAP2B	-0.885425274	6.63E-12
SOD2	-0.885419736	9.38E-06
IBTK	-0.885325988	3.61E-06
RAB33A	-0.885296843	1.84E-05
SYNJ1	-0.88452158	0.004497354
GSKIP	-0.884490979	0.019767706
SMIM20	-0.884176763	0.0003601
OAS3	-0.883401365	0.00345848
SERPINB2	-0.883096877	3.60E-07
HSD17B10	-0.882216203	8.82E-16
UNC119B	-0.882180312	2.34E-06
GTF2IP1	-0.881752875	5.53E-14
TMEM123	-0.881676395	3.04E-13
CHRNB1	-0.88065042	0.024274295
TOP2A	-0.880213344	2.05E-15
FBXO22	-0.880148903	2.79E-08
SLC30A9	-0.880070092	7.75E-06
PDZD8	-0.879837143	9.68E-08
MTHFS	-0.87888091	1.48E-10
C5orf22	-0.878824664	6.49E-05
HSPB11	-0.878622786	5.75E-06
SLC38A1	-0.878150785	7.54E-11
UBA2	-0.877312269	8.34E-21
RPL7A	-0.877187879	1.53E-21
MED31	-0.875970567	0.011009007
SUB1	-0.875641586	4.72E-18
KRBA1	-0.874758628	4.20E-05
SMIM11	-0.874749765	2.60E-06
KIAA1549	-0.874491655	0.000106031
CSNK2A1	-0.874476432	8.09E-15
AOC1	-0.874473977	0.001150087
XRN1	-0.87427608	0.024056192
STAU2	-0.87388456	3.42E-06
NCAPD3	-0.873751382	0.000365899
GLRX5	-0.873535125	1.39E-09
CDK5R1	-0.873475429	0.007801275
STAG1	-0.87284925	0.000801854
ASCC3	-0.872147506	1.33E-06
LRP11	-0.872135368	1.97E-06
RPS14	-0.871020913	4.46E-15
PLEKHA8	-0.870614622	0.015538104
C19orf38	-0.870417082	0.002960149
CHURC1	-0.870391509	9.27E-07
HDAC2	-0.870321141	2.64E-14
GPATCH8	-0.869694358	0.000190926
AKR7A2	-0.867922582	4.15E-06
RINL	-0.867591412	0.000125233
CXCR2	-0.867325734	0.001000019
RPL39	-0.867094526	2.15E-13
UNC50	-0.866692615	0.005308637
RPL37A	-0.866463977	4.85E-09
TBP	-0.866343825	5.28E-05
ARFGEF3	-0.86529901	0.012711825
SMDT1	-0.864812435	1.07E-05
CDK2AP1	-0.864623346	4.52E-06
RPS6	-0.864227357	2.47E-17
MRPL13	-0.864225806	4.28E-07
OARD1	-0.863602108	8.43E-09
UQCRFS1	-0.863286603	3.60E-13
STK17B	-0.862743157	3.48E-05
API5	-0.86227573	2.41E-11
TNPO3	-0.862204496	1.15E-10
TFB2M	-0.861503278	0.000555012
PCNA	-0.861067949	1.96E-20
RPL15	-0.861043901	9.60E-17
CCNYL1	-0.860108992	0.003734477
SOCS2	-0.85998131	0.001764312
PPIP5K2	-0.859868214	6.73E-07
HIST1H2BD	-0.85973618	0.026632297
RB1CC1	-0.859430362	1.05E-07
ARHGEF11	-0.859332743	0.016360319
IQGAP2	-0.859217537	0.00011673
QTRTD1	-0.85920284	2.63E-06
YRDC	-0.858942436	2.35E-09
EDEM1	-0.858859352	8.82E-05
TNFRSF21	-0.858617818	3.20E-06
JHDM1D-AS1	-0.858292386	0.042230663
CTNNB1	-0.858276943	2.21E-09
TMED2	-0.858058602	4.86E-12
CHD1	-0.857882941	8.42E-06
ACOT13	-0.857666068	1.24E-07
RWDD4	-0.856537507	6.49E-06
RCSD1	-0.85644047	8.88E-12
THAP5	-0.854964344	0.000417623
RAB2A	-0.854833902	1.59E-12
MRPL40	-0.854763383	1.07E-06
SAP30	-0.85450587	1.88E-05
SLC39A14	-0.854440621	5.83E-08
CHSY1	-0.854325603	1.66E-16
RPL36	-0.853510579	3.01E-12
EZH2	-0.853224014	5.89E-11
SIKE1	-0.852588735	2.30E-08
TTC9C	-0.852459586	0.009516602
KLF13	-0.852324924	1.50E-07
RPS13	-0.851527751	2.13E-14
C1orf122	-0.85131791	0.000110607
MAP1LC3B	-0.849195828	2.18E-09
H3F3AP4	-0.8482261	3.45E-23
LGALS3	-0.846275078	0.003411021
CHST14	-0.845739905	3.07E-07
FBXL16	-0.845703062	6.70E-05
OSTM1	-0.845674875	2.22E-05
PFN1	-0.845519567	4.70E-20
UBE2N	-0.845391493	1.66E-13
THAP11	-0.844750564	7.24E-05
CCDC53	-0.84443655	0.022787631
MYL12A	-0.844270842	2.38E-15
APH1B	-0.844201985	3.03E-06
SLC31A1	-0.844152095	7.99E-08
IRAK2	-0.843661192	0.040498071
RAB33B	-0.843395465	0.014268542
PSMD10	-0.843165219	1.39E-06
CALU	-0.842846987	2.75E-10
STAT3	-0.842273932	3.42E-06
NACA	-0.842120526	1.73E-15
NKG7	-0.84071701	6.87E-12
IFITM2	-0.839377019	3.73E-11
PGRMC1	-0.839314823	9.97E-08
TM9SF3	-0.838239687	4.34E-11
ME2	-0.838220369	1.54E-10
PAGR1	-0.83748496	4.56E-14
PDIK1L	-0.837152063	0.013173434
NEDD1	-0.835983517	0.007894527
ESF1	-0.835977849	7.79E-07
MOCS3	-0.835297204	0.004397327
VKORC1L1	-0.834906489	8.18E-09
DTD2	-0.834901177	2.33E-05
LIMD1	-0.834570702	0.000442165
GLIPR2	-0.834108612	2.21E-06
PAIP2	-0.833998112	1.14E-08
RPL6	-0.833910006	3.15E-22
DYNLL2	-0.833477371	9.84E-05
FAM104B	-0.831795201	9.64E-06
GOLT1B	-0.831644587	5.32E-06
GPATCH11	-0.831639918	0.000152946
MRFAP1	-0.831003944	5.17E-23
RNF19B	-0.83097293	0.000935713
NDUFAF4	-0.830429491	1.68E-09
S1PR3	-0.8301375	0.00155902
TMPO-AS1	-0.829860345	0.007204663
NAE1	-0.829782271	1.12E-07
LMTK2	-0.829442162	9.70E-05
CEP85L	-0.828893511	0.024271961
SELK	-0.828854382	1.14E-07
WSB1	-0.828801338	4.70E-07
FLCN	-0.828546274	2.18E-05
IQGAP1	-0.827851973	6.65E-12
PHF6	-0.827804274	6.80E-05
STK17A	-0.826730345	1.37E-08
PRPS2	-0.826576613	2.12E-10
GRAMD4	-0.826023979	4.43E-06
LINC00888	-0.825718438	0.014669406
ADH5	-0.825716883	1.45E-10
STAU1	-0.824842234	1.03E-11
RPL14	-0.824688577	2.07E-17
HRSP12	-0.823172728	2.09E-06
LYN	-0.823126068	4.58E-06
SPRED2	-0.822824624	1.31E-06
NDUFA8	-0.822566356	1.24E-06
CLNS1A	-0.82144383	1.86E-10
RNF121	-0.82127711	0.003209206
SGOL1	-0.82105483	5.24E-05
ECE2	-0.820542148	2.60E-06
NDUFAF1	-0.820436028	0.000174933
C11orf73	-0.817741918	0.001264268
COA6	-0.817635817	4.92E-11
TERF1	-0.817591278	9.21E-05
EVI2B	-0.81567848	0.000212151
CCDC112	-0.815450557	0.042328081
FAM3C	-0.81468439	0.000607245
MPHOSPH6	-0.814658564	1.31E-09
SRP54	-0.814396423	9.53E-05
RPL7	-0.81437773	8.52E-20
MIER2	-0.814252116	6.87E-06
SCML2	-0.813404097	0.004676715
DARS2	-0.813275105	1.22E-06
RSU1	-0.812482632	2.53E-12
RAB28	-0.811948154	0.002539246
SLC12A6	-0.811931335	0.005024728
NAPEPLD	-0.81158139	0.015552886
GTF2H2B	-0.811452234	1.09E-05
MGAT2	-0.811390702	1.78E-07
CCDC117	-0.811202461	2.12E-06
RAB11A	-0.810596831	3.81E-12
LMBRD1	-0.810136811	0.047409479
DNAL4	-0.809203209	0.042788465
SRI	-0.809065365	3.81E-10
FHL1	-0.808303179	0.041450132
CAST	-0.807747878	0.000683779
3-Mar	-0.807149048	0.033864607
CCNG2	-0.807070998	0.049795775
SHOC2	-0.806838416	1.19E-07
SLC25A15	-0.806700791	4.56E-05
OAZ2	-0.806183392	1.05E-12
CUL3	-0.805923502	2.94E-07
ATPIF1	-0.80590219	4.71E-12
PHF5A	-0.805766849	7.12E-12
POMP	-0.805539277	5.03E-07
COQ2	-0.805536472	0.001738605
PDCD7	-0.805263205	1.28E-11
PARK7	-0.805224291	7.86E-16
GLMP	-0.805068676	1.61E-06
CMC4	-0.804766624	1.17E-07
TAF12	-0.804544295	9.81E-06
LATS1	-0.804517141	3.16E-05
RRAS	-0.804495357	0.026068786
HIP1	-0.80429195	0.003477412
PHACTR2	-0.80403998	0.002319383
HMGXB4	-0.803679307	0.000200585
RPS11	-0.803461044	1.01E-14
GLRX3	-0.803237867	2.86E-07
ST6GAL1	-0.803226316	0.00016499
WARS	-0.80288079	1.99E-08
RPL11	-0.802003003	8.07E-12
SNHG5	-0.801083145	1.92E-12
PIK3R4	-0.80097967	0.002055075
RPL27A	-0.800727266	7.61E-10
DOCK10	-0.800407806	0.000528542
CDKN2AIP	-0.800346084	2.14E-06
SPRTN	-0.799974372	0.00148014
KCNK5	-0.799923344	3.19E-12
CFL2	-0.799140925	0.012105649
RECQL	-0.798456681	0.001326964
ORC5	-0.798380345	5.75E-07
RTN4RL2	-0.798068567	0.000689628
SGMS1	-0.796924901	0.028576867
STRAP	-0.796851972	1.23E-09
CDK2	-0.796822344	1.51E-06
RPL10	-0.796331762	1.13E-10
FAU	-0.796094979	1.31E-12
GNE	-0.794972373	0.000188414
SNX2	-0.794905009	1.81E-09
ABCC10	-0.793452658	0.00815816
PDCL3	-0.793265489	8.68E-07
FAM76B	-0.793015992	0.001096615
RDH10	-0.792639707	0.000912793
RPL26L1	-0.792410623	1.57E-05
AKIRIN2	-0.792343394	3.01E-12
PTTG1IP	-0.790871384	5.66E-14
CDKN3	-0.790423297	1.90E-07
C16orf87	-0.790375859	0.023286538
ECHDC1	-0.790044566	2.40E-08
RPSAP58	-0.789772631	4.80E-08
RCAN1	-0.789489233	1.80E-07
ZNF280C	-0.789227156	8.84E-06
WDR76	-0.78920097	9.24E-06
HBS1L	-0.789059279	1.32E-11
UTP20	-0.788626291	1.43E-06
KIRREL2	-0.7881421	0.00038333
SCD	-0.787923216	7.16E-14
CREB3L2	-0.787588305	4.45E-10
CASP6	-0.787578511	0.001936053
NANP	-0.786757235	3.84E-05
UBE2S	-0.786620074	4.93E-10
PPIL3	-0.786547708	0.000700341
AP5M1	-0.786266632	0.000502876
SLC19A2	-0.78615991	0.029077085
PPP1CC	-0.786060926	1.97E-14
MFSD12	-0.785782342	4.07E-09
NOL7	-0.785472822	8.28E-09
MAPK13	-0.785007357	0.012998244
FRAT2	-0.78491579	6.81E-06
DMPK	-0.784612828	0.041502494
UBIAD1	-0.784481081	9.25E-09
FBXO6	-0.784418849	6.08E-05
NDUFAF3	-0.784208994	7.90E-07
NDUFA6	-0.783881458	1.05E-06
TARS	-0.783819306	1.34E-10
MCEMP1	-0.783762141	3.98E-09
ERBB2IP	-0.783470281	1.42E-05
BMP2K	-0.782335553	0.002515567
THAP1	-0.782335518	0.012793906
IRAK1	-0.781962524	4.68E-19
LLGL1	-0.781948657	0.00360408
YY1	-0.78190445	8.80E-10
CDK17	-0.781689594	0.002509156
LINC00493	-0.78129995	2.89E-05
PAQR8	-0.781204643	0.000665121
PARPBP	-0.780477679	3.00E-05
LNX2	-0.779936828	0.006644393
TDP2	-0.779647915	3.81E-06
PODXL	-0.779468798	0.000562601
PHF7	-0.779367497	0.036630158
MRPL42	-0.779273187	2.30E-09
DHTKD1	-0.779238112	0.000360205
DIMT1	-0.778646121	1.19E-05
EXOSC3	-0.778331192	5.04E-08
DAG1	-0.778181225	1.62E-05
LRFN3	-0.778051789	0.000736521
SH3BP5	-0.777598047	0.003573753
TRMT10A	-0.777103356	0.041213791
MDH2	-0.776977079	3.89E-12
OSTC	-0.776899278	9.94E-15
MFSD1	-0.776020227	3.48E-07
KREMEN1	-0.775725301	0.015084402
RPL28	-0.775612364	5.75E-15
TYMS	-0.775379398	1.22E-16
RAB44	-0.774095107	2.04E-13
KLC4	-0.773816357	0.001125029
RAB6A	-0.773740833	0.000217244
POLR1D	-0.773689161	4.15E-09
C21orf59	-0.773519163	6.10E-09
TTYH3	-0.773025366	1.30E-06
TPM1	-0.772938487	0.006216171
SUCLA2	-0.772794649	7.50E-06
RPS28	-0.772791613	9.58E-10
ACSS2	-0.772741453	2.40E-05
FBXW11	-0.772265161	0.000680223
KLHL21	-0.772142934	1.53E-07
HAUS1	-0.771725961	1.14E-08
CTXN1	-0.771395805	0.000874646
EIF6	-0.770677893	8.33E-15
TIMM13	-0.770564695	2.12E-10
NPTN	-0.77015558	2.07E-06
ZNF207	-0.76965351	1.23E-11
NUP160	-0.769491109	2.09E-06
MBD2	-0.769456341	8.77E-10
CD47	-0.769278973	1.79E-09
CPPED1	-0.769241243	0.001957429
YWHAB	-0.769206713	1.17E-12
TPM4	-0.768986232	1.48E-16
PPP1CB	-0.768873939	5.04E-12
GSTO1	-0.76867289	7.04E-09
SNRNP25	-0.768374728	5.28E-11
BFAR	-0.767727225	2.71E-07
DDT	-0.767127233	2.31E-08
SLC39A10	-0.766977592	5.46E-05
RPS8	-0.766854496	1.54E-09
RPL32	-0.766853208	1.03E-10
BRPF1	-0.76685175	1.79E-09
ZNF664	-0.766736307	2.89E-05
RPS6KA3	-0.765867126	1.71E-07
HEATR5B	-0.765506613	0.001251659
POLR2F	-0.765338358	6.31E-08
RBBP4	-0.765183911	1.94E-12
BNIP3	-0.764569711	0.001302109
DPF2	-0.763582128	0.000147302
9-Sep	-0.763507086	3.86E-05
SLC35A3	-0.76346422	0.001844704
PKD1P1	-0.763038545	2.87E-05
GMFB	-0.7619164	0.000278012
RHOT1	-0.76160159	1.46E-05
RDH14	-0.761463751	0.000203187
OGFRL1	-0.760901806	0.001325163
PAIP1	-0.760724328	3.30E-05
C1D	-0.76019416	0.000983132
MGST3	-0.76002395	7.20E-08
NUDT15	-0.759710114	6.03E-08
TMEM189	-0.759589647	4.08E-06
RPS3	-0.759539395	2.98E-17
TULP4	-0.759376749	0.00092201
SKA1	-0.759291651	4.24E-05
SUN1	-0.758831012	9.50E-05
EEF2	-0.758807124	4.45E-14
XYLB	-0.758753437	0.023863661
RPL34	-0.758745024	3.12E-08
CPXM1	-0.757881265	0.049437371
BSG	-0.75784803	1.98E-09
ZNRF2	-0.757085014	0.006675789
FAM118B	-0.756361797	0.027880236
MRPL22	-0.755796006	6.54E-07
ZUFSP	-0.755104463	0.024562296
MYL6B	-0.754682593	0.00028128
5-Mar	-0.754385326	9.64E-06
AGTPBP1	-0.754352077	2.33E-05
SCD5	-0.754199769	0.001049017
POLR2L	-0.754064393	3.27E-07
ARHGAP23	-0.753003073	0.002668573
SNRPG	-0.752975542	1.17E-09
NFXL1	-0.752398737	0.004710907
C17orf75	-0.752172765	0.007777027
EPAS1	-0.751827393	0.048573803
ZNF107	-0.751720991	0.018831168
MMP24-AS1	-0.751446113	2.74E-05
DEGS1	-0.751217341	8.74E-06
ADD3	-0.751037766	0.002085124
SUMO1	-0.750263096	7.53E-12
COL4A3BP	-0.750096931	0.000380421
SPN	-0.749834194	4.74E-09
PTPN11	-0.74962154	2.96E-07
CREM	-0.749511271	0.000285799
ETFA	-0.749080064	1.12E-11
LRRC59	-0.748098505	8.35E-10
PGAP2	-0.74809762	0.009876849
CELF2	-0.747754167	2.61E-08
CHAC2	-0.747325353	0.012588019
ALKBH5	-0.745670967	1.04E-11
BASP1	-0.745309605	0.001285426
TMEM55A	-0.745275255	0.033244598
ZFR	-0.745182625	8.20E-05
ATP13A3	-0.745137373	1.89E-06
ATP6V1D	-0.74492322	0.001304063
PFDN1	-0.74460897	9.12E-08
RNASEH2A	-0.74459606	5.09E-09
PSIP1	-0.743218132	5.23E-09
UCK1	-0.7429887	0.000632201
LSP1	-0.742609589	7.42E-11
RPS20	-0.742414589	8.44E-14
MIS18BP1	-0.741964378	7.01E-07
IFT22	-0.739895064	0.017346449
TMEM251	-0.738771928	0.009166471
PIP4K2A	-0.738511437	0.000204025
MAP2K1	-0.738054935	6.37E-07
GPALPP1	-0.737682917	0.011750017
KLHL12	-0.737267142	7.12E-05
HINT1	-0.737068209	2.71E-09
TMOD3	-0.736457733	2.33E-09
LINC00094	-0.736272447	8.92E-05
MYL12B	-0.736184723	4.37E-11
PPP2R5E	-0.736105413	0.000584345
AP5S1	-0.73563476	0.00012306
DNTTIP1	-0.735546847	2.97E-07
ITGB2	-0.735427468	1.21E-10
NDST2	-0.735340636	0.020611046
TATDN3	-0.734544941	0.001118579
SBNO2	-0.733642276	9.28E-06
SYNCRIP	-0.733100572	1.41E-14
TIMM10	-0.732911736	2.27E-08
LINC00657	-0.732902603	6.88E-08
LEPROTL1	-0.732871736	8.17E-07
KLHL23	-0.732688225	0.000465818
VPS26A	-0.732286906	2.38E-06
AKAP2	-0.731850699	2.83E-10
C21orf91	-0.731118133	0.006159826
PSMC2	-0.730870317	1.01E-11
TFDP1	-0.730753148	3.51E-15
TRAPPC1	-0.730752644	4.45E-09
TPD52L2	-0.730099954	1.96E-10
SLC44A2	-0.729928765	0.000321492
GTF2H2C_2	-0.728158116	0.002820176
RHOF	-0.727572934	1.78E-06
CD24	-0.727420555	0.010184826
TMEM65	-0.727398475	2.60E-05
ORAI2	-0.72724047	3.48E-11
CHMP3	-0.727225536	1.96E-05
RNF5	-0.727220225	8.60E-08
TROVE2	-0.727003589	0.025817744
LINC00847	-0.726837986	0.022063836
UVRAG	-0.726739065	0.001064683
PHC1	-0.726475074	0.000488797
TXNDC9	-0.726056603	0.002637443
YARS2	-0.72565733	0.000155362
HNRNPA1	-0.725497326	8.22E-13
ATP5E	-0.725441057	0.020830292
SLC35F5	-0.725378715	0.005696613
NUP153	-0.72531627	3.29E-05
PDE4D	-0.725280798	0.023671112
DPH2	-0.723083783	1.48E-06
CSTF2T	-0.723035465	0.001180102
MMD	-0.722728528	0.005082576
CLIC1	-0.722535328	2.48E-16
CNPPD1	-0.722145721	2.72E-08
SHPRH	-0.721489752	0.008504122
RAB29	-0.721433018	8.62E-05
IER5	-0.720923786	6.97E-05
PDE12	-0.720734919	3.51E-05
SIRT1	-0.720383453	0.005591166
VTA1	-0.719006254	1.95E-06
RAI1	-0.71881325	0.001850905
SVIL	-0.718238176	0.027880236
TIMM44	-0.717936353	1.12E-05
TAF10	-0.717687231	0.000125873
PTBP3	-0.717037749	0.000766826
MALT1	-0.716795418	0.005211201
SNRPB2	-0.716594132	1.35E-09
VAMP3	-0.716349322	1.22E-07
RNF125	-0.715991561	0.014979684
MRPL16	-0.715933674	1.24E-07
ARHGDIB	-0.715849224	4.32E-15
NFIL3	-0.715811604	0.023724088
ITFG1	-0.714377511	0.005819109
GTF2H5	-0.714337552	1.55E-05
G3BP1	-0.713858706	8.11E-08
NUDT9	-0.713215494	0.007540789
CISD2	-0.713163875	0.000307546
RPL23	-0.712811144	1.63E-06
PPARGC1A	-0.712634506	0.038179709
NDUFA11	-0.712504988	4.47E-11
FRS3	-0.711994428	0.003867202
CMIP	-0.711066232	0.003305275
PLAGL2	-0.710852499	0.00015179
ZNF680	-0.710457843	0.016839983
ING2	-0.710265238	0.000226675
ANTXR2	-0.709941982	1.27E-07
GUCA1B	-0.709818372	0.021164723
CTDSP2	-0.709496128	9.52E-06
EIF4B	-0.709248472	8.56E-12
PRMT3	-0.70877364	0.000384053
TSPAN3	-0.708757894	2.26E-09
LAMTOR3	-0.70872981	6.13E-06
SLC27A2	-0.708029229	0.025180277
DYRK3	-0.707462876	0.041200522
HNRNPF	-0.70721928	1.68E-09
NEU1	-0.706686211	1.15E-10
MRPL2	-0.706470172	3.10E-08
TOMM5	-0.706174209	1.11E-09
TRAPPC8	-0.70519402	0.000794254
SLC4A7	-0.704766192	0.002443717
IER3	-0.704703645	0.018608024
CHMP4B	-0.704419949	2.19E-11
SNN	-0.704190504	0.000116142
MRS2	-0.703914299	0.000812423
GLTP	-0.703864405	0.003019886
CNBP	-0.703690092	2.27E-12
GID8	-0.703377642	4.19E-10
UBE2D1	-0.703274013	0.016511791
DIS3	-0.703234519	2.53E-11
EIF3J	-0.702965434	4.67E-13
EPDR1	-0.702868261	6.01E-05
SSB	-0.702025572	6.06E-13
ITPR1	-0.701165794	0.003697131
COX18	-0.700697181	0.001153076
BID	-0.700488417	1.97E-06
GALNT7	-0.700370857	7.21E-07
ESYT2	-0.70028261	6.82E-13
BAK1	-0.699824059	0.000515762
SERF2	-0.699798403	8.97E-10
GPR183	-0.699793171	0.006089773
SLC25A13	-0.699748774	4.27E-05
TRPM7	-0.699726692	5.44E-08
DNAJA1	-0.69944065	3.22E-10
NCOA3	-0.699236592	0.004772018
GCSH	-0.698420333	6.03E-05
LRRC57	-0.69840188	0.013155267
COX11	-0.697983635	6.10E-07
ZNF138	-0.697782695	0.011071301
PAK1IP1	-0.697720661	3.49E-05
RNF126	-0.697323708	1.74E-05
CORO2A	-0.697113	0.000178175
THOC3	-0.696855098	4.40E-05
COMMD5	-0.696604872	2.36E-05
TIPRL	-0.696556073	1.55E-07
TIMM8B	-0.696383299	5.68E-06
LMO7	-0.696340184	0.001093576
GYPC	-0.69617062	5.44E-09
SPATA5	-0.695221077	0.012112357
CAT	-0.694251199	1.26E-06
DVL2	-0.694155189	0.003457199
SCAMP1	-0.693689716	9.84E-05
PPIL4	-0.693620618	5.11E-05
PICALM	-0.693556492	1.79E-07
UBE2V2	-0.693494171	4.62E-11
ZDHHC23	-0.692019024	0.049455166
SMC4	-0.691954582	2.20E-09
ROCK1	-0.691413497	6.13E-05
PSMD8	-0.691105898	3.31E-08
COQ10B	-0.690238791	0.002842064
ZFP36L2	-0.690189899	4.07E-09
ZCCHC10	-0.68944768	0.02319355
ADO	-0.688633923	1.79E-05
STBD1	-0.687578023	0.036168148
AGPAT1	-0.687539658	3.48E-05
ZBTB2	-0.687359581	6.95E-05
TAB2	-0.686579839	0.000306345
AARS2	-0.685934142	2.94E-10
TXNDC17	-0.685857543	7.95E-06
ZNF576	-0.68546594	0.000810067
CAPZA1	-0.685429648	1.11E-15
BANF1	-0.685281319	1.54E-10
MRPL50	-0.684910958	0.000118662
DNAJC15	-0.684573841	0.023401048
VPS37A	-0.684417224	0.002154452
NPM3	-0.684380982	5.22E-09
TBC1D23	-0.683623575	0.00107553
KIAA1191	-0.683429548	0.000474946
MANEAL	-0.683191249	0.000169769
TSPAN9	-0.682715753	0.034188418
ATP5F1	-0.682634385	7.30E-12
MSRB1	-0.682616228	3.16E-05
MPP5	-0.681526037	0.038938901
XRCC2	-0.681248521	0.030719259
SPIN4	-0.681145945	0.017854629
LCORL	-0.680768084	0.03415658
SH3GL1	-0.68050844	6.10E-06
NAPG	-0.680308774	0.000153212
RASSF3	-0.67965426	0.000277619
LAP3	-0.679636945	6.91E-06
USP45	-0.679602143	0.049502827
FAM98B	-0.67955564	0.000118969
TXNIP	-0.679299568	5.49E-05
SKIV2L2	-0.678969406	3.94E-08
PGK1	-0.677823454	2.29E-11
SPTY2D1	-0.677296549	0.024573845
C12orf29	-0.677101587	0.007368932
SENP7	-0.676418396	0.013246964
TIFA	-0.676176355	0.04098193
ARL6IP6	-0.676108369	0.000598736
HMCES	-0.675580552	6.46E-05
RSRC1	-0.675342443	0.029290412
TRAF3IP1	-0.675096819	0.017863943
EIF1	-0.675054015	2.80E-08
ZCCHC17	-0.674918643	3.30E-07
CCDC6	-0.674798662	0.000100876
NDFIP1	-0.674579051	1.13E-05
FAM81A	-0.674544478	0.00125791
ZMPSTE24	-0.674510167	7.86E-06
NMD3	-0.674484839	7.98E-05
GRINA	-0.674453194	2.42E-06
SACM1L	-0.674192562	3.36E-06
ENY2	-0.672800591	3.17E-09
ABHD2	-0.672665672	0.002844384
[truncated: 4,311 more rows]
