# Supplementary material for: Multi-omics analysis reveals LARP1 as a key integrator of translation and metabolism in AML
Source: Oncogenesis. 2026 May 16;15(1):37. doi: 10.1038/s41389-026-00623-3 (PMC13346483; doi:10.1038/s41389-026-00623-3)
Supplement: Supplementary file 6 — Table S5 [file 41389_2026_623_MOESM6_ESM.csv]

Table S5. Differentially expressed genes identified by RNA-seq of polysome-associated RNA from sgNT U937 cells treated with the mTOR inhibitor vistusertib (mTORi) versus vehicle control. Columns list gene symbol	log2 fold change	and adjusted P value (padj).
Gene	log2FC	padj
H3F3A	-10.88836973	0.004270215
KMO	-8.648586587	6.34E-08
HLA-F-AS1	-7.555728234	0.000342513
TMEM31	-7.518801652	0.016030057
KCNIP2-AS1	-7.36985261	0.024595106
POU5F1	-7.242369898	0.00242886
LOC401320	-7.235442637	0.009861215
TGM1	-7.163964107	0.043520002
MIPEPP3	-7.02639022	0.017487608
ATE1-AS1	-6.979399861	0.00211251
LOC100506639	-6.936418758	0.047428892
CCDC62	-6.905344477	0.039977731
HIST1H2BB	-6.88201817	0.016660461
FAM92A1	-6.83502963	0.048833034
ZNF286B	-6.607179208	0.024623317
DNAJC5B	-6.462712266	0.01841252
MINOS1-NBL1	-6.394219684	0.005651838
LINC01355	-6.327486335	0.03445293
ADSSL1	-6.116668876	0.019154051
HERC6	-5.988853054	0.006463105
THRIL	-5.954379137	0.020381526
COX10-AS1	-5.853559021	0.018069143
ZEB2-AS1	-5.693058388	0.037814639
GOLGA8R	-4.594098451	0.032146302
AMN1	-4.044694779	0.012592003
TLR2	-3.482727727	0.042427635
SMG1P1	-3.412900053	0.017629277
LINC00539	-3.114599956	0.04047116
C1orf56	-3.097642251	0.006048953
PHLDA2	-2.388586767	0.010456754
TIGAR	-2.272951332	0.000135538
RPS29	-2.216014225	2.34E-05
LOC100507424	-2.206922934	0.001769058
CCL2	-2.152925132	1.67E-05
APPL2	-2.132901085	0.003272624
OSTM1	-1.887152436	0.000656567
UHMK1	-1.82841634	2.18E-06
TBC1D2	-1.809412205	2.45E-05
SNHG19	-1.787318694	0.00827427
RPS27	-1.745025234	8.12E-16
MIR155HG	-1.736573939	0.002071541
RPL39	-1.722803248	4.58E-05
GNA11	-1.722627516	0.012106381
DDIT4	-1.708709645	0.000456838
RPS19	-1.689208908	9.52E-08
SNHG5	-1.668348674	6.26E-11
RPS18	-1.647698875	3.00E-20
ZFAS1	-1.644631286	3.14E-24
RPS28	-1.609696036	6.59E-22
SAMD10	-1.60907003	0.025558012
RPS15A	-1.593623375	0.000850503
ENTPD7	-1.56214309	0.034498473
LOC653786	-1.537342506	0.036557224
C11orf54	-1.518479326	0.017255427
SLC25A32	-1.513029334	1.21E-06
MFSD2A	-1.509583672	0.030517528
TDG	-1.48937189	0.001938234
HSPA1B	-1.475331315	3.30E-06
OSGIN1	-1.454738841	0.003984551
TFRC	-1.42623167	1.13E-11
RPL37	-1.422081206	0.00169095
ATF4	-1.410325729	2.04E-24
RPL21	-1.410313267	0.000278479
STK3	-1.387384203	0.010860623
RPL26	-1.385705544	0.000133639
RPL37A	-1.376935967	0.000332991
RPS21	-1.366695707	2.65E-16
MRPS17	-1.363733486	9.36E-08
RPS12	-1.363339944	1.80E-05
PER2	-1.343969661	0.046057416
RPL34	-1.335149409	0.000435609
TWF1	-1.331213356	0.007507588
LRRC75A-AS1	-1.326514229	1.78E-09
MAT2A	-1.321827623	7.89E-10
TPT1	-1.312064549	1.92E-13
HS6ST1	-1.309255897	4.88E-12
SLC3A2	-1.307149244	1.37E-12
RPS20	-1.287574446	1.36E-09
FGFRL1	-1.278411001	0.021076662
RPL30	-1.275430597	0.000272156
RPL17	-1.273578463	0.000258278
RPL27A	-1.259410373	1.18E-11
PNO1	-1.257409473	1.25E-06
LOC100996447	-1.254568314	0.033163159
SETD7	-1.25321258	0.026723402
PXYLP1	-1.244690669	0.021482879
RALGDS	-1.240662214	0.001173009
HSPA1A	-1.22729924	0.010476081
B3GNT2	-1.224649736	0.040497083
ZNF516	-1.214916672	0.027548496
RPS25	-1.209480486	4.10E-13
RPL13A	-1.205654705	4.82E-24
SLC20A1	-1.197484665	1.54E-08
PLEKHF2	-1.190601284	0.030020934
RPL36A	-1.171424263	0.000342513
GTF2H2B	-1.168596317	0.004337922
AEN	-1.159527824	0.001069873
RPS8	-1.159091036	0.000340579
PHF8	-1.154968174	0.001352029
TACC1	-1.152649763	1.36E-09
PDE12	-1.142043153	0.001723873
JMJD6	-1.134700605	0.016886604
PLD6	-1.130980633	0.013843337
TRIM37	-1.130231758	0.006925012
UTP15	-1.124186215	0.011124091
RPL36	-1.118895202	3.44E-09
TOMM7	-1.118780673	6.36E-10
RPL7A	-1.114466962	1.37E-11
RPS14	-1.11436692	1.14E-08
RPS23	-1.104698633	7.01E-07
RPS13	-1.103808512	0.001347326
VEGFA	-1.09845338	0.000613401
RPL23	-1.095525558	5.06E-07
SLC7A5	-1.094904976	9.15E-07
TBC1D24	-1.091185916	0.017303927
RPLP2	-1.087983977	3.92E-12
SNHG8	-1.086774353	0.000116533
NLRC3	-1.081043367	0.021972065
PURB	-1.080519265	0.016141484
RPLP0	-1.07769674	0.002070318
RAB20	-1.07488148	0.002749837
RPL35A	-1.074101658	5.15E-10
RPL9	-1.069884749	3.69E-07
RPS27A	-1.068085025	0.008081035
RPL31	-1.061212692	0.005043342
RPL18A	-1.060982672	1.36E-09
CCND2	-1.053197825	1.13E-12
RPS16	-1.051154299	2.13E-14
RPS10	-1.048805574	3.86E-11
EEF1A1	-1.038094271	7.27E-20
MAPK9	-1.037862576	0.021482879
NUP35	-1.037452136	0.033159458
RPS24	-1.037049867	0.006232922
GAS5	-1.035166896	0.000550095
RPS17	-1.032762166	3.42E-17
RPL10	-1.026888602	0.004337922
RPL13AP5	-1.021087698	0.000671181
NFYA	-1.020282949	0.00040669
RPL38	-1.019859564	1.86E-06
GNB1L	-1.013299808	0.02084759
RPL13	-1.012898759	1.77E-16
TMEM120B	-1.011595998	0.018189261
MEGF8	-1.006054326	0.024513888
RPL29	-1.005443202	4.76E-06
RPL12	-1.00434774	0.005440511
PPARG	-0.999526841	0.047319646
CD83	-0.997912174	0.006519047
RPL32	-0.990768512	0.01313149
SMCR8	-0.983340174	0.028947673
HNRNPH3	-0.97992819	1.10E-11
HMGXB3	-0.969265725	2.97E-05
INSIG1	-0.965533436	0.016005924
CMC2	-0.963920111	0.000150102
SH2B1	-0.9615668	0.022163208
PTPN1	-0.953191534	0.031894466
URB2	-0.951052919	0.047806339
P2RY2	-0.950871687	0.000319091
RPS3	-0.943437737	5.22E-10
RPS7	-0.941003606	2.92E-07
AMD1	-0.9384816	2.71E-05
SNHG6	-0.937357824	0.004372132
MAPK6	-0.933979335	0.002555371
RPS4X	-0.93020014	4.75E-08
NIP7	-0.930028519	1.29E-09
SLC35C1	-0.929551943	0.002243039
SPRYD7	-0.929006931	0.001120492
OSBPL3	-0.922953353	0.042623712
DYNLL1	-0.916334161	4.60E-08
FAM89A	-0.910198729	0.014241245
AMMECR1	-0.900071537	0.001923696
TTYH3	-0.894889258	0.021975131
OTUD6B	-0.894490656	0.023078364
LOC90784	-0.893531042	0.005118753
PLAGL2	-0.890277106	0.045383112
TSSC4	-0.88896708	0.000235093
LDLR	-0.888056984	0.033966594
RPL28	-0.887675424	2.30E-09
RPL35	-0.878639842	4.80E-06
GRAMD4	-0.874897935	0.005299571
RBMS1	-0.87389955	0.000677113
RPS11	-0.873378676	4.83E-07
DDX3X	-0.872756694	4.73E-10
C6orf48	-0.871805296	2.47E-07
ARHGAP19	-0.869265566	0.004916713
UBE2S	-0.867882541	0.000600949
LOC100129931	-0.86311861	0.021006513
CDC25A	-0.858343122	0.000406957
TRIB3	-0.857086659	0.000551658
CYCS	-0.856740074	7.71E-15
ISG20L2	-0.856429863	2.01E-05
RPS6	-0.85383302	1.29E-09
RPS5	-0.847745454	7.84E-07
SCO2	-0.84022876	0.023251219
ABCD1	-0.832202032	0.009591262
NDUFB1	-0.830224267	0.01442069
PDXP	-0.829607335	0.025962612
RPL27	-0.827014976	2.30E-05
LRFN4	-0.825962015	0.000132196
TMEM50B	-0.823692138	0.017303927
NRROS	-0.823290125	0.008756572
WDHD1	-0.821884292	0.035107072
RPL18	-0.82030982	6.76E-08
TRAF3	-0.819301082	0.022691896
CABLES2	-0.818635155	0.027827533
FAM53C	-0.817700377	0.034786724
DYNC1LI2	-0.815831137	0.037585323
KLHL21	-0.815721296	0.037309756
SRSF1	-0.814281589	5.93E-11
BOLA2	-0.812961202	0.000769762
PICALM	-0.811329151	0.004028192
ZFYVE21	-0.809540739	0.046410364
UBE2G2	-0.809237716	2.11E-08
ABHD15	-0.808891736	0.044039489
ARPC1A	-0.807707791	2.31E-08
ESF1	-0.804483635	0.00383345
BOLA2B	-0.800090243	0.000806269
LPCAT1	-0.79971253	4.19E-06
ARMC8	-0.788640636	0.027883135
SACS	-0.787003183	0.02084759
CCDC58	-0.786918296	0.00012125
C7orf26	-0.785427536	0.0017757
RPL22	-0.782403852	0.000723393
TMEM138	-0.776519662	0.032528999
NDUFAF6	-0.772944429	0.003399908
RPL7	-0.771556026	0.001080126
RPS26	-0.771507397	0.00015574
HSPA8	-0.767088191	0.000949541
CLPTM1	-0.766707589	0.00968153
SLC43A3	-0.766125984	9.49E-07
RPS3A	-0.763404766	0.045383112
RPL23A	-0.762879523	0.000156279
PABPC1	-0.760946623	1.99E-07
RPP25	-0.759405633	1.33E-05
ANKRD52	-0.759203693	0.024047678
DUSP7	-0.756759868	0.017102785
TRAM2	-0.750873891	0.028593428
TMEM104	-0.74531754	0.000644767
N6AMT2	-0.743495997	0.036797641
GOLGA8N	-0.741373468	0.001231867
COX17	-0.739635568	0.000482179
MPV17L2	-0.739275845	0.016533742
RRP15	-0.738419294	0.00169151
CRKL	-0.737173104	0.047551129
ZNF263	-0.735766432	0.019895015
SLC39A14	-0.726303402	0.007828302
CBX6	-0.724981325	1.99E-05
TOMM5	-0.723401099	0.000133639
NAT8L	-0.721146565	0.002100317
RPL6	-0.718229088	4.31E-05
ARPP19	-0.717716065	3.75E-05
YTHDF1	-0.71614616	0.042098823
TIMM17A	-0.711796783	2.30E-05
SPTSSA	-0.711497714	0.019652401
HBS1L	-0.710285639	0.004934486
TMEM30A	-0.706271244	0.037216043
MRPL50	-0.704294081	0.037833954
C11orf98	-0.704117563	1.43E-05
LSM6	-0.702638607	0.039350913
TMEM158	-0.701442671	0.017532037
PPRC1	-0.697762845	0.005304327
RAB4A	-0.696734356	0.00827427
JDP2	-0.696143346	0.006791593
RAB1A	-0.695617491	5.45E-08
NIPA2	-0.69384324	0.000206936
BATF3	-0.69254182	0.003389681
SBF1	-0.692438432	0.003069171
COL4A2	-0.691800342	0.024047678
UTP3	-0.691791971	0.021717742
CACUL1	-0.688879578	0.040497083
IWS1	-0.687856022	0.007115532
FAM57A	-0.687720621	0.032156844
C10orf2	-0.685737394	0.00528107
RPL10A	-0.685643517	0.008041304
DLEU1	-0.677227082	0.006048953
RPL22L1	-0.672045021	0.043813912
COA4	-0.671752576	0.001244876
DDA1	-0.671152235	0.000933218
YWHAG	-0.669756212	1.07E-09
CEBPZOS	-0.669290374	0.014241245
TBC1D16	-0.668225999	0.038043573
GCSH	-0.667299073	0.008988932
MALSU1	-0.66702016	0.007693541
AGRN	-0.666596897	0.021717742
CERK	-0.666374396	0.035277245
POLR3K	-0.659129567	0.002497305
NCOA6	-0.658072484	0.035963156
RRS1	-0.65451374	0.000141305
GNG10	-0.654091518	0.00169151
DHX16	-0.653854443	0.041475649
WRB	-0.651491251	0.023450441
FASN	-0.651355276	0.001231867
APTX	-0.650730574	0.042223107
UTP11L	-0.648561759	0.000133639
PTRH2	-0.645656932	0.048964311
MZT1	-0.644957054	0.000891295
RPLP1	-0.644366284	0.000247115
GLRX2	-0.640077283	0.005595623
PSAT1	-0.63941011	7.32E-07
STRA13	-0.636884183	0.00503364
PPIF	-0.634908017	1.78E-09
POLR3H	-0.634544714	0.002018987
CEBPG	-0.634035785	0.013064237
UBE3C	-0.631760546	0.032265944
HENMT1	-0.630822077	0.002531944
AKAP2	-0.630651528	2.53E-05
TCEB3	-0.63049171	0.001445705
VDAC2	-0.62889841	0.002549823
VMA21	-0.62878391	0.025112457
CHKA	-0.625463515	0.002227825
SMIM4	-0.62241642	0.009208863
TRA2B	-0.620655764	3.47E-06
REPIN1	-0.618324114	0.007750317
CHCHD7	-0.615631458	0.009364566
HNRNPAB	-0.614077372	2.15E-06
SRF	-0.613555951	0.000398548
REXO1	-0.613507117	0.010719857
RPL11	-0.611941995	0.001068987
TMEM33	-0.611391543	0.003342358
LSM10	-0.609303266	0.022737867
KCNK5	-0.609187092	0.010403716
POM121	-0.605975416	0.001070816
ANKRD10	-0.604851956	0.026891962
RPL36AL	-0.603774928	0.006731652
SLC25A6	-0.602780197	9.27E-07
C17orf96	-0.601964976	0.005010148
POLR2L	-0.600096916	0.007896402
NACC1	-0.599686574	0.008244916
MPHOSPH6	-0.595543918	0.01313149
TXNRD1	-0.595180043	0.011218948
RPL19	-0.594095183	0.002858234
RPL24	-0.591532512	0.000116533
BATF	-0.591275629	3.48E-06
KPNA3	-0.591082282	0.018441424
MT1G	-0.590884869	0.012884318
RPSA	-0.590639667	0.003272624
PNN	-0.586757135	0.019895015
METRNL	-0.586718963	0.014793196
CXorf40B	-0.58619496	0.011044769
DBF4	-0.58557192	0.026693012
ENOPH1	-0.585290113	0.0120599
TMEM38B	-0.583556818	0.041411109
EMC8	-0.57961172	0.012859859
PPP2R2A	-0.579111655	0.000413635
LYAR	-0.57721386	0.016723434
KCNAB2	-0.576809396	0.006142553
C19orf53	-0.573883884	0.007550074
LARP4B	-0.571854557	0.031480856
RPIA	-0.571776724	0.043813912
DPH3	-0.571758724	0.011218948
NDUFA4	-0.571395171	0.04935871
EXOSC3	-0.570204783	0.000668388
LYPLA1	-0.570083268	0.007971981
POP7	-0.566724392	0.00125151
RPL5	-0.564878013	0.000914096
TATDN2	-0.563848509	0.006678617
DEXI	-0.563652512	0.037892275
RPL4	-0.561591686	0.000153783
FCER1G	-0.561483887	0.00954598
ORMDL1	-0.559314029	0.037306091
HPCAL1	-0.558130884	0.008757757
PPP2CA	-0.556838605	0.00040669
C14orf2	-0.552284743	0.026723402
RAB2A	-0.551759382	0.002493592
SEC61B	-0.549361216	0.003258012
DEGS1	-0.548426179	0.04914598
FOXP4	-0.546547858	0.027801681
TRMT6	-0.545603633	0.020004455
TIMM10	-0.544679279	0.044442668
MKNK2	-0.543342808	0.00025466
POLR2K	-0.542299964	0.030317791
ETF1	-0.541779805	0.000690149
PREB	-0.541768964	0.00503364
TNPO2	-0.541755904	0.049223481
COMMD5	-0.540684828	0.011807006
C17orf89	-0.539052791	0.005790308
LLPH	-0.538500093	0.011218948
KCTD5	-0.536923991	0.046742161
NOP10	-0.533593679	0.000153783
TMEM167A	-0.532668697	0.031061735
OXSR1	-0.532465595	0.039677023
RUNX3	-0.531584347	0.003939151
UBN1	-0.530115748	0.031480856
EIF3E	-0.529752168	0.000637801
HRAS	-0.52826398	0.000677113
TRIAP1	-0.526432544	0.020122771
SEPHS2	-0.522655541	0.035277245
ANKLE1	-0.521027584	0.016189846
MRPL34	-0.520582021	0.000195084
MECP2	-0.520407271	0.013350855
RASSF2	-0.520264481	0.001886077
ARF4	-0.520113904	0.004445806
FAM49B	-0.517562844	0.000971019
RPS2	-0.517449156	0.002994004
ZDHHC5	-0.517003109	0.004229909
C6orf106	-0.516978258	0.000294939
RPS15	-0.512355931	0.023078364
RALA	-0.512328517	0.022705979
MRPS18C	-0.510267336	0.043305511
NDUFB2	-0.507509385	0.001147612
CKS2	-0.507172334	0.001566212
ATP5I	-0.505080567	0.048628543
SAR1A	-0.504805148	0.000616631
YBX1	-0.504393006	0.002920687
TIMM8B	-0.50417094	0.009143252
SRP19	-0.500983296	0.031894466
MRPL14	-0.498794884	0.000536701
RPS19BP1	-0.497654265	0.026723402
FTSJ3	-0.497005743	0.02721875
NAA50	-0.494213192	0.001160801
RPL15	-0.493141883	0.009221474
FAU	-0.489384708	0.001111716
DPH2	-0.487461916	0.035704705
RPS9	-0.487312885	0.000499054
PRCC	-0.480640705	0.011912201
ATP6V0E1	-0.479028576	0.041475649
UBP1	-0.47783513	0.032321012
DYNLL2	-0.476273233	0.041872759
GTF2A2	-0.47527097	0.002018987
TUBA1C	-0.474960769	0.028651438
MAPRE1	-0.47296552	0.017255427
MYCBP	-0.472532787	0.018142602
DOHH	-0.470260301	0.033358166
EXOSC4	-0.469506657	0.014107239
NDUFV2	-0.468841337	0.005357627
TRAPPC3	-0.468841035	0.001912256
ZNF593	-0.468773041	0.030127827
ATP2A2	-0.468054742	0.030514175
LYL1	-0.467318775	0.005440511
FAM168B	-0.463784396	0.032076889
ZNF511	-0.462723705	0.010811281
MRPL23	-0.460442958	0.046113266
NCBP2	-0.460434676	0.018442468
MGAT1	-0.457829378	0.044039489
CELF1	-0.456949046	0.017468689
PHF10	-0.455211426	0.010235461
EIF4EBP2	-0.454496857	0.002544306
LAMTOR4	-0.452076643	0.042065321
COA6	-0.450212833	0.004152859
TXNL4A	-0.448743175	0.004344841
ATP6V0B	-0.448713602	1.87E-05
EIF4E	-0.443575065	0.029415276
MRPL41	-0.443505622	0.023420572
HYPK	-0.441209602	0.006058541
UQCR11	-0.439701187	0.020587303
PFDN2	-0.439268567	0.000619888
AURKA	-0.438509272	0.040497083
ATP5L	-0.437806342	0.018749185
MLLT6	-0.435976051	0.040977615
ICMT	-0.435030254	0.020075026
P2RY8	-0.426145033	0.019761962
GTPBP4	-0.425428194	0.045068393
PSME3	-0.424476173	0.02626046
GTF2F2	-0.423428187	0.021138564
C20orf24	-0.419523622	0.000567489
SNRNP25	-0.418654579	0.032872533
RPL3	-0.418496888	0.000268287
ARPC5L	-0.418001233	0.034292888
CD47	-0.417657286	0.036817066
ATG3	-0.417365815	0.013900113
TMEM258	-0.416233513	0.011027327
SLC35B2	-0.415868058	0.007109713
UBE2V2	-0.415748765	0.03576211
HIGD2A	-0.415728927	0.024595106
ARGLU1	-0.413907532	0.024595106
SLC1A5	-0.41314503	0.011218948
SIVA1	-0.409158408	0.022153204
UBE2K	-0.408839206	0.026723402
COX16	-0.406931537	0.049650023
RXRA	-0.399685409	0.007115532
PRKRA	-0.395861972	0.047207015
MRPS6	-0.391928288	0.031571834
YWHAH	-0.391698265	0.039977731
MRPL55	-0.389849983	0.01247662
SLC39A7	-0.388862347	0.023503939
TCF19	-0.388806414	0.039446012
CHCHD10	-0.386782414	0.031894466
MAP7D1	-0.385482177	0.031571834
SDCCAG3	-0.382891372	0.024637358
PHF5A	-0.368862085	0.043305511
COX7A2L	-0.366225861	0.01286109
SERP1	-0.360922622	0.043690283
KIAA0101	-0.357055327	0.032670953
GRPEL1	-0.354107413	0.021482879
ABRACL	-0.349708833	0.010950894
MRPL57	-0.348251796	0.047551129
DBI	-0.344696119	0.012460362
NDUFC2	-0.341623979	0.020264799
EIF4G1	-0.328314999	0.037309756
SLC25A3	-0.327922382	0.008200011
SASH3	-0.321673705	0.035277245
HAX1	-0.31989312	0.01841252
MLEC	-0.31713509	0.03087682
TOMM20	-0.308736224	0.043506772
PPP1R14B	-0.289697095	0.016145573
SRM	-0.288038943	0.046113266
XPO6	-0.281236129	0.048977979
RILPL2	-0.274901831	0.031894466
PLEKHJ1	0.263131339	0.049447814
CANX	0.263964004	0.025564559
HNRNPK	0.264001184	0.017629277
MCM4	0.26670193	0.035277245
IDH3B	0.274117487	0.046357071
PDHA1	0.280431845	0.003883189
GHITM	0.285100853	0.037704663
HNRNPUL1	0.295951474	0.00558366
ARRB2	0.298125035	0.025715808
ATP6AP1	0.304152761	0.021265098
SARAF	0.305328148	0.04221145
NONO	0.306312984	0.025962612
PEF1	0.308556547	0.033095274
HSPD1	0.308954809	0.017532037
SUPT5H	0.309741656	0.00790599
UQCRC1	0.317915058	0.024118967
COLGALT1	0.320164294	0.003094442
LCP1	0.336780872	0.005732527
PPP2R1A	0.339487814	0.036557224
PSMC2	0.342048533	0.04168189
NUCB2	0.343370627	0.034786724
DAP3	0.347194293	0.015910694
WAS	0.34976444	0.046742161
CAT	0.351672936	0.035277245
LSP1	0.353377331	0.038659457
NSFL1C	0.355171102	0.00558366
MCM2	0.359489788	0.033358166
PHB	0.360157788	0.013216337
APLP2	0.360478737	0.031885429
CTSZ	0.361010462	0.014591728
FNTA	0.361143019	0.026255444
PDCD11	0.362747125	0.008412906
PPIB	0.365865892	3.26E-05
FPGS	0.366465282	0.021482879
TTLL12	0.368908281	0.033840491
AAMP	0.370060628	0.040754577
OS9	0.371103757	0.047319646
CTSB	0.371309413	0.006315534
GPAA1	0.371518383	0.044978314
GCDH	0.375520508	0.014241245
COPA	0.378813917	0.024710616
CAPNS1	0.379339688	0.023078364
KIF22	0.381639724	0.042427635
GALNT2	0.38756208	0.008063454
GPI	0.388464214	0.048964311
HSF1	0.391220829	0.015134595
COX15	0.392127543	0.04168189
RNF5	0.392415751	0.025962612
DDX1	0.393564597	0.035483595
PDIA6	0.394901048	0.000195084
PYGL	0.396333375	0.020667225
NOC2L	0.399438187	0.014521512
KHDRBS1	0.400413594	0.034498473
DPP7	0.401282312	0.047737652
CAP1	0.403577346	0.028593428
VPS72	0.405247833	0.010403716
BSG	0.406089804	0.009390475
SERPINB1	0.406657783	0.009456988
CLCN7	0.40935033	0.006375802
HMHA1	0.413062772	0.014521512
UCP2	0.4133474	0.015692836
WDR1	0.414664205	0.000758696
GPS2	0.416519393	0.035704705
ALDH16A1	0.418017663	0.025549215
PYGB	0.418264103	0.024446923
HYOU1	0.418509129	0.047319646
TMEM173	0.419509716	0.00897905
CTSA	0.419557896	0.046742161
EIF3A	0.419661674	0.018297106
RPN2	0.421266876	0.021410135
GPS1	0.421437621	0.004304146
IMMT	0.423100971	0.008441382
LMAN2	0.423339495	0.001327908
UTP6	0.423954385	0.035277245
PRPF6	0.42801797	0.001566212
APEH	0.430777156	0.013598348
ERP29	0.431093264	0.004270215
RNF40	0.431190243	0.008690029
UTP14A	0.43309074	0.021233822
TNFRSF1A	0.433414514	0.032794132
USP20	0.43365912	0.015134595
B2M	0.433983211	0.002673598
PRKCSH	0.44450379	0.018297106
CTSD	0.44501757	0.000668388
DDX54	0.451949494	0.017083912
RUVBL2	0.452428713	0.039731662
SYMPK	0.452458804	0.032265944
EFTUD2	0.453019586	0.004981999
NCOA4	0.455338671	0.005684387
CCT7	0.455886503	0.001370278
PHGDH	0.463938007	0.008690029
RNPEP	0.46699436	0.002749837
IL2RG	0.469985771	1.99E-05
CLEC11A	0.47196216	0.034367132
TK1	0.475486349	0.020386622
GPR108	0.47550778	0.037849239
PODXL2	0.475702306	0.007461086
VARS	0.477486239	0.001953393
SDHA	0.478011578	0.00558366
SMARCC1	0.479544639	0.00898801
CAPRIN1	0.4798387	0.000516591
NAPRT	0.480474437	0.001912256
XAB2	0.480641201	0.008439934
MATR3	0.481237878	0.000596669
SUCLG2	0.48150242	0.019895015
MAP2K7	0.483142041	0.035704705
LRRFIP1	0.48347343	0.033094554
PAIP2	0.483922335	0.015094695
PTPN18	0.488498631	0.019895015
PSMD4	0.491721352	1.67E-05
NOMO2	0.492783746	0.002497305
GLE1	0.492927752	0.002497305
TPP1	0.496076026	0.016165691
DDX27	0.496408374	0.001137711
TAPBP	0.497329245	0.015488468
TBL2	0.498005461	0.047238234
USP4	0.501095731	0.006058541
ADA	0.502641213	0.012958126
RHNO1	0.503750858	0.003984551
YIPF3	0.504782012	0.021482879
CYTH2	0.506865796	0.015910694
IK	0.507912604	0.001776644
COPS2	0.507915921	0.019895015
ANXA6	0.508310535	0.00169151
DDX50	0.508493272	0.01472446
DCAF15	0.509249909	0.044976578
FBXL6	0.511363218	0.029024425
XRN2	0.512469998	0.010541927
FLNA	0.5148105	0.000156037
SMC3	0.514895036	0.002090236
PKM	0.517720816	0.000103114
DBNL	0.518114918	0.000866652
PLTP	0.518920996	0.049653801
UNC45A	0.521336648	0.002267213
PRMT5	0.52189757	0.025962612
ATG13	0.522771141	0.031061735
POLRMT	0.523538781	0.00979399
HADHA	0.523616005	1.67E-05
ACAT1	0.52497664	0.000319091
AGTRAP	0.525015423	0.001923696
FLI1	0.526688468	0.01329038
DDOST	0.528355782	0.008697486
TNFAIP8L2	0.529192842	0.020993757
MYO1F	0.529408892	3.91E-06
DNAJC1	0.530036954	0.033497506
TRAP1	0.532759347	0.002018987
GLUL	0.53386544	5.45E-08
EHMT2	0.5338796	0.001615452
HOXA11-AS	0.534501896	0.043542049
PLD3	0.534734115	0.002730795
MCM5	0.535510221	0.000532533
HSD17B11	0.535971965	0.022153204
ITGB2	0.536852157	0.004152859
FOXRED1	0.537517253	0.023078364
ACADVL	0.538225563	0.002481821
SUMF2	0.539060927	0.00164499
FLNB	0.540553897	0.016189846
SELPLG	0.542338264	0.003488793
SLC38A10	0.543506236	0.000482179
MX2	0.545417717	0.026648915
SIPA1	0.545717975	0.024047678
QTRT1	0.545732956	0.038663444
STAT5A	0.548210132	0.00038071
IREB2	0.549242642	0.047551129
MSN	0.550997055	2.68E-06
SLC25A37	0.551321203	0.017629277
XRCC1	0.553646957	0.002500137
HLA-C	0.554169167	1.20E-05
DCTN1	0.555431305	0.003701292
PDIA4	0.557044991	0.008200011
ADGRE5	0.557634391	0.000153783
QSOX1	0.559112279	3.09E-05
RETN	0.559828346	1.40E-06
CNOT8	0.561440425	0.033265409
CCM2	0.56241597	0.002018987
CETN3	0.565240995	0.039635434
ACAP1	0.566872367	0.01083155
WDR54	0.572606132	0.043813912
MPI	0.573486707	0.023880463
RFC4	0.573530746	0.016340857
TARS	0.574003592	0.000806269
AARSD1	0.57514449	0.015456231
PFKL	0.577425878	0.010522078
BRE	0.57848213	0.020349957
SLC43A1	0.578609822	3.57E-06
WASF2	0.578658135	0.020380568
SSB	0.581776388	0.00031909
MKRN1	0.582666139	0.001953393
USP11	0.584842172	0.0030901
ODF2	0.588155107	0.017018742
ARFGAP2	0.589048441	0.002420539
DRG1	0.589182383	0.002467123
CSF3R	0.589752098	0.008769267
RNASE3	0.589752604	0.020349957
ALG1	0.590636834	0.012592003
P4HB	0.591616404	4.75E-08
PGD	0.595299444	6.47E-10
MKRN2	0.595490664	0.042065321
PANK2	0.596322901	0.048252718
AP5Z1	0.598254924	0.005790308
POLD1	0.598268591	0.000199876
C16orf62	0.601291426	0.018297106
PCGF6	0.611021624	0.041383555
CARD9	0.623699228	0.037814639
WDR59	0.623712785	0.042076752
EPS15L1	0.623872546	0.048044755
HK1	0.62552813	0.000195058
CCT2	0.625912435	0.000144373
PDCD4	0.626692855	0.001352994
S1PR4	0.627195481	0.042076752
INF2	0.630743917	0.006540553
ASAP1	0.631694495	0.048977979
RNASE2	0.631852564	3.71E-07
MRC2	0.633749073	0.000567489
CHAF1B	0.633785044	0.009821185
CST3	0.637994279	0.02191086
LONP2	0.638615589	0.035277245
GTF2F1	0.641039404	3.40E-05
ELANE	0.645182894	3.26E-07
NDRG1	0.64596401	0.000128148
CTNNA1	0.64596523	0.021482879
FADS1	0.650551052	0.038659457
MED15	0.652034122	0.000702581
HLA-A	0.656604012	2.72E-05
CTDSP2	0.658008498	0.000997403
OSER1	0.658100434	0.031885429
KDSR	0.659288833	0.002446056
CES1	0.659652518	0.001875744
SNX6	0.660448676	0.024623317
PIGT	0.663360919	0.001231867
ARHGEF2	0.664692373	0.019217865
LINC01578	0.665027883	0.031571834
PLOD1	0.665215257	1.59E-07
EMC10	0.669064503	0.032200489
IPO4	0.670780863	0.017303927
EXOSC9	0.670790708	0.021380777
AZU1	0.671003558	0.000132196
VIM	0.675640198	0.000552905
SAP130	0.676410637	0.045383112
ANXA2R	0.676906413	0.043473995
LYZ	0.67783268	5.41E-10
CD4	0.678147259	0.005762894
THOC5	0.678148692	0.000153783
UGDH	0.68216961	0.018142602
GAA	0.682441203	0.000505012
MUTYH	0.682629772	0.031571834
C16orf58	0.683205141	5.80E-05
LIPA	0.683817846	0.048833034
RCSD1	0.684791943	0.019343334
LEMD2	0.685116596	0.004219922
BAG6	0.68562541	3.86E-11
MYO1G	0.691928698	1.27E-05
HERC5	0.692457251	0.021482879
HDAC5	0.699905889	0.001244876
GTPBP2	0.7068	0.01956027
OARD1	0.710820644	0.000481607
FLII	0.710901003	0.014885137
CAPN1	0.711082196	1.67E-05
NT5C3A	0.712320314	0.000994191
ACSF2	0.713216193	0.017468689
MXD3	0.715189194	0.029000576
CCPG1	0.718380241	1.09E-05
HLA-E	0.720064802	0.000294939
RIN1	0.720231155	0.018154222
MIB2	0.720521487	0.017886867
FAM134C	0.723744007	0.038243999
NUCB1	0.725642055	1.80E-05
PAPSS1	0.725662888	0.016005924
NLE1	0.727197286	0.001231678
CERS1	0.730393477	0.043608942
BSDC1	0.732731398	0.021006513
RAB37	0.733376203	0.014521512
HDGFRP2	0.733875477	5.81E-07
RUNX1	0.737779048	0.00099281
CRAT	0.739410474	0.026723402
TYSND1	0.740296215	0.032524588
FANCE	0.741013014	2.85E-06
ABCB7	0.742701716	0.031061236
RFX2	0.742702612	0.019585311
CCDC101	0.744481308	0.004837536
MYH9	0.747612134	1.81E-08
PIK3C3	0.748292826	0.048360022
MXD4	0.751626508	0.005440511
HOXA9	0.757422263	0.006852592
SF3B2	0.759040097	2.25E-07
CIRH1A	0.760305311	0.000200002
GUSB	0.761020184	2.66E-05
ARSD	0.765310655	0.010403716
C19orf25	0.780058677	0.013817456
UPK3BL	0.786150449	0.000772688
EPB41L3	0.788094793	0.009221474
COG4	0.789088388	0.013350855
CUL7	0.789519003	0.016585228
RMI2	0.793983246	0.004308086
GLB1	0.79430372	0.020889119
ADCK3	0.79617849	4.46E-05
COPG2	0.800964511	0.041756399
CCDC28A	0.801578944	0.00986133
FBXO25	0.801610743	0.000271961
PPCDC	0.80926499	0.016189846
LPCAT3	0.812042347	0.019279295
GPCPD1	0.814227998	0.012199317
DERL3	0.826020211	0.033159458
ZNF414	0.829927393	0.033159458
BOP1	0.835326276	7.85E-05
ZC3H8	0.837493519	0.005782268
TUT1	0.841452781	0.011679741
LPIN1	0.843550446	0.023078364
RCAN3	0.848555111	0.042623712
FES	0.854665385	1.01E-05
ZADH2	0.856715639	0.000177676
HECA	0.88276356	0.039061352
HGS	0.884756824	0.001081089
TTC9C	0.899441043	0.022624002
CHMP1B	0.90191555	0.000352398
CEP164	0.916524369	0.043813912
SPTLC2	0.927517713	1.74E-13
PINK1	0.930657564	0.001926299
C18orf21	0.931946334	0.003984551
GALNS	0.933099209	0.01478591
IBA57	0.948963816	0.018297106
CLIP2	0.959757292	0.033385116
CDT1	0.968084297	4.61E-13
MNS1	0.976189165	0.008441382
KBTBD11	0.978361815	2.76E-07
LY86	0.979226551	0.013485282
MXI1	0.97970244	0.017800403
SUV420H2	0.984879045	0.044153985
SPSB3	0.985463464	0.000671955
IGFBP2	0.989204078	4.34E-09
KLHDC2	0.998941745	0.04289756
GRN	1.000334858	0.000208392
AGO4	1.001570396	0.031885429
ZNF688	1.002691508	0.011050158
BBS2	1.018899775	0.019895015
BTG1	1.026638727	0.036864586
CLU	1.026708991	0.00015061
NCF1	1.033802118	0.006439342
TLE4	1.060093087	0.043142853
NCKIPSD	1.062826852	0.01868755
ELF1	1.081025174	0.021902777
PROK2	1.100720753	0.030090082
CEP131	1.133867938	2.66E-05
NBR1	1.140272581	2.78E-05
NUDT18	1.175159956	7.34E-05
UBALD2	1.178141781	1.38E-05
ORAI3	1.185235667	0.001475861
PBXIP1	1.185312184	3.75E-05
ZFAT	1.18863437	0.040977615
ZRSR2	1.223706566	7.94E-06
CALHM2	1.248452942	0.008908462
SLC35E2B	1.255445505	3.64E-05
RGS18	1.258296312	0.03487849
YPEL5	1.267018994	0.000644767
COG5	1.274693454	0.002749837
BRD8	1.277845104	0.000390632
BBC3	1.286692191	0.027699285
MAP7	1.292694798	0.041383555
NIPAL3	1.3131847	0.016806444
PCMTD2	1.318502804	0.00944517
EVI2A	1.411339103	0.005326684
PARP11	1.480832606	0.042098823
TXNIP	1.481850367	0.007214501
ZNF341	1.489516002	0.036981391
LACE1	1.494855108	0.01003203
SFR1	1.538669106	0.000745075
ZNF446	1.593088407	0.026723402
RNF122	1.637654433	0.048833034
DNAL4	1.660452113	0.016585228
THNSL1	1.813970206	0.033159458
OSER1-AS1	1.836256045	0.01680457
PNRC1	2.07239734	0.000511651
FAM214B	2.248406233	0.021138564
PRKCE	2.389427081	0.011799863
PNPLA8	2.464901947	0.040497083
BCL6	2.952183083	0.014241245
TNFSF10	3.333165534	0.003984551
HSPG2	3.414757749	0.002096327
SMC1B	3.433674084	0.00320626
ATP1B1	3.481036572	0.048833034
NRXN2	3.995649342	0.002433521
TMEM191A	5.550763171	0.00468186
FMO5	5.717421591	0.018769884
CCDC163P	6.007246674	0.004854831
C4orf19	6.035521465	0.008769267
FAM161B	6.055201726	0.025685758
FSTL1	6.06064363	0.022153204
LOC729603	6.174339904	0.031216191
SEC24B-AS1	6.263481512	0.025962612
PCSK5	6.324072102	0.008619169
TSSK6	6.325724454	0.024118967
GRTP1	6.372867945	0.008441382
ZNF620	6.420666135	0.045383112
SDCBP	6.436761069	0.023880463
BHMG1	6.468898193	0.031571834
IPP	6.485162288	0.03445293
CD72	6.572192073	0.015201499
HIST1H2BC	6.591007449	0.001009142
TRIM34	6.63249008	0.016165691
KIAA1407	6.711964935	0.033966594
CYP3A7	6.723874507	0.015436461
KIAA1328	6.746280091	0.00142443
CD160	6.80262496	0.011351091
ADGRG3	6.827794244	0.008690029
MMP23A	6.865875856	0.010403716
GRIN2C	6.866677443	0.034626425
ZNRF2P1	6.889000572	0.026723402
THBS2	6.906268485	0.024595106
RSAD2	6.96778791	0.04356825
HIST2H3D	6.969013021	0.008063454
ARMC2	7.065274285	0.007555943
TMTC2	7.083391581	0.001839127
POLN	7.083882611	0.006550551
IQCH	7.099889261	0.006048953
PIP5K1B	7.11392819	0.001037453
NPHP3-ACAD11	7.201122439	0.029281334
C1orf54	7.248214139	0.027901978
PDXDC2P	7.507920291	0.014322621
AIM2	7.733280401	0.002549823
CEACAM3	7.765947301	0.011050158
PTK6	7.778518243	3.26E-05
SERF2-C15ORF63	8.043330199	0.00205725
TAF1A-AS1	8.463505955	1.73E-05
HNRNPH2	24.38134867	1.66E-14
