# Supplementary material for: Multi-omics analysis reveals LARP1 as a key integrator of translation and metabolism in AML
Source: Oncogenesis. 2026 May 16;15(1):37. doi: 10.1038/s41389-026-00623-3 (PMC13346483; doi:10.1038/s41389-026-00623-3)
Supplement: Supplementary file 7 — Table S6 [file 41389_2026_623_MOESM7_ESM.csv]

Table S6. Differentially expressed genes identified by RNA-seq of polysome-associated RNA from sgNT U937 cells treated with the CDK9 inhibitor enitociclib (CDK9i) versus vehicle control. Columns list gene symbol	log2 fold change	and adjusted P value (padj).
Gene	log2FC	padj
RGS16	-10.97675562	4.45E-11
ARL4D	-8.5390083	2.12E-08
TRIM32	-8.538299623	2.43E-08
RIMBP3B	-8.287918745	1.81E-08
ZNF436	-8.104152735	8.71E-07
TIPARP	-7.96160708	6.20E-07
OSM	-7.940021844	0.00017875
RAB3A	-7.9021175	1.10E-06
ZNF799	-7.710224272	1.26E-06
ZXDA	-7.679622117	0.000153131
USP35	-7.516325858	0.000702392
NPIPB4	-7.376938491	0.00445407
ZNF627	-7.346484695	6.98E-07
ARRDC3	-7.280475199	4.61E-06
IER5L	-7.232406868	1.61E-17
MESP1	-7.165500287	5.42E-06
C1orf74	-7.165150407	2.03E-10
C19orf73	-7.150004574	4.34E-05
DUSP2	-7.131491575	9.27E-12
LOC100652768	-7.126607163	0.003462213
PPP1R3D	-7.077678075	1.39E-06
GTF2IP20	-7.063618904	6.82E-06
HSPA6	-7.011596634	0.015988845
CHAC1	-6.999835679	0.003411573
RND1	-6.906565702	0.002970693
LIPT2	-6.86435584	0.000455687
PLEKHG3	-6.687379625	0.002115537
MRPL42P5	-6.682310827	0.040831775
GATA3	-6.654335431	0.001164472
HES1	-6.626993959	0.029882099
SENP8	-6.624422113	0.000943262
ZC3H10	-6.624321484	0.002536343
ZNF830	-6.587820706	2.79E-26
DUSP1	-6.514617512	0.006932794
SGK223	-6.504521617	8.56E-30
RASSF8	-6.487507437	0.046762204
SGK1	-6.454534485	1.50E-06
ZNF443	-6.444898325	0.0001095
LINC01169	-6.44023702	0.021605451
ZNF543	-6.425429198	0.034522765
ZNF324	-6.364451548	1.06E-14
ZNF286B	-6.363849651	0.007761208
MIATNB	-6.327218354	0.024163072
PRORSD1P	-6.320074401	0.028840871
ZNF764	-6.30937735	4.61E-11
NPAT	-6.307679107	1.01E-05
FKBPL	-6.207706871	8.99E-32
C17orf97	-6.19795463	0.003465189
ZNF703	-6.183484717	7.14E-30
CCT6P1	-6.174686919	5.48E-13
RGS1	-6.135826471	0.025034527
MIEF2	-6.080327355	1.68E-07
DDIT4	-6.067204739	1.79E-30
ACTL10	-6.065445839	0.00317012
KLF2	-6.058980177	0.002504751
ZNF526	-6.04413163	2.23E-05
ADM	-6.026908809	0.024698564
GOLGA6L4	-6.015952746	0.03117754
CDK5R1	-6.013486582	0.00023232
IQCC	-5.931933436	2.93E-05
ZBTB6	-5.931412706	0.004734078
SOCS3	-5.92183999	0.014775947
BCL2L15	-5.905758485	0.047401144
PPAPDC2	-5.863629081	4.71E-05
GIMAP5	-5.855378909	1.92E-21
TUFT1	-5.849959942	0.006530798
N4BP3	-5.814886738	0.0413699
FAM212A	-5.777963083	2.86E-09
ZNF137P	-5.758082477	0.03451753
PARS2	-5.757408692	2.02E-05
ZNF497	-5.749654197	5.61E-05
NFKBIA	-5.717832509	0.002117533
ISL2	-5.631061703	0.008121466
TBCC	-5.607171161	1.55E-10
MED26	-5.606572575	6.42E-16
ZNF763	-5.603967198	0.026991844
ASAP3	-5.557141178	0.040898505
WHAMMP2	-5.551964244	0.023117168
IGDCC4	-5.54370635	0.041369814
C15orf39	-5.533155344	3.06E-76
LOC101928525	-5.459709989	0.034300363
SNAI3	-5.413375661	7.63E-25
DUSP5	-5.345122582	1.62E-24
MMP14	-5.341293316	0.030261965
SERTAD1	-5.3330315	5.34E-25
NDUFC2-KCTD14	-5.317922653	0.02419871
TOB2	-5.285155817	5.76E-12
ZNF296	-5.278781043	2.72E-19
HPS6	-5.257191527	1.92E-11
PIM3	-5.254890488	2.23E-98
SERTAD3	-5.193242748	1.87E-05
F3	-5.172466946	0.0380369
ZNF92	-5.122697427	1.91E-05
KLHL26	-5.081481381	6.96E-13
UFSP1	-5.066447784	0.001687313
DDIT3	-5.063020778	2.45E-14
CISH	-5.041655731	0.00385371
RCOR2	-5.023603834	0.049808349
ZNF217	-5.005833424	2.52E-07
CLK1	-4.998983346	3.42E-25
ZSWIM8-AS1	-4.98729652	0.0061521
CDC42EP2	-4.963056097	1.13E-05
ZC3H12A	-4.952641434	2.12E-06
DUSP10	-4.935123966	0.000165967
CEBPB-AS1	-4.926359328	0.014944249
RAD52	-4.916168749	7.12E-06
ZNF503	-4.891894981	4.38E-30
ZBTB9	-4.890371659	1.68E-09
ZSCAN9	-4.872325497	4.34E-07
PHF13	-4.866736151	4.68E-37
MED9	-4.860798306	4.23E-29
CBX4	-4.831698572	4.45E-41
ZSWIM1	-4.821871328	0.000287661
PPP1R10	-4.786988327	8.39E-55
ZNF57	-4.767339079	0.042724544
MEFV	-4.745770922	0.016633279
SNHG12	-4.742464898	8.46E-11
ZNF552	-4.73429529	9.24E-07
ITPKC	-4.720211197	1.63E-16
RSBN1	-4.718724934	4.89E-12
KIF27	-4.70421543	0.040428781
HOXA1	-4.700642755	0.000175359
CITED2	-4.689829195	1.14E-30
ZNF48	-4.689793248	5.48E-23
ZNF691	-4.67685655	7.37E-09
KBTBD6	-4.669972734	3.96E-08
IRF1	-4.668911088	3.25E-16
CTU1	-4.666486182	5.85E-19
MAD2L1BP	-4.639547307	7.93E-79
WEE1	-4.629784492	2.43E-38
BAMBI	-4.621122878	0.000925404
RPUSD2	-4.615816655	2.19E-59
DUSP6	-4.613134616	4.45E-22
HLX	-4.602782411	5.56E-31
LOC100133331	-4.577648039	9.93E-08
GSG2	-4.571793346	7.32E-07
IER5	-4.568007967	2.77E-05
ZNF416	-4.564312757	0.000635218
SIAH1	-4.550889969	1.14E-12
PLK3	-4.529209597	4.15E-09
LIPT1	-4.513947592	1.36E-12
MIDN	-4.511919304	3.09E-54
LOC153684	-4.495019761	0.047025095
ZNF596	-4.463307084	0.000472092
BCL3	-4.450203482	6.75E-05
PELO	-4.437046801	2.06E-33
CLK4	-4.418988622	1.54E-11
DDX28	-4.410860222	3.05E-51
NR1D1	-4.39774245	5.96E-06
BRF2	-4.383524315	8.59E-28
KTI12	-4.350137923	6.42E-16
LENG9	-4.347053038	0.000144485
EID2B	-4.340611152	0.000344718
IRX5	-4.337312659	1.51E-06
GADD45A	-4.328122701	1.92E-12
GADD45B	-4.321884188	7.23E-58
CEBPB	-4.305808444	2.38E-60
ZSWIM3	-4.303949859	3.39E-05
ZFP36L2	-4.292855158	1.56E-84
MYC	-4.292056177	4.09E-58
SIK1	-4.279518339	0.001093699
TRIM11	-4.27793489	1.46E-37
KLF1	-4.277695656	1.36E-12
ZNF574	-4.273524316	1.81E-05
ZNF579	-4.263787687	9.41E-49
ZBTB24	-4.262522443	1.88E-34
C19orf44	-4.230406286	3.56E-11
WNT6	-4.216466218	4.00E-20
ZNF2	-4.19802511	1.83E-05
KCTD12	-4.18876125	0.03938441
NFKBID	-4.187210633	0.000112084
GRAP	-4.184803337	0.000436035
PLEKHF1	-4.184164046	1.13E-31
HOXA3	-4.182127064	0.000309677
FAM46A	-4.180069118	2.17E-29
PAX2	-4.168282911	0.035001877
FAN1	-4.165663416	1.93E-14
PLEKHM1P	-4.161597508	0.000204506
PGBD2	-4.159044425	1.21E-06
ZKSCAN4	-4.146874619	4.72E-06
STARD8	-4.143055802	0.000184935
TRIM13	-4.135872129	1.61E-18
CCNL1	-4.134515239	4.09E-05
HSD17B1	-4.125821154	4.93E-07
OTX1	-4.121156004	3.20E-06
SERHL2	-4.120021	0.048080876
ZGLP1	-4.118767216	0.000179547
C11orf96	-4.110597692	1.16E-06
HILPDA	-4.108828515	1.21E-13
ZNF775	-4.102902005	4.77E-11
SOWAHD	-4.090158217	1.03E-41
SNX33	-4.090055801	1.63E-08
LOC729218	-4.08845111	1.62E-05
KLHL21	-4.084072871	3.20E-39
ARHGEF3	-4.075932939	0.000505987
TNFSF9	-4.063439693	5.44E-15
SPATA2L	-4.058535262	3.56E-10
NFIL3	-4.050131665	0.001200377
ZBTB39	-4.035201078	9.90E-07
SEMA4C	-4.032717673	3.19E-24
C16orf70	-4.016619035	2.80E-07
TMEM102	-4.008129491	9.70E-23
IER3	-4.002962266	5.23E-08
STBD1	-4.000142253	1.78E-08
TNFAIP3	-3.991958704	0.004049752
KCNK5	-3.982324762	1.07E-97
ZNF746	-3.97829273	1.61E-05
CXCR4	-3.971238878	4.23E-38
MFSD2A	-3.970212297	5.10E-14
FZD5	-3.967906236	2.74E-05
AHDC1	-3.965867626	3.52E-05
KLHL25	-3.963083696	4.32E-06
SPRY4	-3.961645139	0.013413682
EXOC8	-3.960897918	6.73E-05
NPHP3	-3.959757308	0.002218269
KLF6	-3.954975261	0.005849395
MED18	-3.933817668	1.50E-34
FJX1	-3.929737872	5.26E-07
ZNF175	-3.929197303	0.009404136
MIER3	-3.924962489	7.53E-06
CCDC174	-3.917277487	5.12E-31
LOC644172	-3.911329598	0.030275766
FAM126B	-3.908861869	0.019411218
LOC283038	-3.907148121	0.015330331
GPR132	-3.904573545	2.27E-13
FBXO5	-3.895221238	3.33E-11
SPATA2	-3.893509421	8.07E-09
ZNF766	-3.888429019	1.22E-12
ZNF628	-3.88436985	1.93E-10
ZNF155	-3.882725566	0.027154726
IL20RB	-3.874937362	4.66E-05
FGF11	-3.872703311	0.027619705
OSGIN1	-3.871387061	2.19E-19
IPPK	-3.865151109	6.20E-12
TICAM1	-3.863694772	2.60E-05
MICA	-3.861343718	1.37E-08
TCEANC	-3.849025737	0.047171071
LRIG2	-3.832263931	5.82E-09
MIER2	-3.829011463	3.24E-22
JUNB	-3.827198472	7.11E-31
ZNF181	-3.793282569	0.001476474
BTG1	-3.791678361	1.13E-24
CLP1	-3.780377336	2.96E-20
NFKBIE	-3.777714183	6.75E-74
EFNA4	-3.7721467	4.03E-18
ZNF773	-3.757517825	1.37E-05
FADD	-3.746641721	1.27E-34
BCDIN3D	-3.726354646	0.001660783
SMAD7	-3.724602919	9.22E-05
ZNF134	-3.721614848	0.046059801
LCMT2	-3.714881419	2.78E-08
AGAP6	-3.708488518	5.12E-12
RUNDC1	-3.707501149	3.75E-10
ZNF546	-3.706756573	0.014895309
PPAN	-3.696173236	2.64E-88
METTL18	-3.692221575	1.22E-08
SPRY2	-3.690933378	0.000113358
TIGD5	-3.688103998	7.65E-54
ALKBH4	-3.685333193	1.51E-32
ETAA1	-3.676696258	0.000243808
CCDC71	-3.667912592	2.15E-13
FBXO31	-3.66585053	5.03E-25
BLOC1S3	-3.663287739	0.000705684
GATA6	-3.660097476	0.024652248
SSR4P1	-3.655790786	0.000531862
IER2	-3.651403617	5.46E-23
IRF2BP2	-3.635708512	5.63E-106
CSRNP2	-3.62911009	1.40E-05
RNF139	-3.620356586	7.16E-12
E2F2	-3.599939716	5.42E-31
CCT6P3	-3.597047087	6.80E-07
RHOH	-3.596199633	3.39E-08
ZNF367	-3.590807327	5.58E-08
CCR1	-3.587114924	0.011434585
PHF23	-3.586663992	1.17E-32
ZNF160	-3.584112849	0.001627955
CEP85L	-3.583524988	0.001870055
HMGXB4	-3.583061496	7.01E-05
CSRNP1	-3.58038707	0.000313162
PPP1R15A	-3.569569332	2.79E-30
CLCF1	-3.560035606	0.00019957
PLEKHO2	-3.559712565	9.93E-17
ITPRIP	-3.559287819	2.52E-15
DOPEY1	-3.552261929	2.72E-05
ZNF281	-3.54947917	7.20E-10
FAM43A	-3.546273651	4.89E-12
C5orf66	-3.542629556	0.001178013
ZNF564	-3.537564494	0.002495626
CCNT1	-3.536205574	1.35E-09
ADRB2	-3.530034777	0.000235059
CENPC	-3.5194184	4.50E-06
METTL12	-3.517459328	0.003978854
F2RL3	-3.513689581	4.49E-10
ZFPM1	-3.49898002	2.10E-13
TMEM55B	-3.48166485	8.26E-12
ZNF408	-3.473365872	4.31E-12
USP2	-3.472627137	0.048066741
GOLGA8A	-3.471077284	2.42E-15
PRICKLE1	-3.466689805	0.013331946
C19orf48	-3.456207703	1.76E-125
VCPKMT	-3.45185948	1.90E-05
MOCS3	-3.448749693	5.76E-07
USP27X	-3.447524737	2.46E-06
RNF25	-3.446278338	4.81E-16
ZNF668	-3.435065824	6.56E-25
FBXO30	-3.428528192	4.58E-11
B3GNT8	-3.422763205	1.33E-09
ZNF174	-3.417157374	0.001660434
ZNF548	-3.414994039	0.002010356
TGIF1	-3.407245537	1.20E-17
AGPAT4-IT1	-3.396720127	0.019226178
ZBTB45	-3.39336125	5.86E-13
ID2	-3.385769191	6.07E-17
DDX20	-3.380049507	5.52E-18
SCUBE3	-3.374757814	0.030416165
FOSB	-3.371862953	0.039413963
LOC730202	-3.370679018	0.006780639
ZNF16	-3.359816818	5.27E-06
LENG1	-3.356678586	9.67E-13
ING1	-3.356640922	7.61E-33
GPR18	-3.356417929	0.020130904
TNFSF14	-3.354167246	0.000999289
NFE2	-3.353722122	2.57E-36
SCO2	-3.353038929	1.24E-33
RSRP1	-3.350810074	3.98E-09
HERC2P9	-3.350215888	4.94E-07
URGCP	-3.35015968	2.12E-21
ADAT3	-3.345751381	4.75E-12
FAM200A	-3.340120146	0.002761248
MYLIP	-3.336088762	0.002055866
DYRK1B	-3.335421865	0.004686475
KDM8	-3.334516415	1.63E-07
MCL1	-3.3123512	1.02E-26
DNAJB1	-3.303459224	3.18E-41
CYB561D1	-3.302701523	2.05E-05
ZNF549	-3.2923228	0.000517111
C14orf169	-3.285758416	4.04E-28
AEN	-3.279076566	1.17E-29
KCTD6	-3.278421556	0.000214623
TNFRSF12A	-3.273238951	4.40E-06
FOSL1	-3.264723099	2.06E-17
UBOX5	-3.262766669	7.47E-12
VPS37D	-3.251749293	0.008087098
C14orf79	-3.249264856	0.001409823
SETD1B	-3.247703792	5.48E-22
SMCR8	-3.244228206	1.31E-19
PATZ1	-3.239219197	3.24E-14
SESN2	-3.236375782	3.90E-07
FOXC1	-3.235924311	0.000310541
MAPK7	-3.229704678	0.000492819
RDH13	-3.229506884	1.85E-16
FGD4	-3.219806116	0.005562747
VPS18	-3.219435328	1.78E-56
CRY2	-3.218623532	4.06E-09
VGF	-3.217138475	7.55E-07
ATG16L1	-3.216586208	3.38E-08
LOC284454	-3.210771497	0.005738638
MIR17HG	-3.20379122	0.002753443
BRPF1	-3.200487055	3.66E-12
SOX4	-3.198039634	7.84E-19
MED17	-3.197165164	1.76E-07
C6orf47	-3.192596267	3.60E-32
DEDD2	-3.186268158	1.08E-46
C2orf44	-3.186209019	6.59E-18
LRRC25	-3.17958394	0.01832646
CITED4	-3.175758661	3.72E-62
MAMSTR	-3.164483031	0.021744893
ATG101	-3.160556649	8.61E-56
PPRC1	-3.154911077	2.04E-57
RNF113A	-3.144754899	3.07E-27
HOXA5	-3.141321151	0.0003892
TP53	-3.141309714	0.001177198
SLC30A1	-3.135947347	0.002447277
C17orf59	-3.128673311	6.72E-27
GPR35	-3.122882308	4.11E-16
IRF2BPL	-3.122333254	5.79E-05
GEMIN4	-3.119096221	9.83E-34
SDHAF1	-3.111226004	7.37E-45
TMEM186	-3.107562137	2.86E-18
INTS5	-3.10714669	2.42E-12
TICRR	-3.106905675	1.31E-14
ZNF557	-3.105845765	0.00023388
SSH3	-3.105510424	0.044250577
GORAB	-3.100513917	1.80E-05
CCNT2	-3.098910867	1.83E-09
SOGA1	-3.095318248	0.016729481
NABP1	-3.09527578	2.52E-16
CD69	-3.093809406	1.11E-05
ZNF230	-3.089416812	0.027511255
ZNF142	-3.088005396	5.39E-09
GTF2IRD1	-3.087100116	0.010036764
BBC3	-3.08051267	2.70E-10
SLC25A25	-3.079899585	5.41E-06
ZNF850	-3.0797482	0.029461915
CDKN1A	-3.079439937	0.017340585
UCN	-3.074845283	0.015670665
CCDC96	-3.06053635	0.007322244
PPP1R3B	-3.05345001	0.000321726
LIN7B	-3.052030466	0.004872136
TEX19	-3.050814613	0.017243033
TIGD2	-3.046785626	3.54E-05
GPR183	-3.04099434	7.45E-14
LETM2	-3.034043159	0.027484302
HAUS8	-3.030209795	6.56E-24
ZNF550	-3.029842375	0.006129728
ZKSCAN2	-3.023270898	5.17E-05
WDR89	-3.01756592	1.17E-15
FRAT1	-3.01377424	0.005461887
MFSD5	-3.011000539	8.57E-32
RAET1K	-3.006176913	0.045916411
LEMD3	-3.005263185	8.67E-05
ZNF581	-2.99753852	1.55E-23
SEMA7A	-2.992808694	3.01E-05
ASTE1	-2.990675404	0.000393463
ZSCAN25	-2.985680502	8.07E-05
PRR15	-2.985242958	0.005738638
MMAA	-2.982238789	0.000117016
LYSMD1	-2.980111466	0.003280628
BHLHE40	-2.956507555	5.48E-08
GZF1	-2.956055756	4.75E-12
RPP38	-2.953821099	8.61E-05
GPANK1	-2.949566104	4.74E-09
INO80D	-2.944970096	5.68E-08
CCDC127	-2.944883439	3.29E-11
ZNF555	-2.941732677	0.020704925
GRAMD1B	-2.939559736	2.10E-09
PMEPA1	-2.934149038	0.00143237
TMEM217	-2.931520648	0.01272009
AGAP4	-2.928197612	3.54E-05
S1PR2	-2.920791347	3.23E-12
C2orf69	-2.920370428	1.46E-10
C16orf91	-2.918757985	5.70E-42
RHOV	-2.904404958	0.011354993
CYTH4	-2.902016396	9.69E-06
MTCL1	-2.895499007	0.008237715
RNF19B	-2.894346667	1.31E-17
ZSCAN16	-2.888714068	0.015490905
GPATCH2	-2.88491564	0.001088782
CNOT4	-2.873727734	0.00215701
SLC38A2	-2.873567468	5.40E-06
PPARGC1B	-2.873204727	3.36E-06
CENPBD1	-2.872811527	4.90E-14
RBM15	-2.872684234	1.36E-11
HYLS1	-2.872180893	4.08E-12
ZNF317	-2.870732204	2.90E-21
RAB20	-2.868439186	5.54E-24
TADA1	-2.868030987	1.50E-19
TOB1	-2.867355866	0.046037368
PCGF1	-2.865455613	1.16E-13
NRF1	-2.862623989	7.95E-17
RRP8	-2.861381866	1.74E-20
TLCD1	-2.86089587	0.00599274
NXT1	-2.859290328	1.22E-30
AMMECR1L	-2.849603528	5.07E-14
C17orf53	-2.844051351	1.54E-05
TMEM177	-2.839226409	1.08E-13
DEPDC5	-2.832430974	0.000124644
PIAS1	-2.826293981	6.64E-15
TMEM115	-2.822665012	3.08E-34
FOSL2	-2.821251525	8.50E-17
NOCT	-2.819300428	0.000942484
CDKN1B	-2.812183412	6.50E-22
TRIM35	-2.811548903	1.43E-17
ID1	-2.80715671	3.89E-07
ZNFX1	-2.806149556	4.06E-13
C2orf48	-2.80465861	0.04389701
HHEX	-2.803911906	1.23E-22
C12orf76	-2.801305589	0.004487798
ZNF398	-2.800788315	6.48E-08
ZNF622	-2.794963807	1.24E-21
TEC	-2.792437409	0.02156833
C22orf29	-2.786214937	1.74E-09
GCC1	-2.780810262	2.24E-06
HBEGF	-2.77967099	0.03383113
C3orf38	-2.779331238	1.14E-14
ATXN7	-2.77704423	1.08E-05
JRK	-2.772802413	0.023663546
DOLK	-2.769404804	1.91E-08
DLX1	-2.767684779	6.40E-23
KANSL2	-2.763325028	2.07E-14
VCPIP1	-2.762183413	9.71E-07
PMS2CL	-2.759183609	0.019561212
XRCC2	-2.75810084	0.001357768
CDC25A	-2.754703556	1.63E-43
ZBTB48	-2.754344109	1.07E-10
NOG	-2.753062081	0.028330641
CSTF1	-2.747663184	1.40E-09
SNHG15	-2.746248537	8.61E-56
ARF6	-2.744047933	3.50E-49
B3GNT2	-2.742919276	1.12E-09
CHD1	-2.741547862	1.04E-06
RARA	-2.735717639	1.52E-25
RSBN1L	-2.7328814	5.41E-10
ZNHIT2	-2.728732829	5.96E-06
CSPP1	-2.724221555	0.000414872
GIMAP1	-2.72368143	0.005302813
TSSC4	-2.721318807	2.69E-42
PUS3	-2.71933628	1.41E-05
KLHL11	-2.718979816	0.002871626
AGAP5	-2.713387629	0.008049265
COA7	-2.708481831	6.20E-19
FZD9	-2.700531113	0.033198128
TXNIP	-2.698654494	1.43E-09
PALB2	-2.698169904	1.67E-10
POLR1C	-2.69678693	1.10E-36
GPATCH3	-2.694973336	4.68E-10
RBM5	-2.692783038	1.59E-31
KCTD21	-2.685557765	0.000830659
TRAPPC2B	-2.683308379	0.000159906
ZNF211	-2.680545042	0.000414291
FEM1C	-2.676751697	2.26E-05
DUSP4	-2.676219314	5.52E-17
ZNF629	-2.676207081	2.72E-31
ITPKB	-2.676050079	8.21E-14
FAM83G	-2.672257182	0.04194244
THBD	-2.670572167	0.001370951
DCP1B	-2.661018108	0.002247056
MTF1	-2.659252179	5.69E-05
ZNF696	-2.655313167	5.96E-10
MTFR2	-2.652122091	1.22E-21
TP53RK	-2.647950811	1.40E-09
ZNF430	-2.647106944	0.015208568
HJURP	-2.64473508	1.09E-39
BRD2	-2.642976675	2.99E-43
ZNF490	-2.642068679	1.06E-07
LDLR	-2.641438261	5.17E-17
BAG5	-2.636561167	3.04E-11
GIGYF1	-2.626426579	4.34E-33
C16orf72	-2.626382283	5.24E-13
SERTAD2	-2.62127385	3.99E-07
ZBTB49	-2.619415754	0.015057461
FAM222B	-2.618575099	4.17E-05
AUNIP	-2.616539926	4.67E-18
GPR68	-2.608223339	0.041279695
DTX2	-2.608109754	6.00E-07
ZNF79	-2.607396405	0.035614678
PILRB	-2.603645404	5.09E-06
TRMT12	-2.60282612	5.62E-07
KIAA0232	-2.602049558	8.41E-06
EFNA3	-2.596436884	0.000239303
USP42	-2.591959173	0.001647349
FEM1A	-2.587297144	3.47E-18
ZNF180	-2.585251463	1.03E-05
FLJ20021	-2.584384636	0.0043207
YAE1D1	-2.581172067	1.46E-11
C7orf43	-2.580544407	1.08E-06
PHRF1	-2.579216424	1.63E-11
CXorf21	-2.576502283	4.03E-08
SNRK	-2.573859389	2.26E-09
ABHD17B	-2.562845083	0.000451605
RGS2	-2.561784386	0.048906518
BMF	-2.561179577	0.00488716
PYGO2	-2.55881725	5.48E-22
ELF2	-2.558419406	4.98E-06
ZNF12	-2.555523852	0.000538425
MSX1	-2.554182381	1.34E-08
GPATCH1	-2.553079615	8.64E-12
ZBTB7B	-2.551308975	1.46E-21
ANXA2R	-2.550090046	5.70E-24
ASPHD2	-2.546532901	0.022973218
FAM83F	-2.542643383	1.45E-06
RELT	-2.541833571	1.22E-12
CHAMP1	-2.541324113	9.66E-18
RFX8	-2.534638539	0.001173328
TBC1D2	-2.53370489	2.13E-11
E2F8	-2.533526506	4.40E-05
TFIP11	-2.524060796	1.84E-15
C2orf42	-2.521515403	0.028625521
IRF9	-2.51895223	0.045704908
C3orf58	-2.516640429	8.04E-05
SNIP1	-2.515877109	4.53E-07
SLC35E4	-2.514009839	0.000881479
MSL2	-2.509765716	7.44E-09
NKIRAS1	-2.509017226	0.00074836
MAP3K15	-2.508482273	0.007853821
TRAF6	-2.507889707	0.000623395
PTRH2	-2.504676031	2.79E-26
EDRF1	-2.503196857	0.002488063
USPL1	-2.503168055	0.020533725
MEX3A	-2.501206943	0.00036375
PPP1R37	-2.499303332	4.06E-12
CCDC12	-2.492621481	1.97E-28
MAP3K14	-2.489931347	0.000261845
NANP	-2.489448117	6.34E-09
FBXO34	-2.486976851	0.000404545
LINC00847	-2.485126521	0.001092096
ZNF282	-2.482407054	1.94E-22
ZNF771	-2.478032349	8.96E-14
EIF1AD	-2.477328247	7.72E-29
HOXA11	-2.474482558	9.99E-18
MUL1	-2.470313119	1.16E-29
ATRIP	-2.468121776	1.48E-26
TRIM27	-2.46402394	1.33E-43
SOX13	-2.46208122	4.97E-08
LINC00884	-2.460677327	0.00492971
ZBTB4	-2.459350088	0.000309076
NSUN3	-2.458273169	0.024696861
FOXJ2	-2.453704967	0.006923552
SETD1A	-2.453390983	4.53E-17
ZBTB42	-2.448435786	0.020336935
POLG2	-2.447792005	1.45E-06
HSPA1B	-2.446661047	3.10E-18
ZNF202	-2.445027118	0.000635116
FAM110A	-2.438609732	5.68E-34
MYLK2	-2.438269652	0.016699218
ZNF449	-2.436404035	0.017210307
RHEBL1	-2.436353391	0.011013262
SMG8	-2.434818595	2.34E-05
BCL10	-2.434453555	0.008876263
ZNF653	-2.433496476	2.23E-07
ARID4B	-2.43072192	6.05E-08
ZNF292	-2.422434231	0.005432261
ZNF784	-2.410751623	3.92E-05
HEXIM2	-2.4103955	3.66E-06
S1PR3	-2.409692056	4.91E-05
FBXL18	-2.400460064	4.10E-15
VEGFA	-2.398886498	1.94E-19
RSRC2	-2.394293982	5.59E-13
GFI1	-2.393726371	5.03E-18
MAST3	-2.392933967	2.37E-13
LOC642846	-2.392079035	6.99E-06
IGHMBP2	-2.392014147	7.60E-17
EXOSC4	-2.391993008	7.74E-64
POC5	-2.388167564	0.006289601
HSPBAP1	-2.385614227	0.012019035
RUSC2	-2.384458892	2.60E-07
TRMT44	-2.383936922	1.98E-08
LRP5L	-2.377059176	0.000357432
ZNF114	-2.370613976	0.02785222
GOLGA8B	-2.370273291	7.36E-06
ELL	-2.367883931	1.50E-13
CCDC71L	-2.366601614	8.78E-08
POGZ	-2.365635816	1.49E-13
C17orf80	-2.365341869	0.008793846
UNCX	-2.363515625	8.71E-05
ZBED5	-2.36308818	5.84E-05
ZNF133	-2.356758643	0.008210522
USP32P1	-2.34872887	0.006524283
ZFP69	-2.348594479	0.005832627
ZBTB11	-2.348472637	1.40E-05
PTCD1	-2.347398938	1.19E-15
LMBR1L	-2.345606048	0.006081039
BARD1	-2.337117805	1.99E-07
ZNF689	-2.334433294	2.30E-06
FST	-2.334300447	0.002627497
TOPORS	-2.329801321	0.000232465
LYL1	-2.329692861	1.41E-73
C8orf58	-2.326865582	3.23E-09
FIZ1	-2.32545288	3.86E-12
FAM212B	-2.325188592	8.85E-06
ZNF837	-2.322717744	0.004229343
MAFK	-2.321714798	8.29E-08
DGCR14	-2.318296066	1.78E-12
TADA2B	-2.317063247	2.33E-11
USP30	-2.315214838	0.036725148
ZBTB43	-2.310322022	0.000901458
CCDC142	-2.310244506	0.029076215
CXCL8	-2.306780837	0.005159394
ARL4A	-2.304464081	1.85E-10
TMEM265	-2.300019841	0.000145024
FAM83D	-2.2974992	5.82E-07
LOC150776	-2.294318685	4.72E-12
ZFYVE1	-2.293527061	3.92E-05
NDNL2	-2.292729223	2.41E-20
USP37	-2.289778697	0.00813101
ZC3H4	-2.287476614	3.03E-20
PEX12	-2.287049191	0.04013889
MID1IP1	-2.286128733	8.17E-21
PAFAH2	-2.285315288	6.20E-09
CGRRF1	-2.28112213	0.000855017
CAPN3	-2.279392514	0.043628665
HIC2	-2.279045145	0.005943979
MOB2	-2.277882458	7.76E-26
AP5B1	-2.269355705	1.27E-16
ELMSAN1	-2.26849857	0.00021476
TFAP2E	-2.263953329	0.018722753
ARMC5	-2.263108013	1.17E-22
THAP7	-2.262490033	2.46E-22
POP7	-2.259980687	2.16E-58
ZGRF1	-2.259287194	0.01846489
AASDH	-2.252256232	0.012019326
RAB23	-2.251053236	0.00356765
FAM122A	-2.249987794	0.01125188
TIFA	-2.237483	0.008540001
AKAP17A	-2.236491278	6.61E-10
JUN	-2.234257061	0.000186346
ZNF18	-2.23379585	1.56E-06
WDR53	-2.232112692	0.004325149
DDX12P	-2.230549187	2.46E-09
IFFO2	-2.22910773	6.96E-11
BRD1	-2.228997964	0.000430636
ZNF584	-2.225264857	1.48E-05
PLEKHF2	-2.22199701	1.11E-07
NRBF2	-2.22165682	1.51E-05
FOXO1	-2.221605927	0.017122802
DMTF1	-2.221563621	1.75E-05
GRPEL2	-2.219190147	2.93E-07
ASB6	-2.218606154	2.54E-15
MKL1	-2.215629883	9.42E-19
PRX	-2.215332175	0.002218269
CRK	-2.213298576	7.91E-17
LOC283922	-2.212250285	0.028982532
PRR12	-2.210639725	7.16E-14
SDE2	-2.209608185	1.36E-06
SDHAP2	-2.206042696	0.005583306
CDC42EP3	-2.204104041	2.11E-13
FBXO42	-2.203928375	1.03E-16
LONRF1	-2.200058561	0.002712601
NPIPB5	-2.199145046	1.94E-05
NGDN	-2.197855997	4.90E-19
PPP1R15B	-2.195917092	5.64E-06
C7orf26	-2.192626243	2.17E-27
MEPCE	-2.189002603	5.49E-35
C6orf136	-2.185899639	2.90E-10
ERAP2	-2.182356229	3.76E-05
CDT1	-2.180512586	3.46E-65
C1orf56	-2.179042598	0.026091231
KCNE3	-2.178741797	0.001044476
FAM109A	-2.178473052	4.80E-06
PUM1	-2.178107162	7.79E-08
ZBTB5	-2.177324259	0.011735617
IMP3	-2.172548402	2.19E-59
SHOX2	-2.16970544	0.000545677
CEP295	-2.169269569	8.96E-05
TSHZ3	-2.166700311	0.00094294
DAPK3	-2.159382632	5.70E-24
ZGPAT	-2.156632077	1.73E-24
MARS2	-2.155866066	0.00021007
LOC652276	-2.155076104	0.000221645
BYSL	-2.144639059	1.19E-61
IRF2BP1	-2.137199736	8.43E-19
JUND	-2.135240021	1.72E-07
KMT2B	-2.130427564	7.70E-15
SKI	-2.128535147	2.94E-13
PTBP2	-2.122926722	0.000706003
ATXN7L2	-2.122447519	0.01179353
PPM1D	-2.121380606	0.029330382
IRS2	-2.11872944	1.09E-12
CPT1B	-2.117739454	2.39E-06
MOB3A	-2.117069408	6.83E-12
NUFIP2	-2.115902248	9.58E-10
ZCCHC8	-2.115035643	6.51E-10
DCLRE1B	-2.114147438	1.60E-09
FBXL12	-2.107154877	1.45E-08
BCL9L	-2.106951554	0.011691287
PERM1	-2.105449478	0.035035611
CILP2	-2.105233714	0.020851567
LINC01000	-2.105051668	3.29E-10
FASTKD5	-2.104002412	7.87E-10
EEPD1	-2.103421561	3.19E-09
C19orf52	-2.103337664	5.85E-19
RBM12B	-2.102594034	0.006311866
NFXL1	-2.102030184	0.044895421
FEM1B	-2.101459458	3.04E-21
ZNF707	-2.100786234	6.25E-13
RAI1	-2.097624109	5.23E-06
ZNF71	-2.097438999	1.10E-05
SOCS6	-2.096204321	0.012574948
NFKBIL1	-2.096122361	5.57E-25
MLYCD	-2.09582819	0.000228564
ZNF646	-2.095236164	0.003831806
ARL14EP	-2.090972859	6.19E-06
FAM193B	-2.086708108	4.39E-08
PIM1	-2.08652683	9.66E-24
PLEKHH3	-2.084409295	0.008612523
ZNF324B	-2.084095207	0.003245754
FAM135A	-2.082869219	0.029486014
CBFA2T3	-2.082521842	1.33E-07
C7orf13	-2.081754942	0.000444263
ZNRF3	-2.080590135	0.013075202
ST6GALNAC6	-2.079477026	9.82E-06
KDM6A	-2.075748627	0.010892451
FANCF	-2.07220621	0.021778726
WDR43	-2.071397694	2.23E-20
ZBTB7A	-2.069598037	3.87E-08
TMEM201	-2.06407493	3.07E-29
DSTYK	-2.061874801	3.04E-06
SMYD4	-2.061643976	0.000221645
SNAPC4	-2.060121715	3.20E-10
CCNL2	-2.059926318	3.36E-22
DAGLB	-2.058956863	1.19E-34
RP9	-2.058326253	1.14E-24
LIME1	-2.058269284	5.85E-05
MAP6D1	-2.05698963	0.012780182
SNHG17	-2.052314315	1.61E-17
GCNT1	-2.051440521	5.74E-06
NLRP3	-2.050763543	2.23E-05
ZFX	-2.050558086	0.00011928
ADPRM	-2.04529737	0.010305343
KLF10	-2.043617353	0.014431125
TRIM38	-2.043212966	1.61E-05
BUD13	-2.042553241	3.54E-08
ZNF814	-2.038775291	0.001964497
LINS	-2.03436792	0.002097046
CBX8	-2.032270892	0.004538494
N4BP1	-2.031741526	0.001690931
NKRF	-2.02982641	4.03E-13
LATS1	-2.026813745	0.005159394
RNMTL1	-2.026321055	4.52E-18
MAPK8IP1	-2.026201928	0.022244861
SP1	-2.023119135	7.30E-18
MTMR9	-2.021418548	0.004647188
ANKRD33B	-2.019923931	3.10E-08
PKD1P6	-2.019850603	0.00317012
TMEM11	-2.018884487	1.02E-33
P2RY11	-2.017727746	2.75E-09
WDR20	-2.016324438	1.43E-05
SOBP	-2.015432185	0.000737695
ZASP	-2.014206772	0.024074051
ZMYND19	-2.013334839	1.11E-33
BLOC1S4	-2.013158013	2.84E-10
FOXD2	-2.011354101	0.004688132
FBXW7	-2.010953716	6.81E-05
NFX1	-2.007213075	4.03E-08
ADO	-2.006841454	3.50E-05
SCAF8	-2.006267819	9.58E-12
ZNF710	-2.005605514	8.33E-07
E2F1	-2.000400006	2.44E-37
ZNF263	-1.998042086	1.22E-16
DYRK3	-1.996478465	9.07E-05
PUM2	-1.996148681	2.07E-08
MNT	-1.994673243	2.99E-06
FBXL3	-1.994661203	1.13E-10
YTHDF1	-1.993762821	4.94E-15
MADD	-1.989717643	4.40E-15
PAXBP1	-1.989578478	1.15E-06
CYTIP	-1.985516076	0.000288769
VWCE	-1.985498893	0.02222051
SEC61A2	-1.985392874	0.00899989
ZFAND5	-1.985133578	3.39E-18
BAHD1	-1.984612006	2.94E-17
FZD2	-1.984481135	1.90E-05
CEBPA	-1.98302935	5.01E-60
KAT6A	-1.982933349	1.49E-06
TEF	-1.982709864	0.013626957
EXO1	-1.981383869	1.09E-07
PAPOLG	-1.975285382	6.69E-05
DUSP7	-1.975082409	3.17E-16
TMEM138	-1.974966427	3.04E-13
RDH14	-1.971367395	1.20E-05
ZNF672	-1.971223015	3.94E-19
ZFP36	-1.970931102	0.013876578
FLT3LG	-1.969379688	0.012484639
ZNF251	-1.967050988	0.000313153
TRMT5	-1.966600755	0.000653269
ETS2	-1.962368046	2.87E-13
E2F3	-1.96132387	7.37E-07
TOR4A	-1.959045751	1.04E-13
SOX12	-1.958961815	1.61E-13
ZNF148	-1.958514724	0.000107504
CCDC137	-1.958308814	3.14E-26
FOXO3	-1.957612951	1.20E-06
IP6K1	-1.956804247	2.34E-14
MAP1S	-1.956158925	8.21E-11
MICB	-1.954542295	0.000163987
SCAF4	-1.953940632	2.39E-24
RIPK1	-1.953422906	9.12E-09
ZNF236	-1.949029628	0.000568826
AHRR	-1.946663193	8.64E-05
ZSCAN32	-1.945868485	0.003976742
NRROS	-1.945314795	1.29E-15
NEURL4	-1.942458605	8.50E-08
GFOD2	-1.942043289	7.35E-11
CNIH3	-1.941896514	0.033040892
SLC22A18AS	-1.940088128	0.007386844
CCNF	-1.938418456	1.72E-33
FBXO46	-1.937553185	6.28E-06
SETD5	-1.934758687	1.73E-07
RNF216P1	-1.93299566	1.95E-09
ZNF3	-1.932211445	1.19E-09
RAB40C	-1.932176663	5.39E-08
FOXJ3	-1.931738472	1.90E-12
ZNF558	-1.930628726	0.002401839
ANKRD13D	-1.930119454	2.90E-12
VPS37B	-1.927051755	2.63E-10
TMEM51	-1.925633283	0.029354685
GRIN2D	-1.92485836	0.004487798
ZNF687	-1.919579944	4.00E-07
ZNF200	-1.916285843	0.003266342
ZBTB40	-1.914250672	2.89E-06
ARID1A	-1.914157811	1.18E-19
EGLN2	-1.910513247	3.18E-57
C14orf93	-1.909375276	0.036832077
ANKRD9	-1.908257305	0.000266328
MYNN	-1.907558401	0.004180621
METRNL	-1.906816658	4.83E-26
SLC25A28	-1.90637007	1.33E-15
LZTS2	-1.904974624	1.79E-05
PWWP2A	-1.903813061	0.00071555
WDR37	-1.90344339	1.71E-05
CLDN5	-1.90089689	0.01323788
ZNF589	-1.900258768	0.00920664
KDM2A	-1.899576835	2.26E-11
TBC1D10A	-1.897482753	0.000695499
CFL2	-1.895647781	0.005782513
SEC24B	-1.894995458	2.89E-07
TBC1D24	-1.894728633	1.10E-07
OSER1	-1.894192189	7.42E-16
LOC284023	-1.892564559	0.013019152
CDK17	-1.891094646	0.008680254
MPHOSPH10	-1.891090706	1.08E-30
ARPC4-TTLL3	-1.890311258	0.01246163
KLF16	-1.889022259	5.05E-25
MAPKAPK5-AS1	-1.886940752	3.28E-12
NPIPA5	-1.885084036	0.048076725
ZMYND8	-1.884227564	2.83E-18
WDR74	-1.878817809	1.27E-43
AKIRIN2	-1.878809963	1.20E-17
FZR1	-1.878240864	6.43E-16
XYLT2	-1.877192024	3.98E-10
EXOSC6	-1.877149061	1.35E-13
CCR10	-1.875503431	0.038640379
ZNF276	-1.875411991	0.0006522
ANKRD12	-1.872620884	0.013682205
MAML1	-1.871178622	0.000163219
KMT2D	-1.871074717	5.30E-10
E4F1	-1.870662675	2.28E-10
PWWP2B	-1.867179891	1.95E-12
FAM73B	-1.859438846	1.77E-05
ZXDC	-1.856235308	2.11E-08
TPRN	-1.854365219	4.34E-15
MSL3P1	-1.853169078	0.042513276
FRAT2	-1.851932316	7.99E-10
OFD1	-1.850255274	6.59E-12
SPEN	-1.848831253	7.03E-07
FAM174B	-1.847888506	0.015413065
ARHGEF7	-1.846271997	8.01E-15
NOP16	-1.846068088	8.45E-25
TFEB	-1.844544993	4.11E-15
IL10RA	-1.842446343	0.049573357
KCNK6	-1.841883792	2.25E-20
ZNF212	-1.841580886	2.04E-08
RNF24	-1.840653005	3.06E-10
CELSR3	-1.839545621	0.031537792
TMEM60	-1.836459504	1.49E-08
TAGAP	-1.834183076	0.000375078
SUV420H2	-1.829363707	8.69E-07
PRG2	-1.824864133	0.022902922
IRX3	-1.823876734	1.38E-11
PTAFR	-1.818894649	9.71E-05
LOC146880	-1.816138969	0.000158986
LRRC14	-1.813949098	5.64E-07
EPOR	-1.812608388	0.002245699
ACVR1B	-1.812224483	0.000375927
SLC25A44	-1.80934416	6.39E-06
AGAP9	-1.805763628	0.012278508
SNHG7	-1.805763319	2.95E-19
MAFG	-1.803901868	7.82E-17
NBPF8	-1.803562834	3.29E-05
MYPOP	-1.80322339	7.78E-05
TRAF2	-1.802395503	1.94E-19
GMEB1	-1.802018104	9.73E-06
MCPH1	-1.80157587	0.000309094
DYRK1A	-1.798791048	2.61E-05
STRN3	-1.798540355	0.002117533
C15orf61	-1.798290852	3.28E-11
NUDT18	-1.797335073	4.07E-11
NPIPA1	-1.79385327	0.028172576
DNAAF2	-1.789762179	0.002624225
LINC01128	-1.789106946	3.15E-08
COL27A1	-1.787786856	0.000170046
SNRNP35	-1.782003661	1.49E-08
CLSTN3	-1.781556673	0.033295569
ICOSLG	-1.781431813	1.72E-07
TMEM229B	-1.781131203	8.60E-11
ZNF587	-1.778069145	0.000109447
ZNF346	-1.776951488	4.40E-09
ZNF250	-1.775332438	0.020111403
ZNF469	-1.77471295	0.000520342
ZNF384	-1.774122296	3.69E-07
NAA30	-1.770634136	0.000935929
DBR1	-1.765802089	1.01E-06
CPTP	-1.765788988	1.85E-12
ZNF445	-1.765322856	0.004814546
MARK2	-1.763853807	2.66E-09
ZNF587B	-1.763824263	0.000127545
CDC37L1	-1.760902522	0.001177916
CBX6	-1.760044265	1.37E-33
C8orf76	-1.756388299	6.69E-05
NAIF1	-1.751231504	0.00061283
OXSM	-1.751156045	0.000402021
ALKBH2	-1.750004484	4.15E-22
ARMC7	-1.749452438	5.84E-06
SLC9A1	-1.747844185	1.72E-06
TGIF2	-1.747286416	8.76E-15
AKAP10	-1.747056714	0.010322863
WASH1	-1.743249335	1.31E-06
NAT1	-1.739217163	0.025195234
ZNF394	-1.739159285	9.88E-11
COG8	-1.738802168	0.000385263
ZNF747	-1.73864411	0.002424628
EPB41L4A	-1.735564792	0.029243832
SWSAP1	-1.733649893	0.00560768
ADPRHL2	-1.732127921	1.84E-13
SIN3A	-1.728990429	1.15E-18
FAM193A	-1.72836309	5.75E-11
PER1	-1.728234301	0.027206212
PIGBOS1	-1.727383872	3.19E-09
RAB11FIP5	-1.727320511	2.16E-05
FGD3	-1.726896381	0.002058181
TTLL11	-1.724876202	0.013005574
RAB12	-1.723973689	0.002043292
CAMKK1	-1.721408277	2.66E-06
BANP	-1.719878001	6.73E-07
S1PR4	-1.712970387	2.02E-14
CDKN2AIP	-1.709793194	7.16E-06
TNFRSF1A	-1.707327809	3.07E-31
CCDC88C	-1.70519678	0.000396654
ZFYVE27	-1.702104606	3.13E-07
RFX1	-1.701111942	9.98E-09
NAB2	-1.699539396	0.004050986
LPAR2	-1.699210042	0.000836627
NRARP	-1.698849363	0.001855643
RFWD3	-1.695940749	1.84E-16
SFT2D3	-1.688222923	5.66E-08
MRPL17	-1.686624239	9.67E-13
HAUS3	-1.684942771	0.000203865
STARD9	-1.684742478	0.007138682
AAR2	-1.684167241	1.55E-23
GMEB2	-1.682191098	5.67E-06
MTF2	-1.68213546	1.85E-09
PDP2	-1.680370763	0.023038077
NPIPB3	-1.678817369	0.000195057
RBM7	-1.677386801	2.60E-05
JMJD6	-1.676305361	6.94E-06
ARHGEF10L	-1.674412075	0.024872319
DIDO1	-1.672203748	4.92E-08
RPTOR	-1.670122964	3.31E-11
TSHZ1	-1.669448262	4.53E-06
URB2	-1.666818308	3.34E-06
YTHDF2	-1.66607056	5.13E-17
TLE3	-1.664771512	3.23E-12
AGFG2	-1.664098089	0.004514618
GRWD1	-1.662887047	3.49E-15
CHD8	-1.662869291	1.05E-07
RNF169	-1.661811128	0.003181397
C21orf91	-1.6604315	0.041689576
COL18A1	-1.659896058	1.40E-09
PANK1	-1.659623266	0.020591483
ZNF787	-1.658266967	5.91E-31
CCDC130	-1.657212179	1.77E-07
BAZ1A	-1.656396324	0.00129215
FAM160A2	-1.65592046	1.53E-06
LOC151174	-1.65456725	0.011444295
MRFAP1L1	-1.654450901	2.39E-29
DOK1	-1.652882149	5.67E-10
C6orf203	-1.652695503	1.18E-08
WHAMM	-1.652105618	0.000638672
C11orf68	-1.651310219	0.000237019
RIN3	-1.650348046	1.36E-18
TBC1D25	-1.649828005	0.00015767
ZNF343	-1.648673481	0.000464222
RBSN	-1.64178266	0.002108309
ZNF275	-1.640241471	4.86E-06
CRAMP1L	-1.63834201	0.00092379
MC1R	-1.635030183	0.009318219
ZKSCAN8	-1.634557084	0.000323103
BET1L	-1.634067473	9.77E-12
C5orf30	-1.633665753	0.010499029
ZCCHC3	-1.632986881	7.40E-10
NUP153	-1.632431764	2.16E-07
PAPD7	-1.630672164	0.003833984
C20orf197	-1.630263292	0.01067507
CTDP1	-1.629429627	4.72E-09
ZNF337	-1.629062824	0.005893382
TRAM2	-1.628927267	2.63E-10
KIAA0226	-1.628330021	2.00E-05
REV1	-1.627470023	8.35E-07
ZNF839	-1.626960429	0.002600327
SBNO2	-1.626106762	2.89E-06
RABGGTB	-1.625603011	1.71E-09
ZBTB33	-1.624821665	0.000558846
MEF2D	-1.624745998	1.96E-10
FAM156A	-1.623948193	1.45E-08
DNAJC5	-1.622487017	8.17E-37
TIGD1	-1.62070367	0.036560771
ENTHD2	-1.619012664	0.006677429
ANKRD17	-1.617703633	1.57E-06
EPM2AIP1	-1.617631682	0.005135151
NDEL1	-1.616980352	0.003154691
JADE1	-1.616804874	7.76E-19
MTERF4	-1.616006817	3.23E-05
SPRED2	-1.614937039	0.029216337
NFIC	-1.614780943	4.48E-10
TRIB3	-1.612368406	3.17E-15
TET3	-1.612018891	6.00E-05
LUZP1	-1.611844568	0.00074653
POLR1B	-1.611812995	1.41E-15
GTF2B	-1.610632387	0.000105437
UBN2	-1.610621911	0.018722753
DGKQ	-1.608939592	4.18E-05
ZNF280C	-1.608624471	0.000411559
CDCA4	-1.606517062	1.45E-08
FOXN2	-1.60643985	0.002527029
PCF11	-1.606293835	0.033253604
LOC389906	-1.604328114	0.000421359
PIP5K1C	-1.601737597	1.31E-08
DNAJC30	-1.601610138	1.08E-07
WDR91	-1.597679617	0.015801438
CCNE1	-1.596277765	9.70E-07
CDPF1	-1.596088646	0.005977764
ZNF700	-1.595924722	0.002101176
CBLL1	-1.593296089	3.43E-06
AFG3L1P	-1.592675508	1.02E-07
CEBPE	-1.592328558	1.78E-13
ZNF644	-1.592324106	0.000288576
TRIM26	-1.592224765	1.90E-08
ZNF654	-1.590651443	0.007887444
TMEM223	-1.590318439	7.24E-10
KEAP1	-1.589509193	4.22E-35
C14orf80	-1.586808917	7.44E-31
COIL	-1.58533035	5.08E-07
VDR	-1.584935933	2.78E-09
CRIPAK	-1.580147675	0.003621173
ZNF24	-1.578925045	1.93E-05
ADNP	-1.578477221	6.87E-11
DTL	-1.577995473	4.84E-09
HERC2P2	-1.575742943	9.85E-06
PLAGL2	-1.575580186	2.14E-06
FAM53C	-1.575108985	6.31E-08
PTPRE	-1.574914482	0.003693666
STK35	-1.574627073	4.19E-07
ZKSCAN5	-1.574034424	0.000557877
ZFYVE26	-1.573395963	1.50E-06
ACTR8	-1.57154523	2.39E-08
PQLC2	-1.568007435	5.93E-06
B3GALT6	-1.567917524	4.46E-25
C18orf21	-1.567893324	1.09E-08
ARL11	-1.565153485	2.03E-09
CSTF2T	-1.564547163	7.48E-05
HMGXB3	-1.563139053	9.12E-15
REXO1	-1.560392092	2.36E-17
GLTSCR1	-1.560261275	5.29E-05
MCM10	-1.55900131	1.19E-06
ZNF566	-1.558060576	0.03757218
ORAI1	-1.556992936	1.95E-06
RASSF7	-1.556483811	3.19E-09
SECISBP2L	-1.556305417	0.017069389
PLD6	-1.556027531	1.99E-05
SHB	-1.555619063	0.04118879
SH3PXD2A	-1.555159451	0.003173342
DPF1	-1.553589871	0.002499626
RNF4	-1.553483369	2.25E-07
KLF3	-1.551708548	0.025768818
ARRDC2	-1.550839539	5.31E-11
NCBP2-AS2	-1.549353134	2.15E-11
PHIP	-1.549078058	4.88E-08
C2CD2L	-1.547178253	0.016332693
ZNF438	-1.546507151	6.39E-10
FAM219A	-1.54609291	4.98E-05
PRR14L	-1.545511532	0.000178915
PRR3	-1.54550826	9.25E-07
RUNX3	-1.543923943	3.14E-26
GPR84	-1.543559094	1.89E-05
NOD1	-1.541920244	9.16E-07
TFAP4	-1.54167114	1.25E-15
TOP3B	-1.540092772	1.48E-05
RNF122	-1.539765635	0.029461915
SURF6	-1.538401172	2.52E-23
EFNB1	-1.538247115	7.01E-05
GTF3C4	-1.535944765	0.004756525
MBLAC1	-1.535006726	0.007850771
FKBP15	-1.53392207	2.58E-05
PRDM15	-1.532301774	0.024087065
BCOR	-1.5312854	7.12E-05
C12orf65	-1.528357616	9.16E-10
POLR3F	-1.527807476	0.010892451
CKS2	-1.527342487	7.75E-33
DOT1L	-1.524006587	7.11E-12
POLM	-1.521881426	1.70E-07
TAF3	-1.521344669	0.000344718
CCDC9	-1.520435304	1.61E-15
ZNF503-AS2	-1.519719325	0.022607841
TREX1	-1.519378163	1.83E-05
SRCAP	-1.519278122	9.25E-14
AKAP8	-1.519225014	1.36E-13
ABCF3	-1.517850055	2.71E-17
SPSB2	-1.51499958	0.028974796
FAM46C	-1.512178028	2.47E-05
ARFGAP1	-1.509292721	2.32E-24
PIM2	-1.50915609	7.08E-05
POLL	-1.508345097	4.97E-05
GUSBP11	-1.507692207	0.020796057
ZUFSP	-1.506774189	0.036437567
ABL2	-1.506448172	2.80E-05
B9D2	-1.506387928	4.10E-05
TAF6L	-1.506247824	5.11E-09
LACC1	-1.505325479	0.027506343
FUT4	-1.504727652	1.27E-06
RNF31	-1.504647807	3.02E-09
PRRC2C	-1.504609732	0.03179311
C2orf49	-1.501024851	0.019143902
MARCH3	-1.499943619	0.005687937
CBX2	-1.498322955	8.29E-08
GEMIN7	-1.496564841	2.86E-08
LIN37	-1.494001712	6.56E-05
BAHCC1	-1.493416111	0.00031234
FZD1	-1.489842419	0.016115895
SHPK	-1.487021025	0.000712886
CIC	-1.483772637	1.39E-05
RIOK2	-1.482386054	1.93E-11
ZNF330	-1.4817544	7.68E-20
PRICKLE3	-1.48018299	0.000818492
ADAT2	-1.477893976	5.41E-06
RAB33A	-1.477309727	1.26E-08
FNBP4	-1.47452767	0.000154305
SFMBT1	-1.473695478	0.009108785
TNRC6C	-1.473605384	0.009509349
TTLL4	-1.473043346	0.003771187
BRF1	-1.472975579	7.66E-18
DCLRE1C	-1.472849954	7.68E-06
CDC42EP4	-1.472391349	0.009404717
MED22	-1.469601317	3.03E-09
KRI1	-1.466279112	1.47E-14
CEBPG	-1.465558546	5.28E-14
NBPF9	-1.464519794	0.044209919
LOC101927151	-1.463341769	0.001870851
ZNF593	-1.461407246	9.87E-21
HERPUD1	-1.460155931	0.008260199
FANCE	-1.457621245	3.19E-25
APPBP2	-1.456783959	0.002146519
ST20-AS1	-1.455824673	0.030986297
LMO1	-1.455812314	2.96E-06
ZNF507	-1.453838203	0.036092165
CCDC94	-1.453225065	3.01E-05
TBK1	-1.452017851	0.000129511
MED7	-1.449759894	0.001098014
EXO5	-1.447666649	0.045548449
CHAF1A	-1.446482205	4.27E-16
STK17B	-1.446122467	6.75E-06
KLHL42	-1.443270165	0.022887803
TOE1	-1.442143594	1.38E-08
GSKIP	-1.441676939	0.045548449
TRIM21	-1.4407261	2.33E-06
CRTC3	-1.436508466	1.09E-06
PLXNB1	-1.436308245	0.000726246
RAB11FIP1	-1.434665564	0.00036393
THEM6	-1.434654379	1.11E-08
AXIN1	-1.434267457	1.62E-16
RABIF	-1.433914978	5.44E-10
SEC22A	-1.43317925	0.000508834
VPS37A	-1.433080485	0.002750643
FBXO41	-1.432749791	1.12E-05
NAT8L	-1.432280336	4.09E-14
CNOT6L	-1.431221924	2.95E-05
RPP14	-1.430578897	1.73E-05
KIAA1586	-1.430547713	0.010903656
ZMYM1	-1.430529349	0.019204666
E2F6	-1.429684474	2.28E-05
ANKHD1	-1.429555704	1.56E-07
ZNF473	-1.429274706	0.001622261
STAM	-1.428754617	0.027375765
ZNF414	-1.428371029	2.44E-06
BCORL1	-1.42830479	0.009262922
EZH1	-1.426094668	0.005317915
ING2	-1.425909668	1.55E-07
TTC4	-1.425111697	2.05E-15
HIF1AN	-1.424073827	7.28E-12
C17orf96	-1.423893012	2.04E-17
STRIP1	-1.422459397	7.16E-06
C1orf216	-1.421155166	7.38E-09
NR2C2AP	-1.420713949	0.000112271
PRR5	-1.419693779	1.34E-15
CROCCP2	-1.418813322	0.001606089
PNRC1	-1.41636655	0.013964025
MIOS	-1.415349625	5.56E-06
FAM120C	-1.415000122	1.18E-07
C11orf95	-1.412945855	0.003131096
SIRT7	-1.411621578	5.38E-05
HSD11B1L	-1.411556991	0.0074815
DDX26B	-1.410953576	0.02326283
PEX13	-1.410707724	0.004734078
GS1-124K5.11	-1.410213926	0.000679655
KIAA0922	-1.409977083	7.34E-06
TMEM187	-1.40839248	0.000532612
CXXC5	-1.408061732	0.02156833
KIF3B	-1.407544895	1.24E-08
NHSL1	-1.404885834	0.011065757
MTERF1	-1.402553453	0.013075202
ZNF74	-1.401610053	0.001961969
SHOC2	-1.400872323	2.47E-05
P2RY2	-1.399350818	4.16E-10
DLL3	-1.398326576	0.028597496
PPARD	-1.397453219	5.29E-27
EIF4ENIF1	-1.395229099	0.000544838
C18orf25	-1.395061515	0.008578855
PMM2	-1.394271773	5.23E-12
IFFO1	-1.393463436	4.77E-05
GPR85	-1.392276293	0.013395996
CBFA2T2	-1.391770274	0.000113801
ZNF407	-1.389618057	0.00329334
NACC1	-1.389033505	1.95E-15
ZNF267	-1.388983723	0.000747441
ADNP2	-1.387312154	0.000641848
SETDB1	-1.386935305	9.70E-08
ALG2	-1.386045128	0.000423642
ZNF316	-1.384558811	4.20E-06
MTMR3	-1.383101772	0.001304768
SNAPC2	-1.38307999	9.40E-10
FAM78A	-1.382925374	2.57E-05
POLR3A	-1.382149096	3.52E-09
MASTL	-1.381865942	0.037193445
LTBP3	-1.381189213	7.68E-05
ARHGEF19	-1.380591563	0.001606507
ZNF865	-1.379035579	0.000221645
RPUSD1	-1.378830724	1.07E-15
PEX11B	-1.377759147	1.44E-07
SAC3D1	-1.376222546	1.32E-17
ZNF783	-1.375271797	0.011894315
OVCA2	-1.37477201	3.85E-20
METTL14	-1.374634093	0.004085972
DYRK2	-1.374082089	0.005000285
ARL8A	-1.373481864	2.48E-10
ANKZF1	-1.372159494	9.26E-05
ANKLE2	-1.371215789	6.43E-07
FAM76B	-1.370037822	0.037033596
SAMD10	-1.368566851	0.021883762
ZMYM6	-1.368151801	0.00335692
FBXL5	-1.366868317	0.00632291
LOC100288778	-1.364076129	7.17E-07
C9orf156	-1.363552941	0.001003221
MAP2K7	-1.36315733	7.51E-16
MORC3	-1.36291806	0.004323836
UBC	-1.362676716	0.000294506
METTL1	-1.359126734	5.92E-06
FAM53B	-1.358420865	2.93E-12
TNKS1BP1	-1.357499607	0.014431125
TACO1	-1.35691374	2.52E-10
TESK1	-1.356622996	1.70E-05
RGS12	-1.354812324	3.66E-13
DTX4	-1.352887441	0.011190778
RGS14	-1.35272692	0.005954479
RBBP5	-1.352547086	2.20E-05
KAZN	-1.351264129	3.81E-05
ZHX3	-1.351051753	4.55E-05
KMT2A	-1.35018475	3.44E-05
FHL3	-1.348609466	1.19E-13
ZNF341	-1.347683838	0.028675768
POLQ	-1.345395529	0.016121787
B3GAT3	-1.345031858	4.92E-10
PPFIA3	-1.344168284	8.88E-11
KDM5B	-1.341740716	1.96E-05
ISG20L2	-1.340807568	1.52E-14
RBBP6	-1.33967284	3.65E-09
ARHGAP27	-1.337735038	0.000455687
CWC25	-1.335009937	0.002055866
NSUN4	-1.333468802	2.33E-08
EAF1	-1.332239301	1.39E-05
RRS1	-1.330450506	2.11E-20
CHD2	-1.329490356	1.26E-05
CCDC102A	-1.329444024	0.016210333
KLHL18	-1.327966572	0.004083723
ZNF576	-1.327673798	1.16E-06
PRDM2	-1.327444919	0.000288902
CSRP2BP	-1.327289568	0.001727365
CELF1	-1.326404102	3.56E-20
CENPL	-1.325230845	0.000893176
SLC35C1	-1.324931644	1.39E-07
GNB1L	-1.323194465	0.000125143
OXLD1	-1.322397266	7.43E-05
ZNF444	-1.32055428	6.96E-13
FSTL3	-1.320142748	0.007597136
AKAP1	-1.320122364	1.20E-06
ANKLE1	-1.315247395	1.31E-15
LINGO3	-1.314521304	0.026703678
PHF14	-1.312537989	0.013413682
MIEF1	-1.311604346	1.07E-12
FAM175B	-1.310517818	0.000370352
NCKAP5L	-1.310491872	0.00040834
PRKRIP1	-1.309933998	2.30E-11
ZNF524	-1.309439198	1.37E-07
PKD1	-1.308536266	9.13E-06
DUS2	-1.307812036	1.19E-05
FAM72A	-1.306579247	2.80E-05
SDHAF2	-1.306085653	4.88E-05
GATAD2B	-1.305942117	3.64E-05
ZFAND2A	-1.30471865	0.000307826
HSF2	-1.303701263	0.025410502
PANK4	-1.302107497	0.004845908
CDK9	-1.301721877	7.53E-10
RCL1	-1.301586314	3.78E-06
AKAP13	-1.301326436	0.002714293
ZNF451	-1.300805714	9.43E-05
NUP62	-1.298515454	2.07E-18
ZNF410	-1.298361936	4.11E-13
GEMIN6	-1.297512501	1.10E-10
TRAF4	-1.296606033	0.000188704
RNF220	-1.295670181	2.67E-13
UBIAD1	-1.290809983	1.38E-08
MRPL46	-1.290709415	6.81E-11
MRPS30	-1.29064401	2.43E-07
CYTH2	-1.289931877	1.13E-15
PTP4A3	-1.288997779	0.000122615
ZNF84	-1.28859891	0.000670876
RTF1	-1.287229499	0.014310847
SSH2	-1.285148328	0.003804889
HMGN5	-1.280609673	0.049231835
GON4L	-1.280534411	0.000181094
COG3	-1.278813074	6.19E-07
ZKSCAN1	-1.27812952	4.88E-06
TRIP11	-1.277297801	0.03375
EPC2	-1.274274276	0.037388817
MLXIP	-1.272971089	1.61E-12
ULK1	-1.270801655	2.72E-10
SLA	-1.268962425	2.40E-06
PLEKHM1	-1.266254567	0.000671885
FAM160B1	-1.266023103	0.049992787
PIK3R3	-1.265251801	0.011858821
SLC25A19	-1.263335331	1.44E-06
CHST10	-1.261262751	0.001191173
C7orf25	-1.260187428	0.01047377
HKR1	-1.258149317	0.046780931
SUV39H1	-1.257780464	2.45E-16
KNOP1	-1.25748022	0.00074653
TRMT61A	-1.256619026	2.34E-14
PEX14	-1.256399742	5.03E-07
PIAS4	-1.255875102	6.10E-08
BTN2A1	-1.255263812	0.015610257
PHF12	-1.255245845	0.017688548
ARID5A	-1.254438807	7.50E-05
BCL2A1	-1.254204092	4.26E-05
RAP2B	-1.252952421	4.98E-08
OPA3	-1.252832545	5.05E-05
TEX10	-1.251788755	7.16E-06
IL16	-1.251771019	0.045880081
SH2B2	-1.251459506	0.005665656
CDR2	-1.251346249	0.001167034
TBCCD1	-1.251133161	0.025061601
CYP2R1	-1.249917736	0.011667733
XKR8	-1.247344169	0.011620256
RNF168	-1.247232305	0.011550161
PHLDB3	-1.247084373	0.045880081
TRMT10C	-1.246456163	1.17E-08
FOXK2	-1.245093521	2.96E-11
WAC	-1.24449287	1.80E-06
SCAND1	-1.243251439	3.83E-24
SBK1	-1.242185135	0.00558741
FAAP24	-1.239379271	0.004479563
OBSCN	-1.238093359	0.024569421
PER2	-1.238021532	0.022474937
BRIX1	-1.237513075	5.28E-14
SMURF1	-1.236229428	0.002905451
PDDC1	-1.234811823	2.57E-10
GLCCI1	-1.230778783	0.013843442
NOP2	-1.229088166	7.74E-11
RPRD2	-1.228475886	0.003171026
MAU2	-1.227110892	2.28E-06
UTP23	-1.224921573	0.007277759
TECPR2	-1.224354248	0.005461014
SLC45A4	-1.223248148	0.019373101
GNAZ	-1.223183899	0.020941035
POLR3D	-1.219902719	2.04E-05
ATG4D	-1.219524846	1.34E-05
VEZF1	-1.217380639	0.00042099
SUFU	-1.217350826	0.000251517
LINC00116	-1.217049691	5.12E-09
FBXO43	-1.213742277	0.022620009
TBC1D10B	-1.212789052	3.16E-14
NR2C1	-1.209353122	0.005909473
ZNF197	-1.208996595	0.032521478
IP6K2	-1.208831365	0.000218924
SLC3A2	-1.208331207	5.35E-12
PFKFB4	-1.208213644	0.001657302
F8A1	-1.207040296	3.41E-11
BCL2L1	-1.20594656	3.84E-13
AP4B1	-1.20543597	0.000154212
LIMK2	-1.204630014	3.81E-07
P2RY8	-1.204235058	1.33E-18
FAM120B	-1.204139969	0.00581185
TNRC6A	-1.203757076	0.001408209
C3orf62	-1.203578545	0.03242772
KIF21B	-1.201931551	0.000202728
COL7A1	-1.20144539	0.002700839
HBP1	-1.199703713	0.012754309
PLEC	-1.199344967	2.49E-06
MPV17L2	-1.199153102	6.24E-07
ZNF777	-1.198807987	2.82E-06
C9orf114	-1.19871611	6.84E-17
LMO4	-1.198486319	6.48E-09
RIN1	-1.197713454	5.73E-07
HS6ST1	-1.197495146	2.72E-11
TUT1	-1.197346287	1.02E-05
WIBG	-1.196557878	7.25E-07
MDM4	-1.195892278	0.001932283
NR2F6	-1.195728646	5.80E-05
CASP2	-1.194800639	2.22E-07
NDST2	-1.194168906	0.015885505
C16orf54	-1.194140273	0.004109478
OGFR	-1.192799564	1.15E-08
COX19	-1.192263758	1.18E-07
TBC1D17	-1.189677054	0.001878215
YTHDF3	-1.187890733	0.003557879
SAP30BP	-1.187123389	4.45E-10
C1orf159	-1.18644651	0.000166278
TTI2	-1.186405063	0.000305994
ANKS3	-1.186127551	0.001797934
ZNF768	-1.184052919	1.49E-17
LSM8	-1.18029482	1.72E-08
TXLNG	-1.178927487	0.000557916
RPP25	-1.178529112	7.08E-15
CENPJ	-1.178304117	0.037615216
TSC1	-1.178092416	0.040007783
TRAF3IP2	-1.177925241	0.026637751
NOL4L	-1.176843519	0.002418036
GNA11	-1.176086628	0.048076725
MON1B	-1.174915713	0.036724646
ELF4	-1.172066448	1.17E-06
NELFA	-1.171266663	6.88E-14
TXLNA	-1.171127777	2.35E-07
MANBAL	-1.170006778	0.001026128
HIST2H2AC	-1.169853331	0.011420147
WDR62	-1.169284882	5.37E-12
NCK1	-1.168282759	0.013814296
MCAT	-1.166883868	6.61E-05
BACH1	-1.166731193	0.032492316
CRKL	-1.166682727	2.99E-05
HEXIM1	-1.166429494	1.66E-09
PELI2	-1.166075034	0.03451753
KCNN4	-1.166012406	0.001692976
TPRA1	-1.165487354	4.73E-11
RELB	-1.165422126	0.005776083
SMAD4	-1.165000305	4.16E-05
ATL2	-1.164855373	7.43E-05
ZNF195	-1.161324502	0.00657312
NUFIP1	-1.160661158	1.42E-05
TLR4	-1.159938464	0.011503767
PI4K2A	-1.159833169	0.002224824
PDRG1	-1.159297942	7.67E-08
ASB1	-1.159286033	0.000841767
NCOR1	-1.158341189	0.041704585
PKD1P1	-1.157012247	0.000544838
KIF18B	-1.154312319	6.70E-05
TTF1	-1.15334408	0.000561118
TMEM184B	-1.152944998	0.000147575
TRIM59	-1.151165446	0.002146865
IFRD1	-1.150946246	0.000117174
ZNF516	-1.149441222	0.010656966
TNFAIP8L2	-1.149080755	7.42E-11
WASH3P	-1.148628251	5.88E-05
MSMO1	-1.146808478	0.018911569
TMEM121	-1.145309718	0.004754665
PUS1	-1.145140564	5.58E-06
ZNF688	-1.144051925	0.00054617
SEMA6B	-1.143773656	2.61E-06
RBM25	-1.143412837	3.26E-08
WDR24	-1.143309528	3.48E-07
LRRC8A	-1.143211475	0.001152696
MAPK8IP3	-1.141162017	0.03451753
OPRL1	-1.14010141	0.004807095
RAB9A	-1.139583483	0.002199034
CCDC85B	-1.138005154	1.73E-24
SEC62	-1.137652345	0.007106618
HEIH	-1.136704665	1.28E-06
ABL1	-1.135422372	2.36E-06
NUPL2	-1.134233319	0.007636988
ST3GAL1	-1.130132062	0.000396438
ELMOD2	-1.128494694	0.009979357
GTPBP2	-1.127811554	2.24E-06
ZFP64	-1.12752389	0.03612874
SIN3B	-1.126878403	5.04E-05
INTS6	-1.126000508	9.05E-05
TPGS1	-1.122036334	3.25E-05
COMMD5	-1.121829504	1.42E-11
RNF121	-1.121039388	0.000771263
NAT6	-1.120458982	0.019745282
GTPBP3	-1.119836778	0.000156365
THEMIS2	-1.118129679	0.000645972
FAM72D	-1.118032138	0.001921458
DDX31	-1.117700091	0.015263455
FXR2	-1.115735885	0.003621173
FAAP100	-1.112517721	2.24E-05
AP5S1	-1.111750545	8.03E-05
FIGNL1	-1.111292349	0.002184176
RBAK	-1.109347339	0.023645387
ACBD3	-1.108841218	0.003077537
GOSR1	-1.108056049	5.86E-06
RRP7A	-1.107076327	3.54E-20
TRIM65	-1.106566794	3.14E-09
FBXL15	-1.106178418	3.75E-05
TGFBRAP1	-1.105852265	0.0004643
TUBGCP6	-1.104184813	0.005052872
SIAH2	-1.103523625	5.41E-06
AMBRA1	-1.101669925	0.013953183
C2CD2	-1.101173638	0.02982741
ERF	-1.100830784	0.000778919
RXRA	-1.100542617	8.16E-22
SZT2	-1.100276107	0.01059345
FCGR1A	-1.099788379	0.000295503
MTHFSD	-1.0995126	0.014477237
JMJD4	-1.096064742	7.31E-06
RANBP10	-1.095960682	0.008425301
GRAMD1A	-1.093502786	3.76E-05
PHC2	-1.09266612	4.58E-17
CXorf40A	-1.09072141	6.60E-09
KIF18A	-1.090267086	0.009174478
ARHGEF2	-1.088690133	7.83E-07
FLAD1	-1.088555372	1.84E-08
CDK13	-1.085848847	0.000251081
WBP1L	-1.085073808	0.002902948
PML	-1.083792004	8.06E-05
ZNF335	-1.083693387	0.003171026
CTCF	-1.082960368	7.40E-08
CTIF	-1.082273691	0.038249153
SPHK1	-1.082012088	2.13E-05
DHX33	-1.081498122	0.001297594
PIF1	-1.081492166	0.036724646
SPTY2D1	-1.081411282	0.046274654
C19orf47	-1.080276067	1.30E-05
ZNF770	-1.080075048	0.000500257
TMEM57	-1.080021683	0.000468403
PRDM4	-1.077882328	0.045363994
BAG4	-1.075353519	0.000561858
RBM22	-1.075302895	5.03E-07
TBKBP1	-1.074714586	0.009856624
SPRYD3	-1.073237638	1.11E-05
AKAP8L	-1.07278913	1.13E-09
INSR	-1.072289416	4.35E-06
RELL1	-1.069164133	0.000764483
SREK1IP1	-1.069004559	4.37E-05
KLHL22	-1.067564768	0.039847284
C10orf2	-1.065746918	7.40E-08
PSD4	-1.065109256	6.28E-06
JADE2	-1.063966569	6.33E-05
SLC20A2	-1.062977816	0.001454063
MGA	-1.062619983	0.016630684
ASXL1	-1.06004197	3.72E-07
CRTC1	-1.059996764	1.27E-05
LDLRAP1	-1.059220536	0.004613381
DYNC1LI2	-1.058014371	0.000516282
ACTR5	-1.057605246	0.012110962
MAVS	-1.056107882	7.61E-09
MND1	-1.05505564	1.77E-06
RLIM	-1.053227325	8.16E-09
SLC8B1	-1.05119475	0.00016361
TIMM9	-1.050426562	6.49E-06
KBTBD2	-1.050120074	0.033817857
RNF219	-1.047790565	0.0171422
RLF	-1.047525779	0.032512184
RRP1	-1.046383287	3.24E-07
MKNK2	-1.046082946	3.02E-17
ZNF609	-1.044999183	0.037296884
TCF20	-1.044899143	0.001674679
DNAJA2	-1.042742157	6.80E-06
TSNARE1	-1.041611911	0.000176811
INPP1	-1.041350644	0.047662713
NFATC3	-1.0372615	2.24E-15
TMEM86B	-1.036796305	0.002355903
PEX16	-1.036616292	5.90E-05
SELO	-1.033426181	1.38E-05
SCRIB	-1.032492876	0.005546473
NSUN5	-1.030239657	6.03E-09
ANKRD10	-1.028239398	8.35E-07
PHF20	-1.027703814	0.001130217
TLK2	-1.02715713	0.002189516
SLC12A9	-1.026086105	8.25E-06
TRIM8	-1.025841303	0.000130884
PELP1	-1.02539985	6.57E-11
SLC29A3	-1.023529979	0.030632405
RBM33	-1.022422092	0.004536384
RECQL5	-1.021926249	0.026939672
TRIM16	-1.020460932	0.018529699
FMNL3	-1.01839491	0.004598969
POP1	-1.016975443	0.000933511
CCM2	-1.016151839	9.95E-12
SH3BP2	-1.014963554	9.01E-06
CHMP7	-1.013253582	1.63E-07
ZRSR2	-1.012619864	0.000116126
NDUFV3	-1.012592525	1.51E-06
MAT2A	-1.01203239	8.12E-07
ZRANB1	-1.011898293	0.000155167
BRD9	-1.011419879	9.33E-06
TM2D2	-1.010474659	1.93E-07
CSNK1D	-1.010278816	7.72E-13
CIR1	-1.009858651	8.41E-06
DCP1A	-1.008830415	0.001574514
ANKRD54	-1.007417364	3.64E-05
FAM102A	-1.007355106	0.029543415
CARKD	-1.006832108	0.004675283
ARHGAP35	-1.005146192	7.68E-08
CREBZF	-1.005007113	0.012848994
SMAD6	-1.004913979	0.034506865
CEP152	-1.004718822	0.032688874
TNFAIP8L1	-1.003533128	2.82E-06
ICAM2	-1.003356869	0.037388817
UQCC3	-1.003108987	5.30E-09
BRAT1	-1.002353152	2.96E-10
AP4M1	-0.999873078	0.029735538
OSBPL5	-0.999119051	0.000233149
SLC20A1	-0.997269384	5.64E-07
WDR33	-0.996704984	7.21E-09
C17orf62	-0.993684193	1.85E-06
EVI2A	-0.993666829	0.031537792
TRIM33	-0.990976836	0.007712984
ZDHHC5	-0.990064568	7.16E-12
PIK3R5	-0.989993424	0.000293804
TRAIP	-0.987946031	0.001988902
CHKA	-0.98770287	3.47E-09
MRPS17	-0.987081391	4.46E-05
GGA1	-0.982818957	0.000196838
MRPL14	-0.981051747	1.03E-16
BAIAP2	-0.980941854	0.005179378
PYCRL	-0.980339691	0.001964033
SMIM12	-0.980041724	3.72E-12
SAFB2	-0.97952113	3.80E-12
DBP	-0.979358017	0.000353287
ANKRD11	-0.97677242	0.000100937
PET117	-0.973988803	0.01138694
ALKBH1	-0.973910545	0.017172166
THAP3	-0.973713778	9.19E-13
DIRAS1	-0.972057859	0.014572151
C7orf49	-0.969463665	0.004289895
FUT7	-0.967538779	1.65E-06
DVL1	-0.96681814	0.00687459
HDAC7	-0.966787015	9.15E-05
ZNF226	-0.966165326	0.021883762
PRR22	-0.966037094	0.024641367
LARP4B	-0.965815358	1.64E-06
TBRG4	-0.963773564	1.98E-12
FAM57A	-0.963371749	9.71E-05
SEMA4B	-0.9632943	0.00582607
PRKD2	-0.963055529	1.78E-05
JAGN1	-0.961958063	9.82E-11
IST1	-0.960985778	6.84E-09
ZNF274	-0.95929967	0.008748035
APEX2	-0.958511761	6.31E-07
ZNF266	-0.957692984	0.001205775
BIK	-0.955804206	0.020706488
DHX30	-0.955525389	2.20E-13
BNIP1	-0.955471421	0.004446437
TOP3A	-0.955159721	0.035224682
ZNF639	-0.95357664	0.014056543
EP300	-0.951276713	0.043736364
CCDC51	-0.951058409	0.000233739
CREB1	-0.950943742	0.002543039
TUBB4B	-0.949595797	2.96E-06
NOTCH1	-0.949053765	1.34E-05
GNL3	-0.94892355	4.26E-20
TBC1D20	-0.946650426	0.002559065
LOC148413	-0.946571876	0.000124644
RELA	-0.94600911	0.003552659
KCTD2	-0.94555876	0.000284626
BIN3	-0.945416458	5.96E-06
CLK3	-0.945263946	0.018908489
POU2F1	-0.945154649	0.000930528
CPSF7	-0.944509885	0.000397125
PKNOX1	-0.944064683	0.001161284
ZBTB17	-0.942775659	0.000176222
METTL13	-0.942695471	1.84E-05
HECA	-0.94250096	0.006289991
TOM1	-0.939717974	3.31E-06
SETX	-0.938717568	0.013220599
NKTR	-0.93850211	0.003769824
UHRF2	-0.937599089	0.01705459
AMDHD2	-0.936623153	0.009722967
DGKD	-0.934286282	1.10E-06
VPS37C	-0.934247583	0.001633713
TMEM104	-0.934188562	4.89E-07
RBM34	-0.931712176	2.26E-08
NIFK-AS1	-0.931033493	0.042385971
ZNF692	-0.927607127	0.026836763
PDXP	-0.92608717	0.001813168
TPRG1L	-0.925758523	0.000680337
PRPF38B	-0.925563285	0.005282501
PBDC1	-0.924790139	9.77E-05
PAQR4	-0.924593885	6.00E-10
ABHD15	-0.924308118	0.003362053
SLC25A37	-0.923666789	3.32E-07
CDCA2	-0.922985516	6.66E-05
PDE12	-0.922621657	0.003808991
SLC23A2	-0.92181634	0.001797934
EPB41L4A-AS1	-0.921635966	0.009355704
NAA40	-0.918817221	0.029150196
LMF1	-0.916850078	0.020565763
PPP1R8	-0.916163433	4.19E-07
SLC25A29	-0.914137524	0.000536883
MRPS2	-0.913884831	1.51E-06
TIMM22	-0.911173295	6.92E-06
UBE2O	-0.909924864	8.64E-05
BSDC1	-0.909101196	0.000417059
FBXO11	-0.907986648	0.00308117
PRKCD	-0.907613075	1.93E-08
D2HGDH	-0.905958085	0.001780097
TMEM203	-0.90586456	2.75E-05
TEX264	-0.905858654	1.13E-10
MGRN1	-0.904889932	0.00025887
MORC2	-0.904220684	0.000636618
RNF216	-0.901642702	2.67E-06
WDR36	-0.897317502	0.000217483
PIDD1	-0.896835186	0.000182715
MARCH9	-0.895548913	0.029779324
PIGC	-0.892564085	0.000108599
MON1A	-0.890936573	0.000102864
ELOF1	-0.890377316	7.00E-08
GIT1	-0.888388861	1.83E-05
ZC3H3	-0.887098869	0.002294498
METTL16	-0.886631632	0.00447733
ADGRL1	-0.882811487	3.19E-07
TIMM10B	-0.882650843	0.001530065
QRICH1	-0.882214513	1.20E-06
FRMD8	-0.881627939	0.044504294
CAMK2N2	-0.881316367	0.018472889
TUBA4A	-0.880526689	3.65E-09
CTDSPL	-0.880379499	0.00021901
SMAD3	-0.879993005	0.024954156
MBP	-0.879330087	1.87E-08
FAM89A	-0.877967737	0.004098591
ZFPL1	-0.876196103	0.002591507
MALSU1	-0.875873862	1.41E-05
CC2D1A	-0.875856831	0.001575835
TIMM10	-0.875452142	1.57E-05
C11orf57	-0.874810314	0.000537809
NARFL	-0.874226926	0.00419968
MTMR4	-0.874058193	0.005470037
PSMG3	-0.874040969	1.29E-07
TJAP1	-0.87341625	0.000474074
GAK	-0.873002413	4.03E-09
RPL22L1	-0.872205468	0.000666576
SLFN11	-0.871193655	0.042937059
IKZF1	-0.869492365	1.07E-07
ETV5	-0.868818525	2.91E-06
FBXO38	-0.868799522	0.044271791
ZNF362	-0.867203423	0.044888466
FAM20C	-0.866659372	8.40E-05
TRAPPC12	-0.866335009	0.002663478
OTULIN	-0.865446279	0.004262011
ABHD17C	-0.865065632	2.99E-06
NACC2	-0.864322363	0.002105731
ERCC6L	-0.863773276	0.010131477
SFSWAP	-0.863309942	0.000462458
SREK1	-0.863227858	0.047025095
EMC6	-0.86252134	0.027285907
WDR75	-0.862357924	7.21E-10
PPP6R3	-0.862081116	0.000108054
ZBTB2	-0.860915495	0.015587096
SEPHS2	-0.859875603	4.61E-06
ECE2	-0.859284553	1.02E-05
AIMP2	-0.858960037	1.53E-09
IL17RA	-0.852311291	5.93E-06
ORAOV1	-0.851806729	0.041618381
CCSAP	-0.85173121	0.02771003
PDF	-0.851470094	9.23E-05
ZBED1	-0.85142214	0.011758918
TRPM2	-0.851189811	4.09E-11
WDR81	-0.849487979	0.000110951
PHAX	-0.849234645	0.016138283
DGCR8	-0.849186847	0.000304307
INO80B	-0.847662737	0.016228161
ST20	-0.847592818	0.001264941
CCDC88B	-0.846516858	9.46E-05
MUM1	-0.846324475	0.000102864
YRDC	-0.845211277	0.00639969
ZDHHC18	-0.845136485	0.000852005
SLC19A1	-0.844851642	3.80E-11
VPS33B	-0.844647076	0.006561112
FBXO10	-0.844632694	0.028949651
FTSJ2	-0.841243269	8.37E-06
LRWD1	-0.841000469	0.000335964
RUNX1	-0.84063952	1.21E-05
MLLT1	-0.838146023	5.03E-07
TIMM8A	-0.837562497	0.000101861
STK10	-0.837373073	3.26E-05
MEIS1	-0.836468826	0.000526929
LUC7L	-0.835103197	1.17E-06
RNF166	-0.834736755	2.20E-05
SYS1	-0.832042031	0.000433987
LRCH1	-0.831200311	0.043706469
ESRRA	-0.830017482	5.12E-05
IBA57	-0.829579464	0.015172964
PITX1	-0.829501261	0.001385237
ATG2A	-0.829254651	0.012773489
PISD	-0.829203666	0.000324094
NAGLU	-0.828969228	1.80E-05
ARHGEF18	-0.828776866	1.75E-05
POLH	-0.828566512	0.018781325
EID2	-0.826713477	0.003968754
POM121	-0.825462003	9.32E-08
SURF2	-0.824926304	0.00025008
EHD1	-0.824357209	2.66E-06
NDUFAF4	-0.823582333	0.000307189
RAD9A	-0.8233607	0.005219312
PIGM	-0.822501463	0.030594069
MRPL27	-0.822382556	2.80E-05
PRPF39	-0.819984824	0.029691777
PRPF6	-0.819364232	9.25E-14
TAF1C	-0.819047851	0.009509349
ILVBL	-0.818922172	9.51E-09
AMD1	-0.816691754	5.34E-05
MRPL15	-0.814616782	9.86E-06
RABGGTA	-0.814161009	0.041496509
AGAP3	-0.813625769	0.000707798
ITPKA	-0.8119218	0.00163097
EPHB4	-0.811493015	0.000778919
RASSF5	-0.807486814	0.018720311
ASB13	-0.805507513	0.001045045
DPF2	-0.802675993	0.001255341
RNF146	-0.802071823	0.027690373
SH2B1	-0.801820517	0.022425951
MBD3	-0.801404312	4.27E-11
UBE2J2	-0.80133738	3.90E-09
FBXO45	-0.800756955	0.03558072
PLEKHO1	-0.800288941	3.15E-06
SLFN13	-0.799160526	0.011452283
FAM134C	-0.79907076	0.004375779
STOML1	-0.797506276	0.022688779
DIABLO	-0.79653522	3.77E-05
GPCPD1	-0.795598531	0.003777498
SYNJ2	-0.795469065	0.006536414
NFE2L2	-0.795340465	0.001007364
RAP2C	-0.795229203	0.00898551
KIF23	-0.793598092	0.001400534
RAB44	-0.793457709	1.30E-07
CNOT8	-0.792886211	0.000109516
SLC52A2	-0.790569282	6.85E-05
ZNF592	-0.789944178	0.002437515
FAM207A	-0.789156441	3.28E-06
INCENP	-0.788941433	0.04381574
TBC1D22B	-0.788619254	0.042591945
TP53BP2	-0.787718554	5.67E-05
C3orf80	-0.787303018	0.01086258
DERL2	-0.786812142	0.01694626
RNMT	-0.786216226	0.005309324
TRIP10	-0.785682279	0.007844538
GET4	-0.784182248	1.88E-08
GFER	-0.782634975	0.006816388
SPATA33	-0.780834716	0.034506865
PLAU	-0.779939365	0.003191981
CCDC101	-0.778834212	0.000464616
C12orf10	-0.777499687	0.000248019
DOK2	-0.775619372	7.41E-06
TAB1	-0.774717001	0.024469481
SETDB2	-0.77442647	0.000202547
CDCA5	-0.772977785	1.10E-08
MARCH7	-0.771433148	0.001205672
MVB12B	-0.77125543	0.001763491
ABT1	-0.770674519	2.80E-05
DDX56	-0.770662547	4.87E-05
SSSCA1	-0.768449996	0.003506804
C1orf52	-0.766876698	0.006432774
MRPL36	-0.76665592	0.005052044
RTN4R	-0.765416239	0.034829303
C1orf35	-0.764524422	4.05E-07
POLR1E	-0.763919794	1.07E-05
SLC25A38	-0.762643471	1.17E-05
DCAF15	-0.757669535	8.57E-05
TOMM40L	-0.756890858	0.000517186
MDM2	-0.755375561	0.022256789
NTMT1	-0.755185691	4.68E-06
FOXK1	-0.7550151	4.27E-06
AKR7A3	-0.753664324	0.046037368
MTG2	-0.751441714	0.032900397
MRPL55	-0.751202538	3.97E-10
N4BP2L2	-0.750907482	0.007492429
ING5	-0.750516858	0.009987442
C19orf25	-0.748054333	0.004647188
PTPN7	-0.747578027	4.88E-08
ZC3HC1	-0.746368172	0.002268073
EXOSC9	-0.741611043	0.001753168
DNAJB12	-0.741505251	0.000204914
WWP2	-0.740598998	5.40E-06
TNPO2	-0.739547017	0.000402071
TXNDC11	-0.737364156	0.003657115
CCDC59	-0.737098687	3.61E-05
VAMP2	-0.736185819	0.037783291
ZFYVE21	-0.73493751	0.025151471
CLUH	-0.734860298	4.19E-07
TRABD	-0.734398873	1.74E-06
KAT5	-0.734389011	0.009686132
EIF5B	-0.734145184	0.0380369
USP31	-0.734004265	0.019360662
SDF2L1	-0.733398659	4.67E-06
WDR6	-0.733375418	1.59E-09
ISG15	-0.733074515	1.43E-06
MRPL2	-0.732737572	4.36E-08
PPP2R2A	-0.731816046	1.69E-07
FBRS	-0.73058076	5.92E-05
FKBP2	-0.730464335	1.19E-06
TMEM222	-0.728334988	1.32E-05
PLCXD1	-0.726551761	0.004396331
MSL1	-0.724842485	0.027002273
SMG9	-0.724731972	0.000117454
PRKAB1	-0.723921592	0.032161344
ARMC8	-0.722554819	0.013898033
DENND3	-0.722452321	2.42E-13
NFYA	-0.720478427	0.005771218
SAFB	-0.720296373	5.20E-06
PRCC	-0.719901993	1.75E-06
XRCC3	-0.719553066	0.009238276
LINC00493	-0.718695235	0.005179378
CAD	-0.718567353	9.33E-05
TOR1AIP2	-0.717765107	0.000417059
RBM38	-0.713519457	0.000443308
ARID1B	-0.71322498	0.010630395
PSMG4	-0.713164523	0.00069742
PRKCQ-AS1	-0.713032916	0.024294683
NLE1	-0.711294483	0.000318864
C12orf45	-0.711005038	0.017180579
DHX32	-0.710787675	0.028840871
NADSYN1	-0.710543992	0.033076036
[truncated: 2,535 more rows]
