# Supplementary material for: Multi-omics analysis reveals LARP1 as a key integrator of translation and metabolism in AML
Source: Oncogenesis. 2026 May 16;15(1):37. doi: 10.1038/s41389-026-00623-3 (PMC13346483; doi:10.1038/s41389-026-00623-3)
Supplement: Supplementary file 8 — Table S7 [file 41389_2026_623_MOESM8_ESM.csv]

Table S7. Differentially expressed genes identified by RNA-seq of polysome-associated RNA from sgNT U937 cells treated with combined vistusertib and enitociclib (mTORi + CDK9i) versus vehicle control. Columns list gene symbol, log2 fold change, and adjusted P value (padj).
Gene;log2FC;padj
MARCH3;-1.77270946;0.000771712
MARCH7;-0.874271397;0.000177589
MARCH8;-1.415343007;0.005825671
MARCH9;-1.682444045;9.96E-06
SEPT2;1.019080268;2.89E-12
SEPT6;0.767505651;0.000689079
SEPT7;1.086607727;5.22E-25
SEPT15;1.069308638;3.65E-15
AAAS;0.444642336;0.045912572
AAGAB;0.535842043;0.000279328
AAMP;0.358286149;0.011947949
AAR2;-1.990500674;2.27E-32
AARS;0.623158233;0.000205401
AARSD1;0.557722206;0.003733903
AATF;0.663030624;1.60E-05
ABCB10;1.089576283;7.40E-05
ABCB7;1.571188281;4.74E-10
ABCB9;-1.36266578;0.02368033
ABCC4;1.286573369;1.29E-07
ABCD1;-0.956600507;0.000222767
ABCD3;1.234578854;3.64E-06
ABCE1;0.610461494;0.000292838
ABCF1;-0.325955845;0.006064165
ABCF3;-1.102732344;9.23E-10
ABHD13;-1.343406196;0.004941075
ABHD14B;0.468679457;0.012147234
ABHD16A;0.663193929;0.000486765
ABHD16B;-2.370298574;0.026723856
ABHD17B;-2.066767628;0.00460773
ABHD17C;-0.498001162;0.010354654
ABHD2;0.843055634;5.98E-06
ABL1;-0.954661423;7.95E-05
ABL2;-2.247911314;1.71E-10
ABRACL;0.418220335;0.000131711
ABT1;-1.752281837;5.18E-23
ACAA1;0.420151467;0.022654758
ACAA2;0.785409841;2.97E-08
ACAD9;0.600259453;0.003536077
ACADM;1.813407575;1.07E-11
ACADVL;0.706883031;1.24E-06
ACAP1;0.50219842;0.006338982
ACAP2;0.895145714;0.004543942
ACAT1;1.006500197;4.52E-17
ACAT2;0.522916451;2.72E-05
ACIN1;0.43764349;0.003474077
ACLY;0.545632574;2.90E-07
ACO1;0.777705854;0.001180768
ACO2;0.549489347;0.000484903
ACOT7;0.571446016;1.74E-06
ACP1;1.009436207;2.18E-15
ACSL4;1.122414169;3.15E-06
ACSL5;0.747644071;3.40E-06
ACSS1;0.732550511;0.001404067
ACTL10;-4.512324822;0.025749814
ACTL6A;0.632180489;0.000248229
ACTN1;0.742337075;1.12E-10
ACTR10;0.672498099;0.01162759
ACTR1A;-0.245908449;0.033331427
ACTR1B;0.603907378;0.020589289
ACTR2;1.271369052;4.79E-16
ACTR3;0.789060527;4.29E-20
ACTR6;1.108519147;4.36E-05
ACTR8;-0.60908284;0.04867505
ACVR1B;-1.360190595;0.008491617
ACY1;0.368313062;0.020767959
ACYP2;1.094825586;0.001936713
ADA;0.822210182;1.37E-07
ADAM15;0.348724398;0.021058784
ADAM9;1.459100188;9.74E-05
ADAP1;-0.528084865;0.000112518
ADAP2;-6.726277791;0.01851651
ADAT2;-1.545430919;1.62E-06
ADAT3;-3.736578404;1.97E-14
ADCK2;-0.545293238;0.003624434
ADCY9;-0.980345602;0.024102683
ADGRA2;0.41480586;0.00341435
ADGRE2;0.761355281;0.040857016
ADGRG3;5.599979198;0.011006599
ADGRL1;-0.911480737;1.04E-07
ADH5;0.6962579;2.10E-07
ADI1;0.788647195;2.30E-06
ADK;0.703258566;6.55E-05
ADNP;-1.308174571;7.33E-08
ADNP2;-0.95251886;0.022787606
ADO;-2.889285215;2.14E-09
ADPRHL2;-1.854801959;2.32E-15
ADPRM;-1.853521829;0.019139217
ADRB2;-3.2549765;0.000621973
ADSL;0.668616564;0.000163579
ADSS;0.875622654;3.46E-07
AEN;-3.065608475;2.73E-26
AES;0.264853069;0.012287605
AFF1;-0.616582116;0.046008112
AFF2;0.91694099;5.72E-08
AFG3L1P;-1.007344979;0.000959079
AFG3L2;-0.320891569;0.013186065
AGA;0.808888864;0.016203889
AGAP2;-1.658886425;0.002487454
AGAP3;-0.67745829;0.005368471
AGAP4;-1.548299575;0.032942141
AGAP6;-1.770750032;0.00103576
AGAP9;-2.225043532;0.001593307
AGBL5;0.616400393;0.006306452
AGFG2;-1.843873764;0.001312576
AGK;1.401022009;0.000342042
AGPAT1;0.809339287;1.07E-05
AGPAT4-IT1;-6.587799405;0.000293539
AGPS;0.582077548;7.46E-06
AGTPBP1;0.695245698;0.004093876
AHCTF1;-0.755957217;0.032829277
AHCY;0.511066922;0.001076117
AHCYL1;0.954395371;0.001144814
AHDC1;-4.592397343;1.95E-06
AHNAK;0.602091251;0.025270952
AHRR;-1.848840875;0.000180788
AHSA1;0.63797718;1.49E-06
AIDA;0.720295148;0.023950716
AIFM1;0.755818019;1.73E-05
AIM2;6.825464497;0.001843876
AIMP1;0.759166762;1.31E-05
AIMP2;-0.692116987;1.52E-06
AIP;-0.327446952;0.029974434
AK2;0.361034004;0.000158582
AKAP1;-0.910022921;0.001072108
AKAP10;-3.268857695;9.98E-07
AKAP13;-1.330395588;0.001893868
AKAP17A;-2.002396024;3.16E-08
AKAP2;-0.505454499;0.000193878
AKAP8;-0.716857742;0.000825817
AKIP1;0.488688639;0.022783744
AKIRIN1;0.592304622;0.000418371
AKIRIN2;-1.883553776;8.10E-18
AKNA;-0.797936014;0.001049523
AKR7A2;0.621107002;0.001957821
AKT1S1;-0.531132525;0.020609292
AKT2;-0.511612916;0.006811341
ALAD;1.195697688;0.004586013
ALDH18A1;0.855514874;2.75E-11
ALDH1B1;-0.536430582;0.044201751
ALDH9A1;0.733986922;2.25E-06
ALDOA;0.403725047;0.00368907
ALG10B;-1.496299162;0.023969058
ALG2;-1.896608715;7.82E-07
ALKBH1;-1.227438732;0.001758368
ALKBH2;-1.249372049;4.83E-12
ALKBH4;-3.048011572;1.08E-23
ALKBH6;-0.69708459;0.014510081
ALOX12-AS1;5.990713444;0.045647889
AMD1;-1.832641705;1.64E-21
AMIGO3;-1.560444979;0.005208686
AMMECR1L;-2.363893034;3.42E-10
AMPD2;-0.588923509;0.041602922
AMPH;7.791720577;0.00060571
ANAPC13;-0.461975262;0.026404971
ANAPC15;0.386856054;0.032480383
ANAPC16;0.710460407;5.97E-06
ANAPC4;0.908565646;1.76E-05
ANAPC7;0.587900809;0.002479539
ANKHD1;-1.251336898;4.97E-06
ANKLE1;-1.111622787;1.69E-11
ANKLE2;-0.699584183;0.017040839
ANKMY2;0.854238958;0.004882022
ANKRD10;-0.988137341;2.06E-06
ANKRD11;-1.135261973;4.40E-06
ANKRD12;-1.765198067;0.019124654
ANKRD13A;0.8409331;0.001905221
ANKRD13C;-1.164280374;0.037807684
ANKRD13D;-3.100090427;1.25E-28
ANKRD16;-1.214431564;0.006670859
ANKRD17;-1.440783273;1.98E-05
ANKRD33B;-1.293622705;0.000501374
ANKRD40;-0.917625265;0.02610244
ANKRD46;-1.315095824;0.00664647
ANKRD49;-1.986333342;0.027565579
ANKRD52;-0.648838215;0.018280518
ANKRD54;-0.630857303;0.013115555
ANKRD9;-2.012938534;0.000104366
ANKS3;-1.165292746;0.001960125
ANKS6;-0.523805602;0.019979509
ANLN;0.7146754;0.001563659
ANO6;1.494031896;0.000946369
ANP32E;0.342293112;0.000997664
ANPEP;0.377214447;0.042189813
ANXA1;1.562748767;2.14E-11
ANXA11;0.304681431;0.008251951
ANXA2;0.581013802;2.08E-06
ANXA2P2;1.513974375;0.007564868
ANXA2R;-2.479785008;5.71E-23
ANXA4;1.053767524;5.04E-07
ANXA5;0.728022011;1.07E-09
ANXA6;0.927241136;1.16E-12
ANXA7;1.4286054;2.82E-32
AP1G1;-0.93444769;7.44E-06
AP1M1;0.610623966;8.67E-05
AP1S2;0.748267713;0.000700028
AP2M1;0.399493019;0.02321659
AP3B1;1.119291926;8.61E-08
AP3D1;0.557897534;1.86E-05
AP3M1;1.224027683;2.20E-06
AP3S1;0.722814818;1.38E-07
AP4B1;-1.286811781;4.35E-05
AP4M1;-0.920202381;0.044285685
AP5B1;-1.461278183;1.38E-07
AP5S1;-1.50710864;4.20E-08
APEH;0.923401711;2.61E-12
APEX1;0.767712682;8.08E-06
APEX2;-1.014033383;1.04E-07
API5;0.860282291;9.45E-06
APIP;0.945132692;0.000267591
APITD1;0.72477979;0.01149594
APITD1-CORT;0.892131745;0.042333658
APLN;-2.194896947;0.010756055
APLP2;0.839349611;7.84E-12
APMAP;0.495822376;8.44E-07
APOA1;6.897805532;0.000265868
APOBEC3B;0.626711852;0.000141177
APOBEC3C;1.318905032;0.000804735
APOC2;0.773897995;1.78E-05
APOO;0.552671881;0.008906173
APP;1.305433399;8.78E-10
APPBP2;-1.111877247;0.021384117
APPL1;0.631462456;0.004941075
AQR;0.551447448;0.037828008
ARAF;-0.51770389;0.000226749
ARCN1;0.725666308;0.001347162
AREL1;-0.829163458;0.003628424
ARF1;0.60520969;6.34E-09
ARF4;0.404127377;0.009588366
ARF6;-2.760957385;7.70E-50
ARFGAP1;-0.599383803;0.000119201
ARFGAP3;1.158644897;0.000637457
ARGLU1;0.551257785;8.74E-05
ARHGAP15;0.395772333;0.02846652
ARHGAP19;1.001014993;4.87E-05
ARHGAP25;-1.137944289;0.040583007
ARHGAP27;-1.289727302;0.000674243
ARHGAP30;0.423528379;0.008377694
ARHGAP35;-1.016868962;4.57E-08
ARHGDIA;-0.320998435;0.009466576
ARHGDIB;0.665976063;1.29E-05
ARHGEF1;0.717313118;4.84E-07
ARHGEF10;-0.808039561;0.026479969
ARHGEF18;-1.32641745;1.16E-12
ARHGEF19;-1.288457603;0.003155091
ARHGEF6;1.090024458;3.75E-12
ARHGEF7;-1.698276563;7.92E-13
ARID1A;-1.966405229;9.59E-21
ARID3A;-1.103285285;0.000296935
ARID4B;-3.193245019;5.18E-12
ARID5A;-1.447135608;3.48E-06
ARL1;0.819861987;0.00013549
ARL11;-1.030547095;9.74E-05
ARL14EP;-1.786806424;0.000113545
ARL2BP;0.604661825;0.000330182
ARL4A;-2.920102375;5.82E-16
ARL4C;-2.574456901;0.031382502
ARL4D;-4.299498736;2.75E-06
ARL6IP1;0.762416552;1.44E-09
ARL6IP6;1.084793606;0.00244182
ARL8A;-1.219650022;1.98E-08
ARL8B;0.403935981;0.000982088
ARMC2;7.391646132;0.00060571
ARMC5;-2.458512854;1.35E-26
ARMC7;-2.535996562;2.47E-11
ARMC8;-0.785851094;0.006074802
ARMT1;0.601898746;0.005844617
ARNT;1.037017202;0.000121216
ARPC1A;-0.551732077;6.04E-05
ARPC1B;0.365801068;7.52E-05
ARPC2;0.937651289;3.58E-17
ARPC3;0.560782282;7.57E-05
ARPC4;0.201940089;0.022877659
ARPC5;1.108769692;2.65E-18
ARPC5L;-0.325966319;0.044201751
ARRB2;0.529707241;1.37E-07
ARRDC1-AS1;-1.321621309;0.0072685
ARRDC2;-1.3951723;3.89E-09
ARRDC3;-7.313596937;3.64E-06
ARSB;0.947903573;0.00041382
ARSD;0.541890839;0.035004175
ART3;2.361628192;0.000473795
ARV1;0.494357358;0.048900198
ASAH1;1.052870837;4.88E-17
ASAP1;0.74850643;0.00224323
ASB1;-0.856917877;0.01617512
ASB13;-0.56643562;0.025915839
ASB2;-0.990989283;0.004045308
ASB6;-2.177700353;7.22E-15
ASB7;-2.255218735;0.003775295
ASCC2;0.463834184;0.033585732
ASCC3;1.191971476;1.96E-09
ASCL2;-1.385387989;0.000598189
ASF1A;-0.75956939;0.005996038
ASGR1;-0.985247296;0.035986173
ASH1L;-1.264864756;0.049513133
ASNSD1;-0.768916888;0.000231147
ASPH;1.739468901;0.008098564
ASPHD1;-0.462196713;0.017714704
ASPHD2;-2.482435662;0.024357584
ASRGL1;0.430894023;0.0138257
ASTE1;-3.093157765;0.000220034
ASUN;0.628368042;0.000120984
ASXL1;-1.160821881;1.78E-08
ATAD2;0.548064681;0.024111283
ATAD3A;0.3393794;0.008070178
ATF4;-1.319897189;2.39E-23
ATF5;-0.692555001;1.75E-05
ATF6B;0.890451498;4.88E-14
ATG101;-3.600090919;6.75E-71
ATG16L1;-3.037975643;1.59E-07
ATG2A;-0.93555848;0.003840873
ATG3;0.672374751;2.30E-07
ATG4D;-1.75999641;1.16E-10
ATL2;-1.523036013;1.23E-07
ATL3;0.626198203;0.000717397
ATOH8;-2.399459824;0.042346807
ATP11B;1.235349605;0.004006269
ATP1A1;0.664232612;2.40E-08
ATP1B3;0.527229539;0.001927398
ATP2C1;0.895320982;0.000121216
ATP5A1;0.473994722;2.04E-05
ATP5B;0.64959266;1.92E-08
ATP5F1;0.427934842;0.000671749
ATP5G3;0.516110215;0.026103279
ATP5I;-0.613777974;0.001609499
ATP5L;-0.326918614;0.036186558
ATP5SL;0.395998608;0.023698093
ATP6AP1;0.48211853;1.78E-06
ATP6AP2;0.9108467;1.73E-06
ATP6V0B;-0.71441015;2.58E-15
ATP6V0E1;-0.540082815;0.002926038
ATP6V1A;0.913797612;0.000835025
ATP6V1B1-AS1;-1.066276851;0.045041193
ATP6V1D;0.527687028;0.010527794
ATP6V1E1;0.272681292;0.043610408
ATP6V1G1;1.130282742;8.56E-13
ATPAF1;1.978262957;1.20E-10
ATRAID;0.485105666;0.003037685
ATRIP;-1.820258288;1.92E-15
ATRN;1.025982032;0.049089118
ATXN1L;-1.78341176;0.000498476
ATXN7;-2.165705654;0.000538304
ATXN7L2;-2.487037687;0.002455756
ATXN7L3;-0.964917176;0.002200693
AUNIP;-1.341168489;1.03E-05
AURKA;-1.072236754;7.00E-12
AURKAIP1;-0.580589263;1.75E-06
AVEN;0.473035718;0.000815141
AXIN1;-0.742365342;3.48E-05
AXIN2;-6.4836248;0.011321045
AZI2;0.789476609;5.97E-06
AZU1;0.377683392;0.020762256
B2M;1.613721626;2.50E-47
B3GALT6;-1.031239573;2.24E-11
B3GAT3;-1.727726273;5.84E-16
B3GNT2;-2.494781303;2.59E-08
B3GNT8;-2.703555957;1.01E-06
B4GALT2;-0.646094543;0.00031597
B4GALT3;-1.05686425;4.01E-05
B4GALT5;-0.795817598;2.23E-05
B9D1;-0.960907297;0.034614132
B9D2;-1.984455917;3.70E-08
BAG3;-1.388500142;0.011148627
BAG4;-1.001036352;0.001291696
BAG5;-2.766575332;2.88E-12
BAG6;0.822948534;1.24E-17
BAHCC1;-0.864883459;0.048900198
BAHD1;-1.853378107;2.75E-15
BAMBI;-6.399641143;4.00E-06
BANF1;0.598902489;0.000225312
BANP;-2.262389665;4.66E-11
BARD1;-2.245752455;4.97E-07
BATF;-0.660942233;6.68E-09
BATF3;-0.968770683;4.67E-07
BAZ1A;-2.270976665;4.45E-06
BAZ1B;-0.379627281;0.011873796
BBC3;-2.449714974;2.22E-07
BBS1;2.343883253;0.001700914
BBS2;1.65222794;6.50E-07
BCAP29;1.029984462;0.002428791
BCAP31;0.514074227;1.11E-05
BCAS2;0.641641979;0.000446829
BCCIP;0.475564073;5.33E-06
BCDIN3D;-3.387182763;0.003474598
BCKDHA;0.793225602;6.97E-06
BCKDHB;1.698534582;0.001094686
BCL10;-1.957161297;0.037127967
BCL11A;-0.929210146;0.001006328
BCL2;-0.874405263;0.015889876
BCL2A1;-1.824301465;7.83E-10
BCL2L1;-1.58698499;4.43E-22
BCL2L11;-1.058859349;0.004012533
BCL3;-2.300894016;0.017042218
BCOR;-1.020806072;0.010291983
BCORL1;-3.210477773;1.18E-09
BCR;-0.488357253;0.042170426
BCRP2;-1.666594693;0.022445131
BCS1L;0.820895214;0.015773779
BECN1;0.411247701;0.04249965
BEND3;-1.390735772;0.007078367
BET1;0.813908464;0.004389199
BET1L;-1.134191304;3.16E-06
BEX1;0.583791688;2.33E-11
BHLHE40;-2.630872156;1.32E-06
BID;0.526890763;1.51E-05
BIN2;0.736071414;0.02022541
BIN3;-1.132675289;3.35E-08
BLCAP;-0.615792369;0.000797227
BLOC1S3;-3.49961843;0.001127702
BLOC1S4;-2.676072416;3.17E-17
BLVRA;0.586817365;0.000735168
BMF;-2.622178061;0.003506791
BMP1;0.731332809;0.027742118
BMP4;-5.776838939;0.008157168
BMP6;-5.54956921;0.004392622
BNIP2;0.89977827;0.007494288
BNIP3L;0.72484464;0.000370838
BOD1;-1.17177661;0.000105519
BOLA2;-0.739199901;0.000395904
BOLA2B;-0.719839947;0.000482707
BOP1;0.527956902;0.00670758
BRAF;2.272741567;0.007890822
BRAT1;-0.703505507;1.48E-05
BRCA1;0.854104113;0.000918529
BRCC3;0.713296273;0.020383877
BRD1;-1.739476414;0.006440234
BRD2;-2.925375587;2.86E-52
BRD4;-0.472201433;0.011397241
BRD7;1.045940735;7.04E-10
BRE;0.767272608;7.45E-05
BRF1;-1.259064067;1.96E-13
BRF2;-2.233796297;6.33E-10
BRIX1;-0.68288685;5.66E-05
BRMS1;-0.592718058;0.000663334
BRPF1;-2.991005782;6.73E-11
BRSK1;-6.530449808;0.000371171
BSDC1;-1.319451253;1.31E-07
BSG;0.582478646;2.29E-06
BST1;0.941254495;0.000631986
BTBD1;1.081590379;3.20E-08
BTBD7;-0.989924382;0.047054541
BTBD9;-1.014440814;0.006491315
BTG1;-3.954796536;1.37E-26
BTK;0.616664812;0.00085092
BTN2A1;-1.566242237;0.001755598
BUB1;1.001445776;2.34E-07
BUB3;0.436161931;0.003834788
BUD13;-1.336530675;0.000401016
BYSL;-1.875034605;1.00E-47
BZW1;0.681618047;3.02E-05
BZW2;0.671434626;5.05E-09
C10orf2;-1.224374257;3.96E-10
C10orf54;-0.764224675;0.000175825
C11orf30;-1.877671773;0.011286569
C11orf57;-0.631276626;0.015186805
C11orf58;1.32593553;3.17E-25
C11orf68;-2.492550647;1.35E-08
C11orf95;-1.144561953;0.017906739
C11orf96;-2.650495803;0.001398011
C12orf65;-2.100221592;2.12E-17
C12orf75;1.091889523;0.000201826
C14orf1;0.617255328;0.013414053
C14orf119;-0.898827004;0.00042891
C14orf166;0.940489629;2.64E-14
C14orf169;-3.004909945;3.02E-24
C14orf2;-0.53203297;0.007704923
C14orf80;-1.705031482;1.69E-35
C15orf39;-4.433619951;5.04E-58
C15orf57;-0.42916961;0.040879962
C15orf61;-2.211038321;2.95E-16
C15orf65;-1.499236568;0.042607483
C16orf54;-1.279298935;0.001734199
C16orf58;0.343246393;0.035144711
C16orf62;1.064181641;3.58E-08
C16orf70;-3.513944724;4.22E-06
C16orf72;-2.952452573;5.95E-16
C16orf87;-1.73537737;0.002667681
C16orf91;-3.407942939;2.58E-54
C17orf49;0.630274674;0.000415015
C17orf51;-2.442454248;0.020944497
C17orf53;-2.590765523;7.14E-05
C17orf59;-1.968557327;8.10E-12
C17orf62;-0.896109596;1.75E-05
C17orf80;-1.831106407;0.046005188
C17orf85;0.61016024;0.01803266
C17orf89;-0.457039991;0.005522408
C17orf96;-1.22362256;3.89E-13
C17orf97;-5.294195935;0.008267525
C18orf21;-0.661180229;0.022371039
C18orf25;-1.221122078;0.021750677
C19orf12;-0.789648257;0.016477507
C19orf24;-0.596799091;1.55E-05
C19orf43;-0.80437421;1.49E-17
C19orf44;-3.314174277;4.82E-08
C19orf47;-2.203842087;2.83E-20
C19orf48;-2.417912235;1.92E-64
C19orf52;-1.91880673;4.49E-16
C19orf70;-0.474346799;0.003564741
C19orf81;-0.917689004;0.037571427
C1D;0.915119082;7.79E-05
C1orf106;-1.285428596;0.00052407
C1orf109;-0.802438147;0.049808185
C1orf123;0.474654001;0.010417651
C1orf159;-1.454788116;2.43E-06
C1orf21;0.391841276;0.029648894
C1orf216;-1.327056507;6.43E-08
C1orf35;-0.796864365;1.00E-07
C1orf52;-1.033464787;0.000125563
C1orf56;-3.052670306;0.001091138
C1orf74;-4.661269426;2.33E-09
C1QBP;0.851063154;8.93E-11
C1QTNF6;-3.946350911;0.017299956
C2;1.098717127;0.021614313
C20orf196;-1.167451163;0.000616127
C20orf197;-1.946289045;0.001659614
C21orf33;0.412528712;0.00122846
C21orf59;0.483574587;0.000904113
C22orf29;-2.66222969;7.53E-09
C2CD2;-1.449975122;0.002696953
C2CD2L;-2.712455764;1.04E-05
C2CD5;1.16197457;0.044201751
C2orf42;-2.9250546;0.009070567
C2orf44;-3.249885935;1.41E-18
C2orf69;-2.718427149;1.90E-09
C3orf38;-1.750170213;7.74E-07
C3orf58;-3.99904632;7.49E-10
C3orf62;-1.175231495;0.033992813
C3orf80;-1.137447039;0.000108043
C4orf19;6.553846634;0.000430241
C4orf33;2.163981581;0.000579296
C4orf48;-0.615197425;5.24E-05
C5orf15;1.609345865;1.97E-09
C5orf22;0.964107605;0.020657649
C5orf24;-1.307523004;0.014686976
C5orf66;-2.604368448;0.01507014
C6orf106;-0.93616205;3.13E-15
C6orf136;-1.782697812;2.75E-07
C6orf203;-1.909090755;2.81E-11
C6orf47;-3.220674177;8.22E-33
C6orf48;-0.598506407;0.000171148
C7orf13;-2.178651837;0.000205
C7orf25;-1.10290876;0.025044078
C7orf26;-1.745233183;6.54E-18
C7orf43;-1.693878692;0.001550416
C7orf49;-1.404377271;1.46E-05
C7orf50;-0.366457638;0.014111933
C7orf55;-0.837957936;0.002961119
C8orf58;-2.788063159;2.13E-12
C8orf76;-1.958553532;6.70E-06
C9orf114;-0.701249203;1.93E-06
C9orf156;-2.049792896;4.49E-07
C9orf40;-0.582850421;0.002797905
C9orf69;-1.048914347;1.88E-07
C9orf85;-1.337505299;0.00141677
CAB39;0.57043436;0.000517231
CABLES1;-1.075748569;7.82E-05
CACNA1C-AS2;-2.329704766;0.005247334
CACYBP;0.597782157;2.20E-11
CALCOCO1;2.588533558;0.026456826
CALCOCO2;0.828364064;6.62E-05
CALHM2;-0.992631191;0.016329124
CALM1;0.601521219;6.55E-12
CALM2;0.612795123;6.85E-05
CALM3;0.535930102;2.07E-05
CALML4;-0.86657574;0.031360666
CALR;0.632985162;2.65E-05
CALU;1.154386291;1.37E-11
CAMK2N2;-0.747864216;0.047494808
CAMKK1;-1.42546446;0.000107887
CAMTA2;-1.371427376;8.12E-05
CANX;1.032316282;5.43E-34
CAP1;1.299066939;1.27E-22
CAPG;0.734828374;2.64E-07
CAPN1;0.665368947;6.70E-06
CAPN15;-0.650373255;0.046176096
CAPN2;1.062754783;1.55E-09
CAPNS1;0.75078769;1.91E-09
CAPNS2;6.188871754;0.032003799
CAPRIN1;1.02576354;5.66E-20
CAPZA1;1.16630502;2.61E-10
CAPZA2;0.658067231;0.000367636
CAPZB;0.465399853;0.000170528
CARKD;-1.313404215;0.000129746
CARM1;0.629265609;4.77E-06
CASC3;0.535415673;0.024848683
CASC4;0.617331978;0.002065134
CASP2;-1.123991325;1.07E-06
CASP4;1.082021433;0.004342911
CASP8;-0.888098997;0.016419556
CASP8AP2;-2.176933995;0.016485423
CAST;1.178614344;0.000879172
CAT;1.6314049;2.55E-44
CBFA2T2;-1.513152765;2.19E-05
CBFA2T3;-1.757533178;8.75E-06
CBL;1.25181811;0.000555745
CBLL1;-1.015346479;0.003971229
CBR4;1.211294067;0.003914882
CBS;0.932750905;0.000348377
CBWD2;1.084448852;2.09E-09
CBWD5;0.481074656;0.002228019
CBX1;1.120044245;8.36E-11
CBX2;-0.867193323;0.002853096
CBX3;0.78893201;2.03E-16
CBX4;-6.178027177;1.13E-48
CBX5;0.498782076;0.000401016
CBX6;-1.608780821;2.12E-28
CBX8;-3.230720446;3.93E-06
CC2D1A;-0.718081275;0.010423721
CC2D1B;-0.785420466;0.006192316
CCAR2;0.308068113;0.029388621
CCBL2;0.825526205;0.015526813
CCDC109B;0.692386049;0.032429051
CCDC112;1.191862269;0.002044598
CCDC115;0.985413398;6.71E-11
CCDC12;-1.762418261;1.06E-14
CCDC127;-3.020538604;9.28E-12
CCDC130;-1.361107759;1.87E-05
CCDC136;0.767034862;0.000775038
CCDC137;-1.572692895;2.36E-17
CCDC142;-4.958464125;1.23E-05
CCDC163P;6.685069399;0.000121216
CCDC174;-0.782631378;0.019217749
CCDC22;0.522843863;0.008301731
CCDC25;0.394519318;0.007304096
CCDC28A;0.56170136;0.03567667
CCDC28B;-0.682791321;0.001586477
CCDC47;0.595653804;0.001020262
CCDC53;0.996253643;0.049358289
CCDC57;-1.112180044;0.00122218
CCDC58;-0.470827478;0.012486444
CCDC59;-0.788017114;7.97E-06
CCDC6;0.570902317;0.047892618
CCDC71;-4.053059683;1.31E-15
CCDC71L;-2.344655561;9.95E-08
CCDC85B;-1.262370945;4.71E-30
CCDC86;0.52716475;0.00270472
CCDC88C;-1.516814177;0.001623225
CCDC9;-0.59361416;0.003293416
CCDC90B;0.966196034;6.59E-05
CCDC91;1.141972554;0.007775791
CCDC94;-0.890987583;0.014276126
CCL20;-5.653443491;0.040802295
CCM2;-1.787863917;5.02E-34
CCNA1;1.100496106;2.46E-08
CCNA2;0.411712855;0.000373561
CCNB1;0.616281115;5.59E-05
CCNB2;0.553894543;0.000171173
CCNC;0.757854012;0.008549311
CCNDBP1;1.299394052;1.48E-10
CCNE1;-1.950400508;1.25E-09
CCNE2;-1.17721355;0.028304253
CCNF;-1.563254073;2.28E-22
CCNI;0.964913475;5.98E-06
CCNJ;-1.516596094;0.009070567
CCNK;0.518999773;0.007215217
CCNL1;-4.290529197;1.78E-05
CCNL2;-1.720852229;6.57E-16
CCNT1;-2.452631227;1.61E-05
CCNT2;-2.503368194;8.74E-07
CCPG1;1.303468829;1.01E-20
CCR1;-4.518800704;0.002188142
CCT2;1.093858783;1.81E-15
CCT3;0.749310164;1.37E-10
CCT4;0.458113918;0.001125712
CCT5;0.330862639;0.017999714
CCT6A;0.596439873;1.05E-11
CCT6P1;-3.643641486;1.05E-07
CCT6P3;-2.27703746;0.001374892
CCT7;0.765535492;3.85E-11
CCT8;0.825032167;2.71E-13
CCZ1;0.968524469;0.000220034
CCZ1B;0.64800683;6.92E-05
CD160;6.696021671;0.002246607
CD164;0.982625766;1.03E-10
CD2BP2;-0.578124135;0.000220034
CD300LF;-0.459617041;0.019233046
CD320;0.444736486;0.007985788
CD33;0.507116574;0.013611781
CD36;1.090494568;0.001121406
CD3EAP;-0.888556586;0.000235337
CD4;1.648214511;1.86E-18
CD44;0.575901281;0.000879722
CD47;0.389175966;0.0140518
CD53;1.24636721;0.013216383
CD55;0.850889702;0.01729091
CD69;-1.784021574;0.011484373
CD70;-0.90764235;0.035342946
CD72;5.739116204;0.010285357
CD74;0.891259611;0.002193657
CD99;0.478748949;3.91E-05
CD99L2;0.441847456;0.003892531
CDA;0.696515713;0.000420832
CDADC1;-0.907856414;0.005566558
CDC123;0.480184822;0.000903496
CDC16;0.421984222;0.026824879
CDC20;0.570387359;0.00028147
CDC23;1.008809459;0.000889008
CDC25A;-3.290395155;7.92E-61
CDC25B;0.356874187;0.002515176
CDC27;-0.434777413;0.045004444
CDC34;-0.539132078;8.44E-05
CDC37;0.438368916;0.000233826
CDC37L1;-1.961174021;0.000239094
CDC42;0.447397758;6.74E-06
CDC42EP2;-8.783626538;2.96E-08
CDC42EP3;-2.300969624;1.53E-14
CDC42EP4;-2.565016726;2.73E-06
CDC42SE1;-0.669261596;0.001674768
CDC45;0.7944569;0.000155791
CDC6;-0.907499119;0.000684857
CDCA4;-1.7736994;2.72E-10
CDCA5;-0.321039908;0.029451432
CDCA7;1.237381462;5.37E-12
CDCA7L;1.039101566;1.88E-15
CDCA8;0.286488549;0.021206557
CDH22;-2.949064792;0.007221305
CDK12;-0.911898027;0.004889642
CDK13;-1.406028492;1.21E-06
CDK2;0.796441203;0.000305134
CDK2AP1;0.832135979;0.000148518
CDK4;0.37105725;0.00116968
CDK5R1;-5.109623583;0.000331047
CDK8;1.891718425;0.042351029
CDK9;-1.02674388;1.61E-06
CDKN1A;-4.857743724;0.000355405
CDKN1B;-2.441349305;2.46E-17
CDKN2A;0.780982731;3.34E-06
CDKN2AIP;-1.045121041;0.007803416
CDKN2D;-1.470797512;2.20E-06
CDKN3;0.952963579;1.06E-08
CDR2;-1.376694255;0.000277395
CDR2L;-1.290122099;0.000314333
CDT1;-0.511024811;0.000138511
CEBPA;-0.722094367;1.02E-08
CEBPB;-4.436198879;1.21E-63
CEBPB-AS1;-4.003690907;0.036867817
CEBPE;-1.733705838;7.31E-16
CEBPG;-1.715377963;6.85E-19
CEBPZ;-0.501393317;0.000138213
CEBPZOS;-0.545589859;0.016157049
CECR1;1.137077572;1.24E-07
CELF1;-1.847053753;6.01E-38
CELF2;0.525198071;0.004503116
CELF6;-3.249912553;0.04851909
CELSR3;-1.848780568;0.027742118
CENPA;0.921873534;0.000243301
CENPB;-0.532373279;0.000574958
CENPBD1;-3.057426489;1.30E-15
CENPC;-2.590897813;0.000654836
CENPE;1.414569032;0.00010714
CENPF;0.802202768;3.00E-10
CENPJ;-1.33509143;0.014817827
CENPK;0.919611138;0.012856115
CENPL;-1.682523805;1.58E-05
CENPO;-0.862673739;0.000343019
CENPQ;-0.854470082;0.0378106
CENPU;0.759327809;3.77E-06
CENPW;0.249451559;0.047242983
CEP131;1.013048089;2.86E-05
CEP152;-1.324679973;0.00308003
CEP41;1.213577771;0.009004916
CEP55;0.750611708;7.15E-05
CEP57;1.050372908;1.12E-06
CEP63;1.040250806;0.000668147
CEP78;0.944574999;0.002731916
CEP85;-1.168131797;0.030063145
CEP85L;-4.275535095;0.000277569
CEP89;1.153546503;0.001434791
CERCAM;0.780243112;1.88E-05
CERS2;0.370393103;0.012412926
CERS6;1.329762514;3.63E-10
CES1;0.995653285;7.88E-09
CETN2;0.854686138;4.89E-09
CETN3;1.076631179;8.17E-08
CFAP36;0.538394262;0.003064798
CFD;0.827185987;0.021932747
CFDP1;0.752015055;2.67E-10
CFL1;0.315009319;0.001761685
CFL2;-2.473644102;0.000209281
CGRRF1;-1.59638949;0.02099455
CHAF1A;-1.154002119;1.25E-10
CHAF1B;0.462229625;0.027671133
CHAMP1;-2.555021986;5.12E-18
CHCHD1;-0.444804595;0.010231276
CHCHD2;0.492510612;0.00029966
CHCHD3;1.434341293;7.38E-23
CHD1;-2.134747186;0.000125101
CHD1L;0.536379411;0.047091898
CHD2;-1.106518443;0.000302064
CHD4;0.345772359;0.006649188
CHD7;-6.854528672;0.002614125
CHD8;-2.055227979;3.02E-11
CHD9;-2.442547022;0.003726664
CHEK1;0.479337577;0.01027206
CHEK2;0.495932455;0.028314679
CHI3L1;1.051322802;0.026679144
CHIC2;-2.143610032;0.000306441
CHKA;-0.803079082;2.00E-06
CHMP1A;-0.557666198;0.000882143
CHMP1B;-1.179429992;1.01E-07
CHMP3;0.788546114;2.96E-05
CHMP5;1.40033598;1.16E-06
CHMP7;-0.993771707;2.50E-07
CHORDC1;1.092901708;2.87E-08
CHP1;0.700872739;1.93E-06
CHPT1;0.623399213;0.040543859
CHRM5;-6.446336016;0.022456355
CHST10;-1.322462852;0.000564902
CHST12;-1.113457266;0.000660595
CHTF8;-0.686363597;3.22E-05
CHTOP;-1.008527124;1.05E-17
CIC;-1.448895623;1.98E-05
CIDEB;0.881430024;0.017077749
CILP2;-2.468773939;0.005243568
CIR1;-1.020723824;5.85E-06
CIRH1A;0.79983996;6.12E-06
CISH;-6.487326471;0.000183962
CITED2;-4.525165766;3.72E-29
CITED4;-3.572833792;1.08E-77
CKAP2;0.577903935;1.24E-05
CKAP5;1.114567132;2.51E-12
CKS1B;0.578285027;0.00070081
CKS2;-1.368327498;1.21E-26
CLCF1;-7.009179638;5.53E-07
CLDN5;-1.557537777;0.044745488
CLEC12A;1.234524114;1.03E-05
CLEC2D;1.637573968;0.01508075
CLECL1;-0.501556977;0.016161994
CLIC1;0.198872628;0.026344591
CLIC4;0.928505543;2.44E-07
CLK1;-4.1383027;1.05E-20
CLK2;-1.133272385;0.006192316
CLK4;-3.921195652;5.71E-10
CLN8;-2.679476955;0.000208688
CLNS1A;0.923250954;2.33E-12
CLP1;-3.112452896;9.13E-15
CLPTM1;-0.596147298;0.017141999
CLPX;0.543970156;0.003297281
CLTA;0.495814047;1.35E-05
CLTC;0.520101818;1.32E-05
CLU;1.243611734;8.06E-08
CLYBL;1.032066478;0.003048461
CMAS;0.83922692;1.01E-06
CMPK1;1.324320478;1.70E-20
CMSS1;0.657761353;1.78E-08
CMTM6;1.624768969;9.13E-15
CMTM7;0.755337458;1.16E-06
CMTR1;0.730183089;0.000275124
CNBP;0.845639596;7.22E-20
CNDP2;0.518638079;9.93E-05
CNIH1;1.475992683;4.03E-06
CNIH3;-2.220787832;0.011946867
CNN2;0.348145968;0.040574457
CNOT2;-0.488636023;0.045226964
CNOT4;-1.985773421;0.039322468
CNOT6L;-1.137429354;0.000982188
CNOT7;0.625156764;9.64E-06
CNOT8;-0.732375699;0.000353415
CNPPD1;0.508471647;0.001910392
CNPY3;0.411451691;0.015277056
CNST;-0.774146515;0.035773304
CNTLN;1.719020611;0.000310222
CNTNAP1;-3.119052985;0.015506649
CNTRL;1.836407119;2.81E-05
COA1;0.588400846;0.012097161
COA3;-0.630213647;0.001844972
COA7;-1.999343132;4.71E-11
COASY;-0.421353238;0.02053062
COG3;-0.614324061;0.023666742
COG4;0.660768357;0.012634616
COG5;1.040603385;0.004634803
COG6;1.046189508;0.020033894
COG8;-1.10147247;0.029024568
COIL;-1.230022377;0.00010907
COL18A1;-1.923665544;1.57E-12
COL27A1;-1.693166724;0.00034791
COMMD10;1.106445916;6.01E-07
COMMD3;0.788821824;2.36E-08
COMMD5;-1.629717756;2.84E-23
COMMD7;0.427128472;0.033969646
COMMD8;1.106322892;1.48E-08
COMMD9;0.657495976;0.001237767
COPA;0.789312911;3.23E-10
COPB1;0.690363526;6.13E-05
COPB2;0.849113769;1.27E-09
COPE;0.296397324;0.028791269
COPG1;0.31275989;0.049675598
COPG2;1.209626251;3.76E-05
COPRS;-0.40464011;0.012526031
COPS2;0.772203637;3.99E-06
COPS4;0.764607629;6.19E-05
COPS5;0.470607126;0.000158172
COPS6;0.842333512;9.54E-06
COPS8;0.641154806;0.002021077
COPZ1;0.750088985;7.69E-12
COQ2;0.775003146;0.012968549
COQ5;0.678881991;0.005913144
COQ9;0.573248198;0.012859998
CORO1A;0.771511621;6.69E-10
CORO1C;0.706393445;9.35E-06
COTL1;0.345470218;0.013944556
COX11;0.489701008;0.027648037
COX14;-0.501543207;0.023754183
COX15;0.50907789;0.000501374
COX16;-0.360563538;0.02848896
COX17;-0.682744634;0.000198917
COX19;-0.885038391;0.000108502
COX20;0.723566507;0.002076693
COX5A;0.611643919;3.66E-06
COX6B1;-0.496763612;0.000765206
COX8A;-0.297345441;0.032258298
CPD;0.990332156;0.005368471
CPNE1;0.561721267;0.000145117
CPNE2;0.47376468;0.007221213
CPOX;0.973837404;0.002461987
CPPED1;0.507832977;0.019124654
CPQ;1.215372929;0.002937437
CPS1;1.436221493;0.012390438
CPSF1;0.317189026;0.043635572
CPSF2;0.686627721;0.000341507
CPSF3;0.429242393;0.020776924
CPSF4;-0.470180102;0.049560824
CPSF6;0.629055189;0.00028147
CPSF7;-0.7083789;0.009585968
CPT1B;-1.84635741;3.60E-05
CPTP;-2.355671894;2.85E-21
CPVL;0.888311317;9.68E-06
CRADD;1.842417902;0.016477507
CRAMP1L;-1.759939164;0.000300968
CREB1;-0.781165218;0.01429605
CREBZF;-1.924479308;4.18E-07
CREG1;0.954231348;1.79E-11
CRELD2;0.349503825;0.008939169
CRIP1;-0.574139161;0.007014806
CRIPAK;-1.495784965;0.005585049
CRK;-1.999676881;5.01E-14
CRKL;-1.39886421;3.48E-07
CRLF3;1.344792447;5.43E-06
CRNDE;1.230265744;0.000495356
CRTAP;0.641113835;3.07E-12
CRTC1;-0.74712297;0.0026489
CRTC2;-0.520955821;0.024590442
CRTC3;-0.893317854;0.003189512
CRY2;-2.423420254;7.44E-06
CRYBB1;7.059496404;0.007745295
CRYZ;0.995757766;0.041993102
CS;0.787800045;1.24E-08
CSF3R;0.502524018;0.007748067
CSGALNACT2;1.10804941;1.75E-05
CSNK1D;-0.864495438;1.08E-09
CSNK1G1;-1.323287712;0.00089991
CSNK2A1;0.440459318;0.000713764
CSNK2B;0.345824241;0.021475261
CSRNP1;-8.52546785;3.07E-08
CSRNP2;-3.487304552;2.45E-05
CSRP1;0.538605334;2.62E-07
CSRP2BP;-1.44663115;0.000506109
CST3;0.475377052;0.041358632
CST7;0.999139211;1.20E-11
CSTB;0.612992772;3.51E-08
CSTF1;-3.064791371;1.32E-11
CSTF2;0.693377779;6.97E-05
CSTF2T;-1.745503587;8.08E-06
CTBP1;0.265806311;0.00576581
CTBS;1.345382128;0.009642773
CTCF;-0.78725884;0.000122126
CTDP1;-1.016972208;0.000392714
CTDSP1;-0.513831944;0.000979
CTDSPL;-1.057767298;5.80E-06
CTNNA1;1.496200982;5.87E-13
CTNNAL1;0.872717172;0.000216808
CTNNB1;0.280126471;0.035851688
CTNNBL1;0.433629503;0.002107925
CTR9;0.609891284;0.031696793
CTSA;1.026966015;1.06E-11
CTSB;1.005966733;3.17E-22
CTSC;0.718591611;2.29E-09
CTSD;0.629685282;6.93E-09
CTSG;0.579447478;0.000469608
CTSH;0.353871421;0.041692981
CTSS;0.848418171;8.97E-06
CTSV;2.030696525;0.048234745
CTSZ;0.708117964;2.76E-10
CTU1;-2.213719712;3.75E-05
CUL3;0.642344195;0.044224439
CUL4A;0.394828579;0.00740581
CWC25;-1.494995787;0.000421001
CWC27;0.711996593;0.00020209
CWF19L2;-1.124150274;0.043579056
CXCL8;-4.058865634;9.39E-07
CXCR2;-1.06394658;0.039382167
CXCR4;-4.068617155;5.87E-40
CXorf21;-1.782808977;0.000133627
CXorf40A;-1.463228988;2.64E-15
CXorf40B;-0.882415959;1.17E-06
CXorf56;0.569850473;0.009061739
CYB561D1;-2.311953535;0.002502953
CYB5A;1.385045227;9.48E-05
CYB5B;0.315888612;0.032743565
CYB5R1;0.855277842;0.024818667
CYB5R3;1.126734413;2.35E-08
CYB5R4;0.807486044;0.010011885
CYBB;1.142008967;0.000338007
CYC1;0.659694941;1.37E-05
CYCS;0.488360318;6.23E-06
CYFIP1;0.406601451;0.028213389
CYHR1;-1.036698092;2.43E-09
CYP27B1;-3.803644729;0.019563806
CYP2R1;-1.0020387;0.045924264
CYP3A7;7.501339184;0.000659877
CYP51A1;0.602173478;0.014708848
CYTH2;-0.713356279;1.67E-05
CYTIP;-1.989942136;0.000247333
D2HGDH;-0.676363331;0.022784766
DAD1;0.351251522;0.031859269
DAG1;-0.618698169;0.005439329
DAGLB;-1.326940994;3.43E-15
DALRD3;-1.737368827;0.001818651
DAP;1.201745332;3.84E-12
DAP3;0.72086932;2.99E-11
DAPK3;-2.132676846;1.68E-23
DARS;0.981575202;1.15E-16
DARS2;1.000072248;4.40E-06
DAXX;-0.843311348;3.46E-10
DAZAP1;0.24923379;0.031307278
DAZAP2;0.778682854;7.71E-08
DBNL;0.612858898;2.81E-06
DBP;-1.31510847;7.40E-07
DBR1;-1.59322593;9.76E-06
DCAF11;0.467508715;0.001897726
DCAF13;0.392016538;0.007974725
DCAF16;-0.623503729;0.029450763
DCAF5;-0.720431823;0.02203414
DCAF7;0.513814252;0.001192767
DCAF8;-0.721133948;0.00408659
DCAKD;0.731456495;0.009649771
DCK;1.425844985;6.54E-07
DCLRE1B;-2.420161823;4.34E-12
DCLRE1C;-1.236463718;0.000187419
DCP1A;-0.729058299;0.025756067
DCPS;0.377198146;0.025835238
DCTD;0.499616336;0.007526421
DCTN1;0.77838548;4.68E-07
DCTN2;0.918149795;0.000151491
DCTN4;0.968143497;0.001305659
DCTN5;-0.50686673;0.006164189
DCTN6;0.725667297;0.000817034
DCUN1D1;-0.89898949;0.022309772
DCUN1D2;-1.135154788;0.000712047
DDB1;0.563836063;1.90E-07
DDC;6.165619766;0.041819062
DDHD2;0.593043865;0.021941093
DDIT3;-6.298538453;2.78E-17
DDIT4;-5.885147355;1.11E-30
DDOST;1.122435701;3.81E-13
DDX1;0.991239574;2.68E-13
DDX10;0.790572656;6.52E-08
DDX11L2;6.3290053;0.034501188
DDX12P;-2.326375896;4.22E-10
DDX18;0.729507475;3.80E-07
DDX19A;0.461009058;0.002301673
DDX20;-2.191615852;1.25E-08
DDX21;0.790900448;6.03E-10
DDX27;0.688469064;4.72E-08
DDX28;-4.04194617;1.03E-45
DDX31;-1.094547054;0.016201099
DDX3X;-0.328817143;0.021772683
DDX46;1.515935178;1.79E-11
DDX49;0.649732572;6.80E-05
DDX5;0.96154527;1.09E-08
DDX50;0.910292383;1.01E-08
DDX54;0.458085483;0.002600149
DDX6;-1.304649828;1.97E-06
DDX60L;1.320550564;0.002171775
DECR1;0.740583423;5.09E-09
DEDD2;-2.955044198;2.16E-41
DEF6;0.453153397;0.010451833
DEGS1;-0.923695151;8.20E-06
DEK;1.12379418;2.81E-16
DENND1A;0.399431259;0.049976353
DENND1C;0.535306028;0.024076519
DENND2D;-0.777041289;0.002502794
DENND3;-0.50843345;4.24E-07
DENND5A;0.693833551;0.00331909
DENND6A;-1.309965202;0.00182838
DENR;0.828330041;1.41E-07
DEPDC1B;1.634247694;8.63E-12
DEPDC5;-2.907179794;7.25E-05
DERA;1.295000969;2.55E-05
DERL2;-0.991741037;0.00167156
DGAT2;-0.759785547;0.002325849
DGCR14;-1.453960405;1.34E-05
DGCR2;-0.829242252;5.29E-06
DGCR8;-1.394723086;6.62E-10
DGKD;-0.792857108;3.92E-05
DGKQ;-0.958965583;0.019605551
DGKZ;-0.384091311;0.001439639
DGUOK;0.479958747;0.02538765
DHFR;1.091411525;8.13E-15
DHFRL1;-1.674637339;0.029648894
DHRS3;-1.553265178;0.00528903
DHRS7;0.694345158;0.015034388
DHX15;0.617200275;3.56E-06
DHX16;-0.633708238;0.012192664
DHX29;0.691363681;0.011286569
DHX30;-0.431786246;0.0017584
DHX32;-0.651785056;0.043932957
DHX33;-0.958196453;0.00442697
DHX34;-0.890804734;0.000183377
DHX40;0.906178966;0.005472706
DHX9;0.465030361;2.83E-05
DIABLO;-0.454759184;0.026524782
DIAPH1;0.682871191;0.000224429
DIAPH2;1.345717244;0.000309711
DIAPH3;1.122195578;8.12E-05
DICER1;-1.588113817;1.65E-05
DIDO1;-1.619842615;1.14E-07
DIEXF;-1.431153284;0.031382502
DIMT1;0.803659068;0.00025984
DIRAS1;-1.215624883;0.00147889
DISP1;-2.988609507;0.019430841
DKFZP586I1420;-2.305500353;0.0090887
DLAT;0.618922086;0.008609694
DLD;1.894066226;2.51E-19
DLG1;1.058664843;0.009626286
DLGAP5;1.249783287;7.84E-07
DLL3;-1.840370756;0.002603912
DLST;0.565908204;0.002258367
DLX1;-3.348194968;2.34E-32
DMTF1;-2.011327358;9.51E-05
DNA2;1.371731788;0.047157873
DNAAF2;-2.752485698;2.11E-06
DNAAF5;0.803170497;0.001692322
DNAJA1;0.520702102;0.000152879
DNAJA3;0.373987748;0.029955531
DNAJB1;-2.838564183;1.79E-31
DNAJB11;0.858495646;7.51E-12
DNAJB12;-0.450601832;0.031984975
DNAJB6;0.472816055;0.002916167
DNAJC1;0.457638267;0.023204537
DNAJC10;0.94020358;4.53E-11
DNAJC2;0.644891146;3.22E-05
DNAJC21;0.696450901;0.000621463
DNAJC3;0.672486178;1.69E-05
DNAJC30;-1.877324098;3.32E-10
DNAJC4;-0.485233212;0.036172543
DNAJC5;-1.390758672;2.25E-27
DNAJC7;0.58333542;7.33E-05
DNAJC8;0.646545873;6.70E-10
DNAJC9;0.457890498;0.000529282
DNAL4;1.46458548;0.010013754
DNASE1;-3.177562837;0.002104212
DNASE2;0.639058026;0.000189795
DNM1L;0.721401841;2.28E-05
DNM2;0.534105575;1.06E-05
DNMT1;0.807671592;1.80E-12
DNMT3B;0.797128771;0.012446184
DNTTIP2;-0.681158234;0.000982386
DOCK11;1.545858745;7.40E-11
DOCK2;0.784757321;4.23E-09
DOCK4;6.013353208;0.041696546
DOCK5;-1.237921781;0.021401966
DOCK8;0.776543958;0.023202228
DOHH;-0.800425529;1.35E-06
DOK1;-1.553454885;5.68E-09
DOK2;-1.060711611;3.06E-10
DOLK;-4.040351696;2.99E-15
DONSON;0.916655977;8.52E-07
DOPEY1;-2.519910728;0.002473192
DOT1L;-0.992532025;1.39E-05
DPH6;1.192744812;0.037766341
DPM1;0.747820615;5.92E-08
DPP3;0.493920485;0.010598949
DPY19L1;0.907299243;0.000830182
DPY30;0.630281079;0.003365421
DPYD;1.194142962;0.031691775
DRAM2;0.72496387;0.013844751
DRAP1;0.349797197;0.022092942
DRG1;1.020114989;6.31E-11
DSCC1;1.34169471;3.06E-05
DSTN;0.748312086;7.47E-07
DSTYK;-1.499586711;0.000728889
DTD1;0.488270533;0.000254076
DTL;-1.421885794;1.37E-07
DTNB;0.871207371;0.012241456
DTX2;-3.209270197;7.23E-10
DTX2P1-UPK3BP1-PMS2P11;2.080922485;0.018329666
DTX4;-1.129036776;0.035830353
DUS2;-1.283678522;1.52E-05
DUSP1;-6.547751442;0.005962416
DUSP10;-3.713246455;0.003402725
DUSP2;-6.950913193;1.68E-11
DUSP23;-0.521369108;0.032003799
DUSP3;0.531521337;0.002755641
DUSP4;-2.692482361;2.90E-17
DUSP5;-5.460106577;4.00E-25
DUSP6;-4.750018778;6.91E-23
DUSP7;-2.310614397;1.09E-21
DVL2;0.723638099;0.030482333
DYM;1.052512499;7.04E-05
DYNC1LI2;-1.221094228;4.36E-05
DYNC2H1;2.185001907;0.002498674
DYNLL1;-0.412875332;0.013331291
DYNLL2;0.572535499;0.001237884
DYNLRB1;0.412483218;0.001593664
DYNLT3;0.709615459;0.008268438
DYRK1A;-1.880182543;9.28E-06
DYRK1B;-5.721070119;1.57E-05
DYRK2;-1.849453425;9.13E-05
DYRK3;-2.709191269;1.17E-07
DYSF;1.223242116;0.001232661
DZIP1L;-4.45911804;0.001807802
E2F1;-2.178095231;5.95E-44
E2F2;-3.71557813;9.03E-33
E2F3;-2.309672553;3.73E-09
E2F4;0.606519644;0.004622065
E2F6;-1.216212265;0.000329977
E2F8;-2.108115444;0.000679542
E4F1;-1.130526909;0.000167177
EAF1;-1.189222237;0.000107724
EARS2;0.579395111;0.032823126
EBNA1BP2;0.708057049;1.86E-05
EBP;-0.261803237;0.017643257
ECD;1.331096402;5.65E-05
ECE2;-0.997930443;1.82E-07
ECH1;0.569638957;2.66E-05
ECHDC1;0.326851693;0.031490301
ECHS1;0.67704353;1.67E-05
ECI2;0.447468877;0.02954535
ECRP;0.59208027;0.013080349
EDEM2;0.489443549;0.008676985
EEF1A1;-0.469146974;4.74E-05
EEF1D;-0.506856751;7.82E-05
EEF2;0.521758722;3.43E-05
EEPD1;-2.518324451;1.68E-12
EFHD2;0.380109691;0.000199469
EFNA3;-2.373927062;0.000723559
EFNA4;-3.054615401;1.39E-13
EFNB1;-1.171913381;0.002819482
EFTUD2;0.558363775;1.94E-05
EGLN2;-2.257816547;6.40E-79
EGR1;-6.96414239;8.53E-05
EHD1;-0.719675772;4.50E-05
EHMT2;0.634381765;6.72E-06
EID1;0.33706087;0.035989107
EID2;-1.061829847;0.00012426
EID2B;-3.269165114;0.003637931
EIF1;0.390491901;0.006924227
EIF1AD;-2.986480646;7.85E-40
EIF1B;-0.71179039;0.000235166
EIF2AK1;0.47544718;2.06E-05
EIF2AK2;1.298781169;0.003874664
EIF2AK4;0.688172103;0.011969186
EIF2B1;0.780912254;4.13E-07
EIF2B2;0.953039411;0.003644878
EIF2S1;0.874817134;3.63E-11
EIF2S2;0.47514923;0.000116062
EIF2S3;0.522158133;2.25E-05
EIF3A;0.981748154;1.33E-13
EIF3H;0.690401527;6.38E-10
EIF3I;0.489177425;0.002791411
EIF3J;0.399448162;0.001569255
EIF4A1;0.460453794;0.001120508
EIF4A2;-0.799143119;0.013105717
EIF4B;0.740430362;1.70E-08
EIF4E3;1.005583733;1.71E-06
EIF4ENIF1;-1.003491406;0.015283126
EIF4G2;0.58248001;0.000293137
EIF4H;0.85621353;1.83E-28
EIF5A;0.213339267;0.044746009
EIF5B;-1.161065105;0.000389297
ELAC1;-1.144059654;0.023515153
ELAC2;0.57429997;1.21E-06
ELANE;0.576451873;7.09E-07
ELF1;0.7915398;0.047054541
ELF2;-1.869934965;0.000842769
ELF4;-1.135349619;2.27E-06
ELFN2;-6.080384028;0.042796007
ELK1;0.393731126;0.033364172
ELL;-2.253789318;1.83E-12
ELMOD2;-0.968032032;0.02759921
ELMSAN1;-2.246316222;0.000221693
ELOF1;-0.850497009;2.53E-07
ELOVL5;0.924665902;0.000113414
ELOVL7;2.625602573;0.022189697
ELP4;0.681333065;0.033368342
EMB;0.464826314;0.036616916
EMC1;0.434886236;0.001463744
EMC2;1.297285629;1.46E-05
EMC4;0.359882563;0.024707412
EMC6;-1.463120563;5.34E-05
EMC9;-0.891872514;0.013295973
EMD;0.449354793;0.002092221
EMG1;-0.500028297;0.016630697
EML2-AS1;-1.082870977;0.00503694
EMP3;-0.515633312;6.12E-05
ENC1;-3.566612046;0.000150516
ENDOG;-1.004988094;1.70E-05
ENDOV;-1.13717051;0.011299911
ENO1;0.604049644;0.000151654
ENOPH1;0.578489078;0.002028318
ENSA;0.472346095;0.000122871
EP300;-0.977760311;0.033949733
EPB41;0.98431765;7.32E-06
EPB41L3;1.280497805;5.51E-08
EPB41L4A-AS1;-1.490935655;7.66E-06
EPDR1;0.611518246;0.005083986
EPHB4;-0.778158764;0.001189679
EPHX1;0.506203128;0.005566558
EPM2AIP1;-1.172715815;0.046417297
EPOR;-2.944014938;4.67E-07
EPRS;0.627388322;4.80E-06
EPS15L1;0.893022898;0.00015158
ERAP2;-2.216077586;2.48E-05
ERCC5;-0.535089623;0.010534716
ERCC6L;-1.080313333;0.000815141
ERCC8;1.282692508;0.017858827
ERF;-1.017691652;0.00185884
ERGIC1;0.647968439;0.002083944
ERGIC3;0.294552127;0.007019549
ERI3;0.672492551;0.016835243
ERLIN1;-0.264600917;0.038369459
ERLIN2;1.027383447;3.26E-06
ERMP1;0.855829128;0.003347164
ERP29;0.504133977;4.35E-05
ERP44;0.799240889;0.004431256
ERVK13-1;-2.850332504;0.01295466
ESD;1.197412357;2.66E-09
ESRRA;-0.873616163;1.65E-05
ESYT1;0.814942801;1.45E-05
ESYT2;0.628867951;0.001854422
ETAA1;-4.702834712;4.74E-06
ETFA;1.214208472;2.36E-25
ETHE1;0.668791659;0.009236486
ETS1;0.931473782;0.0002275
ETS2;-1.975579737;1.74E-13
ETV5;-0.813893996;1.13E-05
ETV6;-0.563909938;0.000762044
EVL;0.517123946;0.0294969
EXO1;-1.266219165;0.000914463
EXO5;-2.853798587;3.66E-05
EXOC2;0.76503401;0.018290336
EXOC8;-4.967652169;1.71E-06
EXOSC10;0.913002523;2.40E-07
EXOSC3;-0.557092268;0.000109979
EXOSC4;-2.313783452;3.82E-60
EXOSC5;0.430213061;0.004194468
EXOSC6;-1.286794382;5.71E-07
EXOSC8;1.218488157;1.91E-12
EXT1;6.307445908;0.006837432
EXT2;1.03090659;1.54E-08
EXTL3;-1.198495247;0.000184841
EZH1;-1.817735943;0.00026301
EZH2;1.073643247;1.14E-12
EZR;0.762385425;7.40E-09
F2RL3;-3.792203909;1.85E-11
F8;0.932192094;0.015122457
FAAHP1;6.730387684;0.007951331
FAAP100;-0.856433112;0.001344245
FAAP24;-1.463085449;0.000562235
FADD;-3.987450223;1.52E-38
FADS1;1.456401687;1.70E-10
FAF1;0.92098461;4.34E-09
FAHD1;-0.7850964;0.000710184
FAM102A;-2.104417863;9.88E-07
FAM105A;0.663952168;0.038341326
FAM107B;0.355980365;0.023152644
FAM109A;-2.476339899;1.58E-07
FAM110A;-2.746834639;2.19E-42
FAM117B;-1.644260604;0.035737255
FAM120AOS;1.259906799;3.72E-05
FAM120B;-1.788598579;1.77E-05
FAM120C;-1.005304481;0.00020024
FAM122A;-3.058546204;0.000370196
FAM122B;0.87515412;9.55E-06
FAM124A;-1.581158025;0.00456569
FAM134C;-0.920191885;0.00074794
FAM156A;-1.662785342;5.30E-09
FAM156B;-7.608985927;9.10E-05
FAM160A2;-1.983150799;6.78E-09
FAM161B;6.204151596;0.004029994
FAM168B;0.398282366;0.022060116
FAM169A;5.092670619;0.037544619
FAM172A;1.460292565;0.000377529
FAM175A;2.09841047;6.70E-06
FAM192A;0.345042801;0.009978065
FAM193A;-1.120806341;2.56E-05
FAM193B;-1.726511639;6.02E-06
FAM199X;1.083969556;6.45E-05
FAM200A;-4.894678434;3.10E-05
FAM208A;0.757751069;0.000406821
FAM20C;-1.076095467;6.09E-07
FAM210B;0.649689304;0.01508075
FAM212A;-5.327162597;3.55E-08
FAM212B;-2.851538452;4.33E-08
FAM214B;-2.439377694;0.006559979
FAM216A;0.774932236;0.000825817
FAM217B;-1.002066443;0.000608867
FAM219A;-1.685664541;8.00E-06
FAM21A;0.952335914;9.88E-07
FAM220A;-1.349573143;0.000178305
FAM222B;-2.235641011;0.000436859
FAM231D;6.086342766;0.041871674
FAM27B;-1.783236873;0.000492004
FAM43A;-2.677526324;1.47E-07
FAM46A;-3.615263215;7.31E-23
FAM46C;-1.645129821;3.54E-06
FAM49B;0.803902585;2.98E-10
FAM50A;0.388166522;0.013709829
FAM53B;-1.087199973;2.89E-08
FAM53C;-1.725190569;2.25E-09
FAM57A;-1.299948079;6.53E-08
FAM58A;-0.511006996;0.006733286
FAM64A;1.025916401;0.038024779
FAM72A;-1.335103651;1.60E-05
FAM72D;-0.783133891;0.035830199
FAM73B;-2.514664937;2.96E-09
FAM78A;-1.693870084;1.42E-07
FAM81A;0.947146348;0.005478715
FAM83D;-3.011745768;5.49E-11
FAM83F;-1.809408898;0.000575014
FAM86EP;-2.205879694;0.045786623
FAM89A;-1.649722776;1.32E-08
FAM96A;0.823758061;9.78E-12
FAN1;-2.407949339;5.51E-06
FANCA;-0.556109397;0.029740843
FANCE;-0.562322081;0.000139676
FANCF;-2.961690007;0.000655412
FANCI;0.624407743;6.00E-07
FANCM;-3.390062921;0.0119384
FAR2;1.449035806;1.64E-06
FASTKD2;-0.694531712;0.018329666
FASTKD3;-1.386140843;0.026487944
FASTKD5;-1.859012218;5.59E-08
FBRS;-0.661035436;0.00028983
FBXL12;-1.449129819;0.000111872
FBXL15;-0.870093583;0.001404441
FBXL18;-2.149501132;1.70E-12
FBXL19;-0.550837977;0.014810364
FBXL3;-1.653733386;8.02E-08
FBXL5;-1.798027123;0.000205957
FBXL6;0.969483231;2.51E-08
FBXO10;-1.037246459;0.00515658
FBXO11;-0.880829066;0.003808838
FBXO18;-0.927652137;0.000207907
FBXO24;5.287674734;0.0420007
FBXO30;-2.854789231;2.72E-08
FBXO31;-1.881140804;1.04E-07
FBXO33;-1.5541711;0.007604661
FBXO38;-1.25393078;0.002015907
FBXO4;0.86341828;0.000951483
FBXO41;-1.342974469;3.64E-05
FBXO42;-2.54934608;1.39E-21
FBXO43;-1.555802784;0.002423407
FBXO45;-1.296826194;0.000260397
FBXO46;-1.248509031;0.004507632
FBXO5;-4.101192346;3.40E-12
FBXO6;0.698751592;0.013382781
FBXO8;-1.881616959;0.009709191
FBXO9;0.995134675;1.44E-08
FBXW7;-3.017100164;2.28E-09
FCER1G;0.55091892;0.001710709
FCF1;1.029417674;1.51E-07
FCGR1A;-0.935334977;0.002242597
FCGR1B;-2.214602587;0.00755698
FCGR2A;1.204407245;0.000178177
FCN1;1.009666678;0.001977358
FDFT1;0.959713675;2.24E-05
FDPS;0.581795979;2.90E-07
FDX1;0.412075027;0.023401855
FDX1L;-0.777260985;3.53E-06
FDXACB1;-2.796583229;8.74E-06
FECH;1.048581205;6.62E-07
FEM1A;-1.354793354;7.23E-06
FEM1B;-2.645479811;6.81E-32
FEM1C;-5.602335406;6.46E-12
FEN1;-1.179667034;3.94E-18
FERMT1;0.923831018;7.50E-05
FERMT3;0.664394898;2.81E-06
FES;0.799685268;4.21E-06
FFAR2;-4.319579213;2.32E-07
FGD1;1.272465998;0.043589763
FGD4;-3.541575065;0.00195021
FGD5-AS1;0.712605491;0.019704313
FGFR1OP;0.963302796;4.36E-05
FGFRL1;-1.008395403;0.027961392
FGGY;1.968067649;0.01059343
FGR;0.773893539;0.000810273
FH;0.82977449;5.48E-07
FHL3;-0.506048686;0.009837003
FHOD1;0.532004467;0.013301255
FIG4;0.894885692;0.031741166
FIGNL1;-1.272970676;0.000328343
FITM2;-5.094386031;0.000572146
FIZ1;-2.270815768;1.05E-11
FJX1;-2.433691836;0.001350124
FKBP1A;0.868047092;7.38E-26
FKBP2;-0.616659663;4.73E-05
FKBP3;0.748690437;1.75E-05
FKBP4;0.494236257;0.000115799
FKBP5;0.75254934;3.59E-18
FKBPL;-5.784795868;4.39E-33
FKRP;-1.206396751;0.005673945
FLAD1;-1.281113921;2.08E-11
FLCN;-0.832195026;0.000952477
FLII;1.37323666;5.49E-10
FLJ32255;-1.010945939;0.001644159
FLNA;1.005728807;6.08E-19
FLNB;0.752043766;1.69E-05
FLOT1;0.522308423;3.21E-05
FLT3;5.920295084;0.018036076
FLVCR1;-1.036432653;0.003019849
FLVCR2;-1.085561006;0.046489348
FMNL1;0.649008686;0.011737083
FMNL3;-0.921059052;0.01027206
FMO5;5.691517795;0.003696754
FNTA;0.768453584;1.69E-10
FOCAD;1.066695706;0.004833346
FOS;-3.339614014;0.000142118
FOSL1;-2.768392563;2.21E-13
FOSL2;-2.96739068;2.11E-18
FOXC1;-2.92618639;0.000891997
FOXD1;-1.443372273;0.005764329
FOXD2;-2.229219818;0.001434381
FOXJ3;-1.710561066;4.57E-10
FOXK2;-0.730515364;0.000158172
FOXN2;-1.272609691;0.018273382
FOXO3;-1.561070668;0.000115405
FOXP1;-0.867489121;0.000544428
FRA10AC1;0.807426526;4.10E-05
FRAT1;-2.22791505;0.044970709
FRAT2;-2.299828997;1.15E-14
FRS3;-2.095714586;0.017817833
FRYL;-1.203831041;0.006387049
FST;-2.694411844;0.000406035
FSTL1;5.354011673;0.013877269
FSTL3;-1.19309164;0.015726938
FTO;1.362082079;0.000585947
FTSJ2;-1.154797663;3.49E-10
FUBP1;0.675507338;0.006387049
FUCA2;0.766958852;3.58E-05
FUNDC1;1.059160107;0.000663373
FURIN;-0.600502097;9.34E-05
FUS;0.641840002;9.56E-06
FUT10;-2.69645574;0.000566348
FUT4;-1.293247411;3.40E-05
FUT7;-1.263439526;1.45E-10
FXR1;0.88291044;1.56E-07
FXR2;-1.28743312;0.000574668
FXYD5;0.236788018;0.043689063
FYTTD1;0.451064423;0.045516886
FZD2;-2.007521632;1.33E-05
FZD5;-3.083711037;0.000804514
FZD7;-3.815440008;0.01648662
FZD9;-2.837536161;0.022134039
FZR1;-1.179280928;6.30E-07
G3BP1;0.570750041;0.000101492
G6PC3;0.750737707;8.81E-05
G6PD;1.1694755;2.83E-07
GAA;0.485969166;0.005550237
GABARAPL2;0.706968224;0.000912747
GADD45A;-4.843179858;4.29E-14
GADD45B;-4.715908398;4.44E-66
GAK;-0.44685988;0.004414751
GAL;0.488199699;0.009688187
GALK2;0.540836174;0.024788719
GALNS;1.315205694;9.99E-06
GALNT1;1.032171877;2.98E-10
GALNT2;0.528262841;5.48E-06
GANAB;0.957895303;1.45E-19
GART;0.854598248;1.17E-08
GAS5;-1.25000773;9.43E-07
GAS7;0.279312884;0.024885608
GATAD2B;-0.916114357;0.004755605
GATB;0.966369185;0.00107821
GATSL2;-0.655500052;0.003595421
GBAS;0.839088424;9.07E-06
GBE1;0.987439832;5.61E-07
GCA;1.130836465;0.000680935
GCC1;-3.665859984;3.63E-10
GCDH;0.305046832;0.016829649
GCNT1;-2.070599493;4.04E-06
GDE1;0.532185381;0.00574272
GDI2;0.667338938;9.80E-06
GEMIN2;0.638293579;0.012215864
GEMIN4;-3.238153253;3.18E-36
GEMIN6;-1.331702308;2.98E-11
GEMIN7;-2.813634853;1.07E-25
GET4;-0.584416127;3.91E-05
GFI1;-2.241504823;4.93E-16
GFM1;1.394475937;2.34E-12
GFOD1;-1.45588459;0.033801501
GFOD2;-1.841020991;6.16E-10
GGA1;-0.624432672;0.023819752
GGCT;0.631139059;1.79E-07
GHITM;0.696876285;2.26E-12
GHRLOS;-5.860067303;0.039423535
GIGYF1;-2.557230396;1.23E-31
GIGYF2;-0.697188267;0.003713264
GIMAP1;-2.765909533;0.004106579
GIMAP5;-8.617741883;1.91E-13
GIN1;-3.552036389;0.00531225
GINS4;1.040841803;2.75E-09
GIT1;-0.470193168;0.034050877
GK;0.998027065;7.54E-05
GLA;0.530054646;0.006399925
GLB1;1.158975056;1.18E-05
GLE1;0.708611502;9.18E-08
GLMN;0.765312729;0.002123543
GLMP;0.606331445;0.004140676
GLOD4;0.667885473;6.83E-06
GLRX;0.346879467;0.037557729
GLRX2;-0.61264236;0.001432773
GLRX3;0.81158376;3.92E-06
GLS;0.706719489;0.028099625
GLTSCR1;-1.449805294;0.00016459
GLTSCR2;-0.267954606;0.005391913
GLUD1;0.825300739;1.97E-11
GLUL;0.423272124;4.32E-06
GLYR1;1.017491653;1.71E-06
GM2A;0.836701274;1.35E-06
GMCL1;1.360985686;0.038423623
GMDS;0.410612307;0.006836393
GMEB1;-2.1313273;1.29E-07
GMEB2;-1.114010921;0.003360145
GMPR2;0.747411386;4.51E-05
GMPS;0.670892651;0.000194729
GNA11;-1.552927637;0.005969023
GNA15;-0.747450479;0.000492004
GNAI2;0.344689365;0.009968197
GNAI3;0.484272658;0.016568033
GNAQ;-0.700106334;0.005808908
GNAS;0.744375551;3.30E-15
GNAZ;-1.634175239;0.001221742
GNB1L;-1.235134667;0.000339516
GNB2;0.348518168;0.010358192
GNB5;1.196902626;0.001815469
GNL2;0.579509138;0.00016142
GNPAT;0.683040082;1.51E-06
GNPDA1;0.831519803;6.01E-05
GNPNAT1;0.481217099;0.044522065
GNPTAB;1.124514539;0.018029452
GNPTG;1.368492239;5.58E-10
GNS;0.788580749;1.82E-05
GOLGA2P7;-0.93183319;0.000263234
GOLGA3;-0.772717709;0.013317747
GOLGA5;-1.134522872;0.034348163
GOLGA7;0.536364754;0.001499655
GOLGA7B;-0.538802283;0.033828947
GOLGA8A;-2.424673255;1.62E-08
GOLGA8B;-2.008427616;0.000139261
GOLGA8H;-1.968124883;0.009203599
GOLGA8N;0.482467111;0.01766783
GOLGA8O;-0.563876058;0.012681583
GOLIM4;0.672232786;0.003867783
GOLM1;0.504841024;7.12E-05
GOLPH3;-0.645018972;0.047161546
GON4L;-1.142418657;0.000847014
GOPC;-1.100350599;0.032554197
GORAB;-1.811096373;0.012371462
GOSR1;-1.013836402;3.33E-05
GOT2;0.295924468;0.021859793
GPALPP1;1.384779801;7.71E-07
GPANK1;-3.001306292;2.17E-09
GPAT4;-0.993116723;3.41E-15
GPATCH1;-2.377248336;1.69E-10
GPATCH2;-2.839893587;0.001152003
GPATCH3;-2.97185643;5.24E-12
GPATCH4;0.60809113;0.000128979
GPBP1;-0.95703563;4.31E-09
GPD2;1.011580572;0.013698374
GPI;0.607699985;3.13E-05
GPLD1;6.491372602;0.034759411
GPN1;0.581014432;0.000374784
GPN2;-0.897110262;0.013387981
GPN3;0.685004943;0.000321587
GPNMB;1.440165943;3.58E-12
GPR108;0.455990612;0.012052345
GPR132;-2.445544324;1.70E-06
GPR160;0.547748253;0.009371496
GPR18;-2.92728814;0.040721542
GPR183;-3.778097075;8.93E-20
GPR35;-2.899063667;1.83E-14
GPR55;-7.044686806;0.004688863
GPR68;-3.310734103;0.007803416
GPR84;-2.161443657;1.78E-09
GPS1;0.594775119;5.47E-07
GPS2;0.999961472;3.45E-12
GPSM2;0.698789699;0.033883965
GRAMD1A;-0.597708782;0.033537649
GRAMD1B;-2.403962653;8.57E-07
GRAMD4;-0.763076454;0.003834788
GRHPR;0.694806854;7.39E-05
GRINA;0.331307973;0.034501188
GRIPAP1;0.480091672;0.028157731
GRN;1.309168025;1.06E-08
GRPEL2;-1.084600491;0.017005468
GRSF1;1.2008336;3.09E-11
GRTP1;5.333959744;0.009283469
GRWD1;-1.146432164;1.07E-07
GS1-124K5.11;-1.774093908;1.22E-05
GSG2;-2.353593611;0.009597818
GSKIP;-1.4001951;0.048860385
GSPT1;0.731055486;4.99E-05
GSR;0.606867927;3.61E-06
GSS;0.609508345;0.016209551
GSTA4;1.076818384;0.012177095
GSTCD;1.902270163;0.041686862
GSTM2;7.005606266;0.009557844
GTF2A2;0.4256171;0.001125712
GTF2B;-1.621435947;8.40E-05
GTF2E1;-0.900542124;0.022314213
GTF2F1;0.778177931;7.95E-09
GTF2F2;0.927231614;7.36E-12
GTF2H3;1.286961355;0.000160709
GTF2IP1;1.580669963;8.74E-10
GTF3C2;-0.691506322;0.000748023
GTF3C4;-2.215535472;2.66E-05
GTF3C5;-0.465991712;0.019360736
GTPBP2;-0.59846568;0.017519108
GTPBP3;-1.24785277;1.87E-05
GTPBP4;0.439209419;0.007642318
GTPBP8;1.208866198;0.000113545
GTSE1-AS1;-5.728848758;0.049358289
GTSF1;0.514138692;0.004492843
GUCD1;-0.847211548;6.54E-09
GUF1;0.73796953;0.002716263
GUSB;0.906828332;1.04E-08
GUSBP11;-2.527245899;6.13E-05
GXYLT1;1.085566899;4.28E-05
GYG1;0.781095738;6.97E-05
GZF1;-2.280549465;8.75E-08
H1F0;0.819213338;0.000165635
H1FX;-0.572549408;0.000113907
H2AFB3;6.517244025;0.01383497
H2AFJ;-1.254006059;0.014244607
H2AFX;-0.690536177;0.000407331
H2AFY;0.534921358;6.20E-11
H3F3AP4;0.662103245;1.69E-06
HACD3;0.682554997;1.12E-07
HACL1;0.636780525;0.003647661
HADH;0.644024856;0.000658089
HADHA;1.085852403;5.46E-26
HADHB;1.01942154;2.61E-13
HAT1;0.880038545;7.71E-22
HAUS1;0.890106202;6.36E-10
HAUS2;0.963737714;2.77E-06
HAUS3;-2.691525134;2.27E-09
HAUS4;0.551389398;0.043015305
HAUS8;-1.908381272;1.77E-10
HAX1;0.401179734;0.000150569
HBEGF;-2.934020203;0.022063699
HBS1L;0.491843202;0.023932574
HCFC1R1;-0.519272296;0.049241278
HDAC1;0.849624774;9.72E-15
HDAC2;0.332539393;0.026894991
HDAC5;0.521200371;0.00645075
HDAC8;0.643984381;7.09E-05
HDDC3;-1.234183393;9.05E-06
HDGF;0.348444996;0.002269632
HDGFRP2;0.656384838;1.14E-06
HDGFRP3;1.129544453;2.55E-05
HDHD1;-0.670207561;0.022039442
HDHD2;1.0923044;5.73E-05
HDHD3;-3.669956836;0.036529076
HDLBP;0.551267844;0.000772192
HEATR1;0.723769764;2.11E-05
HEATR3;0.933646839;0.020435556
HEBP1;0.52019408;0.006192514
HEBP2;0.566742953;0.000378089
HECA;-0.91791936;0.007211584
HECTD3;0.647703497;0.010451833
HEG1;-1.232827047;0.035150692
HEIH;-0.703858771;0.003691973
HELLS;1.239421771;2.41E-05
HELQ;-2.281344749;0.00369479
HERC2P2;-1.416629285;6.95E-05
HERC2P9;-2.989466787;5.29E-06
HERC4;0.835095724;0.035180074
HERC5;1.163167538;3.49E-07
HEXA;0.60696348;0.008692908
HEXB;0.850018198;3.49E-08
HEXIM1;-1.143400528;3.05E-09
HEXIM2;-1.871249345;0.000329977
HGS;0.540039121;0.027887634
HHEX;-0.756984937;0.010334135
HIATL1;1.014340338;4.35E-05
HIBADH;1.807153016;6.44E-11
HIBCH;1.096966944;1.84E-05
HIC2;-3.578385798;1.29E-05
HIF1AN;-1.285987223;6.03E-10
HIGD1A;0.695737078;2.11E-06
HILPDA;-4.774843755;4.59E-17
HINT3;1.004277119;0.038069598
HIPK3;-0.82575114;0.049633639
HIRA;-0.674840586;0.000591186
HIRIP3;0.965480504;8.73E-06
HIST1H2BC;7.398544971;1.10E-05
HIST2H2AA4;-0.823413029;0.005328601
HIST2H3D;4.875166282;0.034538198
HJURP;-1.250830042;3.96E-10
HK1;1.013084896;5.46E-13
HLA-A;0.592808151;2.31E-05
HLA-B;0.844558831;8.04E-06
HLA-C;1.136873783;4.47E-26
HLA-E;0.959426609;1.06E-08
HLTF;1.690286385;5.54E-12
HLX;-4.444636085;1.32E-29
HMG20B;0.539614842;1.65E-05
HMGB1;0.478740116;2.26E-05
HMGB2;0.630422576;4.37E-09
HMGN1;0.662760921;5.61E-13
HMGN5;-1.492060841;0.016863925
HMGXB3;-2.187904459;1.04E-27
HMGXB4;-4.976661172;1.56E-07
HMMR;1.650224581;8.38E-10
HMOX2;-0.531160138;0.003881907
HNRNPA1;0.453159035;0.000264443
HNRNPA1P10;0.976659925;0.00018565
HNRNPA2B1;0.892523297;1.00E-34
HNRNPA3;1.043065595;2.56E-20
HNRNPC;0.478269785;1.30E-06
HNRNPD;0.727076332;1.53E-13
HNRNPDL;0.560882388;0.007560198
HNRNPF;0.535058642;8.53E-05
HNRNPH1;0.837190829;1.20E-09
HNRNPH2;26.11888911;2.84E-18
HNRNPH3;0.630634623;5.42E-06
HNRNPK;1.020533682;2.25E-36
HNRNPL;0.353489609;2.69E-05
HNRNPM;0.465163882;0.004054813
HNRNPR;1.020999762;9.88E-24
HNRNPU;0.838436649;4.06E-10
HNRNPUL1;0.451670047;1.01E-07
HNRNPUL2;1.075487743;5.42E-23
HOMEZ;-1.479036494;0.040265892
HOTAIRM1;-1.319992217;0.046402663
HOTTIP;-1.821262857;0.038341326
HOXA1;-2.565707797;0.02757217
HOXA10;-0.674988314;0.000275124
HOXA11;-3.039116763;1.17E-25
HOXA11-AS;-0.907404513;5.44E-06
HOXA5;-3.289178759;0.000181348
HOXC8;-3.100190083;0.00492991
HP1BP3;0.770881038;2.19E-06
HPCAL1;-0.474431724;0.007631947
HPRT1;0.634229527;1.53E-05
HPS1;0.326007515;0.013080349
HPS3;1.223596104;0.00040002
HPS5;-1.11023664;0.038797926
HPS6;-4.676333817;1.54E-09
HRAS;-0.581584735;1.09E-05
HRSP12;0.614355319;0.000524587
HS6ST1;-1.52127748;9.40E-18
HSBP1;0.625636455;1.34E-07
HSD11B1L;-1.236801691;0.018944433
HSD17B1;-2.69597159;0.000620227
HSD17B10;0.612575864;3.50E-07
HSD17B11;0.894328031;4.89E-07
HSD17B4;1.255827853;6.15E-28
HSD17B6;2.479749974;0.004350079
HSDL2;0.860550432;0.000846775
HSF1;0.829916065;8.00E-12
HSH2D;-1.420446205;0.006200602
HSP90AB1;0.746016891;1.89E-14
HSP90B1;0.481373426;0.002580332
HSPA14;0.774017592;0.001363017
HSPA1A;-3.678728888;2.14E-22
HSPA1B;-4.887731128;8.71E-59
HSPA4;0.718934703;0.000154982
HSPA4L;1.583827534;0.003537904
HSPA6;-7.044736145;0.013912426
HSPA9;1.237792411;1.55E-41
HSPB11;0.712238027;5.15E-05
HSPD1;0.726442264;7.52E-14
HSPE1;0.398729945;0.01193667
HSPG2;2.649413684;0.006323102
HSPH1;0.782791571;5.57E-06
HTATIP2;0.996566518;1.04E-11
HTATSF1;0.882610534;4.94E-17
HUWE1;0.450573058;0.002307189
HYLS1;-1.898612098;4.66E-06
HYOU1;0.900912485;3.21E-09
HYPK;-0.336399989;0.014250128
IAH1;0.6547423;4.56E-05
IARS;1.386556162;7.71E-18
IARS2;0.91730223;2.61E-09
ICAM2;-1.120478065;0.016321546
ICOSLG;-1.654665181;1.15E-06
ID1;-4.851529543;5.01E-16
ID2;-2.880905652;6.89E-13
ID2-AS1;-5.914970228;0.031265735
IDE;1.260562553;1.41E-08
IDH1;0.862037417;1.58E-07
IDH2;0.474779604;6.08E-05
IDH3B;0.508140275;4.38E-07
IDH3G;0.531614766;0.000799721
IER2;-4.809597474;5.58E-39
IER3;-4.797254731;2.98E-10
IER5;-6.909267398;2.38E-09
IER5L;-7.100278631;2.47E-17
IFFO2;-1.157504813;0.000818484
IFI16;0.519070495;0.031899544
IFI27L2;-0.46058752;0.039885388
IFITM2;0.493264798;0.000230484
IFNGR1;0.855418798;0.002696953
IFT52;1.125077334;0.000196525
IFT57;1.145343689;4.33E-10
IFT74;1.142702705;0.003775941
IFT81;2.829649646;0.002673983
IGBP1;0.634159565;0.00463226
IGDCC4;-5.576842;0.036534037
IGF2R;0.739761412;4.66E-05
IGFBP2;1.11845167;6.37E-13
IGFBP4;0.610667322;0.003654089
IGFBP7;1.144167835;2.49E-18
IGHMBP2;-1.346795038;2.08E-06
IGSF10;1.029179287;0.048455592
IK;1.036948878;1.27E-15
IKBKAP;0.530226845;0.040731939
IKBKE;-0.635945197;0.017745596
IKBKG;-0.5021496;0.030311044
IKZF1;-0.620700216;0.000206736
IL13RA1;0.801234098;0.027679232
IL16;-1.474667314;0.014215305
IL17RA;-0.662782141;0.000529513
IL1B;-5.05258897;0.008931864
IL20RB;-1.870771936;0.0421784
IL2RG;0.749931983;2.34E-15
IL32;0.462424451;0.000608201
IL4R;-0.705165238;0.008123795
IL6R;0.72506974;2.59E-06
ILF2;1.038613779;1.29E-09
ILF3;0.455857636;2.50E-05
ILF3-AS1;-0.536084913;0.04125366
ILK;1.30696921;2.23E-06
ILVBL;-0.375311436;0.014043147
IMMT;0.960678512;4.67E-15
IMP3;-2.25235709;7.90E-64
IMPA1;1.097051611;7.62E-05
IMPA2;0.445407474;0.000782061
IMPAD1;0.661957663;8.72E-05
IMPDH2;0.481006496;0.002942146
INAFM2;-0.7943249;0.011738447
INF2;0.51223325;0.009111926
ING1;-3.69173031;2.39E-38
ING2;-1.519949922;1.70E-08
INO80D;-3.018241783;2.30E-08
INPP4B;1.432529708;0.010280211
INPP5A;-0.690586119;0.038690033
INPPL1;-0.729648879;0.00715487
INSIG1;-1.006770028;0.001709308
INSIG2;-2.499405345;0.000354764
INSR;-1.550706143;9.78E-12
INTS10;0.657832217;0.000697343
INTS12;0.933046415;0.015756196
INTS3;0.388046008;0.045443208
INTS5;-4.374376005;5.57E-22
INTS6;-0.984697004;0.000648063
INTS8;0.984401501;5.95E-05
IP6K1;-2.409781408;3.85E-21
IP6K2;-1.776182241;1.89E-08
IPMK;-2.174698103;0.045787549
IPO13;-0.459389287;0.004046114
IPO4;0.947825654;1.43E-05
IPO5;1.08875238;1.22E-11
IPP;6.318476009;0.00943881
IPPK;-3.181790086;6.75E-09
IQCC;-2.673685931;0.005379731
IQCH;6.409664049;0.003092237
IQGAP1;1.392559955;8.99E-18
IQGAP2;1.064939883;4.99E-05
IRAK1;0.495665052;0.001943011
IRAK4;0.833384923;0.025915839
IRF1;-3.271813416;5.58E-10
IRF2BP1;-2.973537098;2.23E-34
IRF2BP2;-2.769146532;1.46E-67
IRF2BPL;-3.261536542;2.48E-05
IRF3;-0.35573339;0.031792753
IRF8;0.692425532;0.000214342
IRGQ;-0.955598822;0.001969787
IRS2;-2.854845466;6.11E-22
IRX3;-1.983102036;1.51E-13
IRX5;-5.143670892;4.15E-08
ISCU;0.719577923;1.42E-07
ISG15;-0.830207966;3.00E-08
ISG20L2;-1.938644076;2.46E-29
ISOC2;-0.401557264;0.025764964
IST1;-0.872819565;1.49E-07
ISYNA1;3.499433153;0.032743565
ITFG1;1.333226239;9.01E-06
ITFG2;0.866230778;0.022784766
ITGA4;0.965427185;3.56E-05
ITGA5;-0.452248718;0.001503359
ITGA6;0.660572143;0.000520359
ITGB1;2.254269566;2.62E-73
ITGB2;0.934090074;3.04E-10
ITGB3BP;0.851871296;0.000109979
[truncated: 2,906 more rows]
