# Supplementary material for: Multi-omics analysis reveals LARP1 as a key integrator of translation and metabolism in AML
Source: Oncogenesis. 2026 May 16;15(1):37. doi: 10.1038/s41389-026-00623-3 (PMC13346483; doi:10.1038/s41389-026-00623-3)
Supplement: Supplementary file 9 — Table S8 [file 41389_2026_623_MOESM9_ESM.csv]

Table S8. Differentially expressed genes identified by RNA-seq of polysome-associated RNA in LARP1-knockout U937 cells compared with control U937 cells. Columns list gene symbol	log2 fold change	and adjusted P value (padj).
Gene	log2FC	padj
H3F3A	-11.06512658	0.015344276
TCEAL8	-10.82435199	1.00E-16
FAM26F	-10.48914574	1.42E-15
MS4A4A	-9.588708523	3.47E-12
GPR85	-9.308610894	3.72E-11
FCMR	-9.272722293	1.25E-10
LRRC26	-8.988989164	1.22E-09
MLLT4	-8.970780054	1.12E-09
ANKRD55	-8.749364895	7.26E-09
HIST1H2AC	-8.640251397	2.89E-08
LOC389831	-8.589669286	1.45E-08
ARL4C	-8.387214017	7.23E-08
DAB2IP	-8.356405191	1.41E-07
RGS1	-8.343328464	1.32E-07
SASH1	-8.270583139	1.96E-07
DYX1C1-CCPG1	-8.264986891	2.85E-07
HIST2H4A	-8.25106136	2.85E-07
RAPGEF6	-8.229814784	5.07E-07
DEFB1	-8.229280805	5.09E-07
FAM213A	-8.179062544	3.32E-07
LIMD1-AS1	-8.13468378	2.32E-06
B3GNT9	-8.128296609	2.42E-06
KLF7	-8.1107538	8.02E-07
TMTC3	-8.102290956	9.04E-07
GZMA	-8.055158366	1.28E-06
HIST1H2AM	-8.039067176	1.03E-06
FAS	-8.033234114	1.42E-06
SLC26A8	-8.027730414	1.12E-06
HSF2BP	-7.997965779	1.64E-06
PERP	-7.986700932	2.15E-06
SYT7	-7.940257937	2.65E-06
KDELR3	-7.933233998	2.57E-06
SRGAP2D	-7.89944793	3.50E-06
BMP4	-7.872374647	5.51E-06
ZC3H6	-7.840875446	5.44E-06
PPP2R2B	-7.825166995	5.29E-06
ARHGAP8	-7.824264513	7.37E-06
GSPT2	-7.797199921	2.49E-05
LILRA5	-7.793820456	1.09E-05
LKAAEAR1	-7.62262703	2.80E-05
CTPS2	-7.566715871	2.14E-05
KIF17	-7.541220003	3.74E-05
TGIF2-C20orf24	-7.516442908	0.000619392
CD22	-7.498080402	3.40E-05
RHBDL3	-7.496210974	6.74E-05
ART3	-7.487550456	3.49E-05
ITGAV	-7.463810278	4.55E-05
CD109	-7.462175269	4.24E-05
LRRC25	-7.436198361	5.29E-05
FLT1	-7.405879311	6.69E-05
TMEM182	-7.384255907	0.000105986
MTMR11	-7.351671276	0.000109183
ITGAX	-7.328991018	0.000134308
LIN52	-7.326691019	9.87E-05
ARL15	-7.320520532	0.000188744
GUCY1A2	-7.314414014	9.67E-05
FGF13	-7.312814437	0.000116522
LINC01272	-7.30083224	0.000103421
TMEM17	-7.263841753	0.000154543
LOC400927-CSNK1E	-7.251887511	0.008848839
PPTC7	-7.245769358	0.000270638
NDUFC2-KCTD14	-7.238932233	0.000209764
CCM2L	-7.230335763	0.000179789
ENO2	-7.219085921	0.000218523
FAM83G	-7.190704492	0.000227997
C16orf52	-7.138096245	0.000284732
HAVCR2	-7.134288315	0.000334108
PTPN3	-7.131477456	0.000271411
WDR78	-7.120513478	0.000459843
ZBTB41	-7.119893734	0.000301603
AXIN2	-7.109570081	0.000399484
PRDM1	-7.092620967	0.000425396
HAR1B	-7.085328963	0.000488436
ZNF596	-7.0773291	0.00036387
TNFRSF19	-7.056775367	0.000414497
FAM179B	-7.044808626	0.000726917
TDRD9	-7.026654592	0.000442586
ARMC2	-7.022264808	0.000501168
LINC-PINT	-7.021118876	0.00049665
DNAJC6	-6.97864754	0.000577689
TULP1	-6.959202643	0.000713774
PHLDA1	-6.952117001	0.001137199
FKBP1A-SDCBP2	-6.926530475	0.018310358
ZNF585B	-6.918368067	0.000855803
LOC100379224	-6.914973988	0.001461034
SLC1A7	-6.903211429	0.001106798
PRTG	-6.890243616	0.00085744
IL22RA2	-6.882417706	0.000929072
SLC12A5	-6.879472481	0.001672436
ZBTB37	-6.869585551	0.001215599
LOC100507462	-6.867718643	0.001410566
ANKRD6	-6.86130651	0.001296691
DARS-AS1	-6.857087955	0.00176689
LOC102723701	-6.851650443	0.002660863
SH2D5	-6.845223838	0.00142123
TREML3P	-6.836442987	0.001118668
ARL6	-6.827955316	0.00121371
NTRK3	-6.825477259	0.001353135
SLC25A34	-6.821484068	0.002645173
NIPAL2	-6.799659482	0.001569453
LOC153684	-6.788707418	0.001536524
HTRA4	-6.783200501	0.001535092
GLI1	-6.753322598	0.001708902
KIR3DX1	-6.734290405	0.003179993
CFAP99	-6.729525533	0.002165916
TTC28	-6.726510347	0.00235534
TERT	-6.720981845	0.0038978
LY96	-6.713044734	0.003689303
KCNH2	-6.706746879	0.00194157
RILPL1	-6.677940863	0.003491792
BBS12	-6.67491696	0.002322449
STON2	-6.663640991	0.002415612
SIRPG	-6.655142161	0.002384219
ARHGAP24	-6.64987367	0.005615881
MAFB	-6.649826014	0.002891351
HES1	-6.636358191	0.005302314
FAM131B	-6.619901004	0.002808779
CD52	-6.617697329	0.002817715
PIK3R6	-6.615493984	0.003298464
SHTN1	-6.589386443	0.003749863
LOC101929066	-6.574059408	0.003426041
LRRC18	-6.566919529	0.003529221
C16orf45	-6.546750155	0.003765232
ZNF586	-6.540465519	0.008305846
FAM92A1	-6.538044787	0.011670979
SULT1B1	-6.535963912	0.004638025
RFX3	-6.532254894	0.006316618
ZNF888	-6.524014926	0.005296782
AGT	-6.521652347	0.00474365
LOC399815	-6.492099097	0.004855186
DPH3P1	-6.479712707	0.005338517
F2R	-6.4692839	0.005020746
KEL	-6.464395064	0.01555538
EML1	-6.463209914	0.006193514
THRIL	-6.438636533	0.006927828
LOC100506472	-6.437550029	0.011008136
FAM161B	-6.410753583	0.00623282
LAMB2P1	-6.410330328	0.006164909
USP27X-AS1	-6.399335477	0.006754593
TTBK2	-6.381431162	0.009561299
CIRBP-AS1	-6.367600317	0.007083091
C10orf55	-6.357163232	0.007452084
RASGEF1C	-6.348837759	0.008769476
MINOS1-NBL1	-6.348176836	0.013082177
TTC30B	-6.34577774	0.008429518
C5orf63	-6.344444682	0.009095621
PAX2	-6.340484983	0.008254642
CXCR3	-6.327717419	0.012124842
CCR6	-6.315978988	0.008933472
SERPINB10	-6.311487315	0.010167169
UBXN10	-6.301941981	0.011475981
CD2	-6.283702519	0.009413603
XAF1	-6.280068205	0.016958056
BATF2	-6.27770159	0.012498027
CARF	-6.275367244	0.010820769
SNHG4	-6.265704292	0.011412249
TMC3-AS1	-6.256363824	0.011293051
AMDHD1	-6.252149898	0.013639279
PBLD	-6.234572732	0.015201667
RASGRP3	-6.233955484	0.017836309
GBP2	-6.210716386	0.015005128
ZNF420	-6.18674465	0.014348469
TMIGD3	-6.181374049	0.013761156
MN1	-6.164519405	0.01388215
SYCP2	-6.145456684	0.017564874
CPEB3	-6.135801961	0.016274444
GAS1	-6.128671789	0.017992609
TC2N	-6.123033267	0.018013974
LOC102724094	-6.122990136	0.016718131
DCBLD1	-6.111179366	0.01788844
LOC105447645	-6.110568356	0.020629349
MID1	-6.109627267	0.016896721
BHLHE40-AS1	-6.105923428	0.01961917
RASGRF1	-6.100173712	0.021153721
LOC101928069	-6.087155014	0.018012114
MIR646HG	-6.081357609	0.01840785
AATK	-6.066452321	0.023124088
NCOA2	-6.060046564	0.022115251
HNF1A	-6.05622539	0.019424915
GVINP1	-6.053059979	0.021912473
ANKRD36C	-6.049208251	0.026397876
C17orf97	-6.034625236	0.021744906
ZNF749	-6.033907934	0.001962625
SMAD9	-6.031799086	0.021233503
TNFRSF10C	-6.02088652	0.021208699
MEIS3	-6.019181854	0.024572603
LRRC70	-6.006989954	0.021846703
MGC16142	-6.005335387	0.033709566
PCNA-AS1	-5.971410829	2.20E-05
TCTN1	-5.968018483	0.026239135
UBAC2-AS1	-5.968018483	0.026239135
CLDN5	-5.959501392	0.024975054
CD99P1	-5.953757621	0.028193825
LHX4	-5.943253256	0.030689407
PPFIA4	-5.935127128	0.027572559
CCDC121	-5.93099421	0.027769487
RSAD2	-5.921643038	0.030255018
GOLGA8R	-5.920625958	0.000244252
GCSHP3	-5.916342953	0.036073575
PGM5	-5.909171204	0.032765377
LOC100132077	-5.906722441	0.032242807
KIAA1671	-5.902827583	0.047405854
CRYBB1	-5.894711206	0.034901797
NPB	-5.890586339	0.032109671
ZNF792	-5.884547324	0.033617232
ADGRE1	-5.870518532	0.034378415
ZNF891	-5.867423137	0.031708506
LOC257396	-5.862536247	0.032892704
LINC01315	-5.858812274	0.033113561
TMEM117	-5.857007227	0.034833456
FAM66C	-5.854551159	0.035493751
STOX1	-5.852590631	0.034367373
BMS1P6	-5.850819013	0.038857052
RBAKDN	-5.849583363	0.034378415
LINC00921	-5.811755178	0.03772201
MXRA8	-5.79905068	0.038210438
FAM151B	-5.789948088	0.038736074
FZD4	-5.788624221	0.042926325
ARHGEF16	-5.787973985	0.043284574
GSTM2	-5.787407208	0.040930017
TGFB2	-5.786159599	0.040315942
EFCAB13	-5.778345825	0.04220483
LOC101929705	-5.774427814	0.04532678
FSIP1	-5.770462843	0.040275683
ATP6V1G2	-5.761907647	0.042688051
DUSP19	-5.761896246	0.049911127
RAB39A	-5.747317086	0.047032835
C17orf64	-5.741244958	0.046553913
WFDC1	-5.73704596	0.014687436
TAF1A-AS1	-5.736601798	0.048995942
LINC01530	-5.731823665	0.045974235
CCDC114	-5.728562669	0.045265268
ARHGAP5-AS1	-5.72113056	0.046116316
TRDMT1	-5.52152096	0.001320632
CCL3	-5.464141645	0.00280464
IFITM1	-5.425469953	0.033525704
KIAA0825	-5.301469225	0.025926896
IPMK	-5.25043753	2.99E-06
CD180	-5.187040671	0.045905981
PYHIN1	-5.151115904	0.03578793
AUH	-5.139823137	6.10E-06
STXBP5L	-4.970588544	0.000469432
ETV3	-4.7704121	0.029627903
CDON	-4.672768739	0.004104504
BRCA2	-4.597985646	0.001271577
ALG10B	-4.591948658	0.000829011
TREML2	-4.431280723	0.002645217
SLC16A6	-4.430466873	0.010464612
HOXA1	-4.368137387	0.001708902
SLC29A2	-4.321320002	0.041531674
HLF	-4.192299942	0.011006687
GJB2	-4.187859396	0.027014813
IDNK	-4.104554801	0.030362077
TTYH2	-4.069057405	0.007111354
PLEKHA1	-4.060265191	0.009194719
SETD9	-4.008656859	0.000130884
CPEB4	-4.007328723	0.016948395
MOCS3	-3.957207739	1.73E-05
TEAD3	-3.870380074	1.91E-19
THAP10	-3.775433737	0.021029676
PECR	-3.751730509	0.031113996
RGCC	-3.642414343	2.42E-14
LINC01002	-3.599737305	0.03961223
SIGLEC17P	-3.545261167	0.001027508
SRPK1	-3.534605007	3.48E-116
CPNE5	-3.526421332	0.035055671
LOC103021295	-3.503140949	0.04367108
ZFYVE16	-3.484778626	0.031118543
KCNAB1	-3.476716055	0.001929258
KIAA1919	-3.465547198	0.032022498
WWC2	-3.442877652	0.045710121
CMTM8	-3.416355258	0.000973786
ELOVL5	-3.394883888	8.09E-05
CDC42SE2	-3.390181644	0.000336009
MFHAS1	-3.389964975	0.001888077
MAGED1	-3.370852384	0.00053761
GNG12	-3.330584147	0.002110089
FKBP5	-3.322468667	1.18E-180
HIST1H1C	-3.205507631	1.55E-55
PTPN22	-3.177236028	0.003425895
TPST1	-3.165916202	0.009640381
LINC00998	-3.129655804	7.19E-38
POC1B	-3.107853456	1.01E-07
ITGB5	-3.105961819	0.006588675
IFT88	-3.099594409	0.010933932
CNIH1	-3.091582507	2.35E-11
HELZ2	-3.0779425	0.013932985
CCDC125	-3.06601332	0.004916066
FANCE	-3.006727129	1.15E-19
DYX1C1	-2.987992656	0.016052533
IFT57	-2.951365682	5.46E-64
LMO1	-2.940893341	1.71E-05
CDH24	-2.934646272	0.023572761
PAQR3	-2.901609636	0.011119322
MAP10	-2.900482369	0.013582521
IFT81	-2.900374841	0.015319455
TMEM150A	-2.811838963	0.011798934
METTL9	-2.801852115	7.77E-48
SLC7A7	-2.779955916	1.93E-11
ZNF468	-2.778975505	0.045388475
S100A9	-2.735752214	1.07E-25
DCK	-2.712860081	2.15E-11
ELF1	-2.697352238	3.51E-05
ZNF100	-2.687532003	0.02932917
SLC37A3	-2.663245702	0.046339589
RPL7L1	-2.639483407	3.12E-24
RNFT1	-2.63442272	0.039465344
KCNA3	-2.6317178	0.031355971
UNC50	-2.626608035	3.95E-08
KCNQ5	-2.609679561	7.88E-06
LRRC1	-2.583086339	4.88E-05
XRCC4	-2.570746377	0.036649186
REV3L	-2.556872894	0.034040252
SGK1	-2.556658723	0.005109365
SNAPC3	-2.54950534	0.030578081
CCNI	-2.526287349	3.21E-16
TMEM251	-2.5251045	1.34E-06
CCNC	-2.523277392	9.43E-38
FCER2	-2.515497643	7.52E-09
CARD8-AS1	-2.495041129	7.10E-07
RNLS	-2.48583033	0.038556119
CD53	-2.468033073	8.47E-06
ANKRD22	-2.466638627	1.64E-09
MARS2	-2.455142055	6.14E-14
CD48	-2.453842645	3.53E-06
PLEKHF2	-2.452319157	3.93E-12
CYSLTR1	-2.431060325	0.004916066
SLC25A40	-2.420202682	1.02E-09
HIST1H2BK	-2.417405287	2.64E-30
ORC3	-2.410393491	0.000675595
MCM9	-2.379166545	5.03E-05
CRY1	-2.360691767	5.10E-07
CRYZ	-2.354268933	2.38E-09
CD2AP	-2.345229251	9.07E-07
MMP25	-2.335416254	3.20E-10
GALC	-2.327152257	0.00097273
LONRF1	-2.325231347	0.007627847
TSPAN2	-2.299404714	1.74E-08
PPARD	-2.298631074	6.81E-24
ABHD4	-2.298144769	2.71E-06
POLK	-2.287729683	0.024572603
YOD1	-2.284226234	0.004309803
ZMYM6NB	-2.278895709	2.51E-06
C12orf75	-2.27812846	2.26E-10
NAMPT	-2.274739336	6.54E-21
THUMPD1	-2.265765725	2.87E-15
RCN2	-2.264675024	9.57E-21
AP1S2	-2.263762854	1.70E-10
ABLIM1	-2.248934877	7.61E-05
ATG10	-2.247567509	6.01E-05
PNPLA1	-2.247429327	3.05E-06
SUPT3H	-2.239189622	3.23E-12
BARD1	-2.208190044	1.78E-06
TES	-2.196737636	6.29E-05
PEX3	-2.188310538	9.22E-06
DHRS7	-2.185226928	1.27E-05
FZD5	-2.183551287	0.013988889
PGM3	-2.182645775	0.000401379
PIGH	-2.178147266	0.001628297
PDCD10	-2.168926181	7.90E-09
RB1	-2.159137197	3.45E-05
KCNMB1	-2.159031433	0.002560642
PIK3R4	-2.158194982	3.04E-07
PLGRKT	-2.157109512	0.00031102
MMADHC	-2.155976166	2.53E-49
PRKAB2	-2.154491394	0.001577761
SLMO2	-2.145701575	4.36E-30
QKI	-2.144956164	8.43E-10
SNX3	-2.142987186	2.92E-57
TRIO	-2.138454718	0.016649267
MAPK14	-2.126500367	3.52E-48
AKIRIN1	-2.1206018	1.81E-47
RAB32	-2.117924634	6.58E-36
NOV	-2.109875529	2.90E-05
RNF146	-2.108303371	2.47E-09
KCTD11	-2.097850489	0.001424854
BNIP2	-2.097712867	1.03E-20
RGS18	-2.097021688	0.017654434
SNX10	-2.095913809	4.76E-10
PROK2	-2.089996193	0.003568748
RAB9A	-2.08456041	2.97E-19
KDM7A	-2.083419023	0.002613901
SCYL2	-2.075998989	0.000222171
FCER1G	-2.072239616	7.40E-27
CCNE2	-2.061113309	7.86E-06
SYPL1	-2.058333719	2.80E-55
SNX18	-2.055290741	0.000482189
ZFAND3	-2.048866106	2.32E-10
RAB1A	-2.044288185	4.20E-74
PPP1R3D	-2.034137198	2.91E-05
TBPL1	-2.030832344	7.81E-06
MPC1	-2.024885043	4.46E-70
FBXO9	-2.0239764	1.96E-20
KRIT1	-2.020365101	1.91E-08
TASP1	-2.002606243	0.009030241
TMEM132B	-2.002061427	0.002412746
TRUB1	-1.994722731	0.000401648
TMEM154	-1.992737602	0.006610265
LPCAT2	-1.989940287	1.32E-21
GAS2L3	-1.983425619	0.004258668
TMEM106B	-1.983245182	0.004237083
RBL1	-1.982628339	2.42E-09
PLA2G12A	-1.980974337	9.22E-05
ESD	-1.978908748	2.46E-21
ATP11B	-1.973904962	1.05E-05
TBCK	-1.973172487	0.001093314
LZTFL1	-1.970558506	1.05E-07
RPL10A	-1.963411863	1.41E-92
SC5D	-1.96290075	6.54E-07
AHR	-1.959764242	0.001784922
FCN1	-1.957051369	2.64E-05
SEC23A	-1.949419194	9.95E-06
SBDS	-1.947210841	3.87E-36
NT5DC1	-1.94236461	1.94E-05
GPR160	-1.940151427	6.71E-13
CYSTM1	-1.937599601	2.59E-05
CCNJ	-1.935899076	5.33E-10
YEATS4	-1.934396771	0.00076112
DR1	-1.933573326	1.62E-16
TFB2M	-1.929147292	3.84E-09
COMMD8	-1.926299049	2.95E-08
GMFB	-1.926044605	8.26E-06
BRMS1L	-1.92525509	0.00320078
SLC22A16	-1.924713285	4.01E-12
CEP83	-1.92044217	0.047682064
MTCH1	-1.91917844	2.49E-74
CCNG1	-1.916684235	9.37E-21
KLHL8	-1.916142987	0.010265498
RP2	-1.91606159	4.27E-11
KLHL24	-1.905264717	0.016493553
FBXW11	-1.894512809	0.00395648
SDHD	-1.891922767	4.67E-18
UMAD1	-1.889810443	0.011670852
KIAA1586	-1.884695319	0.000405959
SPRED1	-1.8846066	0.014818791
PRDX3	-1.883322461	1.48E-19
SQLE	-1.88198472	2.64E-24
EVI2B	-1.881510875	9.81E-08
METTL2B	-1.871755549	3.21E-06
TRAM2-AS1	-1.868962133	0.008039856
BTBD10	-1.865428424	2.11E-05
HACE1	-1.865222621	0.00910892
RAB5A	-1.864471738	1.53E-12
CSGALNACT2	-1.863947074	1.01E-10
YIPF3	-1.863329131	2.43E-21
WSB1	-1.862023647	9.16E-05
C17orf75	-1.857289563	0.000146548
DBF4	-1.855861579	2.11E-14
SLA2	-1.851515934	0.003748496
DERA	-1.848844996	5.65E-05
CD300C	-1.845686141	9.89E-08
HIST2H2AA3	-1.844645628	5.76E-15
EXTL2	-1.843858416	0.000954032
MAGEF1	-1.842744432	5.17E-09
ZNF107	-1.835491374	0.031789292
SCO1	-1.831769158	5.52E-08
LYRM1	-1.827525329	0.000107251
GPALPP1	-1.814262855	9.66E-05
ECT2	-1.810906573	0.004249238
CAB39L	-1.809590127	2.85E-06
CDCA7	-1.805113926	7.37E-29
NEMP1	-1.804476187	1.93E-05
ZMYM5	-1.801177331	0.025658345
INSIG1	-1.799297256	7.95E-64
BRPF3	-1.791318746	1.19E-05
TUBE1	-1.782961067	0.00193792
FAM102B	-1.78283577	0.002058894
MTO1	-1.781386465	0.000103491
NFYA	-1.779511248	1.35E-16
PDPK1	-1.775421181	7.27E-07
FBXO5	-1.775229724	5.69E-08
HIBADH	-1.772335712	6.32E-13
C1orf109	-1.770591776	2.00E-09
MTM1	-1.770284235	0.000671076
RHEB	-1.769385566	7.02E-60
OSTM1	-1.767072267	1.01E-09
CD69	-1.766606273	5.03E-08
TMEM165	-1.765645099	2.64E-08
CBL	-1.762595968	0.000223734
TMEM14A	-1.76073938	5.21E-07
PTP4A1	-1.760024782	9.79E-33
HSH2D	-1.759041465	0.00038791
LRRC40	-1.758354887	5.30E-06
LYPLA1	-1.758117737	9.64E-18
CDK17	-1.7554066	0.001294617
TBP	-1.754706278	1.02E-08
AK6	-1.753228702	2.92E-13
STMN3	-1.752729538	4.90E-14
TGFBR1	-1.747231145	6.74E-42
OPN3	-1.746695075	0.000235318
USP49	-1.746069216	0.007375754
FAM118B	-1.745060943	0.040137731
SLC16A10	-1.742540686	0.001332606
COG6	-1.741315988	0.023922733
LILRA2	-1.740855118	2.06E-10
ZDHHC2	-1.740466197	0.000860587
CDC40	-1.733878777	9.34E-05
CCNA1	-1.73242997	2.80E-12
EP300-AS1	-1.72886471	0.046055767
THAP8	-1.727638304	0.000622506
DSTN	-1.726935385	2.09E-31
SNAP23	-1.726392847	9.98E-23
PARPBP	-1.722260332	0.000922747
TWSG1	-1.718263281	1.78E-08
ZNF252P	-1.718091669	0.003202853
RBM18	-1.716632906	1.68E-05
STIL	-1.714426415	0.009515338
BTAF1	-1.713604814	0.013299419
IGF2BP3	-1.712740242	4.66E-05
PBK	-1.711926518	7.15E-19
CHMP5	-1.710660251	5.14E-08
WDR20	-1.708325913	0.001308917
CASP3	-1.705370338	4.73E-07
FNDC3A	-1.699266404	0.01284642
MEX3C	-1.694464593	4.38E-08
KDM6A	-1.688276955	0.001314949
HSD17B12	-1.687863148	3.39E-05
SLC25A32	-1.687357069	1.56E-13
SOCS2	-1.684287038	8.39E-05
NPC1	-1.684024108	8.31E-14
SLC35A1	-1.680279573	2.48E-05
IFT74	-1.680232491	0.038323828
EVI2A	-1.67493473	0.013951893
RHOT1	-1.674916374	1.73E-05
CLEC2A	-1.672792352	5.80E-05
RCHY1	-1.672782009	2.60E-07
C11orf21	-1.672762451	0.010207349
MOB4	-1.6706023	3.91E-13
ASF1A	-1.669299403	1.19E-21
ZMYM1	-1.66794807	0.005560889
KCTD20	-1.664846393	1.03E-35
IFRD1	-1.655905693	5.08E-13
SOAT1	-1.65532969	1.19E-12
TAF2	-1.654134973	0.000303894
UBXN2A	-1.653259161	0.00012113
DSCC1	-1.651723856	4.27E-05
ZNF76	-1.649772583	6.93E-09
TMEM54	-1.648196803	2.85E-08
NPIPB4	-1.648120173	0.045555392
TROVE2	-1.643333527	0.016361603
CSNK1G3	-1.64260595	0.013299419
ZC3H15	-1.64242686	1.34E-24
ZKSCAN2	-1.640182381	0.047544151
TTC37	-1.639709432	3.00E-05
SLAMF8	-1.633877748	0.021388803
NUPL2	-1.632997171	0.001225598
SERINC1	-1.632465034	0.002109514
ZBTB44	-1.631952814	7.54E-09
ID2	-1.631939757	1.82E-10
SCP2	-1.631314309	3.87E-24
PPIL3	-1.629799942	0.001948775
ATG5	-1.624910171	1.13E-08
ANKRD49	-1.62398768	0.000615838
TBC1D5	-1.622424713	0.023697521
OTUD6B	-1.621990192	2.94E-06
HDGFRP3	-1.621246151	2.18E-06
CAPZA2	-1.619108117	4.83E-09
C7orf25	-1.617520036	0.000939628
SIGLEC5	-1.614953278	2.64E-11
EXOC5	-1.614434964	1.22E-07
FCGR2A	-1.613542425	0.024731147
CRYZL1	-1.611766043	0.001489928
PPIL1	-1.611158417	4.75E-43
NAA20	-1.607169877	1.81E-21
SGOL1	-1.604998166	8.25E-05
NUS1	-1.604789221	2.85E-09
MRPS18C	-1.602420232	4.00E-11
SPRED2	-1.601871315	0.000317097
GLO1	-1.600344858	3.42E-71
GTF2H3	-1.592846961	1.66E-07
SLC17A5	-1.590135483	0.001067451
MGAT2	-1.589356327	6.29E-10
IL1B	-1.58705553	0.000897499
COX5A	-1.581525176	4.51E-35
SMCHD1	-1.58061297	6.80E-06
DTWD1	-1.580041629	0.00043313
GMCL1	-1.572422978	0.024628635
HHEX	-1.568102754	5.34E-14
TAGAP	-1.566514118	7.19E-09
FLI1	-1.566051583	5.09E-16
VIM	-1.560440317	1.55E-05
GPCPD1	-1.558800839	0.000219149
TAF8	-1.558482197	9.68E-14
CHCHD3	-1.558425837	2.52E-13
COPS8	-1.557804093	6.77E-09
CIPC	-1.557786426	1.94E-05
C2orf47	-1.557697608	1.98E-08
TMEM231	-1.556838047	0.012934282
PARS2	-1.55394145	0.013678343
PARD6G	-1.553112074	0.022210152
SLC30A6	-1.552828245	0.023499617
ROPN1L	-1.551930344	0.014905095
CDC5L	-1.550277403	3.64E-19
LACTB2	-1.549144605	1.00E-08
AMD1	-1.546668676	8.46E-15
TMED7	-1.546267246	6.86E-08
PUS3	-1.545560685	0.02980681
HINT3	-1.544962726	3.93E-05
IBTK	-1.54493179	0.009221944
FCAR	-1.544891227	0.011325104
SLC7A8	-1.544367259	0.003718942
ROCK1	-1.543654881	3.17E-11
NUP160	-1.541755693	4.72E-06
ANAPC10	-1.541370455	0.00017653
FBXO30	-1.540708204	0.002733103
CCDC74A	-1.539480439	0.019550559
ZBTB1	-1.538001852	0.004838319
KDM1B	-1.537572119	5.81E-09
COX7A2	-1.535191971	1.08E-26
FAM200A	-1.534109845	0.016493553
CBFB	-1.533730085	1.15E-17
HIST1H2BD	-1.53201981	0.004766338
CHAC2	-1.530283484	7.33E-07
GCLM	-1.529818003	7.95E-08
LMBR1	-1.529787798	8.49E-06
BCAP29	-1.529017457	0.001514915
PCNXL4	-1.528504124	0.000103757
SP3	-1.528501443	0.003421262
STK17A	-1.525344653	2.00E-07
CAAP1	-1.522161607	0.017069522
TPRKB	-1.522138264	1.61E-08
ANKRD42	-1.522019732	0.010578173
MEA1	-1.515486244	1.89E-26
MED20	-1.514580776	5.16E-08
UBE2E1	-1.514156695	2.32E-35
PPP2CB	-1.512608141	2.72E-09
RBM7	-1.508894026	0.015192841
GOLGA7B	-1.508626936	1.94E-10
RTCA	-1.504153113	2.14E-13
10-Sep	-1.504029596	0.004652349
UBE2J1	-1.501561516	5.48E-14
BTF3	-1.499268823	6.80E-63
SLC25A43	-1.49806955	0.000171013
PDE12	-1.497514696	1.55E-06
MC1R	-1.497254448	3.18E-05
MIS18A	-1.496842939	4.51E-14
WASF1	-1.496743594	3.06E-05
CRLF3	-1.492534071	0.009442398
PLXNC1	-1.491812254	0.001123265
UNC119	-1.491634785	0.017439062
AASDHPPT	-1.490422125	1.31E-13
GSTK1	-1.489407721	2.94E-13
CASP8AP2	-1.487663267	0.011765706
KCTD1	-1.487464448	0.022047494
RNF219	-1.487407167	0.000231506
GLTSCR1L	-1.486689272	0.019668303
ZNF292	-1.482785345	0.030384743
SEC24B	-1.482703265	0.006249998
MED30	-1.482307055	3.97E-07
GOLPH3	-1.481451724	3.23E-16
MAN1C1	-1.480631267	0.012920331
SLC39A8	-1.478413424	9.36E-15
MARCKS	-1.476753738	1.22E-13
PIP5K1A	-1.47565103	0.047167178
SIRT2	-1.475152343	1.42E-13
MTMR6	-1.473467726	0.000726076
RBM27	-1.470921464	1.43E-05
HEBP2	-1.469345159	9.32E-21
HSF2	-1.467273685	0.007437755
LMBRD1	-1.466792544	0.03179337
CCDC64	-1.466763503	0.000850191
ASAH1	-1.466761774	2.99E-08
TFAM	-1.466495671	2.42E-12
PNRC2	-1.465865726	2.31E-33
BMP2K	-1.463330643	0.03059176
PRMT3	-1.462346867	4.27E-06
RAB27B	-1.461000507	1.03E-05
CYC1	-1.460834481	1.81E-46
SLC31A2	-1.457957637	0.012498027
KATNBL1	-1.457856956	1.35E-06
DDX59	-1.457797921	0.011471046
RAP2A	-1.457583081	0.00164332
EAF2	-1.456998684	1.06E-11
ZNF217	-1.45074472	0.006146128
LARP1	-1.450659934	2.32E-18
C1D	-1.449784444	6.23E-07
PROSC	-1.447845568	4.83E-06
TGDS	-1.445970884	0.000580516
CD82	-1.44597003	3.13E-10
RPGR	-1.445000012	7.17E-06
ASCC3	-1.44398412	1.79E-06
ABHD8	-1.443233529	0.000138246
EIF2A	-1.443229718	1.49E-11
UPRT	-1.443053857	1.26E-09
KIF2A	-1.44194514	9.23E-06
FAM103A1	-1.44130131	3.45E-10
UBASH3B	-1.441231942	0.000134941
SSBP1	-1.440539866	1.71E-29
IFNGR1	-1.440018529	2.22E-08
DMXL2	-1.437314906	8.05E-10
KIF14	-1.43716278	5.12E-07
ARL6IP6	-1.436370512	0.010194031
PNRC1	-1.436370048	0.044257173
BCAS2	-1.4357029	1.63E-11
DLD	-1.43570099	3.85E-10
ZCRB1	-1.434672699	3.12E-07
RPS27	-1.433430442	7.95E-29
LYN	-1.433217334	0.000771916
KLHL7	-1.431427104	1.38E-05
RBBP4	-1.429014313	5.99E-07
SAYSD1	-1.428434442	2.02E-14
TSNAX	-1.428052274	6.36E-17
C5orf15	-1.427400802	2.58E-06
NMD3	-1.424475012	7.71E-06
CMC1	-1.424124746	1.09E-08
SLC35A3	-1.422789292	0.00061649
ACTR6	-1.421258331	0.013885839
STAM2	-1.420328297	0.038397175
RPS15A	-1.414823279	4.79E-34
TMEM128	-1.414001928	0.000390123
AFF2	-1.413781588	2.42E-07
IL1RAP	-1.413644583	0.036812221
AGTPBP1	-1.413312353	1.40E-08
UBL3	-1.412005785	0.000207843
DPH3	-1.411723589	3.90E-08
PTPN1	-1.410346985	1.52E-10
CMTM6	-1.410159172	2.84E-16
SNX9	-1.408169548	0.003787322
CEP41	-1.407925129	0.006029483
USO1	-1.406593705	0.006160651
CXCR2	-1.40604888	0.016831094
TRMT61B	-1.405591833	0.006617922
GSTCD	-1.402938332	0.008478351
C6orf223	-1.402602458	0.010971717
PTGR2	-1.401726997	0.010056439
ZFP64	-1.401118278	0.005864088
MRPL36	-1.400842705	1.48E-08
GOLGA8J	-1.400139564	0.015117377
TMEM209	-1.399697431	0.008795398
XRN2	-1.399256275	1.13E-11
FAM3C	-1.394202278	3.23E-05
SERPINB2	-1.393378874	2.47E-19
ZNF236	-1.392936187	0.023382294
CDKN1B	-1.392796947	3.79E-09
ATF1	-1.392483884	0.003077006
CD164	-1.392001711	3.36E-14
BCKDHB	-1.390729194	0.003816013
MCM8	-1.390497047	1.68E-06
MRPL19	-1.389985252	0.000107478
TMEM126B	-1.38955957	1.85E-16
15-Sep	-1.389467954	2.28E-29
RAP1B	-1.387703622	1.51E-14
KRAS	-1.383895452	1.88E-05
PM20D2	-1.379961903	1.32E-09
BOD1	-1.379352763	8.06E-07
RGL4	-1.379195887	1.29E-05
IFT22	-1.379193982	0.023241249
APOO	-1.378781219	5.55E-05
TMEM68	-1.37872903	0.005008853
RINT1	-1.377371532	0.000584721
MALT1	-1.376759064	0.017470707
CLEC5A	-1.375413274	2.51E-15
BST1	-1.374256828	0.002926825
3-Mar	-1.373824219	0.00737485
CFAP97	-1.371403239	0.002321808
CFL2	-1.371045113	3.44E-05
SACM1L	-1.37064236	2.17E-05
NUDCD1	-1.368699299	0.001089282
MAP3K7	-1.366494299	8.06E-10
ADD3	-1.366001864	0.044257173
TATDN3	-1.364636682	0.000130123
ATG4A	-1.36424425	0.000385121
TBC1D23	-1.362543867	0.011642921
SYNC	-1.3616154	0.000359499
LIMS1	-1.361477164	1.73E-07
TRMT13	-1.361142661	0.028922015
DONSON	-1.361032183	2.95E-08
GPR84	-1.360653805	0.016429301
AURKA	-1.360386396	1.58E-14
CTBP1-AS2	-1.360265974	0.003258385
CDC73	-1.359042445	0.014476106
FBXL12	-1.358134128	1.33E-07
MRPS18A	-1.35618327	3.63E-34
TMEM97	-1.35535789	2.60E-08
PPP1R2	-1.354776018	0.000247035
XRCC6BP1	-1.353685826	0.00037385
KIF20B	-1.352784303	0.006885417
PRKCI	-1.352667526	0.02154836
MGME1	-1.351265986	0.004274235
RRP36	-1.35119463	5.99E-22
AP5M1	-1.34942151	0.000888482
HIATL1	-1.349069849	1.77E-06
ENOPH1	-1.348328434	9.64E-05
C4orf46	-1.346687475	7.93E-05
RGS19	-1.344176098	2.29E-10
EGLN1	-1.343748445	0.001245824
IMPA1	-1.342137979	0.007119336
PXK	-1.341739193	3.80E-12
PLP2	-1.341081204	6.23E-23
RB1CC1	-1.340980616	0.001322618
CENPQ	-1.339774342	0.002367251
TGFA	-1.339528275	0.029653156
PPAP2A	-1.33730849	0.035913967
SNAPIN	-1.333954663	0.000342936
C12orf29	-1.333114553	0.003014023
HAUS6	-1.332885223	0.004664094
ARMT1	-1.331832617	8.12E-12
UBA6	-1.331106955	0.006240883
GOPC	-1.328770159	0.00043391
INSIG2	-1.323545217	0.047839517
MRPL49	-1.323303296	1.85E-11
SUOX	-1.323052074	0.039714142
DPM1	-1.322651781	2.55E-18
MZT1	-1.322118828	4.88E-13
GPN2	-1.320621997	1.48E-07
ITGA6	-1.319932519	0.003654306
CCL2	-1.319513748	1.20E-07
CDK5R1	-1.318014127	0.027763915
SKAP2	-1.313233871	0.000326418
THAP1	-1.311163417	2.45E-05
CHMP2B	-1.30841454	1.44E-05
GNA13	-1.308197139	2.49E-05
C15orf65	-1.307904363	0.039902157
FAM60A	-1.307224522	8.49E-05
PIK3R1	-1.306710526	8.74E-05
HIGD1A	-1.305007875	3.49E-10
GALNT3	-1.304969317	0.021355555
ADSS	-1.304946562	1.28E-10
TCFL5	-1.301338303	5.76E-11
USP3	-1.2995326	1.26E-05
RRAGD	-1.29903335	4.24E-08
CLECL1	-1.29853632	8.35E-10
C18orf54	-1.297965407	0.003904713
RAB28	-1.294916803	0.003182071
RNF6	-1.293052274	0.010968071
MFAP3	-1.292542332	0.02154836
ZFAND6	-1.291926803	0.000133169
RAB2A	-1.291021785	4.77E-19
PAPD4	-1.289413021	6.22E-05
CRBN	-1.287072464	0.000407239
EIF2S1	-1.285700735	2.34E-19
YWHAQ	-1.285319582	6.59E-30
ZCCHC9	-1.285315075	2.61E-10
NPTN	-1.282094464	9.86E-07
NFXL1	-1.27852118	0.03405304
AZIN1	-1.278055251	6.10E-20
PPIP5K2	-1.277583351	0.003280117
TXNDC9	-1.276872203	0.00011258
UTP23	-1.276015277	3.05E-05
TBC1D31	-1.275994195	0.011694796
FUNDC1	-1.275085064	1.19E-07
SRGN	-1.274328874	1.45E-51
NUPL1	-1.273668168	1.64E-05
PLK4	-1.273611147	4.56E-05
CHPT1	-1.272528351	0.012053508
ZNF654	-1.272158898	0.010345644
MED21	-1.271582893	1.80E-06
UBE3D	-1.270964749	0.013045814
ALKBH7	-1.270394277	8.26E-06
CHST2	-1.270382944	7.21E-08
ETHE1	-1.269816346	5.44E-11
DPY30	-1.26915496	8.87E-09
ANKRD33B	-1.26849079	0.000567991
COX11	-1.26626341	1.99E-10
VBP1	-1.265668069	9.83E-10
CPOX	-1.264944682	7.29E-07
GLS	-1.264252139	5.92E-05
HAUS1	-1.263703902	3.91E-18
FNDC3B	-1.26251329	3.62E-05
HYLS1	-1.261794137	8.32E-05
TMEM33	-1.260729474	3.69E-08
CCDC138	-1.260524524	0.006917476
MTFMT	-1.260383534	8.51E-06
ATP6V1G1	-1.260239711	4.57E-14
ZYX	-1.258751038	1.06E-14
MRPS10	-1.257775517	6.53E-25
SRPX	-1.256052552	0.031841451
LAMTOR1	-1.255314249	8.60E-11
DIMT1	-1.255055409	1.92E-08
PCGF6	-1.253904004	0.004443136
CSTA	-1.25335138	1.01E-07
ACYP2	-1.253171768	0.002880218
GLRX	-1.252518546	2.34E-19
C21orf91	-1.250006	0.018838464
RAD51AP1	-1.249883442	0.010532427
OIP5	-1.248044331	0.000948388
EMP2	-1.24776724	2.86E-10
LUZP6	-1.247100479	3.93E-09
STK4	-1.246059479	1.61E-06
FAM83D	-1.245439241	5.05E-05
RCBTB2	-1.245393449	0.000704764
CLIC4	-1.245350894	1.15E-07
ZNF22	-1.245168365	0.000121215
PTGES3	-1.243957113	6.98E-41
GNAS	-1.2429855	8.27E-23
NEDD4	-1.242419034	0.001921196
CLINT1	-1.241662698	1.94E-07
CHORDC1	-1.241370098	1.51E-13
RPL30	-1.239337654	9.92E-25
METTL5	-1.237479637	3.35E-11
WDYHV1	-1.236978974	0.000337159
PSMC6	-1.235391168	2.08E-10
SMARCD3	-1.234758635	0.000137143
FAM120AOS	-1.233801886	0.022960467
RNF114	-1.233167173	8.38E-27
ICE2	-1.232964176	0.000144839
GTF2F2	-1.232895397	2.90E-07
C1orf53	-1.232269887	0.000544504
MMGT1	-1.230771085	2.48E-05
RFC3	-1.230664763	0.002914023
FRYL	-1.229060736	0.002072159
PRIM1	-1.229013035	0.001463642
CBLL1	-1.228087393	0.000513378
ANKRD39	-1.227138047	0.000699181
PPA1	-1.226530714	1.10E-41
FAM208B	-1.225174433	0.040439811
MAP2K1	-1.224825852	0.00222017
IDE	-1.223489361	0.000482129
TNFAIP8	-1.222752874	6.35E-10
TSHZ3	-1.222615336	0.005254618
LOC100129931	-1.222132447	0.004961252
TRPM7	-1.221467631	6.38E-06
ATP5G3	-1.22078182	2.01E-52
PPP4R3B	-1.220772009	3.87E-18
MTPN	-1.218545037	2.74E-07
UBE2A	-1.218441095	1.89E-16
NUDT9	-1.217887433	0.000398306
ACADM	-1.216114534	7.60E-09
RTN4	-1.215811595	2.53E-33
RAB22A	-1.215724701	0.00517692
OSTF1	-1.215478675	4.86E-26
WDR76	-1.214644661	0.001839677
TMX1	-1.213812337	1.67E-08
NUP54	-1.213549485	0.002686587
SMIM19	-1.210204632	0.000259846
CUL3	-1.2080789	0.000149278
DCUN1D5	-1.207718632	1.17E-13
GID4	-1.204356172	0.016166396
NDUFS4	-1.203673884	2.73E-07
RNF115	-1.202587396	5.36E-07
ATP6V1F	-1.201473854	1.30E-15
STXBP5	-1.200702254	0.01468581
NEK7	-1.199674539	0.000493936
MKLN1	-1.199639509	0.000308557
SRPK2	-1.198363373	0.00048185
GTPBP2	-1.19799413	9.71E-09
LRP10	-1.196349656	0.045822126
C8orf59	-1.195623514	4.93E-06
MPHOSPH6	-1.194583368	9.55E-14
C11orf1	-1.194464616	0.029401273
TNFRSF10B	-1.194412335	0.006022931
RNF2	-1.193295878	0.002530376
TCEA1	-1.193123648	3.43E-08
PANK3	-1.192884384	0.030513145
SPCS1	-1.192515758	4.89E-30
ZNF689	-1.192322882	0.020717978
RRAGC	-1.192291111	0.017668135
AKT3	-1.190266237	0.010016441
SUN1	-1.187681466	0.006298083
EID1	-1.185754722	3.42E-38
MRPL42	-1.184315633	1.58E-09
SBDSP1	-1.182834771	5.24E-06
GPR183	-1.182291872	6.97E-06
RPE	-1.181878377	2.26E-06
EIF5	-1.181338395	6.06E-21
NDUFA7	-1.180663056	1.48E-09
SPRTN	-1.180657475	0.035083133
MICAL1	-1.179033011	0.004584474
ARMC10	-1.178385483	3.87E-16
SFT2D1	-1.177369727	1.83E-24
MBD2	-1.177098253	4.93E-12
FAM208A	-1.175283789	1.78E-06
MORF4L2	-1.173747175	1.81E-18
MICB	-1.173531873	0.005216698
CENPA	-1.171224454	4.35E-06
PRPS2	-1.170281957	4.25E-09
CYCS	-1.166027098	9.27E-43
ATP6V0A2	-1.165376517	0.004111599
NFE2L2	-1.165325946	3.21E-07
MUT	-1.164790701	1.66E-06
PCNP	-1.164095716	8.22E-08
SLA	-1.162756954	3.59E-16
MRPS22	-1.161617683	1.06E-05
NDUFAF2	-1.160836597	0.000228176
CCDC109B	-1.158683852	0.018907371
ALG2	-1.158363121	0.000328367
KIAA1147	-1.157474927	0.000954407
CDC26	-1.156687485	0.02517178
TOP1	-1.156601656	5.06E-19
GATAD1	-1.155830043	0.001014905
TMED5	-1.155425358	0.000219288
TMEM70	-1.15499747	4.53E-07
PPIL4	-1.154334601	0.015839394
ANKRD46	-1.152677196	0.000153681
PPM1B	-1.152438841	1.17E-06
PTS	-1.151034851	0.010967279
OXCT1	-1.150825303	0.001995778
ZNF281	-1.150548019	0.024433697
7-Mar	-1.150111008	0.000427005
SUCLA2	-1.149889399	8.57E-05
UBA2	-1.14945125	3.88E-10
YRDC	-1.148077526	3.45E-05
NUDT5	-1.14785915	7.02E-07
FLJ32255	-1.147709527	0.001458809
UBE2D1	-1.14695093	0.007228942
TAB2	-1.14652916	0.015020917
GLRX5	-1.144404559	7.85E-23
NSL1	-1.142361684	1.41E-05
TMEM170A	-1.14219883	0.001376433
TMEM131	-1.141449495	0.02554347
DUSP4	-1.141420045	0.000195967
DHFR	-1.141258848	3.34E-12
SDHAF3	-1.140948784	2.44E-06
NDE1	-1.1408771	0.022351859
NUP37	-1.140479401	0.00011046
LZIC	-1.1403001	0.013715968
TRAM1	-1.140298349	2.00E-12
AIM1	-1.139903499	1.53E-09
NEK4	-1.139841136	0.006167362
TMPO-AS1	-1.139830246	0.000606428
SMIM10	-1.137669982	0.006669233
CCDC167	-1.136214228	1.09E-05
TIAL1	-1.134202059	4.13E-08
OXA1L	-1.133961529	2.74E-09
TMEM230	-1.132390704	6.91E-10
YY1	-1.132327606	7.21E-06
UBE2G1	-1.132298151	0.000979766
EZH2	-1.131641348	6.44E-06
CCPG1	-1.130810638	8.82E-09
STX3	-1.128937819	1.08E-07
ATF2	-1.128475955	3.88E-05
NIPSNAP3A	-1.128309566	0.000317299
UBE2W	-1.127429324	0.024872998
PPP1CC	-1.12681058	9.68E-07
WRB	-1.125680592	0.001454913
CHSY1	-1.125621231	2.29E-09
NAE1	-1.124638633	2.15E-10
KIAA1191	-1.123636828	0.000469449
PDIK1L	-1.123198932	0.038448419
FUBP3	-1.122721455	0.012432909
NUDT4	-1.12205102	1.71E-06
CRIPT	-1.121055729	0.000264749
PJA2	-1.120303828	0.000684807
ZDHHC6	-1.120115295	1.53E-09
ZC3H12D	-1.119978159	0.018022636
CUL1	-1.119742147	5.58E-10
GLA	-1.118985083	3.47E-08
IQGAP2	-1.118848868	0.000211932
BTBD1	-1.118448329	5.36E-07
DAG1	-1.118226839	0.000133857
SEPHS2	-1.118213804	2.90E-29
CMTR1	-1.118089001	0.001617481
ACYP1	-1.11750504	0.003105091
RFXAP	-1.116123409	0.006505106
UBB	-1.113908053	6.62E-14
RWDD1	-1.111217033	7.12E-14
ZNF644	-1.110335307	0.015688973
HS2ST1	-1.109899799	0.000220555
IMMP2L	-1.109683313	0.013642489
CDA	-1.109089298	5.88E-14
ANO6	-1.108733265	0.012143504
BET1	-1.106422752	7.15E-05
RBM38	-1.106187076	1.28E-11
IDI1	-1.105884894	2.32E-07
FAM199X	-1.104989869	0.002460993
PFDN4	-1.104502207	5.54E-10
GINM1	-1.104080928	0.000202521
MEX3D	-1.103515028	5.52E-06
NDUFA5	-1.103217875	8.04E-22
GDAP1	-1.102645836	0.027640823
STAU1	-1.102438009	0.000129445
RWDD4	-1.102318737	4.90E-08
SRP9	-1.101823794	2.75E-34
SLC45A3	-1.101650636	0.015951095
UHRF1	-1.100936465	3.69E-19
DENND5A	-1.100638956	0.004880269
NSA2	-1.1004709	8.05E-18
ARID3A	-1.100009107	0.015722671
FAM220A	-1.099487387	1.12E-05
PLSCR3	-1.099068068	0.003402243
ARL5A	-1.098449099	4.19E-05
MPC2	-1.098405535	5.47E-09
PDCD2	-1.09833866	4.59E-15
PDCD5	-1.098239107	1.46E-09
MORF4L1	-1.096230541	1.65E-32
SERINC3	-1.096205255	0.014867334
DOCK10	-1.09616204	0.029045316
RCBTB1	-1.095172604	0.014223702
CDK19	-1.094342301	0.012398943
PAQR8	-1.094214422	0.022053405
HBP1	-1.092822056	0.018598012
CEP57	-1.091405963	0.000442586
POLR2J	-1.090237698	4.31E-08
PRDM8	-1.090095402	0.002091708
MKRN2	-1.089421705	7.18E-09
MCTP1	-1.088047252	0.008916346
ETV4	-1.087813372	0.003390582
ZBTB2	-1.084603075	0.000248339
RAD21	-1.083055802	5.22E-14
RHOQ	-1.082146793	1.77E-06
SRI	-1.081475767	4.02E-10
TMLHE	-1.081057977	0.022526536
MIOS	-1.080769601	0.006707701
SLC38A1	-1.080594862	0.000119153
SLC39A14	-1.079890685	0.000447384
C1QBP	-1.079638131	1.63E-13
CLASP2	-1.079415368	0.013386567
GMPR2	-1.077245203	1.00E-05
STRADB	-1.076647699	0.014249292
ADAM17	-1.076498813	0.006240883
NFIL3	-1.075967154	0.04582749
VAMP7	-1.07588283	4.75E-12
NTAN1	-1.075442134	0.041422518
RDX	-1.074455448	0.037864866
HDHD1	-1.074406917	0.006671804
ARHGAP19	-1.07396522	0.01600122
MRPS36	-1.072649594	6.20E-07
MFSD1	-1.072375661	7.81E-09
WDSUB1	-1.071586879	0.007729792
CD46	-1.070321774	0.000137368
DEPDC1B	-1.069607764	0.001308917
CCND3	-1.068098643	8.04E-22
ALDH5A1	-1.068090697	0.04170012
CITED2	-1.067811283	2.24E-07
NOL7	-1.067425	1.04E-20
APEX1	-1.066952963	3.96E-10
ABCB10	-1.064899391	0.000497407
COQ10B	-1.064452701	0.00818784
THAP11	-1.063012645	1.98E-05
LATS1	-1.062646933	0.00469631
NUDCD2	-1.062519285	1.67E-06
DCTN4	-1.062298005	6.93E-05
MRPS23	-1.061972352	1.19E-08
OAT	-1.061703603	1.47E-09
PGM2	-1.058770067	0.00600473
B3GNT5	-1.057858914	0.006471361
ZNF706	-1.056922349	4.21E-08
TXNIP	-1.056101925	0.001060879
C1GALT1	-1.055920137	0.001153397
CD163L1	-1.054590845	0.007837283
GBAS	-1.054419848	1.70E-07
SLC35A5	-1.053878696	0.008271651
CFAP36	-1.053715588	0.001108227
ORC5	-1.053487786	2.62E-08
ATM	-1.052509917	0.003663803
CENPL	-1.05181917	0.000668162
CENPK	-1.051276	0.003241997
PAIP1	-1.050762643	0.00042788
NANP	-1.050717369	0.000682635
FAM64A	-1.049871803	0.014332077
TFEC	-1.04979528	0.00348976
MBNL3	-1.048964582	0.006919343
ASUN	-1.048560038	1.60E-08
ILK	-1.047617125	7.58E-06
INTS12	-1.047260735	0.005408213
KNSTRN	-1.04722151	0.000105215
COX16	-1.046912094	1.21E-14
TXNL1	-1.045141762	4.30E-06
TMBIM1	-1.043745532	4.90E-05
CDK5	-1.043179029	2.73E-06
MTAP	-1.0429411	5.73E-06
LPGAT1	-1.04281613	0.019668303
MRPL14	-1.040704442	3.21E-26
GPN3	-1.040341261	3.27E-06
FAM49B	-1.040152863	3.70E-14
UQCC1	-1.038393232	1.40E-09
OAF	-1.037523067	5.45E-14
GINS4	-1.036974249	1.94E-06
PDCD2L	-1.035222621	0.00036404
PDE7A	-1.03497497	5.99E-08
TOR1AIP1	-1.034366212	0.000359191
NT5C3A	-1.033680663	0.000240709
CALU	-1.033000939	9.12E-13
TMEM38B	-1.032945057	0.00010783
SLC35F5	-1.032801	0.018034958
CAB39	-1.032800893	0.000304161
CCSAP	-1.032680675	0.002798896
IFT52	-1.03209063	0.001537226
PIM2	-1.031585451	0.006766276
UBE2T	-1.031280556	4.64E-08
CRKL	-1.030940501	0.00176212
IER3IP1	-1.028588995	4.14E-10
PUM1	-1.027152733	0.005793139
RNF13	-1.025981789	0.004980384
KLF6	-1.024970668	0.013408439
TPK1	-1.024301795	0.018422846
APBB2	-1.02383119	0.005454331
SLC39A10	-1.023547003	0.003479063
TMEM181	-1.023156612	0.035070435
FADS1	-1.022752719	6.89E-05
PIN1	-1.02258122	1.80E-08
EMC4	-1.02195516	5.27E-10
FAM173B	-1.020130973	0.034525694
SMC6	-1.020033238	0.00832253
OSBPL8	-1.019833687	0.004046243
FCF1	-1.019720356	0.024031546
TMEM242	-1.018543303	0.00016106
UBXN2B	-1.017613539	0.041951244
ZMPSTE24	-1.017497204	0.00029024
RNASEH1-AS1	-1.01733842	0.002241553
ESCO1	-1.017173367	0.005235273
FAM105A	-1.016923164	0.022659882
GALNT11	-1.016079616	0.00016705
FBXO22	-1.01498341	1.99E-09
ORAI3	-1.014180289	5.42E-06
STRN	-1.013687978	0.00189563
GLRX3	-1.010640514	2.82E-09
LAMTOR3	-1.009346839	0.001421559
RFC5	-1.009258467	2.68E-05
PPP2R5D	-1.009228478	3.00E-05
OSER1	-1.009046831	0.000623807
TRAPPC8	-1.008456034	0.000675699
SPIN4	-1.007949858	0.013114674
ATG3	-1.007122978	2.06E-10
ITGB1	-1.006935401	8.45E-05
DESI2	-1.006917883	8.61E-05
SCOC	-1.006861128	0.03277018
GFM2	-1.006055659	0.042415543
TMEM14C	-1.005923408	3.30E-13
PIM1	-1.005896634	3.39E-12
BTF3L4	-1.003037713	0.000530637
TPM1	-1.002734369	0.035975533
B4GALT5	-1.002036962	0.003863581
SUMO2	-1.001524155	9.08E-17
SLF2	-1.001248601	0.013717112
DEK	-1.001100561	3.23E-20
RSRC1	-1.00105123	0.000181284
ANLN	-1.000697452	5.52E-05
TNFRSF21	-1.000212439	0.000726076
NHSL1	-1.000160809	0.020882585
MDFIC	-0.99918057	5.92E-05
PHF10	-0.997703466	5.17E-11
STAU2	-0.997541902	0.006408978
C16orf54	-0.997438189	0.002623382
YME1L1	-0.996824292	7.02E-08
TMX4	-0.996766175	4.00E-09
TMED2	-0.996666748	2.94E-07
TSPYL1	-0.996647405	0.035550091
PRPF4B	-0.995005889	0.000116838
ATG4C	-0.993408189	0.001681559
UBE3C	-0.992282231	8.13E-05
TNFSF9	-0.991852134	0.002353523
MYL12A	-0.991670311	1.43E-12
DYNLT1	-0.991637522	1.54E-05
KREMEN1	-0.99061174	0.01729786
TMEM41B	-0.990494481	0.032350016
HIPK1	-0.986808218	0.034159623
DENR	-0.986219491	4.42E-17
CCDC117	-0.985771184	0.035904644
APIP	-0.98491541	0.038760676
PRKAR2B	-0.983297599	0.047752588
MAPRE1	-0.98245596	5.37E-21
C6orf120	-0.98210684	0.001034167
FEM1A	-0.981875093	2.73E-08
GTF2E1	-0.981632788	0.000226771
NCOA4	-0.981377705	1.09E-12
CBWD2	-0.981190153	0.001840799
CLDND1	-0.980892616	9.92E-06
BRCC3	-0.980873891	1.77E-06
TBCC	-0.980866287	0.002257554
BNIP3	-0.980841388	0.000849726
DPH2	-0.980233288	3.67E-10
SELT	-0.979616238	6.21E-09
SLC25A33	-0.979176741	0.01687557
VDAC2	-0.979104806	2.55E-08
SYS1	-0.978695599	5.59E-06
RTCB	-0.978122114	1.32E-05
ARV1	-0.978052575	6.32E-08
LBR	-0.977390988	3.19E-15
COQ2	-0.976067489	0.000137371
TARP	-0.975665729	0.014561104
MYD88	-0.975090671	1.63E-05
NRBF2	-0.974094754	0.000186966
CISD2	-0.973542168	1.35E-05
QSER1	-0.973521429	0.024869429
EIF2S2	-0.97347943	2.57E-17
STX7	-0.973375021	0.03731353
SNTB1	-0.972927676	4.55E-05
PEX13	-0.972863381	0.015396483
MRPL9	-0.972814139	2.08E-22
SASS6	-0.972737676	0.031708506
EBAG9	-0.971862189	0.001766735
MBP	-0.971817499	8.85E-10
CALM2	-0.970118635	2.11E-28
KIAA1524	-0.969313439	0.002637969
GMNN	-0.969206574	1.70E-10
CBWD1	-0.96884317	2.57E-08
PRKRA	-0.968275395	0.040877877
AOC1	-0.967937052	0.02003636
TOR4A	-0.967814447	0.000102645
ZW10	-0.967435143	0.027104604
SIRPB1	-0.967368542	0.045403097
C11orf58	-0.967059514	1.41E-21
COPS2	-0.964800468	2.74E-20
EDEM2	-0.964321396	1.65E-07
NAPB	-0.964272461	0.015935655
ANKRD28	-0.964228336	7.26E-09
CTBP2	-0.963937195	0.003308526
VPS26A	-0.963689959	2.41E-10
HILPDA	-0.963294176	0.004913173
PTPRC	-0.961788149	0.009042666
NCK1	-0.960988662	0.014335234
FABP5	-0.960888425	3.04E-16
ITGB3BP	-0.959505152	0.004405931
PDE8A	-0.958716701	0.016993662
RALB	-0.957717192	3.72E-14
PURB	-0.956080187	0.000274786
SIGLEC7	-0.955868656	0.015722671
SNRNP27	-0.955443357	1.42E-06
TMEM123	-0.954989332	6.14E-14
CNOT7	-0.95467798	2.93E-13
PIGB	-0.954109854	0.017572495
DARS	-0.953276197	7.59E-11
ESYT2	-0.953013136	2.29E-12
PUS7	-0.952793904	2.20E-05
RPL26	-0.952748571	7.44E-10
HBS1L	-0.952713044	7.61E-07
ZMYM6	-0.952157108	0.007461822
FHL1	-0.952065097	0.048380012
SMAD2	-0.951999764	1.03E-06
USMG5	-0.951950293	3.57E-12
USP38	-0.951128897	0.023431179
ZCCHC3	-0.949894105	1.84E-07
TIMM9	-0.948541765	1.77E-09
HSD17B11	-0.948372949	0.004594603
ICE1	-0.948102598	0.032047592
CKS1B	-0.947332272	6.48E-09
CNIH4	-0.94707719	1.68E-11
EAF1	-0.946932355	3.36E-05
CBX3	-0.946731278	4.73E-27
PPID	-0.946121711	4.44E-05
RALA	-0.946033396	0.000134941
DYM	-0.945668449	0.032207347
R3HDM1	-0.945544665	0.001011752
MRPL50	-0.944707842	8.32E-06
LRP11	-0.943992282	1.34E-05
ADO	-0.943172371	0.004041084
BCOR	-0.943073799	5.70E-05
AHCTF1	-0.942954447	0.00216864
PDE6D	-0.941397998	0.000544504
KLHL12	-0.94082172	0.001375415
HNRNPA1P10	-0.940751983	0.005376829
PNP	-0.940435984	1.59E-14
ECHDC1	-0.940388737	1.91E-14
SFXN1	-0.939985956	0.000186374
SLC38A2	-0.939873141	0.000282001
SEC23B	-0.939589049	0.005367934
SF3B6	-0.939286235	4.17E-18
ALG13	-0.938426391	0.028078409
SDHC	-0.937719022	1.57E-07
PIGP	-0.937595571	0.004376159
EIF1AX	-0.937592437	4.78E-24
TOMM20	-0.936684754	1.00E-13
YIPF6	-0.936684359	0.015257358
MSL1	-0.936216024	0.002933937
SMNDC1	-0.936062807	7.30E-09
ERBB2IP	-0.935788504	0.01352648
XBP1	-0.935586128	3.67E-10
ASPHD2	-0.93545618	0.018884415
DEGS1	-0.934296336	8.30E-08
TNPO3	-0.932666751	1.06E-11
CCNB1IP1	-0.932619568	0.003865699
PAIP2	-0.932282973	5.23E-14
MELK	-0.930282778	0.009410028
CACYBP	-0.930184124	1.43E-16
LYRM2	-0.928946288	0.000201122
EPS15	-0.928248723	0.00142123
VTA1	-0.927890939	3.45E-07
CLEC2B	-0.926097931	1.63E-10
ZNF318	-0.925861896	0.000841195
MAD2L1BP	-0.925686613	5.27E-05
NLRC3	-0.925226357	0.025057067
MAGT1	-0.924673565	0.049035057
UBE2N	-0.923290569	2.92E-05
PDZD8	-0.922998912	0.00030697
CDKN2AIP	-0.922539219	0.003487813
AKIRIN2	-0.921636031	3.15E-06
IARS	-0.921437337	6.79E-06
C7orf49	-0.920535576	1.98E-08
EAPP	-0.920455815	0.043757968
SUCLG2	-0.919871597	0.016361603
RANBP9	-0.91881582	0.000134774
FDX1	-0.918382392	8.76E-07
FGFR1OP2	-0.916515009	0.002590104
ATAD1	-0.916243544	0.047312843
EMC2	-0.915568094	0.002800358
AZI2	-0.915376125	0.001035299
CUL2	-0.91488007	0.000411917
FAM49A	-0.91440141	0.011798934
PREP	-0.913269288	3.63E-06
NFYB	-0.912806312	0.003110058
RIOK3	-0.912181323	0.0076934
TDP2	-0.911937855	5.38E-06
GUF1	-0.911386746	9.53E-05
LYAR	-0.910951993	1.99E-10
FYTTD1	-0.910573846	0.000112506
DEF6	-0.910194716	3.32E-16
HS3ST2	-0.910094515	0.006215814
ZFP36L2	-0.91009252	6.30E-10
SLC29A1	-0.909992709	6.23E-11
STRN3	-0.909732551	0.042755947
MBNL1	-0.909680132	0.000394171
RNF138	-0.909470099	3.32E-07
ERLEC1	-0.909284205	0.001381532
CDKN3	-0.908649913	6.08E-05
ATP13A3	-0.907565897	0.028842304
TIA1	-0.907081521	3.00E-05
ARF4	-0.906914985	7.35E-12
QTRTD1	-0.906802925	0.005949551
LYSMD2	-0.90451718	0.000125204
HEATR3	-0.904005357	0.030365904
SRSF9	-0.903541471	4.00E-09
ARPP19	-0.902857586	2.61E-12
ACSL1	-0.901611356	0.019086099
NEIL3	-0.900959928	0.007111354
SKA1	-0.900336672	6.38E-06
HACD3	-0.899912958	4.12E-09
VMP1	-0.898154643	0.000755249
PCOLCE	-0.89784675	0.02502792
MTFR1	-0.8974871	0.032233308
ORMDL1	-0.897481688	7.70E-07
CDC23	-0.897271501	0.009095621
PELI3	-0.895014258	0.046412842
CCDC43	-0.894280169	8.00E-06
TMEM206	-0.893500354	0.002401723
MRPL3	-0.89146839	1.05E-18
NSMCE2	-0.891281362	0.004800673
EPDR1	-0.891167921	0.001814061
MRPL33	-0.890278615	0.003069573
RPL15	-0.890171516	1.10E-18
WDR54	-0.889995236	9.40E-05
SCAF8	-0.888945885	2.09E-05
IQGAP1	-0.888509477	0.000282576
HDAC2	-0.888029821	2.58E-07
KCNK5	-0.887886818	9.82E-09
TMOD3	-0.887353143	3.49E-05
GTSF1	-0.886712526	0.000110787
IQCB1	-0.884119532	0.007925925
CEPT1	-0.883886805	0.011692079
MANBAL	-0.883512766	0.003526475
GBE1	-0.881755261	0.002609859
TCF12	-0.881667215	0.019688405
ATP6V1D	-0.881119367	0.000598461
ACTR2	-0.880757933	3.02E-11
RNF8	-0.880424488	5.96E-05
HLTF	-0.878062788	0.002308842
GFM1	-0.878061904	0.00055822
EPT1	-0.877579179	0.013048987
RNF126	-0.87660112	2.64E-05
ELFN1	-0.876423575	0.044500808
USP1	-0.874658244	1.36E-08
CBY1	-0.874390813	0.013739947
POLR3F	-0.87402562	0.036435249
UBE2D2	-0.873544343	1.13E-12
TOMM6	-0.873446403	6.45E-13
DTD1	-0.872128831	1.01E-10
KIAA1715	-0.872102869	0.017548766
DCP2	-0.872050277	0.003083797
CXorf56	-0.871465844	3.75E-05
PDHX	-0.871027406	0.020882585
UTP14C	-0.870867409	0.034667199
ASB7	-0.870633701	0.046077227
PSMD14	-0.869749425	2.42E-08
CNBP	-0.86939973	2.96E-15
PRMT6	-0.868796152	0.000482189
DCTN6	-0.868267243	0.000260681
UFC1	-0.866985857	4.07E-07
NUP205	-0.866904668	8.61E-05
SLC22A4	-0.866734109	0.021191724
ACSL4	-0.866333829	0.018012114
ORMDL2	-0.865099951	0.002249748
RAD23B	-0.864600336	6.55E-09
GABARAPL2	-0.864321599	0.000255309
RAD1	-0.864099931	0.004838329
MIER1	-0.863991811	0.017033021
GTF2H5	-0.862248957	4.50E-05
STRBP	-0.862008355	0.000447898
CAMLG	-0.861439798	0.016539525
5-Mar	-0.861083745	3.50E-06
EIF1B	-0.86095981	0.000233392
ITM2B	-0.859971069	1.13E-12
FGFR1OP	-0.859848346	0.000463074
MAGOHB	-0.859641767	0.001740026
NFU1	-0.859197056	2.11E-05
UBE2V1	-0.856747092	2.15E-11
TOR1B	-0.856739116	0.008922883
RCSD1	-0.856346849	0.000159281
RPL14	-0.856333543	2.12E-16
TM7SF3	-0.856049587	6.44E-09
RMND5A	-0.855961198	2.01E-05
LOC100506585	-0.8557561	0.009494928
MINA	-0.85519767	2.49E-06
VKORC1L1	-0.85513168	1.50E-05
SEC11A	-0.854381045	2.31E-18
CHCHD4	-0.854007583	0.000346796
DRAM1	-0.85400229	0.020340522
C19orf38	-0.852863779	0.002066264
SPATA2	-0.851727924	0.015276386
KMT2E	-0.850397841	0.033867428
LSM14B	-0.850246169	0.000306189
SBNO1	-0.850206288	1.70E-06
NEK6	-0.849029852	4.64E-13
DNAJC19	-0.848900979	0.007093692
MTDH	-0.848103839	3.23E-12
MED13	-0.846971516	0.040643148
SH3BP5	-0.846787322	0.007965577
PNMA1	-0.84652355	0.016798125
SEC24D	-0.845950253	0.018763505
EBNA1BP2	-0.845014161	4.55E-20
DNTTIP1	-0.845013619	9.44E-05
RARS2	-0.84443374	0.001952133
TMEM192	-0.844223281	0.02071854
SH2B3	-0.843821392	0.002586849
FAM91A1	-0.843733195	0.002797928
PSMD10	-0.842235047	1.48E-06
NDUFAF6	-0.842152773	0.00022229
LAPTM4A	-0.841588937	2.88E-06
NUSAP1	-0.840478588	6.76E-05
C7orf13	-0.840083921	0.043001311
OSGIN2	-0.839501125	0.012987138
YIPF5	-0.838476674	0.021980335
GNG2	-0.837467536	0.019091931
C6orf89	-0.837465069	6.84E-07
NUDT21	-0.837363719	1.54E-05
DFFA	-0.837290486	4.38E-05
RAB11A	-0.836574024	4.56E-14
STT3B	-0.836047759	1.73E-08
PDS5B	-0.836036672	0.038148728
RNMT	-0.835069281	0.008523419
MTFR2	-0.834316782	0.001677703
UTP20	-0.834196256	0.003085733
ABCE1	-0.833971558	6.03E-08
TRMT1L	-0.832518255	0.017343162
TMEM263	-0.832486537	0.025152029
B3GNT2	-0.831805392	0.003571438
NUP153	-0.831770621	0.003722406
CREB3L2	-0.830901463	9.07E-07
KLHDC10	-0.830490408	0.028426271
SLC9A3R1	-0.830449915	5.33E-12
SNX4	-0.829426868	0.011517926
UVRAG	-0.828690383	0.049453706
DEF8	-0.827651253	0.003689303
FOXP4	-0.827477553	3.17E-06
HSPA14	-0.827008272	3.87E-05
COMMD10	-0.826986802	0.007143983
ZNF106	-0.826720809	0.004373132
CCNH	-0.825488156	3.63E-06
ZNF146	-0.825312657	0.000276501
PLAGL2	-0.825149238	0.000489495
SLC36A4	-0.825103772	0.01167844
BORA	-0.825010987	0.006078086
SCAMP1	-0.824645787	0.003209115
H2AFZ	-0.824367532	8.04E-18
CCBL2	-0.82391973	0.023523414
NDUFA8	-0.82207081	0.00011642
PTPN11	-0.82157838	1.24E-08
DNM1L	-0.820066972	0.001736249
CENPU	-0.819726716	1.89E-06
ZNF664	-0.818988219	0.000518707
PCNA	-0.818898894	1.78E-32
IKBIP	-0.818707191	0.000193724
AK4	-0.818640578	0.001801253
EIF4E3	-0.818256009	0.002717199
NIPA2	-0.818230145	1.27E-06
GOLGA7	-0.817824067	0.005338549
PYURF	-0.817477765	2.30E-06
PIGY	-0.816991585	4.90E-06
ADNP2	-0.815671699	0.014561104
HSPH1	-0.814762731	1.07E-09
RCAN1	-0.814082592	5.92E-07
MAP1LC3B	-0.813499615	0.004708178
UBE2D3	-0.812959162	2.09E-07
MRPL13	-0.812928103	3.09E-07
AP3S1	-0.812700453	1.78E-05
SAMM50	-0.812688779	3.52E-06
PGRMC1	-0.811766354	1.95E-13
TTI1	-0.810099974	0.00060383
IGFBP7	-0.809718146	0.000959632
RSL24D1	-0.808721115	8.72E-15
BFAR	-0.808664149	0.002388911
CKS2	-0.808244115	6.82E-13
EML4	-0.808116911	7.92E-05
SYNCRIP	-0.807888036	4.27E-22
GTF2A2	-0.80761972	3.47E-08
IGLL1	-0.807318166	0.006704286
CSTF1	-0.806962413	0.009128765
CDC42	-0.805044069	6.96E-11
UQCRHL	-0.805029586	0.000962315
ERI1	-0.804449277	0.000628362
NDUFAF4	-0.803524171	1.12E-05
STK17B	-0.803278292	0.022576095
PSMD5	-0.802722412	0.00833035
GTF2H1	-0.802401894	0.015396483
NDUFAF1	-0.801443431	0.002477201
NBN	-0.800560323	0.007526521
RNF19B	-0.799672987	0.017938242
SLC30A5	-0.799659928	0.010445829
INAFM2	-0.799006499	0.000220555
EIF3L	-0.79871762	2.10E-09
TDG	-0.797517278	0.013579835
ZCCHC7	-0.796981405	0.012159469
ME2	-0.796756596	2.89E-05
STX16	-0.795985416	0.000660963
BHLHE40	-0.793439599	0.004332541
LINC00657	-0.793338958	0.00031674
FAM96A	-0.793217815	1.19E-06
SHQ1	-0.792655904	0.021519841
RNF14	-0.792336065	0.030823615
GCLC	-0.792295351	0.007809832
ING2	-0.791890048	0.000984934
ZDHHC16	-0.791722601	0.000639079
PIK3CG	-0.791394665	5.03E-05
TMEM170B	-0.79134124	0.025884111
LRRC37BP1	-0.790504348	0.01143393
UBP1	-0.789949991	0.003571438
GNG5	-0.789156852	3.77E-13
CCNB1	-0.788955832	1.72E-09
HSPE1	-0.788741256	2.71E-08
ACOT8	-0.788364562	0.007887535
ATP2B1	-0.788311551	0.041963869
STARD3NL	-0.788204596	0.008060476
CTNNB1	-0.787785127	3.31E-07
RAP2C	-0.787095195	0.041835902
CCDC47	-0.786897739	0.013717797
ABRACL	-0.786053585	5.76E-15
RRP15	-0.78590126	0.00833035
GOLT1B	-0.784207279	0.000446102
CLPP	-0.784170408	2.45E-10
ZC3H7A	-0.783801323	0.022100657
THAP9-AS1	-0.783775835	0.034905249
ARHGEF10	-0.781851968	0.048730587
PIGT	-0.781145468	3.20E-05
C9orf40	-0.781034358	0.019550359
PPP2R5C	-0.781023408	1.43E-05
PORCN	-0.780072262	0.011305336
FOXO3	-0.7800459	0.033300631
C20orf24	-0.780027513	1.45E-20
ARMC1	-0.780014421	0.001931287
COA7	-0.779656129	0.000344999
C11orf73	-0.77951303	0.014905095
SSX2IP	-0.779124823	0.040417984
MAN2A2	-0.778861936	0.000646262
YTHDF3	-0.778527947	0.031707699
PPAT	-0.778013658	0.000350129
STRAP	-0.777881124	9.96E-09
PURA	-0.77782576	0.028836826
CYBRD1	-0.777748061	0.029208467
LAP3	-0.777720831	0.001536524
CYB5B	-0.777005988	6.54E-09
ATP6V1C1	-0.775914326	0.01873138
NUFIP1	-0.775776006	0.006917476
KCMF1	-0.774694419	6.28E-05
AP4E1	-0.774104067	0.001459247
PUM2	-0.773444883	4.30E-05
POLR2C	-0.772985759	0.008239013
ZNF207	-0.772716996	0.001285646
USP10	-0.771787416	4.27E-06
RNF34	-0.771711721	0.003825445
PRNP	-0.77167715	0.00193792
NDUFA12	-0.771628544	0.000290079
NACA	-0.770600034	4.55E-18
PSMD6	-0.770135209	1.17E-10
HMGCR	-0.76988822	0.001680011
GRPEL2	-0.769766204	0.000891986
TEX30	-0.767888947	8.09E-05
ERLIN2	-0.767673991	0.000212301
DHX35	-0.766811321	0.016361603
MRPS33	-0.766082945	1.34E-07
PROCR	-0.765963935	0.005716483
LMAN2L	-0.764016897	0.042271252
FUT4	-0.763607299	5.21E-07
CHUK	-0.762951063	0.020599419
ACP1	-0.762645061	8.92E-07
BCS1L	-0.762156916	0.010275023
GTF2B	-0.761973377	0.00781555
BNIP3L	-0.761212417	0.002354733
METTL21A	-0.761099431	0.025243803
UNC119B	-0.760491989	0.03706914
NAA15	-0.759303182	3.39E-06
SPIN1	-0.758992875	0.015688924
DYNLRB1	-0.758733664	8.38E-07
GLTP	-0.758396877	0.001319392
CMIP	-0.758296607	0.013807355
KIF23	-0.758268285	0.0003092
SNAP29	-0.758258276	0.018569337
NSMAF	-0.7564899	2.94E-05
CD55	-0.756460029	0.018383203
TMEM65	-0.756401877	0.000221189
BCL2L13	-0.755759005	0.002744092
FUCA2	-0.755407523	2.76E-08
CLPX	-0.75473793	0.000390913
GSPT1	-0.754163271	1.41E-07
RAB33A	-0.753951399	5.34E-06
RPRD1A	-0.752997344	0.006929559
CAT	-0.751786004	0.004254944
RPL29	-0.750879858	2.78E-08
WIPF1	-0.750785752	6.55E-11
NAV1	-0.750614866	0.032761234
CDS2	-0.750591058	0.000865659
DNAAF2	-0.750291963	0.032761234
ZNF195	-0.750017901	0.045403097
RDH14	-0.749677553	0.025942444
LSM6	-0.749365922	0.015285665
CDK1	-0.748692893	2.76E-06
KDM3A	-0.748528438	0.023552803
PITPNC1	-0.745500996	3.54E-05
SCARB2	-0.745448615	0.019595282
TTF2	-0.743729411	0.005210494
DENND2D	-0.743481293	0.000324822
NCK2	-0.743115565	0.000118174
TRIM59	-0.742880209	0.001551627
DESI1	-0.742781365	5.65E-05
ADSL	-0.742275884	5.89E-06
GYG1	-0.741793387	0.001441788
PSMC2	-0.74119304	7.12E-09
RPL10	-0.740951601	9.39E-18
MRFAP1	-0.740515274	1.67E-25
PSMF1	-0.740414895	1.12E-14
TCP1	-0.739393782	2.86E-10
ACVR2B	-0.738897746	0.029499215
DCLRE1B	-0.738393513	0.008304961
NDUFB6	-0.736111241	8.09E-07
BOLA3	-0.735900419	0.001035299
MAPK6	-0.735507577	3.92E-05
WDR61	-0.73538148	2.32E-06
GINS2	-0.735363163	3.49E-05
CREM	-0.735197794	0.004703072
CORO1C	-0.735096706	7.67E-06
PRKAG1	-0.734809615	0.002667602
TPM4	-0.734310131	8.66E-16
TRIT1	-0.734204094	0.006977519
SNX5	-0.733392804	0.00737485
TMBIM4	-0.733038778	9.77E-05
ADIPOR1	-0.732719937	0.00029853
TBC1D22B	-0.732711493	0.004605408
ABI1	-0.732404123	0.022614242
FDFT1	-0.732014516	2.16E-14
RPL19	-0.731770796	3.04E-16
TMEM43	-0.731597657	3.96E-05
DUSP14	-0.731066272	0.038760676
GPR153	-0.730998722	0.043528696
PTBP3	-0.730298203	4.82E-05
FBXO6	-0.730162453	0.027183715
TMEM69	-0.730010731	0.032892704
NDFIP1	-0.729089833	4.10E-05
LINC00493	-0.728972992	0.001991585
IFI30	-0.728749955	2.24E-09
COMMD2	-0.728092684	0.031944606
CNN2	-0.727466453	5.76E-07
MRPL40	-0.726955377	0.0008203
FAM216A	-0.726307112	0.005623052
PRDX4	-0.726153911	1.00E-10
NARS2	-0.72356256	0.006784131
MAPK3	-0.722379092	0.001824811
TMEM30A	-0.722300987	0.032217883
VAMP3	-0.722168879	0.000507938
NOC3L	-0.721606579	0.002813334
IER5	-0.721428278	0.030565408
HAUS2	-0.721414866	0.001516381
PTDSS1	-0.720149045	5.81E-11
TAF9	-0.719523523	0.001152214
APITD1	-0.718973819	0.036775609
ANXA4	-0.718598873	0.000155049
MOCS2	-0.717760674	0.049966853
MCEE	-0.717353263	0.048976029
BEX1	-0.717262994	6.26E-20
VMA21	-0.717124395	0.002494032
TSPAN4	-0.716999026	0.005992428
HSBP1	-0.71653035	3.66E-10
SH3GLB1	-0.71632581	0.003722406
C3orf80	-0.715827395	0.013541165
ATL3	-0.71569869	0.002660863
CRLS1	-0.714495134	1.73E-11
ZNHIT3	-0.714468723	0.000574346
PSMG1	-0.713183476	2.07E-05
KDSR	-0.712957784	0.000294251
MRPL39	-0.712795573	0.006523835
PHYH	-0.712523734	0.028744778
RAE1	-0.712244289	0.0400383
ZCCHC17	-0.712150463	3.48E-05
DARS2	-0.71173618	0.015355697
EEF2	-0.711007097	3.39E-26
MRPL32	-0.710768982	6.84E-07
CCDC71L	-0.710757031	0.0061213
PEX19	-0.710175584	0.004053832
MITD1	-0.709822729	0.001341733
ZNF24	-0.709692893	0.001963577
POLH	-0.709642709	0.045575849
KLF13	-0.709550615	0.041531674
C5orf51	-0.708932581	0.004285154
ITGB1BP1	-0.707616372	1.62E-06
PHF6	-0.707305919	0.005235273
PCNX	-0.707128509	0.031707699
FAM217B	-0.706608648	0.010722246
SRSF10	-0.706370779	5.80E-05
ECI2	-0.706210351	0.003662222
ARPC5	-0.70496005	4.10E-10
CSNK2A1	-0.704222497	3.59E-06
PEX2	-0.704061122	0.00980142
GNA12	-0.701862171	0.000207778
PDZD11	-0.701760174	0.002196001
ADCK2	-0.700624777	1.17E-07
RAP2B	-0.699716584	0.013133431
TDP1	-0.699710336	0.049973463
ETFA	-0.699500023	8.84E-10
RPF2	-0.698347207	2.13E-07
XPO1	-0.697903416	4.97E-07
MTHFS	-0.697857387	7.79E-05
PTTG1IP	-0.697406269	1.10E-08
NEK2	-0.696622428	0.04130502
IMPAD1	-0.69554653	0.000418778
LYZ	-0.694887469	1.33E-09
CYP46A1	-0.694562341	0.029494832
APPL1	-0.694434383	0.006917476
ORC4	-0.694404459	0.005580723
ABCC4	-0.693869472	0.014383433
CCNA2	-0.693054397	4.70E-05
CD83	-0.692918011	0.0076934
PPWD1	-0.692560019	0.038136232
SMC2	-0.692511299	0.031210425
ADA	-0.692074765	3.42E-05
SLBP	-0.691819867	0.00014382
AVEN	-0.69181295	0.002922715
HCCS	-0.691616088	0.001652875
FAM107B	-0.690838606	9.38E-10
ARPC3	-0.690627706	1.75E-08
SMIM15	-0.690616032	0.00054751
RPL27	-0.690344975	2.49E-20
TMSB4X	-0.689804729	3.73E-13
MRPS15	-0.689799058	4.88E-05
RPS27L	-0.689792349	0.003182071
TMEM185B	-0.689376716	2.12E-05
PAXIP1	-0.688642964	0.011296982
UBA3	-0.688447769	0.033253711
TLK2	-0.688165017	0.038102046
SPAST	-0.687266528	0.04032008
CEBPE	-0.687124239	0.000216689
C1orf52	-0.685688513	0.002878388
COTL1	-0.68550937	2.19E-13
SHOC2	-0.685478365	0.002530376
BYSL	-0.684685042	8.97E-10
RPL18A	-0.68394912	1.68E-25
ZZZ3	-0.683788298	0.018644278
EIF3H	-0.683716461	4.06E-17
PRADC1	-0.681965449	0.025631189
ZWILCH	-0.681717666	0.012939652
SIKE1	-0.681463897	0.001331899
CELF2	-0.681366363	0.000205348
TAF12	-0.680143509	2.91E-05
GTF3C3	-0.680015746	0.003353348
ELOVL1	-0.679913579	5.59E-06
TMEM126A	-0.679776024	0.001019228
UBXN4	-0.678652898	0.000833657
VWA9	-0.678480912	0.002670394
CHCHD6	-0.677799493	0.023070181
RRM2	-0.677565026	6.89E-09
PSMA7	-0.676001714	1.32E-11
TCTN3	-0.675641221	0.035524096
LACTB	-0.675028413	0.00216376
CYP51A1	-0.674551172	0.000586511
RFK	-0.674487297	0.023669859
ETNK1	-0.674036072	0.01025356
POGZ	-0.673788682	0.009274785
SLC25A30	-0.673514474	0.00042777
TM9SF3	-0.672191206	1.91E-07
FLCN	-0.671963651	0.002302352
KBTBD11	-0.671912287	4.15E-05
UBE3A	-0.671494137	0.037941137
CENPW	-0.671404682	6.96E-07
ARL6IP5	-0.67076166	0.001257831
GID8	-0.670369353	1.23E-05
LCP2	-0.670188998	0.003337675
ARFGEF1	-0.669949558	0.044584741
RNGTT	-0.669604293	0.013713749
TFDP1	-0.66942545	3.75E-07
RPL26L1	-0.669140372	6.72E-05
BROX	-0.668464374	0.030450757
CENPH	-0.667677225	0.005865915
SEPHS1	-0.667095703	0.000860587
GINS1	-0.666705577	6.49E-08
HDHD2	-0.665825265	0.017351101
MED27	-0.665781144	0.036207059
RNF24	-0.6657209	0.010852479
NIP7	-0.665653744	9.98E-07
SRSF7	-0.664693735	4.31E-07
SCPEP1	-0.664620087	0.002027365
UGP2	-0.663838292	0.01807084
SNW1	-0.663577022	0.006454285
CDK2	-0.663389628	0.012414094
RPL7	-0.662826273	5.83E-13
CCDC28A	-0.662759619	0.01710511
ANXA2	-0.658705968	3.18E-08
CREG1	-0.658115622	6.33E-06
DRG1	-0.657633872	7.49E-06
KRR1	-0.656507247	0.013408439
HCK	-0.656326649	6.99E-05
EIF4G2	-0.656321716	6.91E-16
TM2D3	-0.655606987	0.000546363
TTYH3	-0.654949807	0.003269166
BCCIP	-0.653852566	3.47E-05
TRA2B	-0.653489305	2.96E-11
SNX2	-0.653156435	5.97E-05
MATR3	-0.652232055	4.16E-07
EDEM3	-0.651278884	0.005096969
GZF1	-0.651171787	0.014066581
USP9X	-0.650985361	0.001018584
PPCS	-0.650785571	0.007171343
MFF	-0.649853279	0.000103712
SENP6	-0.649295267	0.009301951
FGD5-AS1	-0.647929606	0.001441788
TADA2B	-0.646846025	0.016764618
LRRC59	-0.646780843	1.99E-07
CHAMP1	-0.646711918	0.001850914
SDHB	-0.645580953	0.000749391
DYNLL2	-0.644746719	0.00216376
FNTA	-0.644467448	8.09E-05
GSK3B	-0.644438072	0.042857967
RAB29	-0.644362321	0.001331442
SNRNP48	-0.643769287	0.016961258
HNRNPF	-0.643355083	2.72E-08
OAZ1	-0.643156247	8.19E-18
PMS1	-0.642941866	0.021657364
ELK1	-0.642701324	0.000746158
DYRK4	-0.642270084	0.010687301
VEGFA	-0.641113546	0.010673463
MCFD2	-0.640846793	0.000186424
NUFIP2	-0.64058321	0.001488229
G3BP1	-0.639926856	5.81E-05
BAK1	-0.639899788	0.002396059
ISCA2	-0.639680541	0.037479406
SARAF	-0.639557038	6.95E-08
SLC10A3	-0.638320213	0.010688564
ARL2BP	-0.637974896	0.004100907
LYPLAL1	-0.637866589	0.040524029
SHMT1	-0.637433078	0.035009258
PRIM2	-0.637319525	0.004408879
GLMP	-0.636979066	0.00050621
SAR1B	-0.636528473	0.021848558
MYL6B	-0.636191921	0.021811498
TMEM104	-0.636116227	0.008209737
WEE1	-0.635748884	0.003899104
RPS6KA3	-0.634657204	0.036217891
KBTBD2	-0.634282815	0.008922883
C1orf198	-0.632798761	0.010427767
DCAF12	-0.632684791	0.003179993
PHC1	-0.63265514	0.018655691
YWHAB	-0.632215845	6.27E-12
AKAP2	-0.631715126	0.000184906
SLC31A1	-0.631493571	0.008415502
S1PR4	-0.630721813	0.000596581
IGBP1	-0.630540234	0.009215262
MAT2B	-0.630451356	0.022629462
LRRC58	-0.630030289	0.014078322
NHP2	-0.629363035	2.94E-05
TMEM189	-0.627841934	0.004854008
FBXO28	-0.627787894	0.02398857
NDUFB4	-0.627413045	1.57E-06
RSU1	-0.626063165	0.000316209
APH1B	-0.624693987	0.008931816
GAMT	-0.624380905	1.61E-06
PLA2G15	-0.623558249	0.04797959
SUZ12	-0.623209787	0.024702926
CTDSPL2	-0.622929488	0.01761471
CREBZF	-0.621886439	0.038681492
C18orf21	-0.621010326	0.040359856
ACTR3	-0.620670739	2.32E-07
IRF2BP2	-0.620501669	0.000146633
MRPL18	-0.620439174	6.88E-13
TOP2A	-0.620008001	0.018002005
HMGN1	-0.619930025	2.95E-13
BAG4	-0.61949477	0.001682742
KDELR2	-0.619020994	2.37E-05
HSPA8	-0.618917578	3.05E-16
PNO1	-0.618504252	0.047835854
CAPZA1	-0.618129931	5.20E-07
SLC35B4	-0.617896728	0.044880044
BCL2L11	-0.617678558	0.031477378
BPNT1	-0.617606282	0.001934806
NDUFS7	-0.617298109	0.007869317
C14orf142	-0.617123694	0.003493956
SPAG9	-0.616726184	0.034995494
DNAJC21	-0.616570333	0.004231698
MSH2	-0.615706147	3.49E-05
SENP3	-0.613645582	0.001276557
ZFAS1	-0.612921345	5.73E-06
SRP19	-0.612783729	0.010197049
RPS12	-0.612634654	3.40E-16
CD47	-0.611934154	6.19E-05
RCE1	-0.611497873	0.022426786
TMEM50A	-0.610735455	1.96E-08
C7orf55	-0.610652193	0.004703072
CMTM7	-0.609830668	0.009988697
SLC25A5	-0.608952379	1.34E-10
TBCA	-0.608866916	4.00E-07
TIMMDC1	-0.608819821	0.026239135
SCAMP4	-0.60850918	0.000190879
MYDGF	-0.608408373	7.65E-09
SMC3	-0.607997852	0.001777201
RPS23	-0.607675304	1.85E-08
IPO7	-0.607493912	0.007660778
GSTO1	-0.607261393	3.98E-07
TARS	-0.606834456	0.003576247
USP48	-0.606790075	8.02E-05
MESDC1	-0.606747569	0.001818522
NEU1	-0.60671939	8.68E-08
PAN3	-0.606445355	0.047114361
CMAS	-0.606332507	0.002908024
COMMD3	-0.606165568	2.77E-05
[truncated: 3,081 more rows]
