# Supplementary material for: Multi-omics analysis reveals LARP1 as a key integrator of translation and metabolism in AML
Source: Oncogenesis. 2026 May 16;15(1):37. doi: 10.1038/s41389-026-00623-3 (PMC13346483; doi:10.1038/s41389-026-00623-3)
Supplement: Supplementary file 10 — Table S9 [file 41389_2026_623_MOESM10_ESM.xlsx]

## Sheet: Annotation
Table S9. Metascape analysis of the 1,052 transcripts uniquely downregulated at the total RNA level in sgLARP1 U937 cells relative to control, mTORi-treated, CDK9i-treated, and mTORi + CDK9i-treated cells, corresponding to Fig. 2F. The Annotation sheet contains gene-level annotation for the input list. The Enrichment sheet contains pathway and ontology enrichment results, including category, term…
MyList	Gene ID	Type	Tax ID	Homologene Gene ID	Homologene Gene Tax ID	Gene Symbol	Description	Protein Functions (ChatGPT)	Disease & Drugs (ChatGPT)	Biological Process (GO)	Kinase Class (UniProt)	Protein Function (Protein Atlas)	Subcellular Location (Protein Atlas)	Drug (DrugBank)	Canonical Pathways_x000D_	Hallmark Gene Sets_x000D_	GO:0043085 positive regulation of catalyt	R-HSA-72766 Translation	GO:0090407 organophosphate biosynthetic p	GO:0007005 mitochondrion organization	R-HSA-6798695 Neutrophil degranulation	M186 PID PDGFRB PATHWAY	R-HSA-109582 Hemostasis	WP2004 miR targeted genes in lymphocy	GO:0051668 localization within membrane	GO:0051604 protein maturation	GO:0051336 regulation of hydrolase activi	GO:0010256 endomembrane system organizati	R-HSA-1280218 Adaptive Immune System	GO:0030162 regulation of proteolysis	R-HSA-3700989 Transcriptional Regulation by	GO:0051248 negative regulation of protein	R-HSA-1852241 Organelle biogenesis and maint	R-HSA-199991 Membrane Trafficking	WP3888 VEGFA VEGFR2 signaling	R-HSA-9006934 Signaling by Receptor Tyrosine
MLLT4	4301	gene_synonym	H. sapiens	4301	H. sapiens	AFDN	afadin, adherens junction formation factor	AFDN is a gene that encodes a protein involved in the formation of cell junctions during embryogenesis. It has multiple domains and is also known to be involved in signaling. AFDN has been identified as a fusion partner of the ALL-1 gene, which is associated with acute myeloid leukemias with a specific translocation. There are different isoforms of AFDN due to alternative splicing, but not all of…	There is limited information on the disease implications of AFDN, as it has not been extensively studied in the context of human diseases. However, AFDN has been implicated in the development of acute myeloid leukemias with a specific translocation involving the ALL-1 gene. Targeted drug discovery efforts for AFDN are also limited, as there are currently no drugs on the market that specifically t…	GO:0090557 establishment of endothelial intestinal barrier;GO:2000049 positive regulation of cell-cell adhesion mediated by cadherin;GO:0046931 pore complex assembly		Disease related genes; Cancer-related genes; Predicted intracellular proteins; RAS pathway related proteins	Cell Junctions;Plasma membrane (Enhanced); Additional: Nucleoplasm	(5R)-2-sulfanyl-5-[4-(trifluoromethyl)benzyl]-1,3-thiazol-4(5H)-one	(M72)PID NECTIN PATHWAY; (M156)PID ECADHERIN NASCENT AJ PATHWAY; (M232)PID ECADHERIN STABILIZATION PATHWAY		0.0	0.0	0.0	0.0	0.0	1.0	0.0	0.0	1.0	0.0	0.0	0.0	0.0	0.0	0.0	0.0	0.0	0.0	1.0	0.0
TCEAL8	90843	symbol	H. sapiens	90843	H. sapiens	TCEAL8	transcription elongation factor A like 8	TCEAL8 is a gene that belongs to the transcription elongation factor A-like (TCEAL) family. It contains TFA domains and may act as a nuclear phosphoprotein that regulates transcription in a promoter context-dependent manner. The gene is located on the X chromosome, and alternative splicing results in multiple transcript variants encoding a single isoform. The exact function of TCEAL8 is not yet f…	There is limited information available on the disease implications of TCEAL8. However, some studies have suggested that alterations in TCEAL8 expression may be associated with certain types of cancer, including breast cancer and glioblastoma. Targeted drug discovery efforts for TCEAL8 are also limited, as the exact function of the gene is not yet fully understood. However, some studies have sugge…			Predicted intracellular proteins	Nucleoplasm (Approved)				0.0	0.0	0.0	0.0	0.0	0.0	0.0	0.0	0.0	0.0	0.0	0.0	0.0	0.0	0.0	0.0	0.0	0.0	0.0	0.0
HNRNPH2	3188	symbol	H. sapiens	3188	H. sapiens	HNRNPH2	heterogeneous nuclear ribonucleoprotein H2	HNRNPH2 is a gene that belongs to the heterogeneous nuclear ribonucleoprotein (hnRNP) family, which are RNA binding proteins that complex with heterogeneous nuclear RNA (hnRNA). These proteins are involved in pre-mRNA processing and other aspects of mRNA metabolism and transport. HNRNPH2 has three repeats of quasi-RRM domains that bind to RNAs and is very similar to the family member HNRPH1. This…	There is limited information available on the disease implications of HNRNPH2. However, it has been suggested that mutations in this gene may be associated with Fabry disease, a rare genetic disorder that affects the metabolism of lipids and can lead to various complications such as kidney failure, heart disease, and stroke. Additionally, mutations in HNRNPH2 have been linked to X-linked agammagl…	GO:0043484 regulation of RNA splicing;GO:0010468 regulation of gene expression;GO:0080090 regulation of primary metabolic process		Disease related genes; Human disease related genes:Other diseases:Mental and behavioural disorders; Predicted intracellular proteins	Nucleoplasm (Enhanced)				0.0	1.0	0.0	0.0	0.0	0.0	0.0	0.0	0.0	0.0	0.0	0.0	0.0	0.0	0.0	0.0	0.0	0.0	0.0	0.0
BACE2	25825	symbol	H. sapiens	25825	H. sapiens	BACE2	beta-secretase 2	BACE2, also known as beta-secretase 2, is a gene that encodes an integral membrane glycoprotein that functions as an aspartic protease. This protein is responsible for cleaving amyloid precursor protein into amyloid beta peptide, which is a critical step in the development of Alzheimer's disease and Down syndrome. The protein precursor is further processed into an active mature peptide. Alternati…	BACE2 has been studied extensively in relation to Alzheimer's disease and Down syndrome. While BACE2 is structurally similar to BACE1, which is the primary beta-secretase involved in the production of amyloid beta peptide, BACE2 has been shown to have a protective effect against Alzheimer's disease. This is because BACE2 cleaves amyloid precursor protein at a different site than BACE1, resulting …	GO:0042985 negative regulation of amyloid precursor protein biosynthetic process;GO:0050435 amyloid-beta metabolic process;GO:0006509 membrane protein ectodomain proteolysis		Predicted intracellular proteins; Transporters:Accessory Factors Involved in Transport; ENZYME proteins:Hydrolases; Enzymes; Peptidases:Aspartic-type peptidases					0.0	0.0	1.0	0.0	0.0	0.0	0.0	0.0	0.0	1.0	0.0	1.0	0.0	0.0	0.0	1.0	0.0	0.0	0.0	0.0
FAM26F	441168	gene_synonym	H. sapiens	441168	H. sapiens	CALHM6	calcium homeostasis modulator family member 6	CALHM6 is a human gene that is predicted to enable cation channel activity and be involved in cation transmembrane transport. It is also predicted to be an integral component of the membrane and plasma membrane. The gene belongs to the calcium homeostasis modulator family and is involved in regulating calcium levels in the body. However, further research is needed to fully understand the function…	Unfortunately, there is currently limited information available on the disease implications and targeted drug discovery efforts for CALHM6. As the function of this gene is not yet fully understood, it is difficult to determine its potential role in disease. However, there is ongoing research into the calcium homeostasis modulator family and their potential involvement in various diseases, includi…	GO:0002727 regulation of natural killer cell cytokine production;GO:1904669 ATP export;GO:0015867 ATP transport		Transporters:Transporter channels and pores; Predicted intracellular proteins					0.0	0.0	1.0	0.0	0.0	0.0	0.0	0.0	0.0	0.0	0.0	0.0	0.0	0.0	0.0	0.0	0.0	0.0	0.0	0.0
H3F3A	3020	gene_synonym	H. sapiens	3020	H. sapiens	H3-3A	H3.3 histone A	H3-3A is a gene that encodes for a replication-independent member of the histone H3 family, known as H3.3 histone A. Histones are nuclear proteins that play a crucial role in the structure of chromosomal fiber in eukaryotes. H3.3 histone A is one of the four core histones that form an octamer around which DNA is wrapped in repeating units called nucleosomes. Unlike most histone genes, H3-3A conta…	There is limited information available on the disease implications of H3-3A gene mutations. However, mutations in other histone genes have been associated with various cancers, including gliomas, sarcomas, and leukemias. Targeted drug discovery efforts for histone-related cancers have focused on developing inhibitors of histone deacetylases (HDACs) and histone methyltransferases (HMTs), which are…	GO:1902340 negative regulation of chromosome condensation;GO:0031508 pericentric heterochromatin formation;GO:0090230 regulation of centromere complex assembly		Predicted intracellular proteins; Cancer-related genes; Human disease related genes:Congenital malformations:Congenital malformations of the nervous system; Human disease related genes:Musculoskeletal diseases:Skeletal diseases; Disease related genes	Nucleoplasm (Supported); Additional: Acrosome;Principal piece				0.0	1.0	0.0	0.0	0.0	1.0	1.0	0.0	0.0	0.0	0.0	0.0	0.0	0.0	0.0	0.0	1.0	0.0	0.0	0.0
GPR85	54329	symbol	H. sapiens	54329	H. sapiens	GPR85	G protein-coupled receptor 85	GPR85 is a gene that encodes for a G protein-coupled receptor, which is a type of protein that spans the cell membrane and is involved in transmitting signals from outside the cell to the inside. GPR85 has a similar structure to other G protein-coupled receptors, with seven transmembrane domains. When activated by external stimuli such as neurotransmitters, hormones, or light, GPR85 triggers a si…	There is limited information available on the disease implications of GPR85, as its function is not yet fully understood. However, some studies have suggested that GPR85 may be involved in the development of certain neurological disorders, such as schizophrenia and depression. Targeted drug discovery efforts for GPR85 are still in the early stages, but there is potential for the development of dr…	GO:0007186 G protein-coupled receptor signaling pathway;GO:0007165 signal transduction;GO:0023052 signaling		G-protein coupled receptors:GPCRs excl olfactory receptors					0.0	0.0	0.0	0.0	0.0	0.0	0.0	0.0	0.0	0.0	0.0	0.0	0.0	0.0	0.0	0.0	0.0	0.0	0.0	0.0
XAF1	54739	symbol	H. sapiens	54739	H. sapiens	XAF1	XIAP associated factor 1	XAF1 (XIAP associated factor 1) is a gene that produces a protein that counteracts the inhibitory effect of IAP (inhibitor of apoptosis) proteins. IAP proteins bind to and inhibit caspases, which are activated during apoptosis. The XAF1 protein binds to IAP proteins and interferes with their activity, affecting the progress of the apoptosis signaling pathway. Multiple transcript variants encoding…	Research on XAF1 has shown its potential as a therapeutic target for cancer treatment. XAF1 expression is frequently downregulated in various types of cancer, including lung, breast, and liver cancer, and its restoration has been shown to induce apoptosis and inhibit tumor growth. Therefore, efforts have been made to develop drugs that can restore XAF1 expression or mimic its function. One exampl…	GO:0035456 response to interferon-beta;GO:0032480 negative regulation of type I interferon production;GO:0032479 regulation of type I interferon production		Predicted intracellular proteins	Mitochondria;Nucleoplasm (Supported)			(M5913)HALLMARK INTERFERON GAMMA RESPONSE	0.0	0.0	0.0	0.0	0.0	0.0	0.0	0.0	0.0	0.0	0.0	0.0	0.0	0.0	0.0	0.0	0.0	0.0	0.0	0.0
PERP	64065	symbol	H. sapiens	64065	H. sapiens	PERP	p53 apoptosis effector related to PMP22	PERP is a human gene that is involved in the activation of cysteine-type endopeptidase activity. It is predicted to be located in the plasma membrane and active in cell-cell junctions. PERP has been implicated in two skin disorders, erythrokeratodermia variabilis and mutilating palmoplantar keratoderma with periorificial keratotic plaques. These disorders are characterized by abnormal skin growth…	There is limited information available on targeted drug discovery efforts for PERP, as it is a relatively newly discovered gene. However, research into the role of PERP in skin disorders has led to the development of potential therapeutic strategies. For example, a study found that a compound called calcipotriol, which is used to treat psoriasis, can increase PERP expression in skin cells and imp…	GO:0097202 activation of cysteine-type endopeptidase activity;GO:0002934 desmosome organization;GO:0070234 positive regulation of T cell apoptotic process		Disease related genes; Transporters:Accessory Factors Involved in Transport; Human disease related genes:Congenital malformations:Congenital malformations of skin; Potential drug targets			(M236)PID DELTA NP63 PATHWAY; (M256)PID TAP63 PATHWAY; (M145)PID P53 DOWNSTREAM PATHWAY	(M5907)HALLMARK ESTROGEN RESPONSE LATE; (M5939)HALLMARK P53 PATHWAY	1.0	0.0	0.0	0.0	0.0	0.0	0.0	0.0	0.0	1.0	1.0	0.0	0.0	1.0	1.0	0.0	0.0	0.0	0.0	0.0
CD109	135228	symbol	H. sapiens	135228	H. sapiens	CD109	CD109 molecule	CD109 is a gene that encodes a glycosyl phosphatidylinositol (GPI)-linked glycoprotein found on the surface of platelets, activated T-cells, and endothelial cells. The protein binds to and negatively regulates signaling by transforming growth factor beta (TGF-beta). There are multiple transcript variants of the gene that encode different isoforms.	CD109 has been implicated in various diseases, including cancer, cardiovascular disease, and autoimmune disorders. In cancer, CD109 has been shown to promote tumor growth and metastasis in several types of cancer, including lung, breast, and pancreatic cancer. Targeting CD109 has been explored as a potential therapeutic strategy for cancer treatment. For example, a monoclonal antibody targeting C…	GO:0072675 osteoclast fusion;GO:0072674 multinuclear osteoclast differentiation;GO:0010839 negative regulation of keratinocyte proliferation		CD markers	Plasma membrane (Supported); Additional: Cytosol		(M3468)NABA ECM REGULATORS; (M5885)NABA MATRISOME ASSOCIATED; (M5889)NABA MATRISOME		0.0	0.0	0.0	0.0	0.0	0.0	1.0	0.0	0.0	0.0	0.0	0.0	0.0	0.0	0.0	0.0	0.0	0.0	0.0	0.0
LRRC26	389816	symbol	H. sapiens	389816	H. sapiens	LRRC26	leucine rich repeat containing 26	LRRC26 is a human gene that encodes a protein called leucine rich repeat containing 26. This protein is involved in regulating the activity of voltage-gated potassium channels and the transport of potassium ions across cell membranes. LRRC26 has been shown to have potassium channel activator activity and transmembrane transporter binding activity. It is an integral component of the plasma membran…	There is limited information available on the disease implications of LRRC26. However, studies have suggested that mutations in this gene may be associated with certain neurological disorders, such as epilepsy and migraine. Targeted drug discovery efforts for LRRC26 are also limited, but some studies have focused on developing drugs that can modulate the activity of potassium channels, which are …	GO:1903818 positive regulation of voltage-gated potassium channel activity;GO:1901018 positive regulation of potassium ion transmembrane transporter activity;GO:1901381 positive regulation of potassium ion transmembrane transport		Transporters:Accessory Factors Involved in Transport	Plasma membrane (Supported); Additional: Nucleoli fibrillar center				0.0	0.0	1.0	0.0	0.0	0.0	0.0	0.0	0.0	0.0	0.0	0.0	0.0	0.0	0.0	0.0	0.0	0.0	0.0	0.0
GSPT2	23708	symbol	H. sapiens	23708	H. sapiens	GSPT2	G1 to S phase transition 2	GSPT2 is a gene that encodes a GTPase belonging to the GTP-binding elongation factor family. The protein it produces is a polypeptide release factor that works with eukaryotic peptide chain release factor 1 to facilitate translation termination. Additionally, this protein may play a role in mRNA stability.	There is limited information available on the disease implications of GSPT2. However, some studies have suggested that mutations in this gene may be associated with intellectual disability and developmental delay. Targeted drug discovery efforts for GSPT2 are also limited, as the function of this gene is not well understood. Currently, there are no drugs on the market that specifically target GSP…	GO:0006415 translational termination;GO:0000184 nuclear-transcribed mRNA catabolic process, nonsense-mediated decay;GO:0000956 nuclear-transcribed mRNA catabolic process		Predicted intracellular proteins	Cytosol (Enhanced)				0.0	1.0	0.0	0.0	0.0	0.0	0.0	0.0	0.0	0.0	0.0	0.0	0.0	0.0	0.0	0.0	0.0	0.0	0.0	0.0
ZEB1	6935	symbol	H. sapiens	6935	H. sapiens	ZEB1	zinc finger E-box binding homeobox 1	ZEB1 is a gene that encodes a zinc finger transcription factor. This protein is believed to be involved in the repression of interleukin 2 transcription. Mutations in this gene have been linked to two types of corneal dystrophy: posterior polymorphous corneal dystrophy-3 and late-onset Fuchs endothelial corneal dystrophy. The gene has multiple isoforms due to alternative splicing.	ZEB1 has been implicated in various diseases, including cancer, fibrosis, and corneal dystrophy. In cancer, ZEB1 has been shown to promote epithelial-mesenchymal transition (EMT), a process that allows cancer cells to acquire invasive and metastatic properties. Therefore, ZEB1 has been considered a potential therapeutic target for cancer treatment. Several studies have reported the development of…	GO:0048752 semicircular canal morphogenesis;GO:0060872 semicircular canal development;GO:0045602 negative regulation of endothelial cell differentiation		Disease related genes; Transcription factors:Helix-turn-helix domains; Human disease related genes:Nervous system diseases:Eye disease; Predicted intracellular proteins	Nucleoplasm (Supported); Additional: Nucleoli		(M71)PID ILK PATHWAY	(M5921)HALLMARK COMPLEMENT	0.0	0.0	0.0	0.0	0.0	0.0	0.0	1.0	0.0	0.0	0.0	0.0	0.0	0.0	0.0	0.0	0.0	0.0	0.0	0.0
PTPN3	5774	symbol	H. sapiens	5774	H. sapiens	PTPN3	protein tyrosine phosphatase non-receptor type 3	PTPN3 is a gene that encodes a protein tyrosine phosphatase (PTP) that regulates various cellular processes such as cell growth, differentiation, and oncogenic transformation. The protein contains a PTP domain and a domain similar to cytoskeletal-associated proteins. PTPN3 has been shown to regulate the cell cycle regulator, P97, and interacts with the adaptor protein 14-3-3 beta. The gene has se…	PTPN3 has been implicated in various diseases, including cancer, diabetes, and neurodegenerative disorders. In cancer, PTPN3 has been shown to be overexpressed in several types of tumors, including breast, lung, and colon cancer, and is associated with poor prognosis. Targeting PTPN3 has been proposed as a potential therapeutic strategy for cancer treatment. In diabetes, PTPN3 has been shown to r…	GO:0098902 regulation of membrane depolarization during action potential;GO:0051045 negative regulation of membrane protein ectodomain proteolysis;GO:0042059 negative regulation of epidermal growth factor receptor signaling pathway		ENZYME proteins:Hydrolases; Enzymes; Predicted intracellular proteins					0.0	0.0	0.0	0.0	0.0	0.0	0.0	0.0	0.0	0.0	0.0	0.0	0.0	1.0	0.0	1.0	0.0	0.0	0.0	1.0
ADAMTS10	81794	symbol	H. sapiens	81794	H. sapiens	ADAMTS10	ADAM metallopeptidase with thrombospondin type 1 motif 10	ADAMTS10 is a gene that belongs to the ADAMTS family of zinc-dependent proteases. These proteases are complex enzymes that have important roles in connective tissue organization, coagulation, inflammation, arthritis, angiogenesis, and cell migration. The product of the ADAMTS10 gene plays a major role in growth and in the development of the skin, lens, and heart. It is also a candidate gene for a…	Mutations in the ADAMTS10 gene have been associated with autosomal recessive Weill-Marchesani syndrome (AR-WMS), a rare connective tissue disorder characterized by short stature, brachydactyly, joint stiffness, lens dislocation, and heart defects. Targeted drug discovery efforts for ADAMTS10 are currently limited, but there is potential for the development of therapies that modulate its activity …	GO:0030198 extracellular matrix organization;GO:0043062 extracellular structure organization;GO:0045229 external encapsulating structure organization		Disease related genes; Predicted secreted proteins; Predicted intracellular proteins; Human disease related genes:Congenital malformations:Other congenital malformations			(M3468)NABA ECM REGULATORS; (M5885)NABA MATRISOME ASSOCIATED; (M5889)NABA MATRISOME		0.0	0.0	0.0	0.0	0.0	0.0	0.0	0.0	0.0	0.0	0.0	0.0	0.0	0.0	0.0	0.0	0.0	0.0	0.0	0.0
CTPS2	56474	symbol	H. sapiens	56474	H. sapiens	CTPS2	CTP synthase 2	CTP synthase 2 (CTPS2) is a gene that encodes a protein responsible for catalyzing the formation of CTP from UTP while deaminating glutamine to glutamate. This protein is crucial in the synthesis of cytosine nucleotides, which are essential for various metabolic processes and provide the precursors necessary for the synthesis of RNA and DNA. Increased activity of CTPS2 is observed in cancer cells…	CTPS2 has been implicated in various diseases, including cancer, autoimmune disorders, and viral infections. In cancer, increased expression of CTPS2 has been observed in several types of tumors, including breast, lung, and pancreatic cancer. Targeting CTPS2 has emerged as a promising strategy for cancer therapy, and several small molecule inhibitors of CTPS2 have been developed. One such inhibit…	GO:0044210 'de novo' CTP biosynthetic process;GO:0019856 pyrimidine nucleobase biosynthetic process;GO:0006241 CTP biosynthetic process		ENZYME proteins:Ligase; Enzymes; Predicted intracellular proteins	Cytosol;Mitochondria (Approved)				0.0	0.0	1.0	0.0	0.0	0.0	0.0	0.0	0.0	0.0	0.0	0.0	0.0	0.0	0.0	0.0	0.0	0.0	0.0	0.0
TDRD9	122402	symbol	H. sapiens	122402	H. sapiens	TDRD9	tudor domain containing 9	TDRD9 (Tudor Domain Containing 9) is a gene that is predicted to have RNA binding activity and is involved in spermatogenesis. It is located in both the cytoplasm and nucleus of cells. Mutations in this gene have been implicated in spermatogenic failure 30, a condition where the production of sperm is impaired.	Spermatogenic failure 30 is a rare genetic disorder caused by mutations in the TDRD9 gene. This condition affects the production of sperm, leading to male infertility. Currently, there are no targeted drug discovery efforts for this specific gene, but research is ongoing to better understand the underlying mechanisms of spermatogenesis and identify potential therapeutic targets. There are no drug…	GO:0141006 transposable element silencing by piRNA-mediated heterochromatin formation;GO:0141176 gene silencing by piRNA-directed DNA methylation;GO:0141196 transposable element silencing by piRNA-mediated DNA methylation		Predicted intracellular proteins; Human disease related genes:Reproductive system diseases:Reproductive system diseases; Potential drug targets; Disease related genes; ENZYME proteins:Hydrolases; Enzymes					0.0	0.0	0.0	0.0	0.0	0.0	0.0	0.0	0.0	0.0	0.0	0.0	0.0	0.0	0.0	0.0	0.0	0.0	0.0	0.0
IL22RA2	116379	symbol	H. sapiens	116379	H. sapiens	IL22RA2	interleukin 22 receptor subunit alpha 2	IL22RA2 is a gene that encodes a soluble protein that belongs to the class II cytokine receptor family. The protein specifically binds to and inhibits the activity of interleukin 22 by blocking its interaction with its cell surface receptor. This gene is important in regulating the inflammatory response and has been linked to the regulation of tumorigenesis in the colon. Alternative splicing of t…	IL22RA2 has been implicated in various diseases, including inflammatory bowel disease (IBD), psoriasis, and cancer. In IBD, IL22RA2 has been shown to be downregulated, leading to increased activity of interleukin 22 and exacerbation of inflammation. In psoriasis, IL22RA2 has been found to be upregulated, suggesting a potential therapeutic target for the disease. In cancer, IL22RA2 has been shown …	GO:0140865 interleukin-22-mediated signaling pathway;GO:0042509 regulation of tyrosine phosphorylation of STAT protein;GO:0050730 regulation of peptidyl-tyrosine phosphorylation		Predicted secreted proteins					1.0	0.0	0.0	0.0	0.0	0.0	0.0	0.0	0.0	0.0	0.0	0.0	0.0	0.0	0.0	0.0	0.0	0.0	0.0	0.0
LRRC18	474354	symbol	H. sapiens	474354	H. sapiens	LRRC18	leucine rich repeat containing 18	LRRC18 (leucine rich repeat containing 18) is a human gene that is predicted to be located in the cytoplasm. The gene encodes a protein that contains leucine-rich repeats, which are involved in protein-protein interactions. LRRC18 has been implicated in various biological processes, including cell adhesion, immune response, and signal transduction. However, the exact function of LRRC18 is not yet…	There is limited information available on the disease implications of LRRC18. However, some studies have suggested that the gene may be involved in the development and progression of certain cancers, including breast cancer and lung cancer. Targeted drug discovery efforts for LRRC18 are also limited, as the exact function of the gene is not yet fully understood. Currently, there are no drugs on t…	GO:0035556 intracellular signal transduction;GO:0007165 signal transduction;GO:0023052 signaling		Predicted intracellular proteins	Cytosol (Approved)				0.0	0.0	0.0	0.0	0.0	0.0	0.0	0.0	0.0	0.0	0.0	0.0	0.0	0.0	0.0	0.0	0.0	0.0	0.0	0.0
RPL17-C18orf32	100526842	symbol	H. sapiens	100526842	H. sapiens	RPL17-C18orf32	RPL17-C18orf32 readthrough	RPL17-C18orf32 readthrough is a naturally occurring transcriptional event that occurs between the RPL17 and C18orf32 genes. This results in multiple transcript variants due to alternative splicing. The isoforms produced share sequence identity with the RPL17 protein, but also contain frameshifted C-terminal regions derived from downstream gene exons. This information is provided by RefSeq as of D…	There is limited information available on the disease implications of RPL17-C18orf32 readthrough. However, recent studies have suggested that this gene may play a role in cancer development and progression. For example, one study found that RPL17-C18orf32 readthrough was upregulated in breast cancer tissues and was associated with poor prognosis. Additionally, another study found that RPL17-C18or…			Predicted intracellular proteins	Cytosol;Endoplasmic reticulum (Supported)				0.0	1.0	0.0	0.0	0.0	0.0	0.0	0.0	0.0	0.0	0.0	0.0	0.0	0.0	0.0	0.0	0.0	0.0	0.0	0.0
DEFB1	1672	symbol	H. sapiens	1672	H. sapiens	DEFB1	defensin beta 1	DEFB1 is a gene that encodes for defensin beta 1, a type of antimicrobial peptide produced by neutrophils. Defensins are a family of peptides that are highly similar in protein sequence and are known for their microbicidal and cytotoxic properties. Defensin beta 1 is specifically involved in protecting epithelial surfaces from microbial colonization. This gene is located near another defensin fam…	DEFB1 has been implicated in various diseases, including cystic fibrosis, inflammatory bowel disease, and periodontitis. In cystic fibrosis, mutations in the gene can lead to decreased production of defensin beta 1, which can contribute to the development of chronic lung infections. Targeted drug discovery efforts for DEFB1 have focused on developing synthetic defensin analogs that can mimic the …	GO:0060474 positive regulation of flagellated sperm motility involved in capacitation;GO:1902093 positive regulation of flagellated sperm motility;GO:2000155 positive regulation of cilium-dependent cell motility		Predicted secreted proteins; Transporters:Transporter channels and pores					0.0	0.0	0.0	0.0	0.0	0.0	0.0	0.0	0.0	0.0	0.0	0.0	0.0	0.0	0.0	0.0	0.0	0.0	0.0	0.0
ARHGEF16	27237	symbol	H. sapiens	27237	H. sapiens	ARHGEF16	Rho guanine nucleotide exchange factor 16	ARHGEF16 is a human gene that encodes for a protein called Rho guanine nucleotide exchange factor 16. The exact function of this protein is not yet fully understood, but it is believed to play a role in interactions between proteins and lipids. The gene was first identified in July 2008 and further research is needed to fully understand its function and potential implications for human health.	There is currently limited information available on the disease implications of ARHGEF16. However, some studies have suggested that mutations in this gene may be associated with certain types of cancer, including breast and lung cancer. Targeted drug discovery efforts for ARHGEF16 are also limited, as the exact function of the protein it encodes is not yet fully understood. However, some research…	GO:0090630 activation of GTPase activity;GO:1903078 positive regulation of protein localization to plasma membrane;GO:1904377 positive regulation of protein localization to cell periphery		Predicted intracellular proteins					1.0	0.0	0.0	0.0	0.0	0.0	1.0	0.0	0.0	0.0	1.0	0.0	0.0	0.0	0.0	0.0	0.0	0.0	0.0	0.0
PPP2R2B	5521	symbol	H. sapiens	5521	H. sapiens	PPP2R2B	protein phosphatase 2 regulatory subunit Bbeta	PPP2R2B is a gene that encodes a beta isoform of the regulatory subunit B55 subfamily of protein phosphatase 2 (PP2A). PP2A is a major Ser/Thr phosphatase that negatively controls cell growth and division. The B regulatory subunit of PP2A modulates substrate selectivity and catalytic activity. Defects in PPP2R2B cause autosomal dominant spinocerebellar ataxia 12 (SCA12), a disease characterized b…	Spinocerebellar ataxia 12 (SCA12) is a rare genetic disorder caused by mutations in the PPP2R2B gene. The disease is characterized by progressive degeneration of the cerebellum, brainstem, and spinal cord, leading to poor coordination of speech and body movements. There is currently no cure for SCA12, and treatment is mainly supportive and symptomatic. However, research efforts are underway to de…	GO:0006915 apoptotic process;GO:0012501 programmed cell death;GO:0008219 cell death		Disease related genes; Human disease related genes:Nervous system diseases:Neurodegenerative diseases; Predicted intracellular proteins	Cytosol (Approved)		(M46)PID ATR PATHWAY; (M186)PID PDGFRB PATHWAY		0.0	0.0	0.0	0.0	0.0	1.0	0.0	0.0	0.0	0.0	0.0	0.0	0.0	0.0	0.0	0.0	0.0	0.0	0.0	0.0
ADGRG3	222487	symbol	H. sapiens	222487	H. sapiens	ADGRG3	adhesion G protein-coupled receptor G3	ADGRG3 is a human gene that encodes for a protein called adhesion G protein-coupled receptor G3. This protein is predicted to have G protein-coupled receptor activity and is involved in the G protein-coupled receptor signaling pathway and regulation of cell migration. ADGRG3 is located in the plasma membrane.	ADGRG3 has been implicated in several diseases, including cancer, schizophrenia, and attention deficit hyperactivity disorder (ADHD). In cancer, ADGRG3 has been shown to promote tumor growth and metastasis, making it a potential target for cancer therapy. In schizophrenia, ADGRG3 has been associated with altered brain function and cognitive deficits. In ADHD, ADGRG3 has been linked to impulsivity…	GO:0032792 negative regulation of CREB transcription factor activity;GO:1901223 negative regulation of non-canonical NF-kappaB signal transduction;GO:1901222 regulation of non-canonical NF-kappaB signal transduction		G-protein coupled receptors:Family 2 (B) receptors; G-protein coupled receptors:GPCRs excl olfactory receptors					0.0	0.0	0.0	0.0	1.0	0.0	0.0	0.0	0.0	0.0	0.0	0.0	0.0	0.0	0.0	1.0	0.0	0.0	0.0	0.0
DCBLD1	285761	symbol	H. sapiens	285761	H. sapiens	DCBLD1	discoidin, CUB and LCCL domain containing 1	DCBLD1 is a human gene that encodes for a protein containing discoidin, CUB, and LCCL domains. It is predicted to be an integral component of the cell membrane. The function of this protein is not yet fully understood, but it has been implicated in various cellular processes such as cell adhesion, migration, and angiogenesis. Mutations in this gene have been associated with certain types of cance…	DCBLD1 has been implicated in various diseases, including cancer and cardiovascular diseases. In cancer, DCBLD1 has been shown to promote tumor growth and metastasis by enhancing angiogenesis and cell migration. In particular, DCBLD1 has been found to be overexpressed in breast, lung, and pancreatic cancers. In cardiovascular diseases, DCBLD1 has been linked to atherosclerosis and hypertension. T…				Cytosol (Approved)				0.0	0.0	0.0	0.0	0.0	0.0	0.0	0.0	0.0	0.0	0.0	0.0	0.0	0.0	0.0	0.0	0.0	0.0	0.0	0.0
TRPV6	55503	symbol	H. sapiens	55503	H. sapiens	TRPV6	transient receptor potential cation channel subfamily V member 6	TRPV6 is a gene that encodes a calcium channel protein. It is a member of a family of multipass membrane proteins and contains ankyrin repeats that are necessary for channel assembly and regulation. The protein is translated from a non-AUG start codon that is decoded as methionine. TRPV6 is located next to a closely related gene, TRPV5. Positive selection has occurred in non-African populations, …	TRPV6 has been implicated in several diseases, including prostate cancer, breast cancer, and osteoporosis. In prostate cancer, TRPV6 is overexpressed and promotes tumor growth by increasing calcium influx. In breast cancer, TRPV6 is also overexpressed and contributes to the development of bone metastases. In osteoporosis, TRPV6 plays a role in calcium absorption and bone mineralization. Targeted …	GO:0035898 parathyroid hormone secretion;GO:0060986 endocrine hormone secretion;GO:0098703 calcium ion import across plasma membrane		Predicted intracellular proteins; Voltage-gated ion channels:Transient Receptor Potential Channels; Human disease related genes:Endocrine and metabolic diseases:Parathyroid diseases; Potential drug targets; Disease related genes; Transporters:Transporter channels and pores			(M50)PID PTP1B PATHWAY; (M88)PID CD8 TCR PATHWAY; (M34)PID TCR PATHWAY		0.0	0.0	1.0	0.0	0.0	0.0	0.0	1.0	0.0	0.0	0.0	0.0	0.0	0.0	0.0	0.0	0.0	0.0	0.0	0.0
APOBEC3G	60489	symbol	H. sapiens	60489	H. sapiens	APOBEC3G	apolipoprotein B mRNA editing enzyme catalytic subunit 3G	APOBEC3G is a gene that belongs to the cytidine deaminase gene family and is located on chromosome 22. It encodes a protein that can catalyze site-specific deamination of both RNA and single-stranded DNA. The protein is structurally and functionally related to APOBEC1, a C to U RNA-editing cytidine deaminase. APOBEC3G has been found to be a specific inhibitor of human immunodeficiency virus-1 (HI…	APOBEC3G has been found to play a crucial role in the innate immune response against viral infections, particularly HIV-1. The protein is able to restrict HIV-1 replication by inducing hypermutation in the viral genome, leading to the production of non-functional viral particles. However, HIV-1 has evolved mechanisms to counteract APOBEC3G activity, such as the viral protein Vif, which targets AP…	GO:0006216 cytidine catabolic process;GO:0009972 cytidine deamination;GO:0046087 cytidine metabolic process		ENZYME proteins:Hydrolases; Enzymes; Predicted intracellular proteins	Cytosol;Nucleoplasm (Uncertain)			(M5921)HALLMARK COMPLEMENT	0.0	1.0	1.0	0.0	0.0	0.0	0.0	0.0	0.0	0.0	0.0	0.0	0.0	0.0	0.0	0.0	0.0	0.0	0.0	0.0
LHX6	26468	symbol	H. sapiens	26468	H. sapiens	LHX6	LIM homeobox 6	LHX6 is a gene that encodes a protein containing tandem LIM domains and a DNA-binding homeodomain. It is involved in embryogenesis and head development and is highly expressed in neural crest derived mesenchyme cells. The protein functions as a transcription factor and is encoded by multiple transcript variants resulting from alternative splicing.	Research on LHX6 has revealed its potential involvement in several diseases and disorders. For example, mutations in the LHX6 gene have been linked to cleft lip and palate, a common birth defect affecting the formation of the upper lip and roof of the mouth. Additionally, LHX6 has been implicated in the development of certain types of cancer, including breast cancer and glioblastoma. Given its ro…	GO:0021800 cerebral cortex tangential migration;GO:0021853 cerebral cortex GABAergic interneuron migration;GO:0021894 cerebral cortex GABAergic interneuron development		Transcription factors:Helix-turn-helix domains; Predicted intracellular proteins	Nucleoplasm (Approved); Additional: Cytosol				0.0	0.0	0.0	0.0	0.0	0.0	0.0	0.0	0.0	0.0	0.0	0.0	0.0	0.0	0.0	0.0	0.0	0.0	0.0	0.0
FAM188B	84182	gene_synonym	H. sapiens	84182	H. sapiens	MINDY4	MINDY lysine 48 deubiquitinase 4	MINDY4 is a human gene that is predicted to have Lys48-specific deubiquitinase activity and be involved in protein K48-linked deubiquitination. This means that it may play a role in removing specific types of ubiquitin molecules from proteins, which can affect their function and stability. The gene has been identified as a potential target for therapeutic interventions in diseases such as cancer,…	There is limited information available on the disease implications and targeted drug discovery efforts for MINDY4. However, as a potential target for therapeutic interventions in cancer, there is interest in developing drugs that can modulate its activity. One approach is to develop small molecule inhibitors that can selectively target the deubiquitinase activity of MINDY4. Currently, there are n…	GO:0071108 protein K48-linked deubiquitination;GO:0016579 protein deubiquitination;GO:0070646 protein modification by small protein removal		ENZYME proteins:Hydrolases; Enzymes; Predicted intracellular proteins	Cytosol;Vesicles (Supported)				0.0	0.0	0.0	0.0	0.0	0.0	0.0	0.0	0.0	0.0	0.0	0.0	0.0	0.0	0.0	0.0	0.0	0.0	0.0	0.0
FGF13	2258	symbol	H. sapiens	2258	H. sapiens	FGF13	fibroblast growth factor 13	FGF13 is a gene that belongs to the fibroblast growth factor family. This gene is located on chromosome X and is associated with Borjeson-Forssman-Lehmann syndrome (BFLS), which is a possible candidate gene for familial cases of BFLS and other syndromal and nonspecific forms of X-linked cognitive disability mapping to this region. FGF13 is involved in various biological processes, including embry…	Borjeson-Forssman-Lehmann syndrome (BFLS) is a rare genetic disorder caused by mutations in the FGF13 gene. This syndrome is characterized by intellectual disability, seizures, obesity, hypogonadism, and distinctive facial features. There are currently no targeted drug discovery efforts for BFLS, and treatment is mainly supportive and symptomatic. However, FGF13 has been implicated in various oth…	GO:1905152 positive regulation of voltage-gated sodium channel activity;GO:0045196 establishment or maintenance of neuroblast polarity;GO:0045200 establishment of neuroblast polarity		Disease related genes; Human disease related genes:Nervous system diseases:Epilepsy; Predicted intracellular proteins	Cytosol (Supported)		(M5883)NABA SECRETED FACTORS; (M5885)NABA MATRISOME ASSOCIATED; (M5889)NABA MATRISOME	(M5939)HALLMARK P53 PATHWAY	0.0	0.0	0.0	0.0	0.0	0.0	0.0	0.0	1.0	0.0	0.0	0.0	0.0	0.0	0.0	0.0	0.0	0.0	0.0	0.0
ITGAD	3681	symbol	H. sapiens	3681	H. sapiens	ITGAD	integrin subunit alpha D	ITGAD is a gene that encodes the alpha subunit of the beta-2 integrin family of membrane glycoproteins. These proteins are composed of non-covalently linked alpha and beta subunits to form a heterodimer. ITGAD is involved in the activation and adhesion functions of leukocytes and is expressed in tissue and circulating myeloid leukocytes. The gene is located about 11kb downstream of the integrin s…	ITGAD has been implicated in various diseases, including inflammatory bowel disease (IBD), atherosclerosis, and cancer. In IBD, ITGAD has been shown to play a role in leukocyte recruitment and adhesion to the intestinal epithelium, contributing to the chronic inflammation seen in the disease. In atherosclerosis, ITGAD has been found to be upregulated in macrophages within atherosclerotic plaques,…	GO:0034113 heterotypic cell-cell adhesion;GO:0033627 cell adhesion mediated by integrin;GO:0007229 integrin-mediated signaling pathway		CD markers			(M47)PID INTEGRIN CS PATHWAY; (M169)PID INTEGRIN2 PATHWAY		0.0	0.0	0.0	0.0	0.0	0.0	0.0	0.0	0.0	0.0	0.0	0.0	0.0	0.0	0.0	0.0	0.0	0.0	0.0	0.0
CFAP99	402160	symbol	H. sapiens	402160	H. sapiens	CFAP99	cilia and flagella associated protein 99	CFAP99 is a gene that is predicted to be located in the motile cilium. It is a cilia and flagella associated protein that plays a role in the movement of cilia and flagella. Cilia and flagella are hair-like structures that protrude from the surface of cells and are involved in various biological processes, including cell motility, sensory perception, and fluid movement. CFAP99 is important for th…	There is limited information available on targeted drug discovery efforts for CFAP99, as it is a relatively newly discovered gene. However, mutations in CFAP99 have been associated with primary ciliary dyskinesia (PCD), a rare genetic disorder that affects the structure and function of cilia and flagella. PCD can lead to chronic respiratory infections, hearing loss, and infertility. Currently, th…			Predicted intracellular proteins	End piece;Microtubules;Mid piece;Principal piece (Approved); Additional: Cytokinetic bridge;Mitotic spindle				0.0	0.0	0.0	0.0	0.0	0.0	0.0	0.0	0.0	0.0	0.0	0.0	0.0	0.0	0.0	0.0	0.0	0.0	0.0	0.0
KCP	375616	symbol	H. sapiens	375616	H. sapiens	KCP	kielin cysteine rich BMP regulator	KCP, also known as kielin cysteine rich BMP regulator, is a human gene that is predicted to play a role in the differentiation of hematopoietic progenitor cells and the positive regulation of the BMP signaling pathway. It is also predicted to be located in the extracellular space. This information is provided by the Alliance of Genome Resources as of April 2022.	There is limited information available on the disease implications of KCP. However, some studies have suggested that KCP may be involved in the development of certain cancers, such as breast cancer and glioblastoma. Targeted drug discovery efforts for KCP are also limited, as the gene is not currently a major focus of drug development. However, some studies have explored the potential of targetin…	GO:0030513 positive regulation of BMP signaling pathway;GO:0090100 positive regulation of transmembrane receptor protein serine/threonine kinase signaling pathway;GO:0030510 regulation of BMP signaling pathway		Predicted secreted proteins			(M3008)NABA ECM GLYCOPROTEINS; (M5884)NABA CORE MATRISOME; (M5889)NABA MATRISOME		0.0	0.0	0.0	0.0	0.0	0.0	0.0	0.0	0.0	0.0	0.0	0.0	0.0	0.0	0.0	0.0	0.0	0.0	0.0	0.0
PAX2	5076	symbol	H. sapiens	5076	H. sapiens	PAX2	paired box 2	PAX2 is a gene that encodes for paired box gene 2, which is a transcription factor that contains a conserved DNA-binding paired box domain. It is one of many human homologues of the Drosophila melanogaster gene prd. The tumor suppressor gene WT1 is believed to suppress the transcription of PAX2. Mutations in PAX2 have been linked to optic nerve colobomas and renal hypoplasia. The gene undergoes a…	Mutations in PAX2 have been linked to several diseases, including optic nerve colobomas and renal hypoplasia. Optic nerve colobomas are a congenital malformation of the optic nerve that can cause vision loss, while renal hypoplasia is a condition in which the kidneys do not develop properly, leading to kidney failure. There are currently no drugs specifically targeting PAX2, but there have been e…	GO:0061360 optic chiasma development;GO:2000595 regulation of optic nerve formation;GO:2000597 positive regulation of optic nerve formation		Predicted intracellular proteins; Transcription factors:Helix-turn-helix domains; Human disease related genes:Urinary system diseases:Kidney diseases; Disease related genes; Human disease related genes:Congenital malformations:Congenital malformations of the urinary system	Nucleoplasm (Supported)				0.0	0.0	0.0	0.0	0.0	0.0	0.0	0.0	0.0	0.0	1.0	0.0	0.0	1.0	0.0	1.0	0.0	0.0	0.0	0.0
FICD	11153	symbol	H. sapiens	11153	H. sapiens	FICD	FIC domain protein adenylyltransferase	FICD is a human gene that encodes for a protein called FIC domain protein adenylyltransferase. This protein has several functions, including binding to ATP, Hsp70 proteins, and chaperones. It is involved in protein adenylylation, which is the addition of an adenosine monophosphate (AMP) molecule to a protein. FICD also plays a role in regulating the unfolded protein response and responding to end…	Mutations in the FICD gene have been associated with several diseases, including autosomal recessive congenital ichthyosis, a rare genetic skin disorder characterized by dry, scaly skin. Additionally, FICD has been implicated in the development of cancer, as it plays a role in regulating the activity of several oncogenes and tumor suppressor genes. There are currently no drugs specifically target…	GO:0044601 protein denucleotidylation;GO:0044602 protein deadenylylation;GO:0018117 protein adenylylation		Enzymes; Predicted intracellular proteins; ENZYME proteins:Transferases	Nucleoplasm (Approved)				0.0	0.0	0.0	0.0	0.0	0.0	0.0	0.0	0.0	0.0	1.0	0.0	0.0	0.0	0.0	1.0	0.0	0.0	0.0	0.0
SIRPG	55423	symbol	H. sapiens	55423	H. sapiens	SIRPG	signal regulatory protein gamma	SIRPG is a gene that encodes a protein belonging to the signal-regulatory protein (SIRP) family and the immunoglobulin superfamily. SIRP family members are transmembrane glycoproteins that negatively regulate receptor tyrosine kinase-coupled signaling processes. The protein encoded by SIRPG is involved in this negative regulation and has multiple isoforms due to alternative splicing.	SIRPG has been implicated in various diseases, including cancer, autoimmune disorders, and infectious diseases. In cancer, SIRPG has been shown to be overexpressed in certain types of tumors, such as breast cancer, and its expression has been associated with poor prognosis. Targeting SIRPG has been explored as a potential therapeutic strategy in cancer, with preclinical studies showing promising …	GO:0050766 positive regulation of phagocytosis;GO:0050764 regulation of phagocytosis;GO:0045807 positive regulation of endocytosis		CD markers					0.0	0.0	0.0	0.0	0.0	0.0	1.0	0.0	0.0	0.0	0.0	0.0	0.0	0.0	0.0	0.0	0.0	0.0	0.0	0.0
ZNF827	152485	symbol	H. sapiens	152485	H. sapiens	ZNF827	zinc finger protein 827	ZNF827 is a human gene that encodes for a zinc finger protein. This protein is predicted to have the ability to bind to DNA and metal ions, and is involved in the positive regulation of transcription by RNA polymerase II. It is also predicted to be active in the nucleus.	There is limited information available on the disease implications of ZNF827. However, some studies have suggested that mutations in this gene may be associated with certain types of cancer, including breast cancer and glioblastoma. Targeted drug discovery efforts for ZNF827 are also limited, as the function of this gene is not well understood. However, some researchers are exploring the potentia…	GO:1904791 negative regulation of shelterin complex assembly;GO:1904790 regulation of shelterin complex assembly;GO:0070200 establishment of protein localization to telomere		Transcription factors:Zinc-coordinating DNA-binding domains; Predicted intracellular proteins	Nucleoplasm (Approved)				0.0	0.0	0.0	0.0	0.0	0.0	0.0	0.0	0.0	0.0	0.0	0.0	0.0	0.0	0.0	0.0	0.0	0.0	0.0	0.0
AGT	183	symbol	H. sapiens	183	H. sapiens	AGT	angiotensinogen	AGT, also known as angiotensinogen, is a gene that encodes for a protein expressed in the liver. This protein is cleaved by the enzyme renin in response to lowered blood pressure, resulting in the production of angiotensin I. Angiotensin I is then cleaved by angiotensin converting enzyme (ACE) to generate the physiologically active enzyme angiotensin II. AGT is involved in maintaining blood press…	AGT is a promising target for drug discovery efforts aimed at treating hypertension and related cardiovascular diseases. Several drugs have been developed that target the renin-angiotensin system, including ACE inhibitors, angiotensin receptor blockers (ARBs), and renin inhibitors. ACE inhibitors, such as lisinopril and enalapril, block the conversion of angiotensin I to angiotensin II, while ARB…	GO:0002019 regulation of renal output by angiotensin;GO:0007199 G protein-coupled receptor signaling pathway coupled to cGMP nucleotide second messenger;GO:1902632 positive regulation of membrane hyperpolarization		Disease related genes; Human disease related genes:Congenital malformations:Congenital malformations of the urinary system; Predicted secreted proteins; Candidate cardiovascular disease genes		Zinc; Copper; Sparsentan; Zinc acetate	(M11)PID PRL SIGNALING EVENTS PATHWAY; (M167)PID AP1 PATHWAY; (M3468)NABA ECM REGULATORS		1.0	0.0	1.0	0.0	0.0	0.0	0.0	0.0	0.0	0.0	0.0	0.0	0.0	0.0	0.0	1.0	0.0	0.0	0.0	0.0
TP53I3	9540	symbol	H. sapiens	9540	H. sapiens	TP53I3	tumor protein p53 inducible protein 3	TP53I3 is a gene that encodes a protein similar to oxidoreductases, which are enzymes involved in cellular responses to oxidative stresses and irradiation. The gene is induced by the tumor suppressor p53 and is thought to be involved in p53-mediated cell death. It contains a p53 consensus binding site in its promoter region and a downstream pentanucleotide microsatellite sequence. P53 has been sh…	There is limited information available on the disease implications of TP53I3. However, some studies have suggested that the gene may play a role in cancer development and progression. For example, a study found that TP53I3 expression was significantly decreased in breast cancer tissues compared to normal tissues, and that low expression was associated with poor prognosis. Additionally, TP53I3 has…	GO:0006739 NADP metabolic process;GO:0019362 pyridine nucleotide metabolic process;GO:0046496 nicotinamide nucleotide metabolic process		Enzymes; ENZYME proteins:Oxidoreductases; Predicted intracellular proteins	Vesicles (Supported)		(M256)PID TAP63 PATHWAY; (M19)PID P73PATHWAY; (M145)PID P53 DOWNSTREAM PATHWAY		0.0	0.0	1.0	0.0	0.0	0.0	0.0	0.0	0.0	0.0	0.0	0.0	0.0	0.0	1.0	0.0	0.0	0.0	0.0	0.0
CLDN22	53842	symbol	H. sapiens	53842	H. sapiens	CLDN22	claudin 22	CLDN22 is a gene that encodes a protein belonging to the claudin family. Claudins are proteins that are integral to the cell membrane and are involved in the formation of tight junction strands. These strands act as a barrier to prevent the free flow of solutes and water between cells, and also play a role in maintaining cell polarity and signal transduction. CLDN22 is an intronless gene that ove…	There is limited information available on the disease implications of CLDN22. However, studies have shown that claudins, including CLDN22, are involved in the pathogenesis of various diseases, such as cancer, inflammatory bowel disease, and hepatitis C virus infection. Targeted drug discovery efforts for CLDN22 are also limited, but there is ongoing research on developing drugs that target claudi…	GO:0016338 calcium-independent cell-cell adhesion via plasma membrane cell-adhesion molecules;GO:0070830 bicellular tight junction assembly;GO:0120192 tight junction assembly		Transporters:Transporter channels and pores					0.0	0.0	0.0	0.0	0.0	1.0	0.0	0.0	0.0	0.0	0.0	0.0	0.0	0.0	0.0	0.0	0.0	0.0	0.0	0.0
FGD2	221472	symbol	H. sapiens	221472	H. sapiens	FGD2	FYVE, RhoGEF and PH domain containing 2	FGD2 is a gene that encodes a protein belonging to a family of guanine nucleotide exchange factors (GEFs) that activate the CDC42 protein, which controls cytoskeleton-dependent membrane rearrangements. The gene is expressed in B lymphocytes, macrophages, and dendritic cells, and may play a role in leukocyte signaling and vesicle trafficking in antigen-presenting cells in the immune system.	Research has shown that mutations in the FGD2 gene may be associated with certain diseases, including cancer and immune disorders. For example, a study found that FGD2 expression was upregulated in breast cancer cells and that inhibiting FGD2 expression reduced tumor growth and metastasis. Additionally, FGD2 has been implicated in the pathogenesis of autoimmune diseases such as rheumatoid arthrit…	GO:0046847 filopodium assembly;GO:0008360 regulation of cell shape;GO:0043087 regulation of GTPase activity		Predicted intracellular proteins					0.0	0.0	0.0	0.0	0.0	0.0	1.0	0.0	0.0	0.0	1.0	0.0	0.0	0.0	0.0	0.0	1.0	0.0	0.0	0.0
OXR1	55074	symbol	H. sapiens	55074	H. sapiens	OXR1	oxidation resistance 1	OXR1, or oxidation resistance 1, is a human gene that is predicted to have oxidoreductase activity and be involved in response to oxidative stress. It is also predicted to play a role in adult walking behavior, negative regulation of neuron death, and negative regulation of peptidyl-cysteine S-nitrosylation. OXR1 is predicted to be located in the mitochondrion and nucleolus and be active in the n…	There is limited information available on targeted drug discovery efforts for OXR1, as it is a relatively newly discovered gene. However, its involvement in oxidative stress and neurological disorders such as cerebellar hypoplasia/atrophy and epilepsy suggest that it may be a potential target for drug development. Currently, there are no drugs on the market specifically targeting OXR1. However, t…	GO:1900408 negative regulation of cellular response to oxidative stress;GO:1902083 negative regulation of peptidyl-cysteine S-nitrosylation;GO:0071447 cellular response to hydroperoxide		Disease related genes; Human disease related genes:Congenital malformations:Congenital malformations of the nervous system; Predicted intracellular proteins	Vesicles (Approved)				0.0	0.0	0.0	0.0	0.0	0.0	0.0	0.0	0.0	0.0	0.0	0.0	0.0	0.0	0.0	1.0	0.0	0.0	0.0	0.0
EPB41L4B	54566	symbol	H. sapiens	54566	H. sapiens	EPB41L4B	erythrocyte membrane protein band 4.1 like 4B	EPB41L4B is a human gene that is predicted to be a structural component of the cytoskeleton. It is involved in several processes, including positive regulation of cell adhesion, positive regulation of keratinocyte migration, and wound healing. It acts upstream of or within actomyosin structure organization and is located in the apical part of the cell, cytosol, and plasma membrane. This informati…	EPB41L4B has been implicated in several diseases, including cancer, cardiovascular disease, and neurological disorders. In cancer, EPB41L4B has been shown to be downregulated in several types of tumors, including breast, lung, and gastric cancer, and its loss is associated with poor prognosis. In cardiovascular disease, EPB41L4B has been linked to atherosclerosis and hypertension. In neurological…	GO:0051549 positive regulation of keratinocyte migration;GO:0051547 regulation of keratinocyte migration;GO:0010634 positive regulation of epithelial cell migration		Predicted intracellular proteins	Cytosol;Plasma membrane (Approved)				0.0	0.0	0.0	0.0	0.0	0.0	0.0	0.0	0.0	0.0	0.0	0.0	0.0	0.0	0.0	0.0	0.0	0.0	0.0	0.0
RIN2	54453	symbol	H. sapiens	54453	H. sapiens	RIN2	Ras and Rab interactor 2	RIN2 (Ras and Rab interactor 2) is a gene that encodes a protein involved in membrane trafficking in the early endocytic pathway. The protein binds to the GTP-bound form of the RAB5 protein and acts as a guanine nucleotide exchange factor for RAB5. RIN2 is primarily found as a tetramer in the cytoplasm and does not bind to other members of the RAB family. Mutations in this gene cause two connecti…	Mutations in the RIN2 gene have been associated with two rare connective tissue disorders, MACS syndrome and RIN2 syndrome. MACS syndrome is characterized by macrocephaly, alopecia, cutis laxa, and scoliosis, while RIN2 syndrome is characterized by intellectual disability, macrocephaly, and facial dysmorphism. There are currently no targeted drug discovery efforts specifically for RIN2, as the fu…	GO:1904906 positive regulation of endothelial cell-matrix adhesion via fibronectin;GO:1904904 regulation of endothelial cell-matrix adhesion via fibronectin;GO:2001214 positive regulation of vasculogenesis		Disease related genes; Human disease related genes:Skin diseases:Skin and soft tissue diseases; Predicted intracellular proteins	Cytosol (Approved); Additional: Golgi apparatus;Nucleoli		(M142)PID AJDISS 2PATHWAY; (M48)PID MET PATHWAY		0.0	0.0	0.0	0.0	0.0	0.0	0.0	0.0	0.0	0.0	0.0	0.0	0.0	0.0	0.0	0.0	0.0	1.0	0.0	0.0
GSTM2	2946	symbol	H. sapiens	2946	H. sapiens	GSTM2	glutathione S-transferase mu 2	The human gene GSTM2 encodes a glutathione S-transferase belonging to the mu class, which functions in the detoxification of electrophilic compounds by conjugation with glutathione. The mu class of enzymes is involved in the detoxification of carcinogens, therapeutic drugs, environmental toxins, and products of oxidative stress. The genes encoding the mu class of enzymes are located on chromosome…	There is limited information available on the disease implications of GSTM2. However, studies have suggested that genetic variations in GSTM2 may be associated with an increased risk of developing certain types of cancer, such as lung and bladder cancer. Additionally, GSTM2 has been implicated in drug metabolism and may play a role in the efficacy and toxicity of certain drugs, such as chemothera…	GO:0018916 nitrobenzene metabolic process;GO:0014809 regulation of skeletal muscle contraction by regulation of release of sequestered calcium ion;GO:0051410 detoxification of nitrogen compound		Enzymes; Predicted intracellular proteins; ENZYME proteins:Transferases	Cytosol (Supported); Additional: Cytokinetic bridge;Microtubules;Primary cilium;Primary cilium tip;Primary cilium transition zone	Glutathione; S-(2,4-dinitrophenyl)glutathione; Glutathione disulfide; S-Methyl glutathione		(M5892)HALLMARK CHOLESTEROL HOMEOSTASIS	0.0	0.0	1.0	0.0	0.0	0.0	0.0	0.0	0.0	0.0	0.0	0.0	0.0	0.0	0.0	1.0	0.0	0.0	0.0	0.0
ZEB1-AS1	220930	symbol	H. sapiens	220930	H. sapiens	ZEB1-AS1	ZEB1 antisense RNA 1										0.0	0.0	0.0	0.0	0.0	0.0	0.0	0.0	0.0	0.0	0.0	0.0	0.0	0.0	0.0	0.0	0.0	0.0	0.0	0.0
SYCP2L	221711	symbol	H. sapiens	221711	H. sapiens	SYCP2L	synaptonemal complex protein 2 like	SYCP2L is a human gene that is predicted to play a role in meiotic nuclear division. It is also predicted to be involved in negative regulation of cell death. The gene is located in the centromeric region of condensed chromosomes and in the nucleoplasm. This information is provided by the Alliance of Genome Resources as of April 2022.	Unfortunately, there is currently limited information available on the disease implications and targeted drug discovery efforts for SYCP2L. As of April 2022, there are no known drugs on the market that specifically target this gene. However, further research on the function and regulation of SYCP2L may provide insights into potential therapeutic targets for diseases related to meiotic nuclear div…			Predicted intracellular proteins	Nucleoplasm (Supported)				0.0	0.0	0.0	0.0	0.0	0.0	0.0	0.0	0.0	0.0	0.0	0.0	0.0	0.0	0.0	0.0	0.0	0.0	0.0	0.0
PDGFB	5155	symbol	H. sapiens	5155	H. sapiens	PDGFB	platelet derived growth factor subunit B	The PDGFB gene encodes a protein that belongs to the family of platelet-derived growth factors (PDGF) and vascular endothelial growth factors (VEGF). The protein is processed to generate platelet-derived growth factor subunit B, which can homodimerize or heterodimerize with subunit A. These proteins activate PDGF receptor tyrosine kinases, which play a role in various developmental processes. Mut…	The PDGFB gene has been implicated in various diseases, including meningioma, dermatofibrosarcoma protuberans, and atherosclerosis. In meningioma, mutations in the PDGFB gene have been found to be associated with tumor growth and progression. Targeted drug discovery efforts have focused on developing inhibitors of the PDGF receptor tyrosine kinases, which are activated by PDGFB. Imatinib, a tyros…	GO:0072255 metanephric glomerular mesangial cell development;GO:0010512 negative regulation of phosphatidylinositol biosynthetic process;GO:0071505 response to mycophenolic acid		RAS pathway related proteins; Predicted intracellular proteins; Predicted secreted proteins; Human disease related genes:Nervous system diseases:Neurodegenerative diseases; Human disease related genes:Cancers:Cancers of the lung and pleura; Human disease related genes:Cancers:Cancers of eye, brain, and central nervous system; Candidate cardiovascular disease genes; Disease related genes; Cancer-r…	Vesicles (Approved)	Pegpleranib	(M103)PID S1P S1P1 PATHWAY; (M55)PID S1P S1P3 PATHWAY; (M72)PID NECTIN PATHWAY	(M5946)HALLMARK COAGULATION; (M5891)HALLMARK HYPOXIA; (M5921)HALLMARK COMPLEMENT	1.0	0.0	0.0	0.0	0.0	1.0	1.0	0.0	0.0	0.0	0.0	0.0	0.0	0.0	0.0	1.0	0.0	0.0	0.0	1.0
SLC26A11	284129	symbol	H. sapiens	284129	H. sapiens	SLC26A11	solute carrier family 26 member 11	SLC26A11 is a gene that belongs to the solute linked carrier 26 family of anion exchangers. These proteins are crucial for maintaining cellular functions such as electrolyte balance and homeostasis. SLC26A11 encodes a sulfate transporter that does not require sodium and is sensitive to the anion exchanger inhibitor 4,4'-diisothiocyanostilbene-2,2'-disulfonic acid. The gene has multiple transcript…	There is limited information available on the disease implications of SLC26A11. However, recent studies have suggested that mutations in this gene may be associated with certain types of cancer, including breast and lung cancer. Targeted drug discovery efforts for SLC26A11 are still in the early stages, but there is potential for the development of drugs that can modulate the activity of this pro…	GO:0019532 oxalate transport;GO:1902358 sulfate transmembrane transport;GO:0072348 sulfur compound transport		Transporters:Electrochemical Potential-driven transporters; Predicted intracellular proteins	Golgi apparatus;Vesicles (Supported); Additional: Nucleoplasm				0.0	0.0	1.0	0.0	0.0	0.0	0.0	0.0	0.0	0.0	0.0	0.0	0.0	0.0	0.0	0.0	0.0	0.0	0.0	0.0
FOXCUT	101927703	symbol	H. sapiens	101927703	H. sapiens	FOXCUT	FOXC1 upstream transcript										0.0	0.0	0.0	0.0	0.0	0.0	0.0	0.0	0.0	0.0	0.0	0.0	0.0	0.0	0.0	0.0	0.0	0.0	0.0	0.0
PFN2	5217	symbol	H. sapiens	5217	H. sapiens	PFN2	profilin 2	The PFN2 gene encodes a protein called profilin 2, which is a type of actin monomer-binding protein found throughout the body. It is believed to play a role in regulating the polymerization of actin in response to signals from outside the cell. There are two different versions of the protein produced by alternative splicing of the gene.	Mutations in the PFN2 gene have been associated with several neurological disorders, including amyotrophic lateral sclerosis (ALS), Charcot-Marie-Tooth disease (CMT), and hereditary spastic paraplegia (HSP). These diseases are characterized by progressive degeneration of motor neurons and/or peripheral nerves, leading to muscle weakness and atrophy. Targeted drug discovery efforts for these disea…	GO:0099140 presynaptic actin cytoskeleton organization;GO:0099187 presynaptic cytoskeleton organization;GO:1900028 negative regulation of ruffle assembly		Predicted intracellular proteins		Triglyme; Pentaglyme	(M16801)SIG REGULATION OF THE ACTIN CYTOSKELETON BY RHO GTPASES	(M5930)HALLMARK EPITHELIAL MESENCHYMAL TRANSITION	1.0	1.0	1.0	0.0	0.0	1.0	0.0	0.0	0.0	0.0	0.0	0.0	0.0	0.0	0.0	0.0	0.0	0.0	0.0	0.0
TSSC2	650368	symbol	H. sapiens	650368	H. sapiens	TSSC2	tumor suppressing subtransferable candidate 2 (pseudogene)										0.0	0.0	0.0	0.0	0.0	0.0	0.0	0.0	0.0	0.0	0.0	0.0	0.0	0.0	0.0	0.0	0.0	0.0	0.0	0.0
DIXDC1	85458	symbol	H. sapiens	85458	H. sapiens	DIXDC1	DIX domain containing 1	DIXDC1 (DIX domain containing 1) is a human gene that encodes a protein that acts as a positive regulator of the Wnt signaling pathway. This protein is found associated with gamma tubulin at the centrosome. Alternative splicing of the gene results in multiple transcript variants that encode different isoforms. The Wnt signaling pathway is involved in various cellular processes, including embryoni…	DIXDC1 has been implicated in several diseases, including cancer, Alzheimer's disease, and schizophrenia. In cancer, DIXDC1 has been shown to promote tumor growth and metastasis by activating the Wnt signaling pathway. Therefore, targeting DIXDC1 may be a potential strategy for cancer therapy. However, there are currently no drugs specifically targeting DIXDC1 in clinical use. In Alzheimer's dise…	GO:0021869 forebrain ventricular zone progenitor cell division;GO:0098885 modification of postsynaptic actin cytoskeleton;GO:0099010 modification of postsynaptic structure		Predicted intracellular proteins	Cytosol (Supported)		(M5493)WNT SIGNALING		0.0	0.0	0.0	0.0	0.0	0.0	0.0	0.0	0.0	0.0	0.0	0.0	0.0	0.0	0.0	0.0	0.0	0.0	0.0	0.0
SNX32	254122	symbol	H. sapiens	254122	H. sapiens	SNX32	sorting nexin 32	SNX32, also known as sorting nexin 32, is a human gene that is predicted to have phosphatidylinositol binding activity and be involved in retrograde transport from endosomes to the Golgi. It is predicted to be located in the cytosol and active in endosomes. This information was provided by the Alliance of Genome Resources in April 2022.	There is limited information available on the disease implications of SNX32. However, research has suggested that SNX32 may play a role in the development and progression of certain types of cancer, including breast cancer and hepatocellular carcinoma. Targeted drug discovery efforts for SNX32 are currently underway, with a focus on identifying small molecule inhibitors that can selectively targe…	GO:0042147 retrograde transport, endosome to Golgi;GO:0016482 cytosolic transport;GO:0016241 regulation of macroautophagy		Predicted intracellular proteins	Cytosol (Approved); Additional: Focal adhesion sites				0.0	0.0	0.0	0.0	0.0	0.0	0.0	0.0	0.0	0.0	0.0	0.0	0.0	0.0	0.0	0.0	0.0	0.0	0.0	0.0
LOC100134868	100134868	Gene_ID	H. sapiens	100134868	H. sapiens	LOC100134868	uncharacterized LOC100134868										0.0	0.0	0.0	0.0	0.0	0.0	0.0	0.0	0.0	0.0	0.0	0.0	0.0	0.0	0.0	0.0	0.0	0.0	0.0	0.0
BCAR3	8412	symbol	H. sapiens	8412	H. sapiens	BCAR3	BCAR3 adaptor protein, NSP family member	The BCAR3 gene, also known as Breast Cancer Anti-Estrogen Resistance 3, is involved in the development of estrogen resistance in breast cancer. It encodes a protein that plays a role in intracellular signal transduction, leading to estrogen-independent proliferation in breast cancer cells. The protein contains a src homology 2 (SH2) domain, which is a hallmark of cellular tyrosine kinase signalin…	The BCAR3 gene has been implicated in the development of anti-estrogen resistance in breast cancer, making it a potential target for drug discovery efforts. Several studies have investigated the use of BCAR3 inhibitors as a therapeutic strategy for breast cancer treatment. For example, a study published in Oncotarget in 2016 found that a small molecule inhibitor of BCAR3, called BCAR3i, was able …	GO:0086100 endothelin receptor signaling pathway;GO:0002089 lens morphogenesis in camera-type eye;GO:0002088 lens development in camera-type eye		Predicted intracellular proteins	Cytosol;Plasma membrane (Approved); Additional: Centrosome		(M83)PID CDC42 REG PATHWAY	(M5896)HALLMARK TGF BETA SIGNALING; (M5948)HALLMARK BILE ACID METABOLISM	1.0	0.0	0.0	0.0	0.0	0.0	0.0	0.0	0.0	0.0	1.0	0.0	0.0	0.0	0.0	0.0	0.0	0.0	0.0	0.0
C20orf195	79025	gene_synonym	H. sapiens	79025	H. sapiens	FNDC11	fibronectin type III domain containing 11	FNDC11 is a gene that encodes a protein containing fibronectin type III domains. These domains are involved in protein-protein interactions and are found in a variety of extracellular and membrane-bound proteins. The function of FNDC11 is not well understood, but it has been suggested to play a role in cell adhesion and migration. Mutations in this gene have been associated with developmental dis…	There is limited information available on the disease implications of FNDC11 mutations. However, studies have suggested that mutations in this gene may be associated with developmental disorders such as intellectual disability and autism spectrum disorder. Targeted drug discovery efforts for FNDC11 are currently limited due to the lack of understanding of its function. There are currently no drug…			Predicted intracellular proteins	Nucleoplasm;Vesicles (Approved); Additional: Aggresome				0.0	0.0	0.0	0.0	0.0	0.0	0.0	0.0	0.0	0.0	0.0	0.0	0.0	0.0	0.0	0.0	0.0	0.0	0.0	0.0
KGFLP1	387628	gene_synonym	H. sapiens	387628	H. sapiens	FGF7P6	fibroblast growth factor 7 pseudogene 6	The human gene LOC124906864 is an uncharacterized protein that is similar to the FLJ76381 protein. There is currently no information available on the function or expression of this gene. It is classified as a non-coding RNA gene, which means that it does not code for a protein but may have regulatory functions in the cell. Further research is needed to determine the role of this gene in human bio…	Unfortunately, there is currently no information available on the disease implications or targeted drug discovery efforts for the human gene LOC124906864. As it is an uncharacterized protein with no known function, it is difficult to speculate on its potential involvement in disease pathways or drug targets. Additionally, as it is classified as a non-coding RNA gene, it may not be a direct target…								0.0	0.0	0.0	0.0	0.0	0.0	0.0	0.0	0.0	0.0	0.0	0.0	0.0	0.0	0.0	0.0	0.0	0.0	0.0	0.0
LOC100131655	100131655	Gene_ID	H. sapiens	100131655	H. sapiens	ZNF236-DT	ZNF236 divergent transcript										0.0	0.0	0.0	0.0	0.0	0.0	0.0	0.0	0.0	0.0	0.0	0.0	0.0	0.0	0.0	0.0	0.0	0.0	0.0	0.0
LOC102724094	102724094	Gene_ID	H. sapiens	102724094	H. sapiens	MUC12-AS1	MUC12 antisense RNA 1										0.0	0.0	0.0	0.0	0.0	0.0	0.0	0.0	0.0	0.0	0.0	0.0	0.0	0.0	0.0	0.0	0.0	0.0	0.0	0.0
ADTRP	84830	symbol	H. sapiens	84830	H. sapiens	ADTRP	androgen dependent TFPI regulating protein	ADTRP is a human gene that encodes for a protein called androgen dependent TFPI regulating protein. This protein is involved in various biological processes, including cell migration during sprouting angiogenesis, negative regulation of secretion by cells, and positive regulation of macromolecule metabolic processes. ADTRP is located in caveola and on the cell surface. It also enables hydrolase a…	There is limited information available on the disease implications of ADTRP. However, recent studies have suggested that ADTRP may play a role in the development and progression of certain types of cancer, including breast cancer and prostate cancer. Targeted drug discovery efforts for ADTRP are still in the early stages, but there is potential for the development of drugs that target this protei…	GO:0003332 negative regulation of extracellular matrix constituent secretion;GO:0003330 regulation of extracellular matrix constituent secretion;GO:0042758 long-chain fatty acid catabolic process			Nucleoli (Uncertain)				1.0	0.0	0.0	0.0	0.0	0.0	0.0	0.0	0.0	0.0	0.0	0.0	0.0	0.0	0.0	0.0	0.0	0.0	0.0	0.0
TSPAN15	23555	symbol	H. sapiens	23555	H. sapiens	TSPAN15	tetraspanin 15	TSPAN15, also known as tetraspanin 15, is a member of the transmembrane 4 superfamily, which is a group of cell-surface proteins characterized by the presence of four hydrophobic domains. These proteins play a role in signal transduction events that regulate cell development, activation, growth, and motility. The TSPAN15 gene has been found to have alternate polyadenylation sites.	There is limited information available on the disease implications of TSPAN15. However, some studies have suggested that it may play a role in cancer progression and metastasis. Targeted drug discovery efforts for TSPAN15 are also limited, as it is not a well-studied gene. However, some studies have suggested that targeting tetraspanins, including TSPAN15, may have therapeutic potential in cancer…	GO:0051043 regulation of membrane protein ectodomain proteolysis;GO:0045746 negative regulation of Notch signaling pathway;GO:0008593 regulation of Notch signaling pathway		Transporters:Accessory Factors Involved in Transport	Nuclear bodies;Plasma membrane (Approved); Additional: Cytosol;Vesicles				0.0	0.0	0.0	0.0	0.0	0.0	0.0	0.0	1.0	1.0	0.0	0.0	0.0	1.0	0.0	0.0	0.0	0.0	0.0	0.0
CD79B	974	symbol	H. sapiens	974	H. sapiens	CD79B	CD79b molecule	CD79B is a gene that encodes the Ig-beta protein, which is a component of the B lymphocyte antigen receptor complex. This complex includes surface immunoglobulin (Ig), which is the antigen-specific component, and two other proteins, Ig-alpha and Ig-beta, that are necessary for the expression and function of the B-cell antigen receptor. The Ig-beta protein is essential for the signaling and activa…	Mutations in the CD79B gene have been associated with various B-cell malignancies, including chronic lymphocytic leukemia (CLL), diffuse large B-cell lymphoma (DLBCL), and mantle cell lymphoma (MCL). Targeted drug discovery efforts have focused on developing drugs that inhibit the B-cell receptor signaling pathway, which is dependent on the Ig-beta protein. One example of a successful drug target…	GO:0050853 B cell receptor signaling pathway;GO:0030183 B cell differentiation;GO:0050851 antigen receptor-mediated signaling pathway		Human disease related genes:Cancers:Cancers of haematopoietic and lymphoid tissues; FDA approved drug targets:Biotech drugs; Disease related genes; CD markers; Human disease related genes:Immune system diseases:Primary immunodeficiency; Cancer-related genes:Mutated cancer genes	Plasma membrane (Supported); Additional: Cytosol;Nucleoplasm	Polatuzumab vedotin	(M10)PID BCR 5PATHWAY	(M5947)HALLMARK IL2 STAT5 SIGNALING	0.0	1.0	0.0	0.0	0.0	0.0	0.0	0.0	0.0	0.0	0.0	0.0	1.0	0.0	0.0	0.0	0.0	0.0	0.0	0.0
LILRB3	11025	symbol	H. sapiens	11025	H. sapiens	LILRB3	leukocyte immunoglobulin like receptor B3	LILRB3 is a gene that belongs to the leukocyte immunoglobulin-like receptor (LIR) family and is located in a gene cluster at chromosomal region 19q13.4. The encoded protein is a subfamily B class of LIR receptors that contain two or four extracellular immunoglobulin domains, a transmembrane domain, and two to four cytoplasmic immunoreceptor tyrosine-based inhibitory motifs (ITIMs). The receptor i…	LILRB3 has been implicated in various diseases, including cancer, autoimmune disorders, and infectious diseases. In cancer, LILRB3 expression has been associated with poor prognosis and resistance to chemotherapy. Targeting LILRB3 has been proposed as a potential therapeutic strategy for cancer treatment. In autoimmune disorders, LILRB3 has been shown to play a role in regulating immune responses…	GO:0045671 negative regulation of osteoclast differentiation;GO:0002762 negative regulation of myeloid leukocyte differentiation;GO:0045670 regulation of osteoclast differentiation		CD markers	Plasma membrane (Approved); Additional: Cytosol				0.0	0.0	0.0	0.0	0.0	0.0	0.0	0.0	0.0	0.0	0.0	0.0	0.0	0.0	0.0	0.0	0.0	0.0	0.0	0.0
LOC645434	645434	Gene_ID	H. sapiens	645434	H. sapiens	LINC01625	long intergenic non-protein coding RNA 1625										0.0	0.0	0.0	0.0	0.0	0.0	0.0	0.0	0.0	0.0	0.0	0.0	0.0	0.0	0.0	0.0	0.0	0.0	0.0	0.0
C5orf63	401207	symbol	H. sapiens	401207	H. sapiens	C5orf63	chromosome 5 open reading frame 63	Human gene C5orf63, also known as chromosome 5 open reading frame 63, is a protein-coding gene located on chromosome 5. The function of this gene is not yet fully understood, but it is believed to play a role in cellular processes such as cell division and DNA repair. Mutations in this gene have been associated with various diseases, including cancer and developmental disorders. Further research …	There is limited information available on the disease implications and targeted drug discovery efforts for C5orf63. However, mutations in this gene have been associated with various diseases, including cancer and developmental disorders. Targeted drug discovery efforts for C5orf63 are currently underway, but there are no drugs on the market that specifically target this gene. However, there are d…			Predicted intracellular proteins	Mitochondria (Approved)				0.0	0.0	0.0	0.0	0.0	0.0	0.0	0.0	0.0	0.0	0.0	0.0	0.0	0.0	0.0	0.0	0.0	0.0	0.0	0.0
COL6A1	1291	symbol	H. sapiens	1291	H. sapiens	COL6A1	collagen type VI alpha 1 chain	COL6A1 is a gene that encodes the alpha 1 subunit of type VI collagen, which is a major structural component of microfibrils. Collagens are extracellular matrix proteins that play a role in maintaining the integrity of various tissues. The basic structural unit of collagen VI is a heterotrimer of the alpha1(VI), alpha2(VI), and alpha3(VI) chains. Mutations in the genes that code for the collagen …	Bethlem myopathy is a rare genetic disorder that affects skeletal muscles and connective tissues. It is caused by mutations in the COL6A1, COL6A2, or COL6A3 genes, which encode the alpha 1, alpha 2, and alpha 3 subunits of type VI collagen, respectively. The symptoms of Bethlem myopathy can vary widely, but typically include muscle weakness, joint stiffness, and contractures. There is currently n…	GO:1904583 response to polyamine macromolecule;GO:0071965 multicellular organismal locomotion;GO:1904975 response to bleomycin		Human disease related genes:Musculoskeletal diseases:Muscular diseases; Predicted intracellular proteins; Predicted secreted proteins; Human disease related genes:Musculoskeletal diseases:Skeletal diseases; Disease related genes; Cancer-related genes:Candidate cancer biomarkers	Cytosol (Approved)		(M5887)NABA BASEMENT MEMBRANES; (M3005)NABA COLLAGENS; (M198)PID SYNDECAN 1 PATHWAY	(M5947)HALLMARK IL2 STAT5 SIGNALING	0.0	1.0	1.0	1.0	0.0	0.0	0.0	0.0	0.0	0.0	0.0	1.0	0.0	0.0	0.0	0.0	0.0	0.0	0.0	1.0
VCAN	1462	symbol	H. sapiens	1462	H. sapiens	VCAN	versican	The VCAN gene, also known as versican, is a large chondroitin sulfate proteoglycan that is a major component of the extracellular matrix. It belongs to the aggrecan/versican proteoglycan family and is involved in various cellular processes such as adhesion, proliferation, migration, and angiogenesis. The gene plays a central role in tissue morphogenesis and maintenance. Mutations in the VCAN gene…	Mutations in the VCAN gene have been associated with several diseases, including Wagner syndrome type 1, a rare genetic disorder that affects the eyes and joints. Wagner syndrome is characterized by progressive loss of vision due to abnormalities in the retina and vitreous, as well as joint problems such as arthritis and joint stiffness. There are currently no targeted drug discovery efforts spec…	GO:0008347 glial cell migration;GO:0008037 cell recognition;GO:0001649 osteoblast differentiation		Disease related genes; Predicted secreted proteins; Human disease related genes:Nervous system diseases:Eye disease; Predicted intracellular proteins	End piece;Mid piece;Principal piece;Vesicles (Approved)	Hyaluronic acid	(M264)PID TOLL ENDOGENOUS PATHWAY; (M5882)NABA PROTEOGLYCANS; (M223)PID BETA CATENIN NUC PATHWAY	(M5944)HALLMARK ANGIOGENESIS; (M5915)HALLMARK APICAL JUNCTION; (M5930)HALLMARK EPITHELIAL MESENCHYMAL TRANSITION	0.0	0.0	0.0	0.0	0.0	0.0	0.0	0.0	0.0	0.0	0.0	0.0	0.0	0.0	0.0	0.0	0.0	0.0	0.0	0.0
SPEG	10290	symbol	H. sapiens	10290	H. sapiens	SPEG	striated muscle enriched protein kinase	The SPEG gene encodes a protein that is similar to members of the myosin light chain kinase family, which are necessary for the development of myocyte cytoskeleton. The expression of this gene may be regulated by the desmin locus control region, along with the desmin gene. Mutations in the SPEG gene have been linked to centronuclear myopathy 5.	Mutations in the SPEG gene have been linked to centronuclear myopathy 5, a rare genetic disorder characterized by muscle weakness and wasting. Currently, there are no targeted drug discovery efforts specifically for SPEG-related centronuclear myopathy. However, there are ongoing clinical trials for gene therapies and other treatments for various forms of centronuclear myopathy. There are currentl…	GO:0042692 muscle cell differentiation;GO:0007517 muscle organ development;GO:0061061 muscle structure development	yes	Human disease related genes:Musculoskeletal diseases:Muscular diseases; Predicted intracellular proteins; ENZYME proteins:Transferases; Potential drug targets; Kinases:CAMK Ser/Thr protein kinases; Disease related genes; Enzymes	Vesicles (Approved)			(M5909)HALLMARK MYOGENESIS; (M5915)HALLMARK APICAL JUNCTION	0.0	0.0	0.0	0.0	0.0	0.0	0.0	0.0	0.0	0.0	0.0	0.0	0.0	0.0	0.0	0.0	0.0	0.0	0.0	0.0
MAGED1	9500	symbol	H. sapiens	9500	H. sapiens	MAGED1	MAGE family member D1	MAGED1 is a gene that belongs to the MAGE family and encodes a protein that is expressed in almost all normal adult tissues. Unlike most genes in the MAGE family, which encode tumor-specific antigens that are not expressed in normal adult tissues except testis, MAGED1 is expressed in various tissues. The protein encoded by MAGED1 shares strong homology with other members of the MAGE family and ha…	There is limited information on the disease implications of MAGED1. However, studies have shown that MAGED1 expression is altered in various cancers, including breast, lung, and ovarian cancer. Targeted drug discovery efforts for MAGED1 are also limited, as the function of the protein is not well understood. However, some studies have suggested that MAGED1 may play a role in the development of dr…	GO:0090190 positive regulation of branching involved in ureteric bud morphogenesis;GO:0090189 regulation of branching involved in ureteric bud morphogenesis;GO:0090183 regulation of kidney development		Predicted intracellular proteins; Cancer-related genes:Candidate cancer biomarkers	Cytosol (Approved)		(M187)PID TRKR PATHWAY; (M153)PID P75 NTR PATHWAY		0.0	0.0	0.0	0.0	0.0	0.0	0.0	0.0	0.0	0.0	0.0	0.0	0.0	0.0	0.0	0.0	0.0	0.0	0.0	0.0
PDGFRB	5159	symbol	H. sapiens	5159	H. sapiens	PDGFRB	platelet derived growth factor receptor beta	PDGFRB is a gene that encodes a cell surface tyrosine kinase receptor for platelet-derived growth factors, which are mitogens for mesenchymal cells. The receptor can form homodimers or heterodimers depending on the growth factor bound to it. PDGFRB is important for normal cardiovascular development and actin cytoskeleton rearrangement. It is located on chromosome 5 near the genes for granulocyte-…	PDGFRB has been implicated in several diseases, including cancer and fibrosis. In cancer, PDGFRB is often overexpressed or mutated, leading to increased cell proliferation, survival, and migration. Targeted drug discovery efforts have focused on developing small molecule inhibitors of PDGFRB, such as imatinib, dasatinib, and nilotinib. These drugs have been successful in treating chronic myeloid …	GO:0060981 cell migration involved in coronary angiogenesis;GO:0072262 metanephric glomerular mesangial cell proliferation involved in metanephros development;GO:0071670 smooth muscle cell chemotaxis	yes	Kinases:Tyr protein kinases; Human disease related genes:Skin diseases:Skin and soft tissue diseases; RAS pathway related proteins; Predicted intracellular proteins; FDA approved drug targets:Biotech drugs; Human disease related genes:Nervous system diseases:Neurodegenerative diseases; ENZYME proteins:Transferases; Human disease related genes:Cancers:Cancers of eye, brain, and central nervous sys…	Vesicles (Supported); Additional: Golgi apparatus	Becaplermin; Sorafenib; Imatinib; Dasatinib; Sunitinib; XL999; XL820; Pazopanib; Midostaurin; Regorafenib; Nintedanib; Polaprezinc; Trapidil; Foreskin fibroblast (neonatal); Fostamatinib; Erdafitinib; Pexidartinib; Ripretinib	(M103)PID S1P S1P1 PATHWAY; (M55)PID S1P S1P3 PATHWAY; (M72)PID NECTIN PATHWAY	(M5942)HALLMARK UV RESPONSE DN; (M5902)HALLMARK APOPTOSIS; (M5930)HALLMARK EPITHELIAL MESENCHYMAL TRANSITION	1.0	0.0	0.0	0.0	0.0	1.0	0.0	0.0	0.0	0.0	0.0	0.0	0.0	0.0	0.0	0.0	0.0	0.0	0.0	1.0
DAB2IP	153090	symbol	H. sapiens	153090	H. sapiens	DAB2IP	DAB2 interacting protein	DAB2IP is a gene that encodes a protein that acts as a tumor suppressor by regulating the activity of a protein called Ras. The DAB2IP gene is often inactivated by a process called methylation in prostate and breast cancers. This means that the gene is modified in a way that prevents it from functioning properly, which can contribute to the development and progression of cancer. Understanding the…	DAB2IP has been implicated in several types of cancer, including prostate, breast, lung, liver, and bladder cancer. In prostate cancer, loss of DAB2IP expression has been associated with more aggressive disease and poorer outcomes. Targeted drug discovery efforts have focused on developing small molecules that can restore DAB2IP expression or function in cancer cells. One example is the compound …	GO:0036324 vascular endothelial growth factor receptor-2 signaling pathway;GO:0021814 cell motility involved in cerebral cortex radial glia guided migration;GO:0070317 negative regulation of G0 to G1 transition		Disease related genes; Predicted intracellular proteins			(M269)PID RAS PATHWAY		1.0	0.0	0.0	0.0	0.0	0.0	0.0	0.0	0.0	0.0	1.0	0.0	0.0	1.0	0.0	1.0	0.0	0.0	0.0	0.0
WFDC1	58189	symbol	H. sapiens	58189	H. sapiens	WFDC1	WAP four-disulfide core domain 1	WFDC1 is a gene that belongs to the WAP-type four-disulfide core domain family. This gene is located on chromosome 16q24, which is frequently lost in various cancers, including prostate, breast, and hepatocellular cancers, as well as Wilms' tumor. The WAP-type four-disulfide core domain contains eight cysteines that form four disulfide bonds at the protein's core, and it functions as a protease i…	WFDC1 has been implicated in various diseases, including cancer and HIV infection. In cancer, WFDC1 is frequently downregulated, and its loss is associated with poor prognosis. Therefore, WFDC1 has been proposed as a potential therapeutic target for cancer treatment. However, there are currently no drugs targeting WFDC1 in clinical use. In HIV infection, WFDC1 has been shown to play a role in the…	GO:0061045 negative regulation of wound healing;GO:1903035 negative regulation of response to wounding;GO:0061041 regulation of wound healing		Predicted secreted proteins					0.0	0.0	0.0	0.0	0.0	0.0	0.0	0.0	0.0	0.0	0.0	0.0	0.0	0.0	0.0	0.0	0.0	0.0	0.0	0.0
RBAK-RBAKDN	100533952	symbol	H. sapiens	100533952	H. sapiens	RBAK-RBAKDN	RBAK-RBAKDN readthrough	The RBAK-RBAKDN readthrough is a naturally occurring transcription between the RBAK and LOC389458 genes on chromosome 7. The read-through transcript encodes a protein that shares sequence identity with the upstream gene product but has a distinct C-terminal region due to frameshifts relative to the downstream gene. This locus represents a unique genetic phenomenon that occurs when two neighboring…	There is currently limited information on the disease implications of the RBAK-RBAKDN readthrough gene. However, recent studies have suggested that it may be involved in the development and progression of certain types of cancer, including breast and lung cancer. Targeted drug discovery efforts for this gene are still in the early stages, but there is potential for the development of novel therap…			Predicted intracellular proteins					0.0	0.0	0.0	0.0	0.0	0.0	0.0	0.0	0.0	0.0	0.0	0.0	0.0	0.0	0.0	0.0	0.0	0.0	0.0	0.0
NIM1K	167359	symbol	H. sapiens	167359	H. sapiens	NIM1K	NIM1 serine/threonine protein kinase	NIM1K is a human gene that encodes for the NIM1 serine/threonine protein kinase. This gene is responsible for enabling ATP binding activity, magnesium ion binding activity, and protein serine/threonine kinase activity. It is involved in protein phosphorylation, which is a process that adds a phosphate group to a protein molecule, often changing its function. The NIM1K gene is important for regula…	The NIM1K gene has been implicated in various diseases, including cancer. Studies have shown that overexpression of NIM1K can lead to increased cell proliferation and tumor growth. As a result, there has been interest in developing drugs that target NIM1K as a potential cancer therapy. Several small molecule inhibitors of NIM1K have been developed and tested in preclinical studies, with promising…	GO:0006468 protein phosphorylation;GO:0016310 phosphorylation;GO:0006338 chromatin remodeling	yes	Enzymes; Kinases:CAMK Ser/Thr protein kinases; ENZYME proteins:Transferases	Cytosol (Approved)	Fostamatinib			0.0	0.0	0.0	0.0	0.0	0.0	0.0	0.0	0.0	0.0	0.0	0.0	0.0	0.0	0.0	0.0	0.0	0.0	0.0	0.0
TMED7-TICAM2	100302736	symbol	H. sapiens	100302736	H. sapiens	TMED7-TICAM2	TMED7-TICAM2 readthrough	TMED7-TICAM2 is a naturally occurring read-through transcription between the neighboring TMED7 and TICAM2 genes. Alternative splicing results in multiple transcript variants, one of which encodes a fusion protein that shares sequence identity with the products of each individual gene. This fusion product functions to negatively regulate the adaptor MyD88-independent toll-like receptor 4 pathway.	There is limited information available on the disease implications of TMED7-TICAM2. However, studies have shown that the fusion protein encoded by this gene plays a role in regulating the toll-like receptor 4 pathway, which is involved in the immune response to bacterial infections. Dysregulation of this pathway has been implicated in various diseases, including sepsis, inflammatory bowel disease…			Predicted intracellular proteins					0.0	0.0	0.0	0.0	1.0	0.0	0.0	0.0	0.0	0.0	0.0	0.0	0.0	0.0	0.0	0.0	0.0	1.0	0.0	0.0
PIR-FIGF	100532742	symbol	H. sapiens	100532742	H. sapiens	PIR-FIGF	PIR-FIGF readthrough										0.0	0.0	0.0	0.0	0.0	0.0	0.0	0.0	0.0	0.0	0.0	0.0	0.0	0.0	0.0	0.0	0.0	0.0	0.0	0.0
CUBN	8029	symbol	H. sapiens	8029	H. sapiens	CUBN	cubilin	CUBN, also known as cubilin, is a gene that encodes a protein that acts as a receptor for intrinsic factor-vitamin B12 complexes. The protein contains 27 CUB domains and is located in the epithelium of the intestine and kidney. Mutations in CUBN may be associated with autosomal recessive megaloblastic anemia.	Mutations in the CUBN gene have been associated with a rare autosomal recessive disorder called Imerslund-Gräsbeck syndrome (IGS), also known as megaloblastic anemia 1. IGS is characterized by vitamin B12 deficiency, which leads to megaloblastic anemia, failure to thrive, and neurological symptoms. Currently, there are no targeted drug discovery efforts for CUBN-related disorders. However, treatm…	GO:0009235 cobalamin metabolic process;GO:0015889 cobalamin transport;GO:0042953 lipoprotein transport		Predicted intracellular proteins; Transporters; Potential drug targets; Disease related genes; Human disease related genes:Cardiovascular diseases:Hematologic diseases		Hydroxocobalamin			0.0	0.0	0.0	0.0	0.0	0.0	0.0	0.0	0.0	0.0	0.0	0.0	0.0	0.0	0.0	0.0	0.0	0.0	0.0	0.0
MYO5C	55930	symbol	H. sapiens	55930	H. sapiens	MYO5C	myosin VC	MYO5C is a human gene that encodes for myosin VC, a protein that is predicted to have actin filament binding and microfilament motor activity. It is also predicted to be involved in actin filament organization and vesicle transport along actin filaments. MYO5C is located in extracellular exosomes, which are small vesicles that are released by cells and play a role in intercellular communication. …	There is limited information available on the disease implications of MYO5C. However, mutations in the MYO5A gene, which encodes for a similar protein, have been associated with several genetic disorders, including Griscelli syndrome type 1, a rare disorder characterized by pigmentary dilution and immunodeficiency. Targeted drug discovery efforts for MYO5C are also limited, as its function is not…	GO:0007015 actin filament organization;GO:0006897 endocytosis;GO:0030036 actin cytoskeleton organization		Predicted intracellular proteins	Cytosol (Supported); Additional: Nucleoplasm				0.0	0.0	0.0	0.0	0.0	1.0	0.0	0.0	0.0	0.0	0.0	0.0	0.0	0.0	0.0	0.0	0.0	0.0	0.0	0.0
LCT	3938	symbol	H. sapiens	3938	H. sapiens	LCT	lactase	The LCT gene encodes for an enzyme called lactase, which is responsible for breaking down lactose in milk and dairy products. The preproprotein encoded by this gene is processed to generate the mature enzyme, which is located in the plasma membrane and has both phlorizin hydrolase and lactase activity. Mutations in this gene are linked to congenital lactase deficiency, while polymorphisms are ass…	Congenital lactase deficiency is a rare autosomal recessive disorder caused by mutations in the LCT gene, resulting in the inability to digest lactose from birth. Symptoms include diarrhea, abdominal pain, and bloating after consuming milk or dairy products. Treatment involves avoiding lactose-containing foods or taking lactase supplements. Targeted drug discovery efforts have focused on developi…	GO:0005990 lactose catabolic process;GO:0046275 flavonoid catabolic process;GO:1901732 quercetin metabolic process		Potential drug targets; Human disease related genes:Congenital disorders of metabolism:Congenital disorders of carbohydrate metabolism; Disease related genes; ENZYME proteins:Hydrolases; Enzymes		D-gluconhydroximo-1,5-lactam; Nojirimycine Tetrazole; alpha-D-Xylopyranose; 2-deoxy-2-fluoro-α-D-glucose; Gluconolactone; (1S,2S,3R,4S,5S)-2,3,4-TRIHYDROXY-5-(HYDROXYMETHYL)CYCLOHEXYL (1E)-2-PHENYL-N-(SULFOOXY)ETHANIMIDOTHIOATE; ETHYL (1E)-2-PHENYL-N-(SULFOOXY)ETHANIMIDOTHIOATE; 2-HYDROXYMETHYL-6-OCTYLSULFANYL-TETRAHYDRO-PYRAN-3,4,5-TRIOL		(M5937)HALLMARK GLYCOLYSIS	0.0	0.0	0.0	0.0	0.0	0.0	0.0	0.0	0.0	0.0	0.0	0.0	0.0	0.0	0.0	0.0	0.0	0.0	0.0	0.0
LOC389247	389247	Gene_ID	H. sapiens	389247	H. sapiens	ING2-DT	ING2 divergent transcript										0.0	0.0	0.0	0.0	0.0	0.0	0.0	0.0	0.0	0.0	0.0	0.0	0.0	0.0	0.0	0.0	0.0	0.0	0.0	0.0
SCARNA9L	100158262	symbol	H. sapiens	100158262	H. sapiens	SCARNA9L	small Cajal body-specific RNA 9 like			GO:0006396 RNA processing;GO:0032774 RNA biosynthetic process;GO:0141187 nucleic acid biosynthetic process							0.0	0.0	0.0	0.0	0.0	0.0	0.0	0.0	0.0	0.0	0.0	0.0	0.0	0.0	0.0	0.0	0.0	0.0	0.0	0.0
ST8SIA1	6489	symbol	H. sapiens	6489	H. sapiens	ST8SIA1	ST8 alpha-N-acetyl-neuraminide alpha-2,8-sialyltransferase 1	ST8SIA1 is a gene that encodes for a type II membrane protein responsible for catalyzing the transfer of sialic acid from CMP-sialic acid to GM3 to produce gangliosides GD3 and GT3. Gangliosides are membrane-bound glycosphingolipids containing sialic acid and are important for cell adhesion and growth of cultured malignant cells. The protein encoded by ST8SIA1 may be found in the Golgi apparatus …	Mutations in the ST8SIA1 gene have been associated with various diseases, including cancer, Alzheimer's disease, and schizophrenia. In cancer, ST8SIA1 has been found to be upregulated in several types of tumors, including breast, ovarian, and lung cancer, and is associated with tumor progression and metastasis. Targeted drug discovery efforts have focused on developing inhibitors of ST8SIA1 as a …	GO:0006491 N-glycan processing;GO:0006688 glycosphingolipid biosynthetic process;GO:0034605 cellular response to heat		Enzymes; Predicted intracellular proteins; ENZYME proteins:Transferases					0.0	0.0	1.0	0.0	0.0	0.0	0.0	0.0	0.0	0.0	0.0	0.0	0.0	0.0	0.0	0.0	0.0	1.0	0.0	0.0
CERS3	204219	symbol	H. sapiens	204219	H. sapiens	CERS3	ceramide synthase 3	CERS3 is a gene that belongs to the ceramide synthase family and is involved in the synthesis of ceramides with ultra-long-chain acyl moieties (ULC-Cers). These ceramides are important for creating a protective barrier in the epidermis against environmental factors. The gene has also been linked to the modification of lipid structures required for spermatogenesis. Mutations in CERS3 have been ass…	Mutations in CERS3 have been associated with several diseases, including ichthyosis, a group of genetic skin disorders characterized by dry, scaly, and thickened skin. In addition, CERS3 mutations have been linked to male infertility, as the gene is involved in the synthesis of lipids required for sperm development and function. Targeted drug discovery efforts for CERS3 are still in the early sta…	GO:0070268 cornification;GO:0046513 ceramide biosynthetic process;GO:0031424 keratinization		Predicted intracellular proteins; ENZYME proteins:Transferases; Human disease related genes:Congenital malformations:Congenital malformations of skin; Potential drug targets; Disease related genes; Enzymes	Nucleoplasm (Supported)				0.0	0.0	0.0	0.0	0.0	0.0	0.0	0.0	0.0	0.0	0.0	0.0	0.0	0.0	0.0	0.0	0.0	0.0	0.0	0.0
MADCAM1	8174	symbol	H. sapiens	8174	H. sapiens	MADCAM1	mucosal vascular addressin cell adhesion molecule 1	MADCAM1, also known as mucosal vascular addressin cell adhesion molecule 1, is a gene that encodes for an endothelial cell adhesion molecule. This molecule interacts with leukocyte beta7 integrin LPAM-1, L-selectin, and VLA-4 on myeloid cells to direct leukocytes into mucosal and inflamed tissues. It belongs to the immunoglobulin family and is similar to ICAM1 and VCAM1. There are at least seven …	MADCAM1 has been implicated in various inflammatory and autoimmune diseases, including inflammatory bowel disease (IBD), multiple sclerosis, and rheumatoid arthritis. In IBD, MADCAM1 plays a critical role in the recruitment of leukocytes to the gut mucosa, leading to chronic inflammation. As a result, targeting MADCAM1 has become an attractive therapeutic strategy for IBD. Vedolizumab, a monoclon…	GO:0050901 leukocyte tethering or rolling;GO:0061756 leukocyte adhesion to vascular endothelial cell;GO:0034113 heterotypic cell-cell adhesion					(M212)PID INTEGRIN5 PATHWAY	(M5915)HALLMARK APICAL JUNCTION	0.0	0.0	0.0	0.0	0.0	0.0	0.0	0.0	1.0	0.0	0.0	0.0	1.0	0.0	0.0	0.0	0.0	0.0	0.0	0.0
IFITM3	10410	symbol	H. sapiens	10410	H. sapiens	IFITM3	interferon induced transmembrane protein 3	IFITM3 is a human gene that encodes for a protein belonging to the IFITM family of interferon induced antiviral proteins. This protein is known to restrict the entry of various viral pathogens, including influenza A virus, Ebola virus, and Sars-CoV-2, into cells. IFITM3 is a transmembrane protein that is induced by interferon, a type of protein that helps the body fight off infections. The protei…	IFITM3 has been implicated in various viral infections, including influenza A virus, Ebola virus, and Sars-CoV-2. Studies have shown that individuals with certain genetic variations in the IFITM3 gene may be more susceptible to severe influenza infections. Additionally, IFITM3 has been shown to play a role in the immune response to viral infections, and its dysregulation has been linked to autoim…	GO:0032897 negative regulation of viral transcription;GO:0046782 regulation of viral transcription;GO:0035455 response to interferon-alpha		Transporters:Accessory Factors Involved in Transport; Predicted intracellular proteins				(M5911)HALLMARK INTERFERON ALPHA RESPONSE; (M5902)HALLMARK APOPTOSIS; (M5947)HALLMARK IL2 STAT5 SIGNALING	0.0	0.0	0.0	0.0	0.0	0.0	0.0	0.0	0.0	0.0	0.0	0.0	0.0	0.0	0.0	0.0	0.0	0.0	0.0	0.0
LOC100133985	100133985	Gene_ID	H. sapiens	100133985	H. sapiens	LINC01816	long intergenic non-protein coding RNA 1816										0.0	0.0	0.0	0.0	0.0	0.0	0.0	0.0	0.0	0.0	0.0	0.0	0.0	0.0	0.0	0.0	0.0	0.0	0.0	0.0
LOH12CR2	503693	symbol	H. sapiens	503693	H. sapiens	LOH12CR2	loss of heterozygosity on chromosome 12, region 2										0.0	0.0	0.0	0.0	0.0	0.0	0.0	0.0	0.0	0.0	0.0	0.0	0.0	0.0	0.0	0.0	0.0	0.0	0.0	0.0
CCL22	6367	symbol	H. sapiens	6367	H. sapiens	CCL22	C-C motif chemokine ligand 22	CCL22 is a gene located on chromosome 16 that encodes a cytokine protein involved in immunoregulatory and inflammatory processes. The protein has chemotactic activity for monocytes, dendritic cells, natural killer cells, and chronically activated T lymphocytes. It also has mild activity for primary activated T lymphocytes and does not attract neutrophils, eosinophils, or resting T lymphocytes. Th…	CCL22 has been implicated in various diseases, including cancer, autoimmune disorders, and inflammatory conditions. In cancer, CCL22 has been shown to promote tumor growth and metastasis by attracting immunosuppressive cells to the tumor microenvironment. In autoimmune disorders, CCL22 has been found to be elevated in the serum and affected tissues of patients, suggesting a role in disease pathog…	GO:0048245 eosinophil chemotaxis;GO:0072677 eosinophil migration;GO:0070098 chemokine-mediated signaling pathway		Predicted secreted proteins			(M5883)NABA SECRETED FACTORS; (M5885)NABA MATRISOME ASSOCIATED; (M5889)NABA MATRISOME	(M5932)HALLMARK INFLAMMATORY RESPONSE; (M5950)HALLMARK ALLOGRAFT REJECTION	0.0	0.0	0.0	0.0	0.0	0.0	1.0	0.0	0.0	0.0	0.0	0.0	0.0	0.0	0.0	0.0	0.0	0.0	0.0	0.0
TRPV5	56302	symbol	H. sapiens	56302	H. sapiens	TRPV5	transient receptor potential cation channel subfamily V member 5	TRPV5 is a gene that belongs to the transient receptor family and the TrpV subfamily. It encodes a calcium-selective channel that has six transmembrane-spanning domains, multiple potential phosphorylation sites, an N-linked glycosylation site, and five ANK repeats. The protein formed by this gene can form homotetramers or heterotetramers and is activated by a low internal calcium level.	Mutations in the TRPV5 gene have been associated with several diseases, including hypocalciuric hypercalcemia type 2, which is characterized by high levels of calcium in the blood and low levels of calcium in the urine. Additionally, TRPV5 has been implicated in the development and progression of prostate cancer, as it is involved in the regulation of calcium signaling pathways that are important…	GO:0060402 calcium ion transport into cytosol;GO:0035809 regulation of urine volume;GO:0098703 calcium ion import across plasma membrane		Transporters:Transporter channels and pores; Voltage-gated ion channels:Transient Receptor Potential Channels					0.0	0.0	1.0	0.0	0.0	0.0	0.0	0.0	0.0	0.0	0.0	0.0	0.0	0.0	0.0	0.0	0.0	0.0	0.0	0.0
MAN1A1	4121	symbol	H. sapiens	4121	H. sapiens	MAN1A1	mannosidase alpha class 1A member 1	The MAN1A1 gene encodes a type II transmembrane protein that belongs to family 47 of glycosyl hydrolases. This protein is a class I mammalian Golgi 1,2-mannosidase that catalyzes the hydrolysis of three terminal mannose residues from peptide-bound Man(9)-GlcNAc(2) oligosaccharides. In simpler terms, this gene provides instructions for making an enzyme that helps break down certain sugar molecules…	Mutations in the MAN1A1 gene have been associated with several diseases, including congenital disorder of glycosylation type IIa (CDG-IIa), which is characterized by developmental delay, intellectual disability, and abnormal glycosylation of proteins. Targeted drug discovery efforts for CDG-IIa have focused on developing small molecule inhibitors of the MAN1A1 enzyme to restore normal glycosylati…	GO:0035977 protein deglycosylation involved in glycoprotein catabolic process;GO:1904382 mannose trimming involved in glycoprotein ERAD pathway;GO:1904381 Golgi apparatus mannose trimming		ENZYME proteins:Hydrolases; Enzymes	Golgi apparatus (Supported)			(M5934)HALLMARK XENOBIOTIC METABOLISM	0.0	0.0	1.0	0.0	0.0	0.0	0.0	0.0	0.0	0.0	0.0	0.0	1.0	0.0	0.0	0.0	0.0	1.0	0.0	0.0
NDST3	9348	symbol	H. sapiens	9348	H. sapiens	NDST3	N-deacetylase and N-sulfotransferase 3	NDST3 is a gene that encodes an enzyme belonging to the heparan sulfate/heparin GlcNAc N-deacetylase/N-sulfotransferase family. This enzyme is a type II transmembrane protein located in the Golgi apparatus. It is a monomeric bifunctional enzyme that catalyzes the N-deacetylation and N-sulfation of N-acetylglucosamine residues in heparan sulfate and heparin. These modifications are necessary for t…	There is limited information available on the disease implications of NDST3. However, studies have suggested that alterations in the expression or activity of NDST3 may be associated with various diseases, including cancer, Alzheimer's disease, and cardiovascular diseases. Targeted drug discovery efforts for NDST3 are still in the early stages, but there is potential for the development of drugs …	GO:0015014 heparan sulfate proteoglycan biosynthetic process, polysaccharide chain biosynthetic process;GO:0030210 heparin biosynthetic process;GO:0030202 heparin metabolic process		Enzymes; Predicted intracellular proteins; ENZYME proteins:Transferases				(M5937)HALLMARK GLYCOLYSIS	0.0	0.0	1.0	0.0	0.0	0.0	0.0	0.0	0.0	0.0	0.0	0.0	0.0	0.0	0.0	0.0	0.0	0.0	0.0	0.0
SPDYE2B	100310812	symbol	H. sapiens	100310812	H. sapiens	SPDYE2B	speedy/RINGO cell cycle regulator family member E2B	SPDYE2B is a human gene that belongs to the speedy/RINGO cell cycle regulator family member E2B. It is predicted to have protein kinase binding activity. The gene's function and role in human biology are not yet fully understood.	There is currently limited information available on the disease implications of SPDYE2B. As a relatively newly discovered gene, there have been no targeted drug discovery efforts or drugs on the market specifically targeting this gene. However, as a member of the speedy/RINGO cell cycle regulator family, it is possible that SPDYE2B may play a role in cell proliferation and potentially contribute …			Predicted intracellular proteins					0.0	0.0	0.0	0.0	0.0	0.0	0.0	0.0	0.0	0.0	0.0	0.0	0.0	0.0	0.0	0.0	0.0	0.0	0.0	0.0
OLFM2	93145	symbol	H. sapiens	93145	H. sapiens	OLFM2	olfactomedin 2	The human gene OLFM2, also known as olfactomedin 2, is involved in the positive regulation of smooth muscle cell differentiation. It acts upstream of or within protein secretion and is located in the cytoplasm, extracellular region, and nucleoplasm. This information is provided by the Alliance of Genome Resources as of April 2022.	There is limited information available on the disease implications of OLFM2. However, some studies have suggested that OLFM2 may play a role in the development and progression of certain cancers, including breast cancer and glioblastoma. Targeted drug discovery efforts for OLFM2 are also limited, as the gene is not currently a well-established drug target. However, some studies have suggested tha…	GO:1905174 regulation of vascular associated smooth muscle cell dedifferentiation;GO:0051152 positive regulation of smooth muscle cell differentiation;GO:0051150 regulation of smooth muscle cell differentiation		Predicted secreted proteins; Predicted intracellular proteins	Nucleoplasm (Supported)				0.0	0.0	0.0	0.0	0.0	0.0	0.0	0.0	0.0	0.0	0.0	0.0	0.0	0.0	0.0	0.0	0.0	0.0	0.0	0.0
TIAM2	26230	symbol	H. sapiens	26230	H. sapiens	TIAM2	TIAM Rac1 associated GEF 2	TIAM2 is a gene that encodes a guanine nucleotide exchange factor. This protein activates a Rho-like GTPase called ras-related C3 botulinum substrate 1, which is involved in neural cell development. The mouse protein that is highly similar to TIAM2 specifically activates this GTPase, converting it from an inactive state to an active state. TIAM2 has multiple isoforms due to alternative splicing o…	There is limited information available on the disease implications of TIAM2. However, some studies have suggested that mutations in this gene may be associated with certain neurological disorders, such as autism spectrum disorder and schizophrenia. As for targeted drug discovery efforts, there are currently no drugs on the market that specifically target TIAM2. However, there is ongoing research …	GO:0050772 positive regulation of axonogenesis;GO:0050770 regulation of axonogenesis;GO:0050769 positive regulation of neurogenesis		Predicted intracellular proteins	Nucleoli fibrillar center;Nucleoplasm (Supported); Additional: Cytosol		(M241)PID RAC1 REG PATHWAY		0.0	0.0	0.0	0.0	0.0	0.0	1.0	0.0	0.0	0.0	0.0	0.0	0.0	0.0	0.0	0.0	0.0	0.0	0.0	0.0
TLR1	7096	symbol	H. sapiens	7096	H. sapiens	TLR1	toll like receptor 1	TLR1, or toll-like receptor 1, is a gene that encodes a protein belonging to the Toll-like receptor family. This family plays a crucial role in recognizing pathogens and activating innate immunity. TLRs are highly conserved across species and recognize pathogen-associated molecular patterns (PAMPs) expressed on infectious agents, leading to the production of cytokines necessary for effective immu…	Dysregulation of TLR1 has been implicated in various diseases, including infectious diseases, autoimmune diseases, and cancer. In infectious diseases, TLR1 has been shown to play a role in the recognition of bacterial and fungal pathogens, and its dysregulation has been linked to increased susceptibility to infections. In autoimmune diseases, TLR1 has been implicated in the activation of self-rea…	GO:0042495 detection of triacyl bacterial lipopeptide;GO:0070340 detection of bacterial lipopeptide;GO:0071725 response to triacyl bacterial lipopeptide		CD markers; Transporters:Accessory Factors Involved in Transport; Predicted intracellular proteins			(M264)PID TOLL ENDOGENOUS PATHWAY	(M5932)HALLMARK INFLAMMATORY RESPONSE; (M5950)HALLMARK ALLOGRAFT REJECTION	0.0	1.0	0.0	0.0	0.0	0.0	0.0	0.0	0.0	0.0	0.0	0.0	1.0	0.0	0.0	0.0	0.0	0.0	0.0	0.0
FGF7	2252	symbol	H. sapiens	2252	H. sapiens	FGF7	fibroblast growth factor 7	FGF7 is a gene that belongs to the fibroblast growth factor family. This gene encodes a protein that has mitogenic and cell survival activities and is involved in various biological processes such as embryonic development, tissue repair, and tumor growth. FGF7 is a potent growth factor that is specific to epithelial cells and is mainly found in keratinocytes. Studies on mouse and rat homologs of …	FGF7 has been implicated in various diseases, including cancer, pulmonary fibrosis, and skin disorders. In cancer, FGF7 has been shown to promote tumor growth and metastasis in several types of cancer, including breast, lung, and pancreatic cancer. Targeting FGF7 signaling has emerged as a potential therapeutic strategy for cancer treatment. Several drugs targeting FGF7 or its receptor have been …	GO:0061033 secretion by lung epithelial cell involved in lung growth;GO:0060665 regulation of branching involved in salivary gland morphogenesis by mesenchymal-epithelial signaling;GO:0060501 positive regulation of epithelial cell proliferation involved in lung morphogenesis		RAS pathway related proteins; Predicted intracellular proteins; Predicted secreted proteins; Cancer-related genes:Candidate cancer biomarkers	Nucleoli;Nucleoplasm (Approved)		(M5883)NABA SECRETED FACTORS; (M5885)NABA MATRISOME ASSOCIATED; (M5889)NABA MATRISOME		1.0	0.0	0.0	0.0	0.0	0.0	0.0	0.0	0.0	0.0	0.0	0.0	0.0	0.0	0.0	0.0	0.0	0.0	0.0	1.0
SERPINB10	5273	symbol	H. sapiens	5273	H. sapiens	SERPINB10	serpin family B member 10	SERPINB10 is a gene that belongs to the serpin peptidase inhibitor, clade B family and is located on chromosome 18. It is involved in regulating protease functions during hematopoiesis, the process of blood cell formation. Variations in this gene have been linked to an increased risk of prostate cancer.	There is limited information available on targeted drug discovery efforts for SERPINB10. However, variations in this gene have been linked to an increased risk of prostate cancer. Studies have shown that SERPINB10 expression is significantly reduced in prostate cancer tissues compared to normal prostate tissues, suggesting that it may play a role in the development and progression of the disease.…	GO:0010951 negative regulation of endopeptidase activity;GO:0010466 negative regulation of peptidase activity;GO:0051346 negative regulation of hydrolase activity		Predicted intracellular proteins	Nucleoplasm (Supported); Additional: Cytosol		(M3468)NABA ECM REGULATORS; (M5885)NABA MATRISOME ASSOCIATED; (M5889)NABA MATRISOME		0.0	0.0	0.0	0.0	1.0	0.0	0.0	0.0	0.0	0.0	1.0	0.0	0.0	1.0	0.0	1.0	0.0	0.0	0.0	0.0
N4BP3	23138	symbol	H. sapiens	23138	H. sapiens	N4BP3	NEDD4 binding protein 3	N4BP3, also known as NEDD4 binding protein 3, is a human gene that is predicted to play a role in nervous system development. It is also predicted to be located in both axons and dendrites, and to be active in cytoplasmic vesicles. This information is provided by the Alliance of Genome Resources as of April 2022.	There is limited information available on the disease implications of N4BP3. However, some studies have suggested that mutations in this gene may be associated with certain neurological disorders, such as autism spectrum disorder and schizophrenia. As for targeted drug discovery efforts, there are currently no drugs on the market that specifically target N4BP3. However, there are ongoing efforts …	GO:0045087 innate immune response;GO:0140546 defense response to symbiont;GO:0098542 defense response to other organism		Predicted intracellular proteins	Nucleoplasm (Supported); Additional: Centrosome				0.0	0.0	0.0	0.0	0.0	0.0	0.0	0.0	0.0	0.0	0.0	0.0	0.0	0.0	0.0	0.0	0.0	0.0	0.0	0.0
IFIT2	3433	symbol	H. sapiens	3433	H. sapiens	IFIT2	interferon induced protein with tetratricopeptide repeats 2	IFIT2 is a human gene that encodes for the interferon-induced protein with tetratricopeptide repeats 2. This gene is involved in various biological processes such as negative regulation of protein binding activity, positive regulation of apoptotic process, and response to virus. It enables RNA binding activity and is located in the endoplasmic reticulum. The gene is induced by interferon, which i…	Research has shown that IFIT2 may play a role in the pathogenesis of several diseases, including viral infections, autoimmune diseases, and cancer. In viral infections, IFIT2 has been shown to inhibit the replication of several viruses, including influenza A virus, hepatitis C virus, and West Nile virus. In autoimmune diseases, IFIT2 has been found to be upregulated in patients with systemic lupu…	GO:0032091 negative regulation of protein binding;GO:0140374 antiviral innate immune response;GO:0008637 apoptotic mitochondrial changes		Predicted intracellular proteins	Vesicles (Approved)			(M5911)HALLMARK INTERFERON ALPHA RESPONSE; (M5890)HALLMARK TNFA SIGNALING VIA NFKB; (M5913)HALLMARK INTERFERON GAMMA RESPONSE	0.0	0.0	0.0	1.0	0.0	0.0	0.0	0.0	0.0	0.0	0.0	0.0	0.0	0.0	0.0	1.0	0.0	0.0	0.0	0.0
CORIN	10699	symbol	H. sapiens	10699	H. sapiens	CORIN	corin, serine peptidase	The CORIN gene encodes a type II transmembrane serine protease that belongs to the trypsin superfamily. This protein is composed of multiple structurally distinct domains and is involved in the conversion of pro-atrial natriuretic peptide to biologically active atrial natriuretic peptide, which regulates blood volume and pressure in the heart. Additionally, this protein may function as a pro-brai…	Mutations in the CORIN gene have been associated with various cardiovascular diseases, including hypertension, heart failure, and atrial fibrillation. In particular, a missense mutation in the CORIN gene has been linked to an increased risk of hypertension in African Americans. Targeted drug discovery efforts have focused on developing inhibitors of CORIN as a potential treatment for hypertension…	GO:0003050 regulation of systemic arterial blood pressure by atrial natriuretic peptide;GO:0035813 regulation of renal sodium excretion;GO:0044062 regulation of excretion		Predicted intracellular proteins; Peptidases:Serine-type peptidases; Transporters:Accessory Factors Involved in Transport; Potential drug targets; Disease related genes; Enzymes	Plasma membrane (Approved); Additional: Actin filaments;Nuclear bodies				0.0	0.0	0.0	0.0	0.0	0.0	1.0	0.0	0.0	1.0	0.0	0.0	0.0	0.0	0.0	0.0	0.0	0.0	0.0	0.0
LOC728730	728730	Gene_ID	H. sapiens	728730	H. sapiens	MAP4K3-DT	MAP4K3 divergent transcript										0.0	0.0	0.0	0.0	0.0	0.0	0.0	0.0	0.0	0.0	0.0	0.0	0.0	0.0	0.0	0.0	0.0	0.0	0.0	0.0
TMEM27	57393	gene_synonym	H. sapiens	57393	H. sapiens	CLTRN	collectrin, amino acid transport regulator	CLTRN is a gene that encodes a transmembrane protein that is responsible for transporting amino acid transporters to the apical brush border of proximal tubules. This protein regulates the expression of amino acid transporters on the plasma membrane and plays a role in controlling insulin exocytosis by regulating the formation of the SNARE complex in pancreatic beta cells. The extracellular domai…	There is limited information available on the disease implications of CLTRN. However, mutations in this gene have been associated with renal aminoaciduria, a condition characterized by the inability of the kidneys to reabsorb certain amino acids, leading to their excretion in the urine. As for targeted drug discovery efforts, there are currently no drugs on the market that specifically target CLT…	GO:0070881 regulation of proline transport;GO:1902834 regulation of proline import across plasma membrane;GO:1902836 positive regulation of proline import across plasma membrane		Transporters:Electrochemical Potential-driven transporters	Endoplasmic reticulum;Vesicles (Approved)				0.0	0.0	0.0	0.0	0.0	0.0	0.0	0.0	0.0	0.0	0.0	1.0	0.0	0.0	0.0	0.0	0.0	0.0	0.0	0.0
RSPO3	84870	symbol	H. sapiens	84870	H. sapiens	RSPO3	R-spondin 3	RSPO3 is a gene that belongs to the R-spondin family and plays a crucial role in regulating the Wnt/beta-catenin and Wnt/planar cell polarity signaling pathways. These pathways are involved in various cellular processes such as development, cell growth, and disease pathogenesis. Studies have shown that this gene is associated with bone mineral density and the risk of fracture. Additionally, RSPO3…	There is limited information available on the disease implications of RSPO3, but studies have suggested its involvement in various types of cancer, including colorectal, gastric, and ovarian cancer. Targeted drug discovery efforts have focused on developing inhibitors of the Wnt/beta-catenin pathway, which is regulated by RSPO3. One example is the drug vantictumab, which is a monoclonal antibody …	GO:2000096 positive regulation of Wnt signaling pathway, planar cell polarity pathway;GO:0060670 branching involved in labyrinthine layer morphogenesis;GO:2000095 regulation of Wnt signaling pathway, planar cell polarity pathway		Predicted secreted proteins; Cancer-related genes			(M3008)NABA ECM GLYCOPROTEINS; (M5884)NABA CORE MATRISOME; (M5889)NABA MATRISOME		0.0	0.0	0.0	0.0	0.0	0.0	1.0	0.0	0.0	0.0	0.0	0.0	0.0	0.0	0.0	0.0	0.0	0.0	0.0	0.0
LINC00379	100874150	symbol	H. sapiens	100874150	H. sapiens	LINC00379	long intergenic non-protein coding RNA 379										0.0	0.0	0.0	0.0	0.0	0.0	0.0	0.0	0.0	0.0	0.0	0.0	0.0	0.0	0.0	0.0	0.0	0.0	0.0	0.0
DDO	8528	symbol	H. sapiens	8528	H. sapiens	DDO	D-aspartate oxidase	The DDO gene encodes a peroxisomal flavoprotein that is responsible for catalyzing the oxidative deamination of D-aspartate and N-methyl D-aspartate. This process requires either flavin adenine dinucleotide or 6-hydroxyflavin adenine dinucleotide as a cofactor. The gene has several transcript variants that encode different isoforms.	There is limited information available on the disease implications of the DDO gene. However, recent studies have suggested that alterations in DDO expression may be associated with certain neurological disorders, including schizophrenia and Alzheimer's disease. As a result, there has been growing interest in developing drugs that target DDO as a potential therapeutic strategy for these conditions…	GO:0019478 D-amino acid catabolic process;GO:0006533 aspartate catabolic process;GO:0046416 D-amino acid metabolic process		Enzymes; ENZYME proteins:Oxidoreductases; Predicted intracellular proteins	Cytosol (Enhanced)				0.0	1.0	0.0	0.0	0.0	0.0	0.0	0.0	0.0	0.0	0.0	0.0	0.0	0.0	0.0	0.0	0.0	0.0	0.0	0.0
NOXRED1	122945	symbol	H. sapiens	122945	H. sapiens	NOXRED1	NADP dependent oxidoreductase domain containing 1	NOXRED1 is a human gene that encodes a protein containing a NADP-dependent oxidoreductase domain. It is predicted to have pyrroline-5-carboxylate reductase activity and to be involved in the biosynthesis of L-proline. L-proline is an amino acid that is important for protein synthesis and cellular metabolism. The function of NOXRED1 in these processes is not yet fully understood, but further resea…	There is limited information available on the disease implications of NOXRED1. However, mutations in this gene have been associated with autosomal recessive intellectual disability, suggesting a potential role in neurological disorders. There are currently no targeted drug discovery efforts for NOXRED1, likely due to the lack of understanding of its function and disease implications. As a result,…	GO:0006561 proline biosynthetic process;GO:0055129 L-proline biosynthetic process;GO:0006560 proline metabolic process		Predicted intracellular proteins	Vesicles (Approved); Additional: Plasma membrane				0.0	0.0	0.0	0.0	0.0	0.0	0.0	0.0	0.0	0.0	0.0	0.0	0.0	0.0	0.0	0.0	0.0	0.0	0.0	0.0
CCR3	1232	symbol	H. sapiens	1232	H. sapiens	CCR3	C-C motif chemokine receptor 3	CCR3 is a gene that encodes a receptor for C-C type chemokines. It is a member of the G protein-coupled receptor family and responds to various chemokines, including eotaxin, MCP-3, MCP-4, and RANTES. The gene is highly expressed in eosinophils and basophils, as well as in TH1 and TH2 cells and airway epithelial cells. It is involved in the accumulation and activation of eosinophils and other inf…	CCR3 has been implicated in various diseases, including asthma, allergic rhinitis, and atopic dermatitis. In these diseases, CCR3 plays a crucial role in the recruitment and activation of eosinophils, which are key effector cells in the pathogenesis of allergic inflammation. Therefore, targeting CCR3 has been a focus of drug discovery efforts for these diseases. Several drugs that target CCR3 hav…	GO:0006968 cellular defense response;GO:0070098 chemokine-mediated signaling pathway;GO:1990868 response to chemokine		Human disease related genes:Immune system diseases:Allergies and autoimmune diseases; Predicted intracellular proteins; G-protein coupled receptors:Chemokines and chemotactic factors receptors; G-protein coupled receptors:GPCRs excl olfactory receptors; CD markers	Plasma membrane (Approved)				0.0	0.0	0.0	0.0	0.0	0.0	1.0	0.0	0.0	0.0	0.0	0.0	0.0	0.0	0.0	0.0	0.0	0.0	0.0	0.0
RPL23AP87	388574	symbol	H. sapiens	388574	H. sapiens	RPL23AP87	ribosomal protein L23a pseudogene 87										0.0	0.0	0.0	0.0	0.0	0.0	0.0	0.0	0.0	0.0	0.0	0.0	0.0	0.0	0.0	0.0	0.0	0.0	0.0	0.0
FOXP2	93986	symbol	H. sapiens	93986	H. sapiens	FOXP2	forkhead box P2	FOXP2 is a gene that encodes a transcription factor belonging to the forkhead/winged-helix family. It is expressed in various organs, including the brain, lung, and gut. FOXP2 is involved in regulating the expression of hundreds of genes in the human genome and is required for the proper development of speech and language regions in the brain during embryogenesis. Mutations in FOXP2 cause speech-…	FOXP2 mutations have been linked to speech and language disorders, including developmental verbal dyspraxia and specific language impairment. Targeted drug discovery efforts for FOXP2-related disorders are still in the early stages, but some studies have suggested that compounds that enhance FOXP2 expression or function could be potential therapeutic options. One example is the compound D-cyclose…	GO:0021757 caudate nucleus development;GO:0021758 putamen development;GO:0021756 striatum development		Disease related genes; Transcription factors:Helix-turn-helix domains; Human disease related genes:Other diseases:Mental and behavioural disorders; Predicted intracellular proteins	Nucleoplasm (Enhanced)				0.0	0.0	0.0	0.0	0.0	0.0	0.0	0.0	0.0	0.0	0.0	0.0	0.0	0.0	0.0	0.0	0.0	0.0	0.0	0.0
SHBG	6462	symbol	H. sapiens	6462	H. sapiens	SHBG	sex hormone binding globulin	The SHBG gene encodes a protein called sex hormone binding globulin, which was initially identified as a liver-secreted plasma protein. However, it is now known to play a role in regulating steroid responses by transporting androgens and estrogens in the blood. The protein binds each steroid molecule as a dimer formed from identical or nearly identical monomers. Polymorphisms in the SHBG gene hav…	Polymorphisms in the SHBG gene have been associated with various diseases, including polycystic ovary syndrome (PCOS) and type 2 diabetes mellitus (T2DM). In PCOS, women have elevated levels of androgens, which can lead to infertility, hirsutism, and acne. Studies have shown that certain SHBG gene variants are associated with lower SHBG levels, which can result in higher levels of free androgens …			Predicted intracellular proteins; Predicted secreted proteins; FDA approved drug targets:Small molecule drugs; Candidate cardiovascular disease genes; Cancer-related genes:Candidate cancer biomarkers		Masoprocol; Diethylstilbestrol; Levonorgestrel; Progesterone; Spironolactone; Toremifene; Estrone; Tamoxifen; Clomifene; Dienestrol; Hesperetin; Zinc; Genistein; Naringenin; Quercetin; 4'-Hydroxyflavanone; Afimoxifene; Estriol; Phenolphthalein; Norethynodrel; Dioxybenzone; Zeranol; Gestrinone; Equol; Zinc acetate; Zinc chloride; Zinc sulfate, unspecified form; Estriol tripropionate	(M213)PID AR NONGENOMIC PATHWAY		0.0	0.0	0.0	0.0	0.0	0.0	0.0	0.0	0.0	0.0	0.0	0.0	0.0	0.0	0.0	0.0	0.0	0.0	0.0	0.0
SERPINF1	5176	symbol	H. sapiens	5176	H. sapiens	SERPINF1	serpin family F member 1	SERPINF1 is a gene that encodes a member of the serpin family, which does not exhibit the serine protease inhibitory activity displayed by many other serpin proteins. The protein encoded by this gene is secreted and has a strong inhibitory effect on angiogenesis. Additionally, it is a neurotrophic factor that plays a role in neuronal differentiation in retinoblastoma cells. Mutations in this gene…	Mutations in the SERPINF1 gene have been associated with osteogenesis imperfecta, type VI, a rare genetic disorder characterized by brittle bones and skeletal deformities. Targeted drug discovery efforts have focused on developing drugs that can mimic the inhibitory effect of SERPINF1 on angiogenesis, with the goal of treating cancer and other diseases that involve abnormal blood vessel growth. O…	GO:0071279 cellular response to cobalt ion;GO:0060770 negative regulation of epithelial cell proliferation involved in prostate gland development;GO:0060767 epithelial cell proliferation involved in prostate gland development		Predicted intracellular proteins; Predicted secreted proteins; Human disease related genes:Congenital malformations:Congenital malformations of the musculoskeletal system; Disease related genes; Cancer-related genes:Candidate cancer biomarkers		Copper	(M3468)NABA ECM REGULATORS; (M5885)NABA MATRISOME ASSOCIATED; (M5889)NABA MATRISOME		0.0	0.0	0.0	0.0	0.0	0.0	0.0	0.0	0.0	0.0	1.0	0.0	0.0	1.0	0.0	1.0	0.0	0.0	0.0	0.0
BHMG1	388553	gene_synonym	H. sapiens	388553	H. sapiens	MEIOSIN	meiosis initiator	MEIOSIN is a human gene that is predicted to play a role in the initiation of meiosis, a process that produces haploid cells for sexual reproduction. It is also predicted to be involved in cellular responses to retinoic acid and gamete generation. MEIOSIN is predicted to have DNA binding and protein dimerization activities and is expected to be located in the nucleus.	Unfortunately, there is currently limited information available on the disease implications of MEIOSIN and targeted drug discovery efforts. As a relatively newly discovered gene, research on its potential role in disease is ongoing. However, there are no known drugs on the market that specifically target MEIOSIN. It is possible that future research may identify MEIOSIN as a potential therapeutic …	GO:0090427 activation of meiosis;GO:0045836 positive regulation of meiotic nuclear division;GO:0051446 positive regulation of meiotic cell cycle		Predicted intracellular proteins	Nucleoplasm (Approved)				0.0	0.0	0.0	0.0	0.0	0.0	0.0	0.0	0.0	0.0	0.0	0.0	0.0	0.0	0.0	0.0	0.0	0.0	0.0	0.0
PEAR1	375033	symbol	H. sapiens	375033	H. sapiens	PEAR1	platelet endothelial aggregation receptor 1	PEAR1 is a gene that codes for a platelet receptor involved in platelet-platelet contact signaling. It is independent of platelet activation and occurs after platelet aggregation. This gene was first identified in 2005 and is important in understanding platelet function and clotting disorders.	Research on PEAR1 has shown its potential implications in various diseases related to platelet function and clotting disorders. For instance, studies have linked PEAR1 variants to an increased risk of coronary artery disease, stroke, and venous thromboembolism. Additionally, PEAR1 has been found to play a role in the development of atherosclerosis, a condition characterized by the buildup of plaq…	GO:0043654 recognition of apoptotic cell;GO:0010572 positive regulation of platelet activation;GO:0006910 phagocytosis, recognition		Predicted intracellular proteins	Cell Junctions;Centriolar satellite;Nucleoplasm (Approved)				0.0	0.0	0.0	0.0	0.0	0.0	0.0	0.0	0.0	0.0	0.0	0.0	0.0	0.0	0.0	0.0	0.0	0.0	0.0	0.0
PRTG	283659	symbol	H. sapiens	283659	H. sapiens	PRTG	protogenin	The human gene PRTG, also known as protogenin, is a transmembrane protein that belongs to the immunoglobulin superfamily. It plays a crucial role in the development of various tissues, particularly in neurogenesis. Studies have suggested that this gene may be linked to attention deficit hyperactivity disorder (ADHD).	There is limited information available on the disease implications of the PRTG gene. However, studies have suggested that it may be linked to attention deficit hyperactivity disorder (ADHD). Targeted drug discovery efforts for this gene are also limited, as its exact function and role in disease are not yet fully understood. Currently, there are no drugs on the market that specifically target the…	GO:0050768 negative regulation of neurogenesis;GO:0051961 negative regulation of nervous system development;GO:0010721 negative regulation of cell development		Predicted intracellular proteins	Cytosol (Approved); Additional: Plasma membrane;Vesicles				0.0	0.0	0.0	0.0	0.0	0.0	0.0	0.0	0.0	0.0	0.0	0.0	0.0	0.0	0.0	0.0	0.0	0.0	0.0	0.0
LOC101926935	101926935	Gene_ID	H. sapiens	101926935	H. sapiens	LOC101926935	uncharacterized LOC101926935										0.0	0.0	0.0	0.0	0.0	0.0	0.0	0.0	0.0	0.0	0.0	0.0	0.0	0.0	0.0	0.0	0.0	0.0	0.0	0.0
LOC105378732	105378732	Gene_ID	H. sapiens	105378732	H. sapiens	LRP8-DT	LRP8 divergent transcript										0.0	0.0	0.0	0.0	0.0	0.0	0.0	0.0	0.0	0.0	0.0	0.0	0.0	0.0	0.0	0.0	0.0	0.0	0.0	0.0
LOC283335	283335	Gene_ID	H. sapiens	283335	H. sapiens	TNS2-AS1	TNS2 antisense RNA 1										0.0	0.0	0.0	0.0	0.0	0.0	0.0	0.0	0.0	0.0	0.0	0.0	0.0	0.0	0.0	0.0	0.0	0.0	0.0	0.0
HAS3	3038	symbol	H. sapiens	3038	H. sapiens	HAS3	hyaluronan synthase 3	HAS3 is a gene that encodes for the protein hyaluronan synthase 3, which is involved in the production of hyaluronic acid, a major component of the extracellular matrix. This gene belongs to the NODC/HAS gene family and is primarily involved in regulating the synthesis of hyaluronan. Alternative splicing of this gene results in multiple transcript variants.	Dysregulation of HAS3 has been implicated in various diseases, including cancer, osteoarthritis, and cardiovascular diseases. In cancer, overexpression of HAS3 has been associated with increased tumor growth, invasion, and metastasis. Therefore, targeting HAS3 has been explored as a potential therapeutic strategy for cancer treatment. Several drugs targeting hyaluronan synthesis, including 4-meth…	GO:1900104 regulation of hyaluranon cable assembly;GO:1900106 positive regulation of hyaluranon cable assembly;GO:0030213 hyaluronan biosynthetic process		Enzymes; ENZYME proteins:Transferases	Microtubules (Approved)				0.0	0.0	1.0	0.0	0.0	0.0	0.0	0.0	0.0	0.0	0.0	0.0	0.0	0.0	0.0	0.0	0.0	0.0	0.0	0.0
ADAMTS5	11096	symbol	H. sapiens	11096	H. sapiens	ADAMTS5	ADAM metallopeptidase with thrombospondin type 1 motif 5	ADAMTS5 is a gene that encodes a protein belonging to the ADAMTS family. This protein contains several distinct protein modules, including a propeptide region, a metalloproteinase domain, a disintegrin-like domain, and a thrombospondin type 1 (TS) motif. The mature enzyme contains two C-terminal TS motifs and functions as an aggrecanase that cleaves aggrecan, a major proteoglycan of cartilage. Th…	ADAMTS5 has been implicated in the pathogenesis of osteoarthritis, a degenerative joint disease characterized by the breakdown of cartilage. Inhibition of ADAMTS5 has been proposed as a potential therapeutic strategy for the treatment of osteoarthritis. Several drug discovery efforts have focused on developing small molecule inhibitors and biologics targeting ADAMTS5. One example is the small mol…	GO:0003184 pulmonary valve morphogenesis;GO:0003177 pulmonary valve development;GO:0007520 myoblast fusion		Predicted secreted proteins; Cancer-related genes:Candidate cancer biomarkers	Nucleoplasm (Supported)	Batimastat; (2R)-N~4~-hydroxy-2-(3-hydroxybenzyl)-N~1~-[(1S,2R)-2-hydroxy-2,3-dihydro-1H-inden-1-yl]butanediamide; N-hydroxy-4-({4-[4-(trifluoromethyl)phenoxy]phenyl}sulfonyl)tetrahydro-2H-pyran-4-carboxamide	(M3468)NABA ECM REGULATORS; (M5885)NABA MATRISOME ASSOCIATED; (M5889)NABA MATRISOME	(M5915)HALLMARK APICAL JUNCTION	0.0	0.0	0.0	0.0	0.0	0.0	0.0	0.0	0.0	0.0	0.0	0.0	0.0	0.0	0.0	0.0	0.0	0.0	0.0	0.0
CDC42SE2	56990	symbol	H. sapiens	56990	H. sapiens	CDC42SE2	CDC42 small effector 2	CDC42SE2 is a human gene that encodes for CDC42 small effector 2, a protein that plays a role in signal transduction regulation. It has signaling adaptor activity and is located in the plasma membrane. This information is provided by the Alliance of Genome Resources as of April 2022.	There is limited information available on the disease implications of CDC42SE2. However, some studies have suggested that it may be involved in the development and progression of certain types of cancer, including breast cancer and hepatocellular carcinoma. As for targeted drug discovery efforts, there are currently no drugs on the market that specifically target CDC42SE2. However, there are drug…	GO:0035023 regulation of Rho protein signal transduction;GO:0008360 regulation of cell shape;GO:0006909 phagocytosis		Predicted intracellular proteins				(M5947)HALLMARK IL2 STAT5 SIGNALING	0.0	0.0	0.0	0.0	0.0	0.0	0.0	0.0	0.0	0.0	0.0	0.0	0.0	0.0	0.0	0.0	0.0	0.0	0.0	0.0
IFITM1	8519	symbol	H. sapiens	8519	H. sapiens	IFITM1	interferon induced transmembrane protein 1	IFITM1 is a human gene that belongs to the interferon-induced transmembrane (IFITM) protein family. This gene encodes a protein that is induced by interferon and plays a role in restricting the entry of various viral pathogens into cells, including influenza A virus, Ebola virus, and Sars-CoV-2. IFITM1 is a member of the CD225 superfamily, which also includes IFITM2 and IFITM3. The protein encode…	There is growing interest in the potential therapeutic applications of IFITM1 in various viral diseases. Studies have shown that IFITM1 expression is downregulated in certain cancers, including breast, lung, and prostate cancer, suggesting a potential role in cancer progression. Additionally, IFITM1 has been implicated in the pathogenesis of several viral infections, including influenza A virus, …	GO:0035455 response to interferon-alpha;GO:0046597 negative regulation of viral entry into host cell;GO:1903901 negative regulation of viral life cycle		CD markers; Transporters:Accessory Factors Involved in Transport	Golgi apparatus;Plasma membrane (Approved)			(M5911)HALLMARK INTERFERON ALPHA RESPONSE; (M5932)HALLMARK INFLAMMATORY RESPONSE	0.0	0.0	0.0	0.0	0.0	0.0	0.0	0.0	0.0	0.0	0.0	0.0	1.0	0.0	0.0	0.0	0.0	0.0	0.0	0.0
ZNF470	388566	symbol	H. sapiens	388566	H. sapiens	ZNF470	zinc finger protein 470	ZNF470 is a human gene that encodes for a zinc finger protein. This protein is predicted to have the ability to bind to DNA and regulate transcription by RNA polymerase II. It is also predicted to be involved in the regulation of transcription by RNA polymerase II. ZNF470 is located in the nuclear body.	There is limited information available on the disease implications of ZNF470. However, some studies have suggested that alterations in the expression of this gene may be associated with certain types of cancer, including breast cancer and hepatocellular carcinoma. As of now, there are no targeted drug discovery efforts specifically focused on ZNF470. However, given its potential role in cancer de…	GO:0006357 regulation of transcription by RNA polymerase II;GO:0006355 regulation of DNA-templated transcription;GO:2001141 regulation of RNA biosynthetic process		Transcription factors:Zinc-coordinating DNA-binding domains; Predicted intracellular proteins	Nuclear bodies;Nucleoplasm (Supported)				0.0	0.0	0.0	0.0	0.0	0.0	0.0	0.0	0.0	0.0	0.0	0.0	0.0	0.0	0.0	0.0	0.0	0.0	0.0	0.0
SLC26A8	116369	symbol	H. sapiens	116369	H. sapiens	SLC26A8	solute carrier family 26 member 8	SLC26A8 is a gene that belongs to the SLC26 family of anion transporters. This gene is highly conserved in terms of gene structure and protein length, but its expression is limited to spermatocytes. The gene has several alternatively spliced transcript variants that encode different isoforms. The function of SLC26A8 is not yet fully understood, but it is believed to play a role in the transport o…	There is currently limited information on the disease implications of SLC26A8. However, some studies have suggested that mutations in this gene may be associated with male infertility. Targeted drug discovery efforts for SLC26A8 are also limited, as the function of the protein encoded by this gene is not yet fully understood. There are currently no drugs on the market that specifically target SLC…	GO:0019532 oxalate transport;GO:1902358 sulfate transmembrane transport;GO:0015701 bicarbonate transport		Predicted intracellular proteins; Human disease related genes:Reproductive system diseases:Reproductive system diseases; Transporters:Electrochemical Potential-driven transporters; Potential drug targets; Disease related genes	Annulus (Approved); Additional: Acrosome				0.0	0.0	1.0	0.0	0.0	0.0	0.0	0.0	0.0	0.0	0.0	0.0	0.0	0.0	0.0	0.0	0.0	0.0	0.0	0.0
TREML2	79865	symbol	H. sapiens	79865	H. sapiens	TREML2	triggering receptor expressed on myeloid cells like 2	TREML2 is a human gene located on chromosome 6 that is part of a gene cluster with activating receptors TREM1 and TREM2. However, TREML2 has unique structural and functional properties. It encodes for the triggering receptor expressed on myeloid cells like 2 (TREM2), which is a transmembrane protein expressed on immune cells. TREM2 plays a role in regulating immune responses and inflammation, as …	TREML2, also known as TREM2, has been implicated in various neurodegenerative diseases, including Alzheimer's disease and frontotemporal dementia. Mutations in TREM2 have been linked to an increased risk of developing Alzheimer's disease, and studies have shown that TREM2 plays a role in the clearance of amyloid-beta plaques, a hallmark of Alzheimer's disease. Targeted drug discovery efforts have…	GO:0042110 T cell activation;GO:0046649 lymphocyte activation;GO:0045321 leukocyte activation							0.0	0.0	0.0	0.0	0.0	0.0	0.0	0.0	0.0	0.0	0.0	0.0	1.0	0.0	0.0	0.0	0.0	0.0	0.0	0.0
LINC00998	401397	gene_synonym	H. sapiens	401397	H. sapiens	SMIM30	small integral membrane protein 30	SMIM30 is a human gene that is predicted to be an integral component of the membrane. It encodes for a small integral membrane protein 30. The function of this protein is not yet fully understood, but it is believed to play a role in cellular processes that involve the membrane. The gene is located on chromosome 16 and has been identified as a potential target for therapeutic interventions in cer…	There is limited information available on the disease implications and targeted drug discovery efforts for SMIM30. However, recent studies have suggested that mutations in this gene may be associated with certain types of cancer, including breast cancer and lung adenocarcinoma. As a result, SMIM30 has been identified as a potential therapeutic target for the treatment of these cancers. Currently,…	GO:0060339 negative regulation of type I interferon-mediated signaling pathway;GO:0060338 regulation of type I interferon-mediated signaling pathway;GO:0045824 negative regulation of innate immune response							0.0	0.0	0.0	0.0	0.0	0.0	0.0	0.0	0.0	0.0	0.0	0.0	0.0	0.0	0.0	0.0	0.0	0.0	0.0	0.0
ZNF585B	92285	symbol	H. sapiens	92285	H. sapiens	ZNF585B	zinc finger protein 585B	ZNF585B is a human gene that encodes for a zinc finger protein 585B. This protein is predicted to have the ability to bind to DNA and activate transcription through RNA polymerase II. It is also predicted to be involved in regulating transcription by RNA polymerase II and is active in the nucleus.	There is limited information available on the disease implications of ZNF585B. However, some studies have suggested that it may be involved in the development of certain cancers, including breast cancer and glioblastoma. As for targeted drug discovery efforts, there are currently no known drugs that specifically target ZNF585B. However, there are ongoing efforts to develop drugs that target other…	GO:0045944 positive regulation of transcription by RNA polymerase II;GO:0045893 positive regulation of DNA-templated transcription;GO:1902680 positive regulation of RNA biosynthetic process		Transcription factors:Zinc-coordinating DNA-binding domains; Predicted intracellular proteins	Cytoplasmic bodies;Nucleoplasm (Approved)				0.0	0.0	0.0	0.0	0.0	0.0	0.0	0.0	0.0	0.0	0.0	0.0	0.0	0.0	0.0	0.0	0.0	0.0	0.0	0.0
LRRC25	126364	symbol	H. sapiens	126364	H. sapiens	LRRC25	leucine rich repeat containing 25	LRRC25, or leucine rich repeat containing 25, is a human gene that is predicted to be located in the cytoplasm and to be an integral component of the membrane. The gene's function is not yet fully understood, but it contains leucine-rich repeats, which are involved in protein-protein interactions and are often found in proteins that participate in signaling pathways. LRRC25 has been linked to sev…	There is limited information available on LRRC25's disease implications and targeted drug discovery efforts. However, some studies have suggested that LRRC25 may play a role in cancer and autoimmune disorders. For example, a study found that LRRC25 expression was significantly higher in breast cancer tissues compared to normal tissues, and that its overexpression was associated with poor prognosi…				Cytosol;Endoplasmic reticulum;Microtubules (Approved)				0.0	0.0	0.0	0.0	0.0	0.0	0.0	0.0	0.0	0.0	0.0	0.0	0.0	0.0	0.0	0.0	0.0	0.0	0.0	0.0
LOC101060091	101060091	Gene_ID	H. sapiens	101060091	H. sapiens	ACTR3-AS1	ACTR3 antisense RNA 1										0.0	0.0	0.0	0.0	0.0	0.0	0.0	0.0	0.0	0.0	0.0	0.0	0.0	0.0	0.0	0.0	0.0	0.0	0.0	0.0
ANKRD55	79722	symbol	H. sapiens	79722	H. sapiens	ANKRD55	ankyrin repeat domain 55	The ANKRD55 gene encodes a protein that contains ankyrin repeat domains, which are involved in protein-protein interactions. The function of this gene is not well understood, but it has been suggested to play a role in cell cycle regulation and cell proliferation. Variations in this gene have been associated with susceptibility to autoimmune diseases such as rheumatoid arthritis and systemic lupu…	There is limited information available on targeted drug discovery efforts for ANKRD55. However, the association of variations in this gene with autoimmune diseases such as rheumatoid arthritis and systemic lupus erythematosus suggests that it may be a potential therapeutic target for these conditions. In terms of successful drugs on the market, there are currently no drugs specifically targeting …			Predicted intracellular proteins	Nuclear speckles;Nucleoplasm (Approved); Additional: Cytosol				0.0	0.0	0.0	0.0	0.0	0.0	0.0	0.0	0.0	0.0	0.0	0.0	0.0	0.0	0.0	0.0	0.0	0.0	0.0	0.0
EMP1	2012	symbol	H. sapiens	2012	H. sapiens	EMP1	epithelial membrane protein 1	EMP1, or epithelial membrane protein 1, is a gene that plays a role in the assembly of blebs and cell death. It is located in the plasma membrane. This information is provided by the Alliance of Genome Resources as of April 2022.	EMP1 has been implicated in various diseases, including cancer, multiple sclerosis, and Alzheimer's disease. In cancer, EMP1 has been shown to be overexpressed in several types of tumors, including breast, ovarian, and lung cancers. Targeting EMP1 has been explored as a potential therapeutic strategy for cancer treatment. For example, a study showed that inhibiting EMP1 expression in breast cance…	GO:0032060 bleb assembly;GO:0008544 epidermis development;GO:0120031 plasma membrane bounded cell projection assembly		Predicted intracellular proteins	Vesicles (Approved)			(M5902)HALLMARK APOPTOSIS; (M5947)HALLMARK IL2 STAT5 SIGNALING; (M5953)HALLMARK KRAS SIGNALING UP	0.0	0.0	0.0	0.0	0.0	0.0	0.0	0.0	0.0	0.0	0.0	0.0	0.0	0.0	0.0	0.0	1.0	0.0	0.0	0.0
SIGLEC9	27180	symbol	H. sapiens	27180	H. sapiens	SIGLEC9	sialic acid binding Ig like lectin 9	SIGLEC9 is a human gene that is predicted to have monosaccharide and sialic acid binding activity and be involved in cell adhesion. It is also predicted to play a role in negative regulation of inflammatory response and phagocytosis. The gene is predicted to be located on the external side of the plasma membrane and be active in the plasma membrane.	SIGLEC9 has been implicated in various diseases, including autoimmune disorders, cancer, and infectious diseases. In autoimmune disorders, such as systemic lupus erythematosus (SLE), SIGLEC9 has been shown to be downregulated, leading to increased inflammation and disease severity. In cancer, SIGLEC9 has been found to be overexpressed in certain types of tumors, such as breast cancer, and may pla…	GO:0007155 cell adhesion;GO:0007166 cell surface receptor signaling pathway;GO:0007165 signal transduction							0.0	0.0	0.0	0.0	1.0	0.0	0.0	0.0	0.0	0.0	0.0	0.0	1.0	0.0	0.0	0.0	0.0	0.0	0.0	0.0
SLC1A7	6512	symbol	H. sapiens	6512	H. sapiens	SLC1A7	solute carrier family 1 member 7	SLC1A7 is a human gene that is predicted to enable anion transmembrane transporter activity and is involved in neurotransmitter reuptake. It is also predicted to be located in the plasma membrane and active in the glutamatergic synapse. SLC1A7 is predicted to be an integral component of both the postsynaptic and presynaptic membranes.	There is limited information available on the disease implications of SLC1A7. However, studies have suggested that mutations in this gene may be associated with neuropsychiatric disorders such as schizophrenia and bipolar disorder. Targeted drug discovery efforts for SLC1A7 have focused on developing drugs that can modulate its activity and improve neurotransmitter reuptake. One example of a succ…	GO:0015813 L-glutamate transmembrane transport;GO:0001504 neurotransmitter uptake;GO:0051938 L-glutamate import		Transporters:Electrochemical Potential-driven transporters		Glutamic acid			0.0	0.0	1.0	0.0	0.0	0.0	0.0	0.0	0.0	0.0	0.0	0.0	0.0	0.0	0.0	0.0	0.0	0.0	0.0	0.0
KIAA0408	9729	symbol	H. sapiens	9729	H. sapiens	KIAA0408	KIAA0408	KIAA0408 is a human gene that encodes for a protein of unknown function. The gene is located on chromosome 17 and is expressed in various tissues including the brain, heart, and liver. While the exact role of the KIAA0408 protein is not yet known, it has been suggested to play a role in cellular processes such as protein synthesis and RNA metabolism. Mutations in the KIAA0408 gene have been assoc…	There is limited information available on the disease implications of KIAA0408, and no targeted drug discovery efforts have been reported for this gene. However, mutations in KIAA0408 have been associated with various diseases, including cancer and intellectual disability. In particular, a missense mutation in KIAA0408 has been identified in patients with non-small cell lung cancer, suggesting a …			Predicted intracellular proteins	Nucleoplasm (Approved); Additional: Cytosol				0.0	0.0	0.0	0.0	0.0	0.0	0.0	0.0	0.0	0.0	0.0	0.0	0.0	0.0	0.0	0.0	0.0	0.0	0.0	0.0
CAMK1	8536	symbol	H. sapiens	8536	H. sapiens	CAMK1	calcium/calmodulin dependent protein kinase I	CAMK1 is a gene that encodes for calcium/calmodulin-dependent protein kinase I, which is found in many tissues and is involved in a cascade of calmodulin-dependent protein kinases. The enzyme is activated directly by calcium/calmodulin binding to it, and is also indirectly activated through phosphorylation by calcium/calmodulin-dependent protein kinase I kinase. This gene is important for various…	Mutations in CAMK1 have been associated with various neurological disorders, including Alzheimer's disease, schizophrenia, and bipolar disorder. Targeted drug discovery efforts have focused on developing drugs that modulate the activity of CAMK1, with the goal of treating these disorders. One example of a successful drug targeting CAMK1 is memantine, which is used to treat Alzheimer's disease. Me…	GO:0051835 positive regulation of synapse structural plasticity;GO:0051823 regulation of synapse structural plasticity;GO:0046827 positive regulation of protein export from nucleus	yes	Enzymes; Predicted intracellular proteins; Kinases:CAMK Ser/Thr protein kinases; ENZYME proteins:Transferases	Cytosol (Approved)	Fostamatinib			1.0	0.0	0.0	0.0	0.0	0.0	1.0	0.0	0.0	0.0	0.0	0.0	0.0	0.0	0.0	1.0	0.0	0.0	0.0	0.0
MS4A4A	51338	symbol	H. sapiens	51338	H. sapiens	MS4A4A	membrane spanning 4-domains A4A	MS4A4A is a gene that belongs to the membrane-spanning 4A gene family. This gene family is characterized by common structural features and unique expression patterns in hematopoietic cells and nonlymphoid tissues. MS4A4A has multiple alternatively spliced transcript variants that encode different isoforms. The function of MS4A4A is not yet fully understood, but it is believed to play a role in im…	There is limited information available on the disease implications of MS4A4A. However, some studies have suggested that this gene may be involved in the pathogenesis of certain autoimmune diseases, such as rheumatoid arthritis and systemic lupus erythematosus. Targeted drug discovery efforts for MS4A4A are currently underway, with a focus on developing drugs that can modulate the immune response …								0.0	0.0	0.0	0.0	0.0	0.0	0.0	0.0	0.0	0.0	0.0	0.0	0.0	0.0	0.0	0.0	0.0	0.0	0.0	0.0
CD9	928	symbol	H. sapiens	928	H. sapiens	CD9	CD9 molecule	CD9 is a gene that encodes a protein belonging to the tetraspanin family, which are cell surface glycoproteins with four transmembrane domains that form complexes with other cell surface proteins. The CD9 protein is involved in various cellular processes, including differentiation, adhesion, and signal transduction. It plays a crucial role in suppressing cancer cell motility and metastasis. The p…	There are currently no targeted drug discovery efforts specifically for CD9, as it is not a well-known drug target. However, research has shown that CD9 plays a role in cancer metastasis, and there is potential for developing drugs that target CD9 to inhibit cancer cell migration and invasion. Additionally, mutations in the CD9 gene have been associated with male infertility and tetraspanin CD9 d…	GO:0014905 myoblast fusion involved in skeletal muscle regeneration;GO:0030913 paranodal junction assembly;GO:0014908 myotube differentiation involved in skeletal muscle regeneration		CD markers; Transporters:Accessory Factors Involved in Transport; Cancer-related genes:Candidate cancer biomarkers	Plasma membrane (Supported)	C31G	(M239)PID A6B1 A6B4 INTEGRIN PATHWAY	(M5892)HALLMARK CHOLESTEROL HOMEOSTASIS; (M5897)HALLMARK IL6 JAK STAT3 SIGNALING; (M5946)HALLMARK COAGULATION	0.0	0.0	0.0	0.0	0.0	0.0	1.0	0.0	0.0	0.0	0.0	1.0	0.0	0.0	0.0	0.0	0.0	0.0	0.0	0.0
GJB2	2706	symbol	H. sapiens	2706	H. sapiens	GJB2	gap junction protein beta 2	The human gene GJB2, also known as gap junction protein beta 2, belongs to the gap junction protein family. Gap junctions are specialized structures on plasma membranes of adherent cells that facilitate the transfer of ions and small molecules between cells. The gap junction proteins, or connexins, are divided into two categories, alpha and beta, based on sequence similarities at the nucleotide a…	Mutations in the GJB2 gene have been linked to a variety of hearing disorders, including non-syndromic hearing loss, which is the most common form of genetic hearing loss. The severity of the hearing loss can vary widely, from mild to profound, and can affect one or both ears. There are currently no targeted drugs available for the treatment of GJB2-related hearing loss. However, there are severa…	GO:0044752 response to human chorionic gonadotropin;GO:1905867 epididymis development;GO:1990349 gap junction-mediated intercellular transport		Human disease related genes:Nervous system diseases:Ear disease; Human disease related genes:Congenital malformations:Congenital malformations of skin; Potential drug targets; Disease related genes; Transporters:Transporter channels and pores	Mitochondria (Approved)				0.0	0.0	0.0	0.0	0.0	0.0	1.0	0.0	0.0	0.0	0.0	0.0	0.0	0.0	0.0	0.0	0.0	1.0	0.0	0.0
GCSHP3	100329109	symbol	H. sapiens	100329109	H. sapiens	GCSHP3	GCSH pseudogene 3										0.0	0.0	0.0	0.0	0.0	0.0	0.0	0.0	0.0	0.0	0.0	0.0	0.0	0.0	0.0	0.0	0.0	0.0	0.0	0.0
CD52	1043	symbol	H. sapiens	1043	H. sapiens	CD52	CD52 molecule	CD52 is a human gene that is involved in the positive regulation of cytosolic calcium ion concentration. It is predicted to be located in the extracellular region and plasma membrane, and to be an intrinsic component of the plasma membrane. CD52 is also predicted to be active in the sperm midpiece. This information is provided by the Alliance of Genome Resources as of April 2022.	CD52 has been implicated in several diseases, including multiple sclerosis (MS), chronic lymphocytic leukemia (CLL), and rheumatoid arthritis (RA). In MS, CD52 is targeted by the monoclonal antibody alemtuzumab, which is used to treat relapsing-remitting MS. Alemtuzumab binds to CD52 on the surface of T and B cells, leading to their depletion and a reduction in inflammation. In CLL, CD52 is also …	GO:0045730 respiratory burst;GO:0007204 positive regulation of cytosolic calcium ion concentration;GO:0065008 regulation of biological quality		FDA approved drug targets:Biotech drugs; CD markers; Cancer-related genes:Candidate cancer biomarkers		Alemtuzumab			0.0	0.0	0.0	0.0	0.0	0.0	0.0	0.0	0.0	0.0	0.0	0.0	0.0	0.0	0.0	0.0	0.0	0.0	0.0	0.0
TEAD3	7005	symbol	H. sapiens	7005	H. sapiens	TEAD3	TEA domain transcription factor 3	TEAD3 is a transcription factor that belongs to the TEF family of transcription factors. It contains the TEA/ATTS DNA-binding domain and is mainly expressed in the placenta. TEAD3 is involved in the transactivation of the chorionic somatomammotropin-B gene enhancer. The protein is translated from a non-AUG (AUA) start codon.	There is limited information available on the disease implications of TEAD3. However, some studies have suggested that TEAD3 may play a role in cancer development and progression. For example, TEAD3 has been found to be overexpressed in several types of cancer, including breast, lung, and ovarian cancer. Targeted drug discovery efforts for TEAD3 are still in the early stages, but some studies hav…	GO:0055059 asymmetric neuroblast division;GO:0055057 neuroblast division;GO:0008356 asymmetric cell division		Transcription factors:Helix-turn-helix domains; Predicted intracellular proteins					0.0	0.0	0.0	0.0	0.0	0.0	0.0	0.0	0.0	0.0	0.0	0.0	0.0	0.0	0.0	0.0	0.0	0.0	0.0	0.0
FCMR	9214	symbol	H. sapiens	9214	H. sapiens	FCMR	Fc mu receptor	The FCMR gene encodes for an Fc receptor that specifically binds to the Fc region of immunoglobulin M (IgM). This receptor mediates the unique functions of IgM. The FCMR gene is also known as the Fc mu receptor.	The FCMR gene has been implicated in various autoimmune diseases, including systemic lupus erythematosus (SLE) and rheumatoid arthritis (RA). Studies have shown that FCMR expression is elevated in patients with SLE and RA, and that blocking FCMR signaling can ameliorate disease symptoms in animal models. Therefore, targeting FCMR has emerged as a potential therapeutic strategy for these diseases.…	GO:0160006 Fc receptor-mediated immune complex endocytosis;GO:0002414 immunoglobulin transcytosis in epithelial cells;GO:0045056 transcytosis		Predicted secreted proteins; Predicted intracellular proteins	Nucleoplasm;Plasma membrane (Approved); Additional: Centrosome;Golgi apparatus			(M5906)HALLMARK ESTROGEN RESPONSE EARLY	0.0	0.0	0.0	0.0	0.0	0.0	0.0	0.0	0.0	0.0	0.0	0.0	0.0	0.0	0.0	0.0	0.0	0.0	0.0	0.0
BACH2	60468	symbol	H. sapiens	60468	H. sapiens	BACH2	BTB domain and CNC homolog 2	BACH2 is a human gene that encodes a protein with a BTB domain and CNC homolog 2. This protein is involved in the primary adaptive immune response, specifically in T cells and B cells. It enables sequence-specific double-stranded DNA binding activity and is located in both the cytosol and nucleoplasm. BACH2 has been implicated in immunodeficiency 60, a rare genetic disorder that affects the immun…	Immunodeficiency 60 (IMD60) is a rare genetic disorder caused by mutations in the BACH2 gene. This condition affects the immune system, leading to recurrent infections, particularly in the respiratory tract. Patients with IMD60 may also experience autoimmune disorders, such as rheumatoid arthritis and inflammatory bowel disease. There are currently no targeted drug discovery efforts for IMD60, an…	GO:0090721 primary adaptive immune response involving T cells and B cells;GO:0090720 primary adaptive immune response;GO:0051170 import into nucleus		Transcription factors:Basic domains; Predicted intracellular proteins; Disease related genes; Human disease related genes:Immune system diseases:Primary immunodeficiency; Human disease related genes:Endocrine and metabolic diseases:Diabetes	Nucleoplasm (Supported); Additional: Cytosol				0.0	0.0	0.0	0.0	0.0	0.0	0.0	0.0	0.0	0.0	0.0	0.0	0.0	0.0	0.0	0.0	0.0	0.0	0.0	0.0
FAM161B	145483	symbol	H. sapiens	145483	H. sapiens	FAM161B	FAM161 centrosomal protein B	FAM161B is a human gene that is predicted to play a role in the organization of cilia, which are hair-like structures on the surface of cells that are involved in various biological processes. The gene encodes a protein called FAM161 centrosomal protein B, which is located in the cytoplasmic microtubule. The function of this protein is not fully understood, but it is thought to be involved in the…	Retinitis pigmentosa (RP) is a rare genetic disorder that affects the retina, leading to progressive vision loss and eventual blindness. Mutations in the FAM161B gene have been identified as a cause of RP, particularly in individuals with early-onset and severe forms of the disease. While there are currently no targeted drug therapies available for RP caused by FAM161B mutations, research efforts…	GO:0044782 cilium organization;GO:0120036 plasma membrane bounded cell projection organization;GO:0030030 cell projection organization		Predicted intracellular proteins	Nucleoplasm;Plasma membrane (Approved); Additional: Cytosol;Vesicles				0.0	0.0	0.0	0.0	0.0	0.0	0.0	0.0	0.0	0.0	0.0	0.0	0.0	0.0	0.0	0.0	1.0	0.0	0.0	0.0
P4HTM	54681	symbol	H. sapiens	54681	H. sapiens	P4HTM	prolyl 4-hydroxylase, transmembrane	P4HTM is a gene that encodes for a protein belonging to the family of prolyl 4-hydroxylases. This protein is a prolyl hydroxylase that may be involved in breaking down hypoxia-inducible transcription factors under normal oxygen conditions. It is thought to play a role in adapting to low oxygen levels and may be involved in cellular oxygen sensing. Different isoforms of the protein have been ident…	There is limited information available on the disease implications of P4HTM. However, studies have suggested that dysregulation of prolyl 4-hydroxylases, including P4HTM, may be involved in the development and progression of certain cancers, such as breast and prostate cancer. Targeted drug discovery efforts have focused on developing inhibitors of prolyl 4-hydroxylases as potential cancer therap…	GO:0045646 regulation of erythrocyte differentiation;GO:0045637 regulation of myeloid cell differentiation;GO:1903706 regulation of hemopoiesis		Predicted intracellular proteins; Human disease related genes:Other diseases:Mental and behavioural disorders; ENZYME proteins:Oxidoreductases; Potential drug targets; Disease related genes; Enzymes	Cytosol;Vesicles (Uncertain)	Ascorbic acid	(M3468)NABA ECM REGULATORS; (M5885)NABA MATRISOME ASSOCIATED; (M5889)NABA MATRISOME		0.0	0.0	0.0	0.0	0.0	0.0	0.0	0.0	0.0	0.0	0.0	0.0	0.0	0.0	0.0	0.0	0.0	0.0	0.0	0.0
GBP2	2634	symbol	H. sapiens	2634	H. sapiens	GBP2	guanylate binding protein 2	GBP2 is a gene that belongs to the guanine-binding protein family. It encodes a GTPase that can hydrolyze GTP to GDP. The protein is mainly involved in binding to guanine nucleotides and is induced by interferon. It may also serve as a marker for squamous cell carcinomas.	GBP2 has been implicated in various diseases, including viral infections, autoimmune diseases, and cancer. In viral infections, GBP2 has been shown to play a role in the innate immune response by inhibiting viral replication. In autoimmune diseases, GBP2 has been found to be upregulated in patients with systemic lupus erythematosus and rheumatoid arthritis, suggesting a potential role in the path…	GO:0140973 positive regulation of AIM2 inflammasome complex assembly;GO:0140971 regulation of AIM2 inflammasome complex assembly;GO:0051715 cytolysis in another organism		Predicted intracellular proteins	Cytosol;Nucleoplasm (Approved)			(M5911)HALLMARK INTERFERON ALPHA RESPONSE; (M5950)HALLMARK ALLOGRAFT REJECTION	0.0	0.0	0.0	0.0	0.0	0.0	0.0	0.0	0.0	0.0	0.0	0.0	0.0	0.0	0.0	0.0	0.0	0.0	0.0	0.0
CD81	975	symbol	H. sapiens	975	H. sapiens	CD81	CD81 molecule	CD81 is a gene that encodes a protein belonging to the tetraspanin family, which are cell-surface proteins characterized by four hydrophobic domains. These proteins mediate signal transduction events that regulate cell development, activation, growth, and motility. CD81 is a cell surface glycoprotein that complexes with integrins and promotes muscle cell fusion and myotube maintenance. It may als…	CD81 has been implicated in various diseases, including viral infections, cancer, and autoimmune disorders. In viral infections, CD81 is a receptor for hepatitis C virus (HCV) and plays a critical role in viral entry into host cells. Targeting CD81 has been explored as a potential therapeutic strategy for HCV infection. In cancer, CD81 has been shown to be downregulated in various types of tumors…	GO:0034238 macrophage fusion;GO:0035783 CD4-positive, alpha-beta T cell costimulation;GO:1905676 positive regulation of adaptive immune memory response		Transporters:Accessory Factors Involved in Transport; Potential drug targets; Disease related genes; CD markers; Human disease related genes:Immune system diseases:Primary immunodeficiency	Plasma membrane (Approved); Additional: Cytosol		(M277)PID INTEGRIN A4B1 PATHWAY; (M8626)SIG BCR SIGNALING PATHWAY; (M18)PID INTEGRIN1 PATHWAY	(M5947)HALLMARK IL2 STAT5 SIGNALING; (M5939)HALLMARK P53 PATHWAY	1.0	0.0	0.0	0.0	0.0	0.0	0.0	0.0	1.0	0.0	0.0	0.0	1.0	0.0	0.0	0.0	0.0	0.0	0.0	0.0
CMTM8	152189	symbol	H. sapiens	152189	H. sapiens	CMTM8	CKLF like MARVEL transmembrane domain containing 8	CMTM8 (CKLF like MARVEL transmembrane domain containing 8) is a gene that belongs to the chemokine-like factor gene superfamily and is located on chromosome 3. It acts as a tumor suppressor and regulates the migration of tumor cells. The protein encoded by this gene is believed to function as a negative regulator of epidermal growth factor-induced signaling. Alternative splicing results in multip…	There is limited information available on the disease implications of CMTM8. However, studies have shown that CMTM8 expression is downregulated in various types of cancer, including breast, lung, and liver cancer. This suggests that CMTM8 may play a role in tumor suppression and could potentially be used as a therapeutic target for cancer treatment. There are currently no targeted drug discovery …	GO:0042552 myelination;GO:0007272 ensheathment of neurons;GO:0008366 axon ensheathment			Nucleoplasm (Approved)				0.0	0.0	0.0	0.0	0.0	0.0	0.0	0.0	0.0	0.0	0.0	0.0	0.0	0.0	0.0	0.0	0.0	0.0	0.0	0.0
ZNF551	90233	symbol	H. sapiens	90233	H. sapiens	ZNF551	zinc finger protein 551	ZNF551 is a human gene that encodes for a zinc finger protein. This protein is predicted to have the ability to bind to DNA and regulate transcription by RNA polymerase II. It is also predicted to be active in the nucleus. The function of ZNF551 is not yet fully understood, but it is believed to play a role in the regulation of gene expression. Further research is needed to fully understand the f…	Unfortunately, there is currently limited information available on the disease implications and targeted drug discovery efforts for ZNF551. As the function of this gene is not yet fully understood, it is difficult to determine its potential role in disease development or progression. Additionally, there are no known drugs on the market that specifically target ZNF551. However, further research on…	GO:0006357 regulation of transcription by RNA polymerase II;GO:0006355 regulation of DNA-templated transcription;GO:2001141 regulation of RNA biosynthetic process		Transcription factors:Zinc-coordinating DNA-binding domains; Predicted intracellular proteins	Nuclear speckles;Nucleoplasm (Approved)				0.0	0.0	0.0	0.0	0.0	0.0	0.0	0.0	0.0	0.0	0.0	0.0	0.0	0.0	0.0	0.0	0.0	0.0	0.0	0.0
ELF1	1997	symbol	H. sapiens	1997	H. sapiens	ELF1	E74 like ETS transcription factor 1	ELF1 is a gene that encodes for a transcription factor called E74 like ETS transcription factor 1. This protein is mainly found in lymphoid cells and plays a role in regulating the transcription of various genes by acting as both an enhancer and a repressor. Alternative splicing of the gene results in the production of multiple transcript variants.	Research has shown that ELF1 plays a role in various diseases, including cancer and autoimmune disorders. In cancer, ELF1 has been found to be overexpressed in certain types of leukemia and lymphoma, and its inhibition has been shown to reduce tumor growth in preclinical models. In autoimmune disorders, ELF1 has been implicated in the regulation of immune cell function and the development of auto…	GO:0050860 negative regulation of T cell receptor signaling pathway;GO:0050858 negative regulation of antigen receptor-mediated signaling pathway;GO:0050856 regulation of T cell receptor signaling pathway		Transcription factors:Helix-turn-helix domains; Predicted intracellular proteins	Nucleoplasm (Supported)		(M234)PID IL2 STAT5 PATHWAY; (M92)PID ANGIOPOIETIN RECEPTOR PATHWAY; (M279)PID RB 1PATHWAY	(M5911)HALLMARK INTERFERON ALPHA RESPONSE; (M5906)HALLMARK ESTROGEN RESPONSE EARLY	0.0	0.0	0.0	0.0	0.0	0.0	0.0	0.0	0.0	0.0	0.0	0.0	0.0	0.0	0.0	0.0	0.0	0.0	0.0	0.0
ENO2	2026	symbol	H. sapiens	2026	H. sapiens	ENO2	enolase 2	ENO2 is a gene that encodes for one of the three enolase isoenzymes found in mammals. This specific isoenzyme is a homodimer and is primarily found in mature neurons and cells of neuronal origin. During development in rats and primates, there is a switch from alpha enolase to gamma enolase in neural tissue.	ENO2 has been implicated in several diseases, including neurodegenerative disorders such as Alzheimer's disease and Parkinson's disease. Studies have shown that ENO2 expression is increased in the brains of patients with Alzheimer's disease, and that it may play a role in the formation of amyloid plaques. Additionally, ENO2 has been found to be upregulated in certain types of cancer, including gl…	GO:0006735 NADH regeneration;GO:0061621 canonical glycolysis;GO:0061718 glucose catabolic process to pyruvate		ENZYME proteins:Lyases; Predicted intracellular proteins; Candidate cardiovascular disease genes; Enzymes; Cancer-related genes:Candidate cancer biomarkers	Cytosol;Plasma membrane (Enhanced)	2-Phosphoglycolic Acid		(M5935)HALLMARK FATTY ACID METABOLISM; (M5941)HALLMARK UV RESPONSE UP; (M5902)HALLMARK APOPTOSIS	0.0	0.0	1.0	0.0	0.0	0.0	0.0	0.0	0.0	0.0	0.0	0.0	0.0	0.0	0.0	0.0	0.0	0.0	0.0	0.0
LOC103021295	103021295	Gene_ID	H. sapiens	103021295	H. sapiens	LOC103021295	uncharacterized LOC103021295										0.0	0.0	0.0	0.0	0.0	0.0	0.0	0.0	0.0	0.0	0.0	0.0	0.0	0.0	0.0	0.0	0.0	0.0	0.0	0.0
LKAAEAR1	198437	symbol	H. sapiens	198437	H. sapiens	LKAAEAR1	LKAAEAR motif containing 1	LKAAEAR1 is a human gene that encodes a protein containing a LKAAEAR motif. The function of this gene is not well understood, but it has been suggested to play a role in cellular signaling pathways. The protein is expressed in various tissues, including the brain, heart, and liver. Mutations in this gene have been associated with certain types of cancer, including breast and lung cancer. Further …	There is limited information available on the disease implications of LKAAEAR1, and no targeted drug discovery efforts have been reported for this gene. However, mutations in LKAAEAR1 have been associated with certain types of cancer, including breast and lung cancer. In breast cancer, LKAAEAR1 mutations have been found to be more common in patients with triple-negative breast cancer, which is a …			Predicted intracellular proteins	Nucleoplasm (Approved)				0.0	0.0	0.0	0.0	0.0	0.0	0.0	0.0	0.0	0.0	0.0	0.0	0.0	0.0	0.0	0.0	0.0	0.0	0.0	0.0
FLJ37035						None	None	None	None	None	None	None	None	None	None	None	nan	nan	nan	nan	nan	nan	nan	nan	nan	nan	nan	nan	nan	nan	nan	nan	nan	nan	nan	nan
ART3	419	symbol	H. sapiens	419	H. sapiens	ART3	ADP-ribosyltransferase 3 (inactive)	ART3 is a gene that encodes for an arginine-specific ADP-ribosyltransferase, which is an enzyme that modifies proteins by adding or removing ADP-ribose to an arginine residue. This modification regulates the function of the modified protein. The gene has multiple transcript variants that encode for different isoforms of the enzyme. A pseudogene for ADP-ribosyltransferase is also located on chromo…	Research on ART3 has shown its involvement in various diseases, including cancer, inflammation, and autoimmune disorders. In cancer, ART3 has been found to play a role in tumor growth and metastasis, making it a potential target for cancer therapy. In autoimmune disorders, ART3 has been implicated in the regulation of immune responses, and its inhibition has been shown to reduce disease severity …			Enzymes; Predicted intracellular proteins; ENZYME proteins:Transferases	End piece;Principal piece (Approved)			(M5951)HALLMARK SPERMATOGENESIS	0.0	0.0	0.0	0.0	0.0	0.0	0.0	0.0	0.0	0.0	0.0	0.0	0.0	0.0	0.0	0.0	0.0	0.0	0.0	0.0
SAMD4A	23034	symbol	H. sapiens	23034	H. sapiens	SAMD4A	sterile alpha motif domain containing 4A	SAMD4A is a human gene that contains sterile alpha motifs (SAMs) which are part of an RNA-binding domain. SAMD4A functions as a posttranscriptional regulator by binding to an RNA sequence motif known as the Smaug recognition element. This element was named after the Drosophila Smaug protein. SAMD4A is involved in regulating mRNA stability and translation, and has been implicated in various cellul…	Mutations in SAMD4A have been associated with various diseases including cancer and intellectual disability. SAMD4A has been found to be downregulated in several types of cancer, including breast, lung, and colon cancer, suggesting a potential tumor suppressor role. Targeted drug discovery efforts for SAMD4A are currently underway, with a focus on developing small molecule inhibitors that can sel…	GO:0000289 nuclear-transcribed mRNA poly(A) tail shortening;GO:0000288 nuclear-transcribed mRNA catabolic process, deadenylation-dependent decay;GO:0000956 nuclear-transcribed mRNA catabolic process		Predicted intracellular proteins	Cell Junctions (Approved); Additional: Cytosol				0.0	0.0	0.0	0.0	0.0	0.0	0.0	0.0	0.0	0.0	0.0	0.0	0.0	0.0	0.0	1.0	0.0	0.0	0.0	0.0
MUC3A	4584	symbol	H. sapiens	4584	H. sapiens	MUC3A	mucin 3A, cell surface associated	MUC3A is a human gene that encodes for a glycoprotein called mucin 3A, which is found on the surface of cells. Mucins are important for protecting and lubricating the body's tissues, and MUC3A is one of several mucin genes that encode for glycoproteins with repeated sequences of serine and threonine residues that are heavily glycosylated. Some mucins are secreted, while others are membrane-bound,…	There is limited information available on the disease implications of MUC3A. However, mutations in other mucin genes have been associated with various diseases, including cancer, cystic fibrosis, and inflammatory bowel disease. Targeted drug discovery efforts for mucin-related diseases have focused on developing inhibitors of mucin production or targeting the interactions between mucins and their…			Predicted intracellular proteins	Cell Junctions (Uncertain)		(M5880)NABA ECM AFFILIATED; (M5885)NABA MATRISOME ASSOCIATED; (M5889)NABA MATRISOME		0.0	0.0	0.0	0.0	0.0	0.0	0.0	0.0	0.0	0.0	0.0	0.0	0.0	0.0	0.0	0.0	0.0	0.0	0.0	0.0
MDGA1	266727	symbol	H. sapiens	266727	H. sapiens	MDGA1	MAM domain containing glycosylphosphatidylinositol anchor 1	MDGA1 is a gene that encodes a glycosylphosphatidylinositol (GPI)-anchored cell surface glycoprotein that is mainly expressed in the developing nervous system. The mature protein has several cell adhesion molecule-like domains, six Ig-like domains, a single fibronectin type III domain, a MAM domain, and a C-terminal GPI-anchoring site. Studies in other mammals suggest that this protein plays a ro…	MDGA1 has been implicated in several psychiatric disorders, including bipolar disorder and schizophrenia. Genome-wide association studies have identified single nucleotide polymorphisms (SNPs) in the MDGA1 gene that are associated with an increased risk of developing these disorders. Targeted drug discovery efforts for MDGA1 are still in the early stages, but there is potential for developing dru…	GO:0099179 regulation of synaptic membrane adhesion;GO:0021527 spinal cord association neuron differentiation;GO:0021516 dorsal spinal cord development		Predicted intracellular proteins	Plasma membrane (Supported); Additional: Golgi apparatus			(M5916)HALLMARK APICAL SURFACE	0.0	0.0	0.0	0.0	0.0	0.0	0.0	0.0	0.0	0.0	0.0	0.0	0.0	0.0	0.0	0.0	0.0	0.0	0.0	0.0
CCDC102B	79839	symbol	H. sapiens	79839	H. sapiens	CCDC102B	coiled-coil domain containing 102B	The CCDC102B gene encodes a protein that contains a coiled-coil domain, which is a structural motif involved in protein-protein interactions. The function of this protein is not well understood, but it has been suggested to play a role in cell division and differentiation. Mutations in this gene have been associated with various diseases, including cancer and developmental disorders. The expressi…	There is limited information available on the disease implications of CCDC102B mutations. However, some studies have suggested that mutations in this gene may be associated with various types of cancer, including breast cancer and lung cancer. Additionally, mutations in CCDC102B have been linked to developmental disorders such as intellectual disability and autism spectrum disorder. As of now, th…	GO:0010457 centriole-centriole cohesion;GO:0007098 centrosome cycle;GO:0031023 microtubule organizing center organization		Predicted intracellular proteins					0.0	0.0	0.0	0.0	0.0	0.0	0.0	0.0	0.0	0.0	0.0	0.0	0.0	0.0	0.0	0.0	0.0	0.0	0.0	0.0
GZMA	3001	symbol	H. sapiens	3001	H. sapiens	GZMA	granzyme A	GZMA, also known as granzyme A, is a serine protease that is specific to T cells and natural killer cells. It plays a crucial role in the lysis of target cells by these immune cells, which recognize and bind to cells bearing non-self antigens, such as those produced by intracellular pathogens. GZMA is thought to be a common component necessary for the cytotoxic activity of T cells and natural kil…	GZMA has been implicated in various diseases, including viral infections, autoimmune diseases, and cancer. In viral infections, GZMA is involved in the clearance of infected cells by inducing apoptosis. In autoimmune diseases, GZMA has been shown to contribute to tissue damage by promoting the destruction of self-antigen-bearing cells. In cancer, GZMA is thought to play a role in tumor surveillan…	GO:0032078 negative regulation of endodeoxyribonuclease activity;GO:0032076 negative regulation of deoxyribonuclease activity;GO:1902483 cytotoxic T cell pyroptotic cell death		ENZYME proteins:Hydrolases; Enzymes; Peptidases:Serine-type peptidases; Predicted secreted proteins			(M54)PID IL12 2PATHWAY	(M5913)HALLMARK INTERFERON GAMMA RESPONSE; (M5921)HALLMARK COMPLEMENT; (M5950)HALLMARK ALLOGRAFT REJECTION	0.0	0.0	0.0	0.0	0.0	0.0	0.0	0.0	0.0	1.0	1.0	0.0	1.0	0.0	0.0	1.0	0.0	0.0	0.0	0.0
NECAB2	54550	symbol	H. sapiens	54550	H. sapiens	NECAB2	N-terminal EF-hand calcium binding protein 2	NECAB2 is a gene that encodes for a neuronal calcium-binding protein. This protein binds to and affects the function of two receptors, the adenosine A(2A) receptor and the metabotropic glutamate receptor type 5. The exact role of NECAB2 in these processes is not fully understood, but it is believed to play a role in regulating calcium signaling in neurons. This gene may have implications in neuro…	There is limited information available on the disease implications of NECAB2. However, studies have suggested that this gene may be involved in the pathogenesis of neurological disorders such as Parkinson's disease and schizophrenia. Targeted drug discovery efforts for NECAB2 are still in the early stages, but there is potential for this gene to be a therapeutic target for these disorders. Curren…	GO:1904021 negative regulation of G protein-coupled receptor internalization;GO:0060168 positive regulation of adenosine receptor signaling pathway;GO:0060167 regulation of adenosine receptor signaling pathway		Predicted intracellular proteins					1.0	0.0	0.0	0.0	0.0	0.0	0.0	0.0	0.0	0.0	0.0	0.0	0.0	0.0	0.0	0.0	0.0	0.0	0.0	0.0
FKBP5	2289	symbol	H. sapiens	2289	H. sapiens	FKBP5	FKBP prolyl isomerase 5	FKBP5 is a gene that encodes a protein belonging to the immunophilin protein family. This protein acts as a cis-trans prolyl isomerase and binds to immunosuppressants FK506 and rapamycin. It is involved in immunoregulation and basic cellular processes related to protein folding and trafficking. FKBP5 is thought to mediate calcineurin inhibition and interacts with mature hetero-oligomeric progeste…	FKBP5 has been implicated in several diseases, including depression, anxiety disorders, post-traumatic stress disorder (PTSD), and schizophrenia. Studies have shown that genetic variations in FKBP5 are associated with an increased risk of developing these disorders. Additionally, FKBP5 has been found to play a role in the regulation of the hypothalamic-pituitary-adrenal (HPA) axis, which is invol…	GO:0042220 response to cocaine;GO:0061077 chaperone-mediated protein folding;GO:0043279 response to alkaloid		Predicted intracellular proteins; Human disease related genes:Other diseases:Mental and behavioural disorders; ENZYME proteins:Isomerase; Enzymes; Cancer-related genes:Candidate cancer biomarkers	Nucleoplasm (Approved); Additional: Cytosol;Nucleoli fibrillar center		(M115)PID REG GR PATHWAY	(M5908)HALLMARK ANDROGEN RESPONSE; (M5906)HALLMARK ESTROGEN RESPONSE EARLY; (M5907)HALLMARK ESTROGEN RESPONSE LATE	0.0	1.0	0.0	0.0	0.0	0.0	0.0	0.0	0.0	1.0	0.0	0.0	0.0	0.0	0.0	0.0	0.0	0.0	0.0	0.0
CTTN	2017	symbol	H. sapiens	2017	H. sapiens	CTTN	cortactin	The CTTN gene, also known as cortactin, is associated with breast cancer and squamous cell carcinomas of the head and neck. The protein encoded by this gene is found in the cytoplasm and in areas where cells come into contact with their substrates. The gene has two functions: regulating interactions between components of adherens-type junctions and organizing the cytoskeleton and cell adhesion st…	The CTTN gene has been identified as a potential therapeutic target for breast cancer and squamous cell carcinomas of the head and neck. Several drug discovery efforts have focused on developing inhibitors of the protein encoded by this gene, with the goal of preventing tumor cell invasion and metastasis. One example is the drug dasatinib, which targets multiple tyrosine kinases including cortact…	GO:0006930 substrate-dependent cell migration, cell extension;GO:0097062 dendritic spine maintenance;GO:0006929 substrate-dependent cell migration		Cancer-related genes:Mutational cancer driver genes; Predicted intracellular proteins	Plasma membrane;Vesicles (Supported); Additional: Golgi apparatus		(M251)PID SYNDECAN 3 PATHWAY; (M266)PID NCADHERIN PATHWAY; (M156)PID ECADHERIN NASCENT AJ PATHWAY	(M5893)HALLMARK MITOTIC SPINDLE	0.0	0.0	0.0	0.0	0.0	1.0	0.0	0.0	0.0	0.0	0.0	0.0	0.0	0.0	0.0	0.0	1.0	1.0	0.0	0.0
TREM1	54210	symbol	H. sapiens	54210	H. sapiens	TREM1	triggering receptor expressed on myeloid cells 1	The TREM1 gene encodes a receptor found on myeloid cells that amplifies inflammatory responses triggered by bacterial and fungal infections. This receptor stimulates the release of pro-inflammatory chemokines and cytokines, as well as increased surface expression of cell activation markers. Different isoforms of the gene have been identified through alternative splicing.	The overexpression of TREM1 has been implicated in various inflammatory diseases, including sepsis, rheumatoid arthritis, and inflammatory bowel disease. As a result, TREM1 has become a target for drug discovery efforts aimed at developing therapies for these conditions. Several small molecule inhibitors of TREM1 have been developed and tested in preclinical studies, showing promising results in …	GO:0002367 cytokine production involved in immune response;GO:0070945 neutrophil-mediated killing of gram-negative bacterium;GO:0070942 neutrophil mediated cytotoxicity		CD markers; Predicted secreted proteins	Golgi apparatus (Approved)	D-tartaric acid			0.0	0.0	0.0	0.0	0.0	0.0	1.0	0.0	0.0	0.0	0.0	0.0	1.0	0.0	0.0	0.0	0.0	0.0	0.0	0.0
S100A9	6280	symbol	H. sapiens	6280	H. sapiens	S100A9	S100 calcium binding protein A9	S100A9 is a protein that belongs to the S100 family of proteins and contains two EF-hand calcium-binding motifs. S100 proteins are involved in regulating various cellular processes such as cell cycle progression and differentiation. S100A9 is found in the cytoplasm and/or nucleus of many different types of cells. It may function in inhibiting casein kinase and has been associated with the disease…	S100A9 has been implicated in various diseases, including cancer, inflammation, and autoimmune disorders. In cancer, S100A9 has been shown to promote tumor growth and metastasis by inducing angiogenesis and suppressing immune responses. Inflammation and autoimmune disorders, such as rheumatoid arthritis and psoriasis, are characterized by elevated levels of S100A9 in affected tissues. Targeted dr…	GO:0032119 sequestering of zinc ion;GO:0035606 peptidyl-cysteine S-trans-nitrosylation;GO:0070488 neutrophil aggregation		Predicted secreted proteins; Predicted intracellular proteins; Cancer-related genes:Candidate cancer biomarkers	Cytosol;Intermediate filaments;Plasma membrane (Supported)	Calcium; Zinc; Zinc acetate; Zinc chloride; Zinc sulfate, unspecified form	(M264)PID TOLL ENDOGENOUS PATHWAY; (M5883)NABA SECRETED FACTORS; (M5885)NABA MATRISOME ASSOCIATED	(M5907)HALLMARK ESTROGEN RESPONSE LATE; (M5921)HALLMARK COMPLEMENT	1.0	0.0	0.0	0.0	1.0	0.0	0.0	0.0	0.0	0.0	1.0	0.0	1.0	1.0	0.0	0.0	0.0	0.0	0.0	0.0
CD180	4064	symbol	H. sapiens	4064	H. sapiens	CD180	CD180 molecule	CD180 is a gene that codes for a cell surface molecule consisting of extracellular leucine-rich repeats (LRR) and a short cytoplasmic tail. This molecule is part of a cell surface receptor complex called RP105/MD-1, which is associated with a molecule called MD-1. RP105/MD1, in conjunction with TLR4, controls B cell recognition and signaling of lipopolysaccharide (LPS), a membrane constituent of …	Research on CD180 has primarily focused on its role in immune response and inflammation. Studies have shown that CD180 is involved in the recognition and response to bacterial infections, and dysregulation of CD180 signaling has been implicated in various autoimmune diseases, such as rheumatoid arthritis and lupus. Targeted drug discovery efforts have focused on developing drugs that modulate CD1…	GO:0002322 B cell proliferation involved in immune response;GO:0031666 positive regulation of lipopolysaccharide-mediated signaling pathway;GO:0031664 regulation of lipopolysaccharide-mediated signaling pathway		CD markers	Plasma membrane (Approved); Additional: Mitotic spindle;Nucleoli;Nucleoplasm				0.0	0.0	0.0	0.0	0.0	0.0	0.0	0.0	0.0	0.0	0.0	0.0	0.0	0.0	0.0	0.0	0.0	0.0	0.0	0.0
S100A8	6279	symbol	H. sapiens	6279	H. sapiens	S100A8	S100 calcium binding protein A8	S100A8 is a protein that belongs to the S100 family of proteins and contains two EF-hand calcium-binding motifs. S100 proteins are involved in regulating various cellular processes such as cell cycle progression and differentiation. S100A8 is found in the cytoplasm and/or nucleus of many different types of cells. It may function as an inhibitor of casein kinase and as a cytokine. The S100 gene fa…	S100A8 has been implicated in various diseases, including cancer, inflammatory disorders, and infectious diseases. In cancer, S100A8 has been shown to promote tumor growth and metastasis, and its expression is associated with poor prognosis in several types of cancer. In inflammatory disorders, S100A8 is involved in the recruitment and activation of immune cells, leading to tissue damage. In infe…	GO:0032119 sequestering of zinc ion;GO:0070488 neutrophil aggregation;GO:0017014 protein nitrosylation		Predicted secreted proteins; Predicted intracellular proteins; Cancer-related genes:Candidate cancer biomarkers	Intermediate filaments (Supported); Additional: Cytosol	Calcium; Zinc; Copper; Zinc acetate; Zinc chloride; Zinc sulfate, unspecified form	(M264)PID TOLL ENDOGENOUS PATHWAY; (M5883)NABA SECRETED FACTORS; (M5885)NABA MATRISOME ASSOCIATED		1.0	0.0	0.0	0.0	1.0	0.0	0.0	0.0	0.0	0.0	1.0	0.0	1.0	1.0	0.0	0.0	0.0	0.0	0.0	0.0
PTGES3L	100885848	symbol	H. sapiens	100885848	H. sapiens	PTGES3L	prostaglandin E synthase 3 like	PTGES3L is a human gene that is predicted to have Hsp90 protein binding activity and chaperone binding activity. It is also predicted to be involved in chaperone-mediated protein complex assembly and protein folding. The gene is expected to be active in both the cytosol and nucleus. This information is provided by the Alliance of Genome Resources as of April 2022.	Unfortunately, there is currently limited information available on the disease implications and targeted drug discovery efforts for PTGES3L. This is likely due to the fact that the gene is relatively understudied and its exact function and role in disease pathogenesis are not well understood. As a result, there are currently no drugs on the market that specifically target PTGES3L. However, given …	GO:0051131 chaperone-mediated protein complex assembly;GO:0006457 protein folding;GO:0051604 protein maturation		Predicted intracellular proteins					0.0	0.0	0.0	0.0	0.0	0.0	0.0	0.0	0.0	1.0	0.0	0.0	0.0	0.0	0.0	0.0	0.0	0.0	0.0	0.0
ACBD7	414149	symbol	H. sapiens	414149	H. sapiens	ACBD7	acyl-CoA binding domain containing 7	ACBD7 is a human gene that is predicted to have the ability to bind to fatty-acyl-CoA and lipids. The gene is categorized as acyl-CoA binding domain containing 7. The information about this gene is provided by the Alliance of Genome Resources in April 2022.	There is limited information available on the disease implications of ACBD7. However, some studies have suggested that mutations in this gene may be associated with certain types of cancer, including breast cancer and hepatocellular carcinoma. Targeted drug discovery efforts for ACBD7 are also limited, as the function of this gene is not well understood. However, some researchers are exploring th…	GO:0006631 fatty acid metabolic process;GO:0032787 monocarboxylic acid metabolic process;GO:0019752 carboxylic acid metabolic process		Predicted intracellular proteins	Cytosol;Vesicles (Approved)				0.0	0.0	0.0	0.0	0.0	0.0	0.0	0.0	0.0	0.0	0.0	0.0	0.0	0.0	0.0	0.0	0.0	0.0	0.0	0.0
C12orf75	387882	symbol	H. sapiens	387882	H. sapiens	C12orf75	chromosome 12 open reading frame 75	The human gene C12orf75, also known as chromosome 12 open reading frame 75, is located on chromosome 12 and encodes a protein of unknown function. The gene is expressed in various tissues, including the brain, heart, and liver. Mutations in C12orf75 have been associated with a rare genetic disorder called autosomal recessive spastic ataxia of Charlevoix-Saguenay (ARSACS), which is characterized b…	Mutations in the C12orf75 gene have been linked to the development of autosomal recessive spastic ataxia of Charlevoix-Saguenay (ARSACS), a rare neurodegenerative disorder that primarily affects the cerebellum and spinal cord. Currently, there are no targeted drug therapies available for ARSACS, and treatment is mainly supportive and symptomatic. However, research efforts are underway to identify…			Predicted intracellular proteins	Vesicles (Approved)				0.0	0.0	0.0	0.0	0.0	0.0	0.0	0.0	0.0	0.0	0.0	0.0	0.0	0.0	0.0	0.0	0.0	0.0	0.0	0.0
SNX3	8724	symbol	H. sapiens	8724	H. sapiens	SNX3	sorting nexin 3	SNX3 is a gene that belongs to the sorting nexin family and encodes a protein that interacts with phosphatidylinositol-3-phosphate. This protein is involved in intracellular trafficking and does not contain a coiled coil region like most family members. Alternative splicing of this gene results in multiple transcript variants that encode distinct isoforms. A pseudogene of this gene is present on …	There is limited information available on the disease implications of SNX3. However, recent studies have suggested that SNX3 may play a role in the pathogenesis of Alzheimer's disease. Specifically, SNX3 has been shown to interact with amyloid precursor protein (APP), a protein that is involved in the formation of amyloid plaques in the brain, a hallmark of Alzheimer's disease. Targeted drug disc…	GO:0070676 intralumenal vesicle formation;GO:2000642 negative regulation of early endosome to late endosome transport;GO:0022615 protein to membrane docking		Disease related genes; Potential drug targets; Predicted intracellular proteins; Transporters		S,S-(2-Hydroxyethyl)Thiocysteine			0.0	0.0	0.0	0.0	0.0	0.0	1.0	0.0	1.0	0.0	0.0	1.0	0.0	0.0	0.0	1.0	0.0	1.0	0.0	0.0
SDHAF4	135154	symbol	H. sapiens	135154	H. sapiens	SDHAF4	succinate dehydrogenase complex assembly factor 4	SDHAF4 is a human gene that is involved in cellular respiration and the assembly of mitochondrial respiratory chain complex II. It is predicted to have enzyme activator activity and is located in the mitochondrial matrix. The gene is predicted to be active in the mitochondrion.	Mutations in the SDHAF4 gene have been associated with mitochondrial complex II deficiency, a rare genetic disorder that affects the function of the mitochondrial respiratory chain. This can lead to a wide range of symptoms, including developmental delay, muscle weakness, seizures, and metabolic abnormalities. There are currently no targeted drug discovery efforts specifically for SDHAF4, but res…	GO:0034552 respiratory chain complex II assembly;GO:0034553 mitochondrial respiratory chain complex II assembly;GO:0006099 tricarboxylic acid cycle		Predicted intracellular proteins	Mitochondria (Approved); Additional: Nucleoplasm				0.0	0.0	1.0	1.0	0.0	0.0	0.0	0.0	0.0	1.0	0.0	0.0	0.0	0.0	0.0	0.0	0.0	0.0	0.0	0.0
KDELR3	11015	symbol	H. sapiens	11015	H. sapiens	KDELR3	KDEL endoplasmic reticulum protein retention receptor 3	The KDELR3 gene belongs to the KDEL endoplasmic reticulum protein retention receptor family, which is responsible for the retrieval of resident soluble proteins from the cis-Golgi or pre-Golgi compartment in animal cells. This process is dependent on a C-terminal tetrapeptide signal, usually lys-asp-glu-leu (KDEL) in animal cells. The receptor encoded by the KDELR3 gene recognizes and binds the t…	There is limited information available on the disease implications of the KDELR3 gene. However, some studies have suggested that it may play a role in cancer progression and metastasis. Targeted drug discovery efforts for this gene are also limited, but some studies have explored the potential of using KDEL receptor antagonists as a therapeutic strategy for cancer treatment. One example of a succ…	GO:0006621 protein retention in ER lumen;GO:0035437 maintenance of protein localization in endoplasmic reticulum;GO:0072595 maintenance of protein localization in organelle			Endoplasmic reticulum (Supported)			(M5922)HALLMARK UNFOLDED PROTEIN RESPONSE; (M5891)HALLMARK HYPOXIA; (M5937)HALLMARK GLYCOLYSIS	0.0	1.0	0.0	0.0	0.0	0.0	0.0	0.0	0.0	0.0	0.0	0.0	0.0	0.0	0.0	0.0	0.0	1.0	0.0	0.0
TTC28	23331	symbol	H. sapiens	23331	H. sapiens	TTC28	tetratricopeptide repeat domain 28	TTC28, or tetratricopeptide repeat domain 28, is a human gene that plays a role in regulating the mitotic cell cycle and has kinase binding activity. It is located in the midbody, a structure that forms during cell division and is involved in the separation of daughter cells. The gene's function and location suggest that it may be important for proper cell division and proliferation. This informa…	There is limited information available on the disease implications of TTC28. However, mutations in this gene have been associated with a rare genetic disorder called Bardet-Biedl syndrome (BBS), which is characterized by obesity, retinal degeneration, polydactyly, and other symptoms. Additionally, TTC28 has been implicated in the development of certain cancers, including breast cancer and gliobla…	GO:0051301 cell division;GO:0007346 regulation of mitotic cell cycle;GO:0051726 regulation of cell cycle		Predicted intracellular proteins	Cytokinetic bridge;Microtubules;Mitotic spindle (Approved); Additional: Cytosol				0.0	0.0	0.0	0.0	0.0	0.0	0.0	0.0	0.0	0.0	0.0	0.0	0.0	0.0	0.0	0.0	0.0	0.0	0.0	0.0
RHBDL3	162494	symbol	H. sapiens	162494	H. sapiens	RHBDL3	rhomboid like 3	RHBDL3 is a human gene that is predicted to encode a protein with serine-type endopeptidase activity and is involved in proteolysis. It is also predicted to be an integral component of the membrane. The function of this gene is not yet fully understood, but it may play a role in the regulation of protein processing and turnover. Further research is needed to fully elucidate the function of RHBDL3…	There is limited information available on the disease implications of RHBDL3. However, recent studies have suggested that this gene may be involved in the pathogenesis of certain cancers, including breast cancer and glioblastoma. Targeted drug discovery efforts for RHBDL3 are still in the early stages, but there is potential for the development of novel therapeutics that target this gene. Current…	GO:0006508 proteolysis;GO:0019538 protein metabolic process;GO:0043170 macromolecule metabolic process		ENZYME proteins:Hydrolases; Enzymes; Peptidases:Serine-type peptidases					0.0	0.0	0.0	0.0	0.0	0.0	0.0	0.0	0.0	0.0	0.0	0.0	0.0	0.0	0.0	0.0	0.0	0.0	0.0	0.0
NUPR1	26471	symbol	H. sapiens	26471	H. sapiens	NUPR1	nuclear protein 1, transcriptional regulator	NUPR1, also known as nuclear protein 1, transcriptional regulator, is a gene that plays a role in various cellular processes, including regulation of cellular catabolic process, generation of precursor metabolites and energy, and programmed cell death. It enables DNA binding activity and transcription coactivator activity and acts upstream or within negative regulation of the cell cycle. NUPR1 is…	NUPR1 has been implicated in various diseases, including cancer, diabetes, and cardiovascular disease. In cancer, NUPR1 has been shown to promote tumor growth and metastasis, making it a potential target for cancer therapy. Several drug discovery efforts have focused on targeting NUPR1, including the development of small molecule inhibitors and monoclonal antibodies. One example of a successful d…	GO:1903862 positive regulation of oxidative phosphorylation;GO:1904691 negative regulation of type B pancreatic cell proliferation;GO:2000194 regulation of female gonad development		Predicted intracellular proteins	Nucleoplasm (Supported); Additional: Cytokinetic bridge			(M5924)HALLMARK MTORC1 SIGNALING; (M5939)HALLMARK P53 PATHWAY	1.0	0.0	0.0	0.0	0.0	0.0	0.0	0.0	0.0	0.0	0.0	0.0	0.0	1.0	0.0	1.0	0.0	0.0	0.0	0.0
SRPK1	6732	symbol	H. sapiens	6732	H. sapiens	SRPK1	SRSF protein kinase 1	SRPK1 is a gene that encodes a protein kinase that is specific for the SR family of splicing factors. The protein is found in both the nucleus and cytoplasm and is believed to play a role in regulating both constitutive and alternative splicing by controlling the intracellular localization of splicing factors. Alternative splicing of this gene results in multiple transcript variants, and addition…	Research on SRPK1 has shown its involvement in various diseases, including cancer, Alzheimer's disease, and spinal muscular atrophy. In cancer, SRPK1 has been found to promote tumor growth and metastasis by regulating alternative splicing of genes involved in cell proliferation and invasion. Therefore, targeting SRPK1 has been proposed as a potential therapeutic strategy for cancer treatment. Sev…	GO:0035092 sperm DNA condensation;GO:0007289 spermatid nucleus differentiation;GO:0045070 positive regulation of viral genome replication	yes	Enzymes; Kinases:CMGC Ser/Thr protein kinases; Predicted intracellular proteins; ENZYME proteins:Transferases	Cytosol;Nucleoplasm (Supported); Additional: Plasma membrane			(M5926)HALLMARK MYC TARGETS V1	0.0	1.0	0.0	0.0	0.0	0.0	0.0	0.0	0.0	0.0	0.0	0.0	0.0	0.0	0.0	0.0	0.0	0.0	1.0	0.0
HIST1H2BK	85236	gene_synonym	H. sapiens	85236	H. sapiens	H2BC12	H2B clustered histone 12	H2BC12 is a replication-dependent histone that belongs to the histone H2B family. Histones are nuclear proteins that form the nucleosome structure of the chromosomal fiber in eukaryotes. H2BC12 is an antimicrobial protein with antibacterial and antifungal activity. It is found in the histone microcluster on chromosome 6p21.33. Two transcripts that encode the same protein have been identified for …	There is limited information available on the disease implications of H2BC12. However, research has shown that histones, including H2BC12, play a role in cancer development and progression. Targeted drug discovery efforts have focused on developing drugs that target histone modifications, such as histone deacetylase inhibitors, which have shown promise in the treatment of various cancers. Example…	GO:0002227 innate immune response in mucosa;GO:0002385 mucosal immune response;GO:0002251 organ or tissue specific immune response		Predicted intracellular proteins	Nucleoplasm (Approved); Additional: Cytosol			(M5901)HALLMARK G2M CHECKPOINT	0.0	1.0	0.0	0.0	0.0	0.0	1.0	0.0	0.0	0.0	0.0	0.0	0.0	0.0	0.0	0.0	0.0	0.0	0.0	0.0
SH2D3A	10045	symbol	H. sapiens	10045	H. sapiens	SH2D3A	SH2 domain containing 3A	SH2D3A is a human gene that is predicted to have guanyl-nucleotide exchange factor activity and phosphotyrosine residue binding activity. It is also predicted to be involved in positive regulation of peptidyl-serine phosphorylation. The gene's function is not fully understood, but it may play a role in cell signaling pathways.	There is limited information available on the disease implications of SH2D3A. However, some studies have suggested that mutations in this gene may be associated with certain types of cancer, including breast cancer and hepatocellular carcinoma. Targeted drug discovery efforts for SH2D3A are also limited, as its function is not fully understood. However, some studies have suggested that targeting …	GO:0007254 JNK cascade;GO:0000165 MAPK cascade;GO:0007264 small GTPase-mediated signal transduction		Predicted intracellular proteins	Microtubules (Approved); Additional: Cytokinetic bridge;Nucleoplasm				0.0	0.0	0.0	0.0	0.0	0.0	0.0	0.0	0.0	0.0	0.0	0.0	0.0	0.0	0.0	0.0	0.0	0.0	0.0	0.0
MAN1C1	57134	symbol	H. sapiens	57134	H. sapiens	MAN1C1	mannosidase alpha class 1C member 1	The human gene MAN1C1 is predicted to encode a protein that has mannosyl-oligosaccharide 1,2-alpha-mannosidase activity and is involved in N-glycan processing. It is located in extracellular exosomes, which are small vesicles that are released by cells and play a role in intercellular communication. The function of this gene is not fully understood, but it may be involved in the modification of g…	There is limited information available on the disease implications of MAN1C1. However, mutations in this gene have been associated with developmental disorders such as intellectual disability and autism spectrum disorder. Targeted drug discovery efforts for MAN1C1 are also limited, as the function of the protein encoded by this gene is not fully understood. There are currently no drugs on the mar…	GO:1904381 Golgi apparatus mannose trimming;GO:0036507 protein demannosylation;GO:0036508 protein alpha-1,2-demannosylation		ENZYME proteins:Hydrolases; Enzymes; Predicted intracellular proteins	Nucleoplasm;Vesicles (Uncertain)				0.0	0.0	1.0	0.0	0.0	0.0	0.0	0.0	0.0	0.0	0.0	0.0	1.0	0.0	0.0	0.0	0.0	1.0	0.0	0.0
ATE1-AS1	100130887	gene_synonym	H. sapiens	100130887	H. sapiens	ATE1OSP	ATE1 opposite strand, pseudogene										0.0	0.0	0.0	0.0	0.0	0.0	0.0	0.0	0.0	0.0	0.0	0.0	0.0	0.0	0.0	0.0	0.0	0.0	0.0	0.0
ANKEF1	63926	symbol	H. sapiens	63926	H. sapiens	ANKEF1	ankyrin repeat and EF-hand domain containing 1	ANKEF1 is a human gene that encodes a protein containing ankyrin repeat and EF-hand domains. It is predicted to have calcium ion binding activity. The function of ANKEF1 is not well understood, but it may play a role in calcium signaling pathways. The gene is located on chromosome 10 and has been associated with certain diseases, including breast cancer and schizophrenia. Further research is need…	There is limited information available on the disease implications of ANKEF1. However, some studies have suggested that ANKEF1 may be involved in breast cancer. For example, one study found that ANKEF1 expression was significantly higher in breast cancer tissues compared to normal breast tissues. Additionally, ANKEF1 has been identified as a potential biomarker for predicting the prognosis of bre…			Predicted intracellular proteins	Cytosol;Nucleoli fibrillar center;Plasma membrane (Approved)				0.0	0.0	0.0	0.0	0.0	0.0	0.0	0.0	0.0	0.0	0.0	0.0	0.0	0.0	0.0	0.0	0.0	0.0	0.0	0.0
LINC01272	100506115	gene_synonym	H. sapiens	100506115	H. sapiens	PELATON	plaque enriched lncRNA in atherosclerotic and inflammatory bowel macrophage regulation										0.0	0.0	0.0	0.0	0.0	0.0	0.0	0.0	0.0	0.0	0.0	0.0	0.0	0.0	0.0	0.0	0.0	0.0	0.0	0.0
FCGR2B	2213	symbol	H. sapiens	2213	H. sapiens	FCGR2B	Fc gamma receptor IIb	The FCGR2B gene encodes a protein that acts as a receptor for the Fc region of immunoglobulin gamma complexes. This protein is involved in the phagocytosis of immune complexes and regulates antibody production by B-cells. Variations in this gene may increase susceptibility to systemic lupus erythematosus (SLE), an autoimmune disease. Multiple transcript variants encoding different isoforms have b…	The FCGR2B gene has been implicated in several autoimmune diseases, including systemic lupus erythematosus (SLE), rheumatoid arthritis, and multiple sclerosis. In SLE, variations in this gene have been associated with increased susceptibility to the disease. Targeted drug discovery efforts have focused on developing therapies that modulate the activity of the FCGR2B protein. One approach has been…	GO:0001811 negative regulation of type I hypersensitivity;GO:0001797 negative regulation of type IIa hypersensitivity;GO:0001814 negative regulation of antibody-dependent cellular cytotoxicity		Human disease related genes:Immune system diseases:Allergies and autoimmune diseases; FDA approved drug targets:Biotech drugs; Cancer-related genes; Disease related genes; CD markers		Etanercept; Human immunoglobulin G; Abciximab; Tositumomab; Alemtuzumab; Antithymocyte immunoglobulin (rabbit); Palivizumab; Daclizumab; Bevacizumab; Sarilumab	(M7)PID FCER1 PATHWAY; (M10)PID BCR 5PATHWAY	(M5950)HALLMARK ALLOGRAFT REJECTION	1.0	0.0	0.0	0.0	0.0	1.0	0.0	0.0	0.0	0.0	0.0	1.0	1.0	0.0	0.0	0.0	0.0	0.0	0.0	0.0
TERT	7015	symbol	H. sapiens	7015	H. sapiens	TERT	telomerase reverse transcriptase	TERT, or telomerase reverse transcriptase, is a gene that encodes a protein component of the telomerase enzyme. Telomerase is responsible for maintaining the ends of telomeres, which are repetitive DNA sequences that protect the ends of chromosomes from degradation. Telomerase expression is normally repressed in postnatal somatic cells, leading to progressive shortening of telomeres and cellular …	TERT has been implicated in various diseases, particularly cancer. Upregulation of TERT expression and telomerase activity is a common feature of many cancer types, allowing cells to bypass senescence and maintain their proliferative capacity. Therefore, TERT is a potential target for cancer therapy. Several drugs targeting TERT or telomerase are currently in development, including small molecule…	GO:0140745 siRNA transcription;GO:1903618 regulation of transdifferentiation;GO:1903620 positive regulation of transdifferentiation		Human disease related genes:Cancers:Cancers of haematopoietic and lymphoid tissues; Human disease related genes:Other congenital disorders:Chromosomal abnormalities; Human disease related genes:Cancers:Skin cancers; Human disease related genes:Cancers:Cancers of the digestive system; ENZYME proteins:Transferases; Human disease related genes:Respiratory diseases:Lung diseases; Human disease relate…	Nucleoplasm (Supported); Additional: Cytosol;Nuclear speckles	Zidovudine; Grn163l; Tertomotide	(M143)PID IL2 PI3K PATHWAY; (M255)PID HIF1 TFPATHWAY; (M105)PID TELOMERASE PATHWAY		1.0	0.0	0.0	1.0	0.0	0.0	1.0	1.0	0.0	0.0	0.0	0.0	0.0	0.0	0.0	0.0	0.0	0.0	0.0	0.0
SYT7	9066	symbol	H. sapiens	9066	H. sapiens	SYT7	synaptotagmin 7	SYT7 is a gene that belongs to the synaptotagmin family and is involved in regulating membrane trafficking in synaptic transmission. It is similar to other family members that mediate calcium-dependent regulation. In rodents, a similar protein mediates hormone secretion and lysosome exocytosis. In humans, the expression of this gene has been linked to prostate cancer. Multiple isoforms of the gen…	Research on SYT7 has suggested its involvement in various diseases, including neurological disorders such as epilepsy and Parkinson's disease, as well as cancer. In particular, SYT7 has been identified as a potential therapeutic target for prostate cancer, as its expression is upregulated in prostate cancer cells. Targeted drug discovery efforts have focused on developing small molecule inhibitor…	GO:1990926 short-term synaptic potentiation;GO:1990927 calcium ion regulated lysosome exocytosis;GO:0070092 regulation of glucagon secretion		Predicted intracellular proteins					0.0	0.0	0.0	0.0	0.0	0.0	0.0	0.0	0.0	0.0	0.0	1.0	0.0	0.0	0.0	0.0	0.0	0.0	0.0	0.0
FAM83G	644815	symbol	H. sapiens	644815	H. sapiens	FAM83G	family with sequence similarity 83 member G	FAM83G is a human gene that is predicted to have protein kinase binding activity and is involved in the BMP signaling pathway. It is located in both the cytosol and nucleus. This information is provided by the Alliance of Genome Resources as of April 2022.	There is limited information available on the disease implications of FAM83G. However, recent studies have suggested that FAM83G may play a role in the development and progression of certain types of cancer, including breast, lung, and liver cancer. Targeted drug discovery efforts for FAM83G are still in the early stages, but there is potential for the development of drugs that target this gene a…	GO:0030509 BMP signaling pathway;GO:0071772 response to BMP;GO:0071773 cellular response to BMP stimulus		Predicted intracellular proteins	Cytosol (Supported)				0.0	0.0	0.0	0.0	0.0	0.0	0.0	0.0	0.0	0.0	0.0	0.0	0.0	0.0	0.0	0.0	0.0	0.0	0.0	0.0
KIFC3	3801	symbol	H. sapiens	3801	H. sapiens	KIFC3	kinesin family member C3	KIFC3 is a gene that belongs to the kinesin-14 family of microtubule motors. These motors play a crucial role in the formation, maintenance, and remodeling of the bipolar mitotic spindle. The protein encoded by KIFC3 has cytoplasmic functions in interphase cells and may also be involved in the final stages of cytokinesis. Alternative splicing of KIFC3 results in multiple transcript variants that …	There is limited information available on the disease implications of KIFC3. However, studies have shown that mutations in other kinesin-14 family members can lead to developmental disorders and cancer. Therefore, it is possible that mutations in KIFC3 may also be associated with similar diseases. As of now, there are no targeted drug discovery efforts specifically for KIFC3. However, there are o…	GO:0045218 zonula adherens maintenance;GO:0034334 adherens junction maintenance;GO:0090136 epithelial cell-cell adhesion		Cancer-related genes:Mutational cancer driver genes; Predicted intracellular proteins			(M232)PID ECADHERIN STABILIZATION PATHWAY	(M5909)HALLMARK MYOGENESIS	0.0	0.0	0.0	0.0	0.0	0.0	0.0	0.0	0.0	0.0	0.0	1.0	0.0	0.0	0.0	0.0	0.0	0.0	0.0	0.0
TLE2	7089	symbol	H. sapiens	7089	H. sapiens	TLE2	TLE family member 2, transcriptional corepressor	TLE2, also known as TLE family member 2, is a human gene that plays a role in transcription corepressor activity. It is involved in negative regulation of the canonical Wnt signaling pathway and negative regulation of transcription, DNA-templated. TLE2 is located in focal adhesion and nuclear body. This information is provided by the Alliance of Genome Resources as of April 2022.	There is limited information available on the disease implications of TLE2. However, studies have shown that TLE2 may play a role in the development and progression of certain cancers, including breast cancer and hepatocellular carcinoma. Targeted drug discovery efforts for TLE2 are also limited, but some studies have suggested that targeting TLE2 may be a potential therapeutic strategy for cance…	GO:0090090 negative regulation of canonical Wnt signaling pathway;GO:0030178 negative regulation of Wnt signaling pathway;GO:0060828 regulation of canonical Wnt signaling pathway		Predicted intracellular proteins	Nuclear bodies (Supported); Additional: Focal adhesion sites		(M223)PID BETA CATENIN NUC PATHWAY; (M5493)WNT SIGNALING		0.0	0.0	0.0	0.0	0.0	0.0	1.0	0.0	0.0	0.0	0.0	0.0	0.0	0.0	0.0	0.0	0.0	0.0	0.0	0.0
PEX11A	8800	symbol	H. sapiens	8800	H. sapiens	PEX11A	peroxisomal biogenesis factor 11 alpha	PEX11A is a gene that belongs to the PEX11 family and is involved in the regulation of peroxisome maintenance and proliferation. It encodes a membrane elongation factor that interacts with peroxisomal membrane protein 19 and may respond to external stimuli to increase the abundance of peroxisomes. The gene has multiple isoforms due to alternative splicing. Peroxisomes are organelles that play a c…	Mutations in the PEX11A gene have been associated with peroxisome biogenesis disorders, including Zellweger syndrome spectrum disorders (ZSDs). ZSDs are a group of rare genetic disorders that affect multiple organ systems and are characterized by the absence or dysfunction of peroxisomes. There are currently no targeted drug therapies for PEX11A-related disorders, and treatment is mainly supporti…	GO:0016557 peroxisome membrane biogenesis;GO:0044375 regulation of peroxisome size;GO:0016559 peroxisome fission		Transporters:Transporter channels and pores; Predicted intracellular proteins				(M5949)HALLMARK PEROXISOME; (M5948)HALLMARK BILE ACID METABOLISM; (M5906)HALLMARK ESTROGEN RESPONSE EARLY	0.0	0.0	0.0	0.0	0.0	0.0	0.0	0.0	0.0	0.0	0.0	0.0	0.0	0.0	0.0	0.0	0.0	0.0	0.0	0.0
HIST1H1C	3006	gene_synonym	H. sapiens	3006	H. sapiens	H1-2	H1.2 linker histone, cluster member	H1-2 is a gene that encodes a replication-dependent histone, which is a member of the histone H1 family. Histones are nuclear proteins that are responsible for the nucleosome structure of the chromosomal fiber in eukaryotes. H1-2 interacts with linker DNA between nucleosomes and functions in the compaction of chromatin into higher order structures. This gene is intronless and is found in the larg…	There is limited information available on the disease implications of H1-2 gene mutations. However, research has shown that alterations in histone proteins, including H1-2, can lead to changes in chromatin structure and gene expression, which can contribute to the development of various diseases, including cancer. Targeted drug discovery efforts for H1-2 are also limited, as it is a relatively un…	GO:0030261 chromosome condensation;GO:0045910 negative regulation of DNA recombination;GO:0006334 nucleosome assembly		Predicted intracellular proteins	Nucleoli rim;Nucleoplasm (Supported)			(M5939)HALLMARK P53 PATHWAY	0.0	0.0	0.0	0.0	0.0	0.0	0.0	0.0	0.0	0.0	0.0	0.0	0.0	0.0	0.0	0.0	0.0	0.0	0.0	0.0
HSD17B14	51171	symbol	H. sapiens	51171	H. sapiens	HSD17B14	hydroxysteroid 17-beta dehydrogenase 14	HSD17B14 is a human gene that encodes for the enzyme hydroxysteroid 17-beta dehydrogenase 14. This enzyme is primarily involved in the metabolism of steroids at the C17 position, as well as other substrates such as fatty acids, prostaglandins, and xenobiotics. The function of HSD17B14 is important in maintaining proper hormone levels and regulating various physiological processes. Mutations in th…	There is limited information available on the disease implications of HSD17B14 mutations, but studies have suggested that alterations in this gene may be associated with certain types of cancer, including breast, ovarian, and prostate cancer. As a result, there has been interest in developing targeted drug therapies that can inhibit the activity of HSD17B14 and potentially slow or prevent tumor g…	GO:0006706 steroid catabolic process;GO:0008202 steroid metabolic process;GO:0016042 lipid catabolic process		Enzymes; ENZYME proteins:Oxidoreductases; Predicted intracellular proteins				(M5908)HALLMARK ANDROGEN RESPONSE	0.0	0.0	0.0	0.0	0.0	0.0	0.0	0.0	0.0	0.0	0.0	0.0	0.0	0.0	0.0	0.0	0.0	0.0	0.0	0.0
CD48	962	symbol	H. sapiens	962	H. sapiens	CD48	CD48 molecule	CD48 is a gene that encodes a protein found on the surface of various immune cells, including lymphocytes, dendritic cells, and endothelial cells. It belongs to the CD2 subfamily of immunoglobulin-like receptors, which includes SLAM proteins. CD48 participates in activation and differentiation pathways in these cells, but it does not have a transmembrane domain. Instead, it is held at the cell su…	CD48 has been implicated in various diseases, including autoimmune disorders, cancer, and infectious diseases. In autoimmune disorders, CD48 has been shown to play a role in the activation and proliferation of T cells, which can contribute to the pathogenesis of diseases such as multiple sclerosis and rheumatoid arthritis. In cancer, CD48 has been found to be overexpressed in certain types of tum…	GO:0030101 natural killer cell activation;GO:0046649 lymphocyte activation;GO:0045321 leukocyte activation		CD markers; Transporters:Accessory Factors Involved in Transport; Predicted secreted proteins	Plasma membrane (Approved); Additional: Cytosol;Nucleoli fibrillar center			(M5947)HALLMARK IL2 STAT5 SIGNALING; (M5932)HALLMARK INFLAMMATORY RESPONSE	0.0	0.0	0.0	0.0	0.0	0.0	1.0	0.0	0.0	0.0	0.0	0.0	0.0	0.0	0.0	0.0	0.0	0.0	0.0	0.0
MANEA	79694	symbol	H. sapiens	79694	H. sapiens	MANEA	mannosidase endo-alpha	The MANEA gene encodes for an enzyme called mannosidase endo-alpha, which plays a role in the processing of N-glycosylation of proteins. This process begins in the endoplasmic reticulum with the transfer of a preassembled oligosaccharide to the target protein. The core oligosaccharide is then processed by several glycosidases in the ER and by MANEA in the Golgi. MANEA cleaves the alpha-1,2-mannos…	Mutations in the MANEA gene have been associated with developmental delay and intellectual disability. However, there are currently no targeted drug discovery efforts for this gene. This may be due to the fact that the function of MANEA is not well understood and there are no known diseases directly caused by its dysfunction. Additionally, there are no drugs on the market that specifically target…			ENZYME proteins:Hydrolases; Enzymes; Predicted intracellular proteins	Golgi apparatus (Supported)				0.0	0.0	0.0	0.0	0.0	0.0	0.0	0.0	0.0	0.0	0.0	0.0	0.0	0.0	0.0	0.0	0.0	1.0	0.0	0.0
CR1	1378	symbol	H. sapiens	1378	H. sapiens	CR1	complement C3b/C4b receptor 1 (Knops blood group)	CR1, or complement C3b/C4b receptor 1, is a gene located on chromosome 1 that encodes a glycoprotein found on various cells in the body, including erythrocytes, leukocytes, and glomerular podocytes. The gene is polymorphic, with different isoforms based on the presence or absence of long homologous repeats. The protein mediates cellular binding to particles and immune complexes that have activate…	Mutations in the CR1 gene have been associated with various diseases, including gallbladder carcinomas, mesangiocapillary glomerulonephritis, systemic lupus erythematosus, sarcoidosis, and Alzheimer's disease. Targeted drug discovery efforts for CR1 have focused on developing drugs that can modulate the complement system, which is involved in the pathogenesis of many of these diseases. One exampl…	GO:0002435 immune complex clearance by erythrocytes;GO:0001970 positive regulation of activation of membrane attack complex;GO:0001971 negative regulation of activation of membrane attack complex		CD markers; Blood group antigen proteins	Plasma membrane (Supported)			(M5921)HALLMARK COMPLEMENT	1.0	0.0	0.0	0.0	1.0	0.0	0.0	0.0	0.0	0.0	1.0	1.0	0.0	1.0	0.0	1.0	0.0	0.0	0.0	0.0
KEL	3792	symbol	H. sapiens	3792	H. sapiens	KEL	Kell metallo-endopeptidase (Kell blood group)	The KEL gene encodes a type II transmembrane glycoprotein that is responsible for the Kell blood group antigen. This highly polymorphic gene is linked to the XK membrane protein that carries the Kx antigen via a single disulfide bond. The Kell glycoprotein is structurally similar to members of the neprilysin (M13) family of zinc endopeptidases.	Mutations in the KEL gene can lead to Kell blood group system antigens, which can cause hemolytic disease of the newborn and transfusion reactions. In addition, the Kell glycoprotein has been implicated in the pathogenesis of autoimmune diseases such as systemic lupus erythematosus and rheumatoid arthritis. Targeted drug discovery efforts for Kell-related diseases are currently limited, but there…	GO:0010961 intracellular magnesium ion homeostasis;GO:0031133 regulation of axon diameter;GO:0010960 magnesium ion homeostasis		Predicted intracellular proteins; Peptidases:Metallopeptidases; CD markers; Enzymes; Cancer-related genes:Mutated cancer genes; Blood group antigen proteins	Golgi apparatus;Plasma membrane (Approved); Additional: Cytosol;Nucleoplasm	Phosphoramidon		(M5945)HALLMARK HEME METABOLISM	0.0	0.0	1.0	0.0	0.0	0.0	0.0	0.0	0.0	1.0	0.0	0.0	0.0	0.0	0.0	0.0	0.0	0.0	0.0	0.0
SH2D5	400745	symbol	H. sapiens	400745	H. sapiens	SH2D5	SH2 domain containing 5	SH2D5, also known as SH2 domain containing 5, is a human gene that is predicted to be active in the postsynaptic density. The postsynaptic density is a specialized region of the neuron that is involved in the transmission of signals between neurons. The SH2D5 gene contains a SH2 domain, which is a protein domain that is involved in signal transduction. The function of SH2D5 is not well understood…	There is limited information available on the disease implications of SH2D5. However, some studies have suggested that mutations in this gene may be associated with neurological disorders such as autism spectrum disorder and schizophrenia. Targeted drug discovery efforts for SH2D5 are also limited, as the function of this gene is not well understood. However, some studies have suggested that targ…			Predicted intracellular proteins	Cytosol (Approved)				0.0	0.0	0.0	0.0	0.0	0.0	0.0	0.0	0.0	0.0	0.0	0.0	0.0	0.0	0.0	0.0	0.0	0.0	0.0	0.0
PRDX3	10935	symbol	H. sapiens	10935	H. sapiens	PRDX3	peroxiredoxin 3	PRDX3 is a gene that encodes a mitochondrial protein with antioxidant function. It is similar to the C22 subunit of Salmonella typhimurium alkylhydroperoxide reductase and can rescue bacterial resistance to alkylhydroperoxide in E. coli that lack the C22 subunit. The human and mouse genes are highly conserved and are responsible for regulating cellular proliferation, differentiation, and antioxid…	PRDX3 has been implicated in various diseases, including cancer, neurodegenerative disorders, and cardiovascular diseases. In prostate cancer, PRDX3 has been shown to promote cell survival and resistance to chemotherapy, making it a potential therapeutic target. Several drug discovery efforts have focused on targeting PRDX3, including the development of small molecule inhibitors and monoclonal an…	GO:0018171 peptidyl-cysteine oxidation;GO:0018158 protein oxidation;GO:0018198 peptidyl-cysteine modification		Predicted intracellular proteins; Human disease related genes:Nervous system diseases:Neurodegenerative diseases; ENZYME proteins:Oxidoreductases; Potential drug targets; Disease related genes; Enzymes	Mitochondria;Vesicles (Supported)		(M66)PID MYC ACTIV PATHWAY	(M5905)HALLMARK ADIPOGENESIS; (M5926)HALLMARK MYC TARGETS V1; (M5936)HALLMARK OXIDATIVE PHOSPHORYLATION	1.0	1.0	0.0	1.0	0.0	0.0	0.0	0.0	0.0	0.0	0.0	0.0	0.0	0.0	0.0	1.0	0.0	0.0	0.0	0.0
CCDC26	137196	symbol	H. sapiens	137196	H. sapiens	CCDC26	CCDC26 long non-coding RNA										0.0	0.0	0.0	0.0	0.0	0.0	0.0	0.0	0.0	0.0	0.0	0.0	0.0	0.0	0.0	0.0	0.0	0.0	0.0	0.0
ACOX2	8309	symbol	H. sapiens	8309	H. sapiens	ACOX2	acyl-CoA oxidase 2	ACOX2 is a gene that encodes the branched-chain acyl-CoA oxidase, a member of the acyl-CoA oxidase family. This enzyme is responsible for breaking down long branched fatty acids and bile acid intermediates in peroxisomes. A deficiency in this enzyme can lead to the accumulation of branched fatty acids and bile acid intermediates, which can result in Zellweger syndrome, a severe cognitive disabili…	Zellweger syndrome is a rare autosomal recessive disorder caused by mutations in genes involved in peroxisome biogenesis, including ACOX2. The accumulation of branched fatty acids and bile acid intermediates in patients with Zellweger syndrome can lead to severe neurological symptoms, liver dysfunction, and early death. Currently, there are no targeted drug therapies available for Zellweger syndr…	GO:0033540 fatty acid beta-oxidation using acyl-CoA oxidase;GO:0006699 bile acid biosynthetic process;GO:0000038 very long-chain fatty acid metabolic process		Human disease related genes:Congenital disorders of metabolism:Congenital disorders of lipid/glycolipid metabolism; Predicted intracellular proteins; ENZYME proteins:Oxidoreductases; Potential drug targets; Disease related genes; Enzymes	Vesicles (Approved); Additional: Cytosol			(M5946)HALLMARK COAGULATION; (M5907)HALLMARK ESTROGEN RESPONSE LATE; (M5934)HALLMARK XENOBIOTIC METABOLISM	0.0	0.0	0.0	0.0	0.0	0.0	0.0	0.0	0.0	0.0	0.0	0.0	0.0	0.0	0.0	0.0	0.0	0.0	0.0	0.0
TAF13	6884	symbol	H. sapiens	6884	H. sapiens	TAF13	TATA-box binding protein associated factor 13	TAF13 is a gene that encodes a small subunit associated with a subset of TFIID complexes. TFIID is a protein that coordinates the activities required for the initiation of transcription by RNA polymerase II. TAFs, or TBP-associated factors, are a group of evolutionarily conserved proteins that may participate in basal transcription, serve as coactivators, function in promoter recognition, or modi…	There is limited information available on the disease implications of TAF13. However, recent studies have suggested that TAF13 may play a role in the development of certain cancers, including breast cancer and hepatocellular carcinoma. Targeted drug discovery efforts for TAF13 are still in the early stages, but there is potential for the development of drugs that target TAF13 and other TAFs as a …	GO:0042789 mRNA transcription by RNA polymerase II;GO:0009299 mRNA transcription;GO:0051123 RNA polymerase II preinitiation complex assembly		Disease related genes; Human disease related genes:Other diseases:Mental and behavioural disorders; Predicted intracellular proteins	Nucleoplasm (Enhanced); Additional: Nucleoli			(M5898)HALLMARK DNA REPAIR	0.0	1.0	0.0	0.0	0.0	0.0	0.0	0.0	0.0	0.0	0.0	0.0	0.0	0.0	1.0	0.0	0.0	0.0	0.0	0.0
OR2B6	26212	symbol	H. sapiens	26212	H. sapiens	OR2B6	olfactory receptor family 2 subfamily B member 6	OR2B6 is a gene that codes for a protein belonging to the olfactory receptor family 2 subfamily B. Olfactory receptors are responsible for detecting odorant molecules in the nose and initiating a neuronal response that triggers the perception of a smell. These receptors are members of a large family of G-protein-coupled receptors and share a 7-transmembrane domain structure with many neurotransmi…	There is limited information available on the disease implications of OR2B6. However, research has shown that olfactory receptors, including OR2B6, are expressed in various tissues outside of the nose, such as the heart, lungs, and gastrointestinal tract, and may play a role in various physiological processes. Targeted drug discovery efforts for OR2B6 are also limited, as the function and potenti…	GO:0050911 detection of chemical stimulus involved in sensory perception of smell;GO:0007608 sensory perception of smell;GO:0050907 detection of chemical stimulus involved in sensory perception		G-protein coupled receptors:Odorant/olfactory and gustatory receptors					0.0	0.0	0.0	0.0	0.0	0.0	0.0	0.0	0.0	0.0	0.0	0.0	0.0	0.0	0.0	0.0	0.0	0.0	0.0	0.0
DGKI	9162	symbol	H. sapiens	9162	H. sapiens	DGKI	diacylglycerol kinase iota	DGKI is a gene that belongs to the type IV diacylglycerol kinase subfamily. This gene encodes an enzyme that regulates the concentration of diacylglycerol in cells by phosphorylating it, which produces phosphatidic acid. The exact function of this enzyme is not yet known, but it may play a crucial role in the production of phosphatidic acid in the retina or in recessive forms of retinal degenerat…	Research on DGKI has suggested that it may be involved in the development of several diseases, including cancer, diabetes, and neurological disorders. In particular, studies have shown that mutations in the DGKI gene may be associated with an increased risk of developing type 2 diabetes. Additionally, DGKI has been implicated in the development of certain types of cancer, including breast and pro…	GO:0046834 lipid phosphorylation;GO:0046339 diacylglycerol metabolic process;GO:0006654 phosphatidic acid biosynthetic process	yes	Enzymes; Predicted intracellular proteins; ENZYME proteins:Transferases					0.0	0.0	1.0	0.0	0.0	0.0	1.0	0.0	0.0	0.0	0.0	0.0	0.0	0.0	0.0	0.0	0.0	0.0	0.0	0.0
FCER1G	2207	symbol	H. sapiens	2207	H. sapiens	FCER1G	Fc epsilon receptor Ig	The FCER1G gene encodes a gamma chain subunit of the high affinity IgE receptor, which plays a crucial role in allergic reactions. This receptor is composed of four subunits, including one alpha, one beta, and two gamma chains. The gamma chains are also found in other Fc receptors.	The FCER1G gene has been implicated in various allergic and autoimmune diseases, including asthma, atopic dermatitis, and rheumatoid arthritis. Targeting the high affinity IgE receptor has been a promising approach for the treatment of allergic diseases. Several drugs have been developed to target this receptor, including omalizumab, which is a monoclonal antibody that binds to the alpha chain of…	GO:0038156 interleukin-3-mediated signaling pathway;GO:0042590 antigen processing and presentation of exogenous peptide antigen via MHC class I;GO:0002283 neutrophil activation involved in immune response		FDA approved drug targets:Small molecule drugs		Benzylpenicilloyl polylysine	(M7)PID FCER1 PATHWAY	(M5921)HALLMARK COMPLEMENT; (M5953)HALLMARK KRAS SIGNALING UP	0.0	0.0	0.0	0.0	1.0	0.0	1.0	0.0	0.0	0.0	0.0	0.0	0.0	0.0	0.0	0.0	0.0	0.0	0.0	0.0
YES1	7525	symbol	H. sapiens	7525	H. sapiens	YES1	YES proto-oncogene 1, Src family tyrosine kinase	The YES1 gene is a cellular version of the oncogene found in the Yamaguchi sarcoma virus. It encodes a protein with tyrosine kinase activity and belongs to the src family of proteins. The gene is located near the thymidylate synthase gene on chromosome 18, and there is a corresponding pseudogene on chromosome 22.	The YES1 gene has been implicated in various types of cancer, including breast, lung, and colon cancer. It is involved in cell proliferation, differentiation, and survival, making it an attractive target for drug discovery efforts. Several small molecule inhibitors of YES1 have been developed, including dasatinib, saracatinib, and bosutinib. Dasatinib, in particular, has been approved by the FDA …	GO:0002433 immune response-regulating cell surface receptor signaling pathway involved in phagocytosis;GO:0038096 Fc-gamma receptor signaling pathway involved in phagocytosis;GO:0036120 cellular response to platelet-derived growth factor stimulus	yes	Kinases:Tyr protein kinases; Predicted intracellular proteins; ENZYME proteins:Transferases; FDA approved drug targets:Small molecule drugs; Enzymes	Cytosol;Plasma membrane (Supported)	Dasatinib; Fostamatinib	(M33)PID GLYPICAN 1PATHWAY; (M76)PID P38 ALPHA BETA PATHWAY; (M257)PID EPHRINB REV PATHWAY		1.0	1.0	0.0	0.0	0.0	1.0	1.0	0.0	0.0	0.0	0.0	0.0	1.0	0.0	0.0	0.0	0.0	0.0	0.0	1.0
GPR137B	7107	symbol	H. sapiens	7107	H. sapiens	GPR137B	G protein-coupled receptor 137B	GPR137B is a human gene that encodes for a protein called G protein-coupled receptor 137B. This protein is involved in various biological processes, including the positive regulation of TORC1 signaling, the positive regulation of protein localization to lysosome, and the regulation of GTPase activity. It is primarily located in the lysosomal membrane. The gene's function and location suggest that…	There is limited information available on the disease implications of GPR137B. However, recent studies have suggested that mutations in this gene may be associated with the development of certain types of cancer, including breast cancer and lung adenocarcinoma. Targeted drug discovery efforts for GPR137B are still in the early stages, and there are currently no drugs on the market that specifical…	GO:0150032 positive regulation of protein localization to lysosome;GO:0150031 regulation of protein localization to lysosome;GO:0045779 negative regulation of bone resorption		Transporters					0.0	0.0	0.0	0.0	0.0	0.0	0.0	0.0	0.0	0.0	1.0	0.0	0.0	0.0	0.0	0.0	0.0	0.0	0.0	0.0
CD22	933	symbol	H. sapiens	933	H. sapiens	CD22	CD22 molecule	CD22 is a human gene that encodes for the CD22 molecule, which is involved in regulating B cell activation and the signaling pathway of the B cell receptor. It is predicted to have several functions, including binding to the CD4 receptor, protein phosphatase, and sialic acid. CD22 is located in the early endosome and recycling endosome.	CD22 has been implicated in several diseases, including B cell lymphomas, autoimmune disorders, and infectious diseases. In B cell lymphomas, CD22 is overexpressed and has been targeted for therapy using monoclonal antibodies such as epratuzumab and inotuzumab ozogamicin. These antibodies bind to CD22 and induce cell death through various mechanisms. In autoimmune disorders such as systemic lupus…	GO:0050859 negative regulation of B cell receptor signaling pathway;GO:0002638 negative regulation of immunoglobulin production;GO:0050849 negative regulation of calcium-mediated signaling		FDA approved drug targets:Biotech drugs; CD markers; Predicted intracellular proteins		Epratuzumab; Inotuzumab ozogamicin; Moxetumomab Pasudotox	(M8626)SIG BCR SIGNALING PATHWAY; (M10)PID BCR 5PATHWAY		0.0	0.0	0.0	0.0	0.0	0.0	0.0	0.0	0.0	0.0	0.0	0.0	1.0	0.0	0.0	0.0	0.0	0.0	0.0	0.0
COX5A	9377	symbol	H. sapiens	9377	H. sapiens	COX5A	cytochrome c oxidase subunit 5A	COX5A is a gene that encodes for the subunit Va of the cytochrome c oxidase enzyme complex, which is responsible for transferring electrons from cytochrome c to molecular oxygen in the mitochondrial respiratory chain. This complex is made up of 13 subunits, some of which are encoded by the mitochondria and others by the nucleus. The nuclear-encoded subunits are thought to play a role in the regul…	Mutations in COX5A have been associated with mitochondrial complex IV deficiency, a rare genetic disorder that affects the function of the cytochrome c oxidase enzyme complex. This can lead to a wide range of symptoms, including muscle weakness, developmental delays, seizures, and respiratory problems. However, targeted drug discovery efforts for COX5A have been limited, as the function of this g…	GO:0006123 mitochondrial electron transport, cytochrome c to oxygen;GO:0019646 aerobic electron transport chain;GO:0042773 ATP synthesis coupled electron transport		Predicted intracellular proteins; Human disease related genes:Congenital disorders of metabolism:Mitochondrial diseases; Transporters:Primary Active Transporters; Potential drug targets; Disease related genes		Cholic Acid; N-Formylmethionine		(M5926)HALLMARK MYC TARGETS V1; (M5936)HALLMARK OXIDATIVE PHOSPHORYLATION	0.0	1.0	1.0	0.0	0.0	0.0	0.0	0.0	0.0	0.0	0.0	0.0	0.0	0.0	1.0	0.0	0.0	0.0	0.0	0.0
ADAM9	8754	symbol	H. sapiens	8754	H. sapiens	ADAM9	ADAM metallopeptidase domain 9	ADAM9 is a gene that belongs to the ADAM family, which encodes for membrane-anchored proteins that are structurally similar to snake venom disintegrins. These proteins are involved in various biological processes, including cell-cell and cell-matrix interactions, muscle development, neurogenesis, and fertilization. ADAM9 interacts with SH3 domain-containing proteins, binds mitotic arrest deficien…	ADAM9 has been implicated in various diseases, including cancer, Alzheimer's disease, and asthma. In cancer, ADAM9 is involved in tumor growth, invasion, and metastasis, making it a potential target for cancer therapy. Several studies have shown that inhibition of ADAM9 can reduce tumor growth and metastasis in various cancer types, including breast, lung, and pancreatic cancer. In Alzheimer's di…	GO:0097327 response to antineoplastic agent;GO:0034239 regulation of macrophage fusion;GO:0034241 positive regulation of macrophage fusion		Disease related genes; Predicted secreted proteins; Human disease related genes:Nervous system diseases:Eye disease; Cancer-related genes:Candidate cancer biomarkers	Vesicles (Approved); Additional: Endoplasmic reticulum	INCB7839	(M3468)NABA ECM REGULATORS; (M5885)NABA MATRISOME ASSOCIATED; (M5889)NABA MATRISOME	(M5946)HALLMARK COAGULATION; (M5915)HALLMARK APICAL JUNCTION; (M5921)HALLMARK COMPLEMENT	1.0	0.0	0.0	0.0	0.0	0.0	0.0	0.0	0.0	1.0	0.0	0.0	0.0	1.0	0.0	0.0	0.0	0.0	1.0	0.0
CCDC126	90693	symbol	H. sapiens	90693	H. sapiens	CCDC126	coiled-coil domain containing 126	CCDC126 is a human gene that encodes for a protein containing a coiled-coil domain. This protein is located in the membrane, which is the outer layer of cells that separates the inside of the cell from the outside environment. The function of CCDC126 is not well understood, but it may play a role in cell signaling or transport across the membrane. Further research is needed to fully understand th…	Unfortunately, there is currently limited information available on the disease implications of CCDC126. As such, there have been no targeted drug discovery efforts or drugs on the market that specifically target this gene. However, as research continues to uncover the function of CCDC126, it may become a target for drug discovery efforts in the future. It is important to note that the lack of inf…			Predicted secreted proteins; Predicted intracellular proteins	Golgi apparatus (Approved)				0.0	0.0	0.0	0.0	0.0	0.0	0.0	0.0	0.0	0.0	0.0	0.0	0.0	0.0	0.0	0.0	0.0	0.0	0.0	0.0
ELOVL5	60481	symbol	H. sapiens	60481	H. sapiens	ELOVL5	ELOVL fatty acid elongase 5	ELOVL5 is a gene that belongs to the ELO family and is highly expressed in the adrenal gland and testis. It encodes a protein that is involved in the elongation of long-chain polyunsaturated fatty acids and is localized in the endoplasmic reticulum. Mutations in this gene have been linked to spinocerebellar ataxia-38 (SCA38), a neurodegenerative disorder that affects the cerebellum and causes pro…	Spinocerebellar ataxia-38 (SCA38) is a rare neurodegenerative disorder caused by mutations in the ELOVL5 gene. The disease is characterized by progressive cerebellar ataxia, which leads to problems with movement and coordination. There is currently no cure for SCA38, and treatment is mainly supportive and aimed at managing symptoms. Targeted drug discovery efforts for SCA38 are still in the early…	GO:0019368 fatty acid elongation, unsaturated fatty acid;GO:0034625 fatty acid elongation, monounsaturated fatty acid;GO:0034626 fatty acid elongation, polyunsaturated fatty acid		Predicted intracellular proteins; Human disease related genes:Nervous system diseases:Neurodegenerative diseases; ENZYME proteins:Transferases; Potential drug targets; Disease related genes; Enzymes	Endoplasmic reticulum (Enhanced)	alpha-Linolenic acid		(M5908)HALLMARK ANDROGEN RESPONSE; (M5949)HALLMARK PEROXISOME; (M5935)HALLMARK FATTY ACID METABOLISM	0.0	0.0	1.0	0.0	0.0	0.0	0.0	1.0	0.0	0.0	0.0	0.0	0.0	0.0	0.0	0.0	0.0	0.0	0.0	0.0
WIPF3	644150	symbol	H. sapiens	644150	H. sapiens	WIPF3	WAS/WASL interacting protein family member 3	WIPF3 is a human gene that is predicted to have SH3 domain binding activity and actin binding activity. It is also predicted to be involved in actin filament-based movement and located in the cytosol. The gene is predicted to be active in actin filament.	WIPF3 has been implicated in several diseases, including cancer, neurological disorders, and immune system disorders. In cancer, WIPF3 has been shown to promote tumor cell migration and invasion, making it a potential target for cancer therapy. In neurological disorders, WIPF3 has been linked to the regulation of dendritic spine morphology and synaptic plasticity, suggesting a role in learning an…	GO:0034314 Arp2/3 complex-mediated actin nucleation;GO:0045010 actin nucleation;GO:0032456 endocytic recycling		Predicted intracellular proteins	Mitochondria (Uncertain)				0.0	0.0	0.0	0.0	0.0	1.0	1.0	0.0	1.0	0.0	0.0	0.0	0.0	0.0	0.0	0.0	0.0	0.0	0.0	0.0
TMEM14A	28978	symbol	H. sapiens	28978	H. sapiens	TMEM14A	transmembrane protein 14A	TMEM14A is a human gene that encodes for a transmembrane protein 14A. This protein is involved in the negative regulation of mitochondrial outer membrane permeabilization, which is a process involved in the apoptotic signaling pathway. TMEM14A is located in both the endoplasmic reticulum membrane and the mitochondrial membrane. This gene's function is essential for maintaining the integrity of th…	There is limited information available on the disease implications of TMEM14A. However, recent studies have suggested that mutations in this gene may be associated with mitochondrial dysfunction and neurodegenerative disorders such as Parkinson's disease. Targeted drug discovery efforts for TMEM14A are currently underway, with a focus on identifying small molecules that can modulate its activity …	GO:0070453 regulation of heme biosynthetic process;GO:1901463 regulation of tetrapyrrole biosynthetic process;GO:1901401 regulation of tetrapyrrole metabolic process		Transporters:Electrochemical Potential-driven transporters	Endoplasmic reticulum;Nucleoplasm (Approved)				0.0	0.0	0.0	1.0	0.0	0.0	0.0	0.0	0.0	0.0	0.0	1.0	0.0	0.0	0.0	0.0	0.0	0.0	0.0	0.0
DLX2	1746	symbol	H. sapiens	1746	H. sapiens	DLX2	distal-less homeobox 2	DLX2 is a member of the Distal-less (Dlx) family of genes, which contain a homeobox related to that of the Drosophila developmental gene Distal-less (Dll). The DLX family of genes comprises at least 6 different members, and DLX2 is postulated to play a role in forebrain and craniofacial development. It is located on the long arm of chromosome 2 in a tail-to-tail configuration with another member …	DLX2 has been implicated in several diseases, including craniofacial abnormalities, such as cleft palate and tooth agenesis, as well as neurological disorders, such as epilepsy and schizophrenia. Targeted drug discovery efforts for DLX2 have focused on developing small molecules that can modulate its activity, with the goal of treating these diseases. One example is the drug valproic acid, which …	GO:0021893 cerebral cortex GABAergic interneuron fate commitment;GO:1902871 positive regulation of amacrine cell differentiation;GO:0046532 regulation of photoreceptor cell differentiation		Transcription factors:Helix-turn-helix domains; Predicted intracellular proteins	Nuclear speckles (Approved)				0.0	0.0	0.0	0.0	0.0	0.0	0.0	0.0	0.0	0.0	0.0	0.0	0.0	0.0	0.0	0.0	0.0	0.0	0.0	0.0
LOC730101	730101	Gene_ID	H. sapiens	730101	H. sapiens	LOC730101	uncharacterized LOC730101										0.0	0.0	0.0	0.0	0.0	0.0	0.0	0.0	0.0	0.0	0.0	0.0	0.0	0.0	0.0	0.0	0.0	0.0	0.0	0.0
ITGAX	3687	symbol	H. sapiens	3687	H. sapiens	ITGAX	integrin subunit alpha X	ITGAX is a gene that encodes the alpha X chain protein of integrins, which are membrane proteins composed of alpha and beta chains. When combined with the beta 2 chain, ITGB2, it forms a leukocyte-specific integrin known as inactivated-C3b receptor 4. The alpha X beta 2 complex is involved in the adherence of neutrophils and monocytes to stimulated endothelial cells and in the phagocytosis of com…	ITGAX has been implicated in various diseases, including autoimmune disorders, infectious diseases, and cancer. In autoimmune disorders such as systemic lupus erythematosus (SLE) and rheumatoid arthritis (RA), ITGAX has been found to be upregulated on dendritic cells, leading to increased activation of T cells and exacerbation of the disease. In infectious diseases such as tuberculosis and malari…	GO:1905956 positive regulation of endothelial tube morphogenesis;GO:1901509 regulation of endothelial tube morphogenesis;GO:0031643 positive regulation of myelination		FDA approved drug targets:Biotech drugs; CD markers; Predicted intracellular proteins	Plasma membrane;Vesicles (Supported)	Efalizumab	(M47)PID INTEGRIN CS PATHWAY; (M169)PID INTEGRIN2 PATHWAY		0.0	0.0	0.0	0.0	1.0	0.0	1.0	0.0	0.0	0.0	0.0	0.0	0.0	0.0	0.0	0.0	0.0	0.0	0.0	0.0
GPR160	26996	symbol	H. sapiens	26996	H. sapiens	GPR160	G protein-coupled receptor 160	GPR160 is a human gene that is predicted to enable G protein-coupled receptor activity and be involved in the G protein-coupled receptor signaling pathway. It is located in the plasma membrane and is part of a receptor complex. G protein-coupled receptors are important for transmitting signals from outside the cell to the inside, and are involved in a wide range of physiological processes. While …	There is limited information available on the disease implications of GPR160. However, some studies have suggested that it may be involved in the development and progression of certain types of cancer, including breast cancer and glioblastoma. As a result, there has been some interest in targeting GPR160 for drug discovery efforts aimed at developing new cancer treatments. Currently, there are no…	GO:0007186 G protein-coupled receptor signaling pathway;GO:0007165 signal transduction;GO:0023052 signaling		G-protein coupled receptors:GPCRs excl olfactory receptors; Transporters; Predicted intracellular proteins	Plasma membrane (Supported)				0.0	0.0	0.0	0.0	0.0	0.0	0.0	0.0	0.0	0.0	0.0	0.0	0.0	0.0	0.0	0.0	0.0	0.0	0.0	0.0
DBNDD1	79007	symbol	H. sapiens	79007	H. sapiens	DBNDD1	dysbindin domain containing 1	DBNDD1, also known as dysbindin domain containing 1, is a gene that is predicted to be involved in the negative regulation of protein kinase activity. It is also predicted to be located in the cytoplasm. The function of this gene is not yet fully understood, but it has been linked to various neurological disorders such as schizophrenia and bipolar disorder. Further research is needed to fully und…	DBNDD1 has been implicated in various neurological disorders, including schizophrenia and bipolar disorder. Studies have shown that mutations in this gene may contribute to the development of these conditions. As a result, DBNDD1 has become a potential target for drug discovery efforts aimed at treating these disorders. However, there are currently no drugs on the market that specifically target …	GO:0009966 regulation of signal transduction;GO:0023051 regulation of signaling;GO:0010646 regulation of cell communication		Predicted intracellular proteins	Nuclear speckles (Approved); Additional: Cytosol;End piece;Equatorial segment;Mid piece;Principal piece				0.0	0.0	0.0	0.0	0.0	0.0	0.0	0.0	0.0	0.0	0.0	0.0	0.0	0.0	0.0	0.0	0.0	0.0	0.0	0.0
SIGLEC17P	284367	symbol	H. sapiens	284367	H. sapiens	SIGLEC17P	sialic acid binding Ig like lectin 17, pseudogene										0.0	0.0	0.0	0.0	0.0	0.0	0.0	0.0	0.0	0.0	0.0	0.0	0.0	0.0	0.0	0.0	0.0	0.0	0.0	0.0
NLRP7	199713	symbol	H. sapiens	199713	H. sapiens	NLRP7	NLR family pyrin domain containing 7	NLRP7 is a gene that belongs to the NLRP protein family and encodes a protein with an N-terminal pyrin domain, followed by a NACHT domain, a NACHT-associated domain (NAD), and a C-terminal leucine-rich repeat (LRR) region. NLRP proteins are involved in the activation of proinflammatory caspases through inflammasomes. NLRP7 may act as a feedback regulator of caspase-1-dependent interleukin 1-beta …	Mutations in the NLRP7 gene have been associated with several diseases, including recurrent hydatidiform mole (RH), a rare pregnancy disorder characterized by the abnormal growth of placental tissue, and familial recurrent hydatidiform mole (FRHM), a hereditary form of RH. Additionally, mutations in NLRP7 have been linked to early-onset recurrent spontaneous abortions and polycystic ovary syndrom…	GO:0010955 negative regulation of protein processing;GO:1903318 negative regulation of protein maturation;GO:1900016 negative regulation of cytokine production involved in inflammatory response		Disease related genes; Human disease related genes:Reproductive system diseases:Reproductive system diseases; Predicted intracellular proteins	Golgi apparatus (Uncertain)				0.0	0.0	0.0	0.0	0.0	0.0	0.0	0.0	0.0	0.0	0.0	0.0	0.0	1.0	0.0	1.0	0.0	0.0	0.0	0.0
IFT57	55081	symbol	H. sapiens	55081	H. sapiens	IFT57	intraflagellar transport 57	IFT57 is a human gene that is involved in intraflagellar transport, which is the process of transporting molecules within cilia and flagella. It is predicted to have DNA binding activity and is located in the ciliary basal body. It is also part of the axoneme and intraciliary transport particle B. IFT57 is active in the Golgi apparatus, centrosome, and cilium. It plays a role in the regulation of…	Orofaciodigital syndrome (OFD) is a rare genetic disorder that affects the development of the face, oral cavity, and digits. Mutations in the IFT57 gene have been associated with OFD type VI, which is characterized by oral abnormalities, polydactyly, and central nervous system malformations. There are currently no targeted drug discovery efforts for OFD type VI specifically, but research is ongoi…	GO:0035720 intraciliary anterograde transport;GO:0010839 negative regulation of keratinocyte proliferation;GO:0043616 keratinocyte proliferation		Disease related genes; Predicted intracellular proteins; Human disease related genes:Congenital malformations:Other congenital malformations	Basal body;Golgi apparatus;Mid piece;Primary cilium (Approved); Additional: Centriolar satellite;Cytosol;Primary cilium transition zone				1.0	0.0	1.0	0.0	0.0	0.0	0.0	0.0	0.0	0.0	1.0	0.0	0.0	1.0	0.0	0.0	1.0	0.0	0.0	0.0
ABLIM1	3983	symbol	H. sapiens	3983	H. sapiens	ABLIM1	actin binding LIM protein 1	ABLIM1 is a gene that encodes a protein containing a LIM zinc-binding domain. This protein binds to actin filaments and facilitates interactions between actin and cytoplasmic targets. The gene has multiple alternatively spliced transcript variants that produce different isoforms of the protein.	Research has shown that ABLIM1 may play a role in various diseases, including cancer, cardiovascular disease, and neurological disorders. In cancer, ABLIM1 has been found to be downregulated in several types of tumors, and its expression has been associated with better prognosis in some cases. In cardiovascular disease, ABLIM1 has been linked to the regulation of smooth muscle cell migration and …	GO:0030032 lamellipodium assembly;GO:0097581 lamellipodium organization;GO:0007601 visual perception		Predicted intracellular proteins	Cytosol (Approved); Additional: Connecting piece;Mid piece			(M5906)HALLMARK ESTROGEN RESPONSE EARLY; (M5909)HALLMARK MYOGENESIS	0.0	0.0	0.0	0.0	0.0	0.0	0.0	0.0	0.0	0.0	0.0	0.0	0.0	0.0	0.0	0.0	1.0	0.0	0.0	0.0
METTL9	51108	symbol	H. sapiens	51108	H. sapiens	METTL9	methyltransferase 9, His-X-His N1(pi)-histidine	METTL9 is a human gene that encodes a protein with methyltransferase-like activity. It is predicted to be involved in methylation and is active in the endoplasmic reticulum. The protein encoded by METTL9 enables protein-L-histidine N-pros-methyltransferase activity, which is a process that adds a methyl group to a specific amino acid in proteins. The function of METTL9 is not yet fully understood…	There is currently limited information available on the disease implications of METTL9. However, some studies have suggested that it may be involved in the development of certain cancers, including breast cancer and hepatocellular carcinoma. Targeted drug discovery efforts for METTL9 are still in the early stages, and there are currently no drugs on the market that specifically target this gene. …	GO:0032259 methylation;GO:0008152 metabolic process;GO:0009987 cellular process		Predicted intracellular proteins	Cell Junctions;Nucleoplasm (Approved); Additional: Cytosol				0.0	0.0	0.0	0.0	0.0	0.0	0.0	0.0	0.0	0.0	0.0	0.0	0.0	0.0	0.0	0.0	0.0	0.0	0.0	0.0
NME7	29922	symbol	H. sapiens	29922	H. sapiens	NME7	NME/NM23 family member 7	NME7 is a gene that belongs to the non-metastatic expressed family of nucleoside diphosphate kinases. This gene encodes an enzyme that transfers phosphate from nucleoside triphosphates to nucleoside diphosphates. The protein contains two kinase domains, one of which is involved in autophosphorylation, and the other may be inactive. NME7 is located in the centrosome and is a component of the gamma…	There is limited information available on the disease implications of NME7 mutations. However, some studies have suggested that mutations in this gene may be associated with venous thromboembolism, a condition in which blood clots form in the veins, potentially leading to serious complications such as pulmonary embolism. As of now, there are no targeted drug discovery efforts specifically focused…	GO:0006228 UTP biosynthetic process;GO:0006183 GTP biosynthetic process;GO:0046051 UTP metabolic process	yes	Enzymes; Predicted intracellular proteins; ENZYME proteins:Transferases	Nucleoplasm (Supported); Additional: Cytosol				0.0	0.0	1.0	0.0	0.0	0.0	0.0	0.0	1.0	0.0	0.0	0.0	0.0	0.0	0.0	0.0	1.0	0.0	0.0	0.0
TNFRSF19	55504	symbol	H. sapiens	55504	H. sapiens	TNFRSF19	TNF receptor superfamily member 19	TNFRSF19 is a gene that encodes a protein belonging to the TNF-receptor superfamily. This receptor is expressed at high levels during embryonic development and has been shown to interact with TRAF family members, activating the JNK signaling pathway when overexpressed in cells. The receptor is capable of inducing apoptosis through a caspase-independent mechanism and is thought to play a crucial r…	TNFRSF19 has been implicated in various diseases, including cancer, autoimmune disorders, and neurological disorders. In cancer, TNFRSF19 has been shown to be overexpressed in several types of tumors, including breast, lung, and pancreatic cancer. Targeting TNFRSF19 has been explored as a potential therapeutic strategy for cancer treatment. For example, a monoclonal antibody targeting TNFRSF19, c…	GO:0033209 tumor necrosis factor-mediated signaling pathway;GO:0007254 JNK cascade;GO:0001942 hair follicle development			Golgi apparatus (Approved); Additional: Nucleoplasm				1.0	0.0	0.0	0.0	0.0	0.0	0.0	0.0	0.0	0.0	0.0	0.0	0.0	0.0	0.0	0.0	0.0	0.0	0.0	0.0
RGCC	28984	symbol	H. sapiens	28984	H. sapiens	RGCC	regulator of cell cycle	RGCC is a gene that plays a role in regulating the progression of the cell cycle. It is activated by p53 in response to DNA damage or by complement system proteins that activate the cell cycle. The protein encoded by RGCC is located in the cytoplasm during interphase and at centrosomes during mitosis. It forms a complex with polo-like kinase 1 and can translocate to the nucleus in response to com…	There is limited information available on the disease implications of RGCC. However, studies have suggested that overexpression of RGCC may be associated with the development and progression of various types of cancer, including breast, lung, and liver cancer. Targeted drug discovery efforts for RGCC are also limited, but some studies have explored the potential of RGCC as a therapeutic target fo…	GO:0001100 negative regulation of exit from mitosis;GO:0003331 positive regulation of extracellular matrix constituent secretion;GO:0090272 negative regulation of fibroblast growth factor production		Predicted intracellular proteins	Nucleoplasm (Supported); Additional: Nucleoli		(M145)PID P53 DOWNSTREAM PATHWAY		1.0	0.0	0.0	0.0	0.0	0.0	0.0	0.0	0.0	0.0	0.0	0.0	0.0	0.0	1.0	0.0	0.0	0.0	0.0	0.0
SDHD	6392	symbol	H. sapiens	6392	H. sapiens	SDHD	succinate dehydrogenase complex subunit D	The SDHD gene is responsible for encoding a protein that is part of complex II of the respiratory chain, which is involved in the oxidation of succinate. This protein is one of two integral membrane proteins that anchor the complex to the matrix side of the mitochondrial inner membrane. Mutations in this gene have been linked to the development of tumors, including hereditary paraganglioma. The d…	Mutations in the SDHD gene have been linked to the development of hereditary paraganglioma, a rare type of tumor that arises from the cells of the paraganglia, which are clusters of cells located near certain blood vessels and nerves. These tumors can occur in various parts of the body, including the head, neck, and abdomen. There is currently no cure for hereditary paraganglioma, and treatment o…	GO:0006121 mitochondrial electron transport, succinate to ubiquinone;GO:0006099 tricarboxylic acid cycle;GO:0050433 regulation of catecholamine secretion		Predicted intracellular proteins; Human disease related genes:Cancers:Cancers of endocrine organs; Human disease related genes:Congenital disorders of metabolism:Mitochondrial diseases; Cancer-related genes; Human disease related genes:Cancers:Cancers of the digestive system; Transporters:Primary Active Transporters; Citric acid cycle related proteins; FDA approved drug targets:Small molecule dru…		Hexachlorophene; 2-Hexyloxy-6-Hydroxymethyl-Tetrahydro-Pyran-3,4,5-Triol; Ubiquinone Q1		(M5935)HALLMARK FATTY ACID METABOLISM; (M5936)HALLMARK OXIDATIVE PHOSPHORYLATION	0.0	0.0	1.0	0.0	0.0	0.0	0.0	0.0	0.0	0.0	0.0	0.0	0.0	0.0	0.0	0.0	0.0	0.0	0.0	0.0
KIF17	57576	symbol	H. sapiens	57576	H. sapiens	KIF17	kinesin family member 17	KIF17, or kinesin family member 17, is a human gene that is predicted to have microtubule binding activity and plus-end-directed microtubule motor activity. It is also predicted to be involved in anterograde dendritic transport of neurotransmitter receptor complex and cell projection organization. KIF17 is believed to act upstream of or within microtubule-based processes, protein-containing compl…	There is limited information available on the disease implications of KIF17. However, some studies have suggested that mutations in KIF17 may be associated with neurodevelopmental disorders such as autism spectrum disorder and intellectual disability. Targeted drug discovery efforts for KIF17 are also limited, but some studies have identified potential small molecule inhibitors of KIF17 that coul…	GO:0098971 anterograde dendritic transport of neurotransmitter receptor complex;GO:0098937 anterograde dendritic transport;GO:0098935 dendritic transport		Predicted intracellular proteins	Nucleoplasm (Approved); Additional: Acrosome;Basal body;Cytosol;Plasma membrane;Primary cilium tip;Principal piece				0.0	0.0	0.0	0.0	0.0	0.0	0.0	0.0	0.0	0.0	0.0	0.0	0.0	0.0	0.0	0.0	1.0	0.0	0.0	0.0
EML1	2009	symbol	H. sapiens	2009	H. sapiens	EML1	EMAP like 1	EML1 (EMAP like 1) is a gene that is a strong candidate for the Usher syndrome type 1A gene. Usher syndrome is a group of genetic disorders that cause congenital deafness, retinitis pigmentosa, and vestibular dysfunction. The disease affects the entire brain and is not limited to the auditory and visual systems. Usher syndrome is categorized into three types, with type I being the most severe. Th…	Usher syndrome type 1A is caused by mutations in the EML1 gene, which encodes a protein involved in the development and maintenance of sensory cells in the inner ear and retina. There are currently no approved drugs for the treatment of Usher syndrome, but there are ongoing efforts to develop targeted therapies. One approach is to use gene therapy to replace the defective EML1 gene with a functio…	GO:0007405 neuroblast proliferation;GO:0007052 mitotic spindle organization;GO:0002244 hematopoietic progenitor cell differentiation		Disease related genes; Predicted intracellular proteins					0.0	0.0	0.0	0.0	0.0	0.0	0.0	0.0	0.0	0.0	0.0	0.0	0.0	0.0	0.0	0.0	0.0	0.0	0.0	0.0
AKIRIN1	79647	symbol	H. sapiens	79647	H. sapiens	AKIRIN1	akirin 1	AKIRIN1, also known as akirin 1, is a gene that is predicted to play a role in transcription coregulation. It is involved in several biological processes, including myoblast migration during skeletal muscle regeneration, negative regulation of satellite cell differentiation, and positive regulation of lamellipodium assembly. AKIRIN1 is located in both the nuclear membrane and nucleoplasm. This in…	There is limited information available on the disease implications of AKIRIN1. However, some studies have suggested that it may play a role in cancer progression and metastasis. For example, AKIRIN1 has been found to be upregulated in several types of cancer, including breast, lung, and liver cancer. Additionally, AKIRIN1 has been shown to promote cancer cell migration and invasion in vitro. As f…	GO:0014839 myoblast migration involved in skeletal muscle regeneration;GO:1902723 negative regulation of skeletal muscle satellite cell proliferation;GO:0014859 negative regulation of skeletal muscle cell proliferation		Predicted intracellular proteins	Nucleoplasm (Approved); Additional: Nuclear membrane				0.0	0.0	0.0	0.0	0.0	0.0	0.0	0.0	0.0	0.0	0.0	0.0	0.0	0.0	0.0	0.0	0.0	0.0	0.0	0.0
FLT1	2321	symbol	H. sapiens	2321	H. sapiens	FLT1	fms related receptor tyrosine kinase 1	The FLT1 gene encodes a member of the vascular endothelial growth factor receptor (VEGFR) family, which are receptor tyrosine kinases involved in angiogenesis and vasculogenesis. This protein binds to VEGFR-A, VEGFR-B, and placental growth factor and is expressed in vascular endothelial cells, placental trophoblast cells, and peripheral blood monocytes. Multiple transcript variants have been foun…	The FLT1 gene has been implicated in various diseases, including cancer, diabetic retinopathy, and pre-eclampsia. In cancer, FLT1 has been shown to promote tumor angiogenesis and growth, making it a potential target for anti-cancer therapies. Several drugs targeting FLT1, such as pazopanib and axitinib, have been approved for the treatment of renal cell carcinoma. In diabetic retinopathy, FLT1 ha…	GO:1990384 hyaloid vascular plexus regression;GO:0060033 anatomical structure regression;GO:0002548 monocyte chemotaxis	yes	Kinases:Tyr protein kinases; RAS pathway related proteins; FDA approved drug targets:Biotech drugs; Predicted secreted proteins; ENZYME proteins:Transferases; FDA approved drug targets:Small molecule drugs; Disease related genes; Enzymes; Cancer-related genes:Candidate cancer biomarkers	Plasma membrane (Supported); Additional: Actin filaments;Cytosol	Sorafenib; Sunitinib; Vatalanib; TG-100801; OSI-930; Denibulin; ABT-869; IMC-1C11; Pazopanib; Axitinib; N-(4-chlorophenyl)-2-[(pyridin-4-ylmethyl)amino]benzamide; Regorafenib; Lenvatinib; Nintedanib; Polaprezinc; Foreskin fibroblast (neonatal); Fostamatinib; Selpercatinib	(M137)PID VEGF VEGFR PATHWAY; (M226)PID VEGFR1 PATHWAY; (M33)PID GLYPICAN 1PATHWAY		1.0	0.0	0.0	0.0	0.0	0.0	0.0	0.0	0.0	0.0	0.0	0.0	0.0	0.0	0.0	0.0	0.0	0.0	1.0	1.0
BRPF3	27154	symbol	H. sapiens	27154	H. sapiens	BRPF3	bromodomain and PHD finger containing 3	BRPF3 is a human gene that is predicted to have histone binding activity. It is involved in histone H3-K14 acetylation and positively regulates DNA replication. BRPF3 is part of the MOZ/MORF histone acetyltransferase complex.	There is limited information available on the disease implications of BRPF3. However, it has been suggested that dysregulation of the MOZ/MORF complex, of which BRPF3 is a part, may contribute to the development of certain cancers. Targeted drug discovery efforts for BRPF3 are also limited, but there is ongoing research into developing inhibitors of the MOZ/MORF complex as potential cancer therap…	GO:0045740 positive regulation of DNA replication;GO:0006275 regulation of DNA replication;GO:0051054 positive regulation of DNA metabolic process		Predicted intracellular proteins	Nucleoplasm (Approved); Additional: Mitochondria			(M5921)HALLMARK COMPLEMENT	0.0	0.0	0.0	0.0	0.0	0.0	0.0	1.0	0.0	0.0	0.0	0.0	0.0	0.0	0.0	0.0	0.0	0.0	0.0	0.0
NPAS4	266743	symbol	H. sapiens	266743	H. sapiens	NPAS4	neuronal PAS domain protein 4	NPAS4 is a gene that encodes for the neuronal PAS domain protein 4, which is a transcriptional regulator involved in various physiological and developmental processes. It belongs to the bHLH-PAS class of transcriptional regulators, which includes basic helix-loop-helix-PER, ARNT, and SIM. NPAS4 is specifically expressed in the brain and is involved in regulating the formation and function of syna…	NPAS4 has been implicated in various neurological disorders, including schizophrenia and bipolar disorder. Studies have shown that NPAS4 expression is reduced in the brains of individuals with schizophrenia, suggesting that it may play a role in the pathogenesis of the disease. Additionally, NPAS4 has been linked to the regulation of circadian rhythms, which are disrupted in many psychiatric diso…	GO:0071386 cellular response to corticosterone stimulus;GO:0060080 inhibitory postsynaptic potential;GO:0007614 short-term memory		Transcription factors:Basic domains; Predicted intracellular proteins	Nuclear bodies;Nucleoplasm (Approved); Additional: Nuclear membrane;Vesicles				0.0	0.0	0.0	0.0	0.0	0.0	0.0	0.0	0.0	0.0	0.0	0.0	0.0	0.0	0.0	0.0	0.0	0.0	0.0	0.0
LOC441081	441081	Gene_ID	H. sapiens	441081	H. sapiens	LOC441081	POM121 membrane glycoprotein (rat) pseudogene	The human gene LOC124906505 is a putative POM121-like protein 1-like gene, which means it is a gene that is similar to the POM121-like protein 1 gene. However, its function is not yet fully understood. The gene is located on chromosome 1 and is predicted to encode a protein that is 1,045 amino acids long. It is expressed in various tissues, including the brain, heart, and liver. Further research …	Unfortunately, there is currently no information available on the disease implications or targeted drug discovery efforts for the LOC124906505 gene. As the function of this gene is not yet fully understood, it is difficult to determine its potential role in disease and drug development. Additionally, there are no known drugs on the market that specifically target this gene or its protein product.…								0.0	0.0	0.0	0.0	0.0	0.0	0.0	0.0	0.0	0.0	0.0	0.0	0.0	0.0	0.0	0.0	0.0	0.0	0.0	0.0
WDR78	79819	gene_synonym	H. sapiens	79819	H. sapiens	DNAI4	dynein axonemal intermediate chain 4	DNAI4 is a human gene that is predicted to play a role in the assembly of axonemal dynein complex and cilium movement. It is also predicted to be involved in hematopoietic progenitor cell differentiation. The gene is predicted to enable dynein heavy chain binding activity and dynein light chain binding activity. It is located in axoneme, dynein axonemal particle, and motile cilium, and is part of…	There is limited information available on the disease implications of DNAI4. However, mutations in other genes involved in the assembly of axonemal dynein complex and cilium movement have been associated with a range of ciliopathies, including primary ciliary dyskinesia (PCD), a rare genetic disorder that affects the respiratory tract, causing chronic lung infections and other respiratory problem…	GO:0070286 axonemal dynein complex assembly;GO:0002244 hematopoietic progenitor cell differentiation;GO:0035082 axoneme assembly		Predicted intracellular proteins	Flagellar centriole (Approved); Additional: Mid piece;Principal piece				0.0	0.0	0.0	0.0	0.0	0.0	0.0	0.0	0.0	0.0	0.0	0.0	0.0	0.0	0.0	0.0	1.0	0.0	0.0	0.0
IQCJ-SCHIP1	100505385	symbol	H. sapiens	100505385	H. sapiens	IQCJ-SCHIP1	IQCJ-SCHIP1 readthrough	IQCJ-SCHIP1 is a naturally occurring read-through transcription from the neighboring IQ motif containing J (IQCJ) and schwannomin interacting protein 1 (SCHIP1) genes. Alternative splicing results in multiple transcript variants that are composed of in-frame exons from each individual gene. The resulting fusion products are thought to be components of the multimolecular complexes of axon initial …	There is limited information available on the disease implications of IQCJ-SCHIP1. However, mutations in the neighboring IQCJ and SCHIP1 genes have been associated with various neurological disorders, including schizophrenia, bipolar disorder, and autism spectrum disorder. Targeted drug discovery efforts for these disorders have focused on identifying small molecules that can modulate the activit…	GO:0035332 positive regulation of hippo signaling;GO:0035330 regulation of hippo signaling;GO:0051494 negative regulation of cytoskeleton organization		Predicted intracellular proteins	Cytosol (Approved)				0.0	0.0	0.0	0.0	0.0	0.0	0.0	0.0	0.0	0.0	0.0	0.0	0.0	0.0	0.0	0.0	0.0	0.0	0.0	0.0
C6orf223	221416	gene_synonym	H. sapiens	221416	H. sapiens	LINC03040	long intergenic non-protein coding RNA 3040										0.0	0.0	0.0	0.0	0.0	0.0	0.0	0.0	0.0	0.0	0.0	0.0	0.0	0.0	0.0	0.0	0.0	0.0	0.0	0.0
SH2D3C	10044	symbol	H. sapiens	10044	H. sapiens	SH2D3C	SH2 domain containing 3C	SH2D3C is a gene that encodes an adaptor protein involved in cell migration. The protein contains a putative Src homology 2 (SH2) domain and guanine nucleotide exchange factor-like domain, allowing it to form a complex with the scaffolding protein Crk-associated substrate. Multiple transcript variants encoding different isoforms have been identified.	There is limited information available on the disease implications of SH2D3C. However, some studies have suggested that mutations in this gene may be associated with certain types of cancer, including breast cancer and hepatocellular carcinoma. Targeted drug discovery efforts for SH2D3C are also limited, as the function of the protein is not well understood. However, some studies have suggested t…	GO:0007254 JNK cascade;GO:0000165 MAPK cascade;GO:0007264 small GTPase-mediated signal transduction		Predicted intracellular proteins	Cytosol (Supported)				0.0	0.0	0.0	0.0	0.0	0.0	0.0	0.0	0.0	0.0	0.0	0.0	0.0	0.0	0.0	0.0	0.0	0.0	0.0	0.0
TES	26136	symbol	H. sapiens	26136	H. sapiens	TES	testin LIM domain protein	The human gene TES is located on chromosome 7q31.2 and is associated with a common fragile site designated FRA7G. It is similar to the mouse gene Testin, which encodes a Sertoli cell secretory protein containing three LIM domains. LIM domains are double zinc-finger motifs that mediate protein-protein interactions between transcription factors, cytoskeletal proteins, and signaling proteins. TES is…	TES has been implicated in various diseases, including cancer, cardiovascular disease, and neurological disorders. In cancer, TES has been shown to be downregulated in several types of tumors, including breast, lung, and prostate cancer, suggesting a potential tumor suppressor role. Targeted drug discovery efforts have focused on identifying small molecules that can restore TES expression or func…	GO:0008285 negative regulation of cell population proliferation;GO:0042127 regulation of cell population proliferation;GO:0048523 negative regulation of cellular process		Predicted intracellular proteins	Cytosol;Focal adhesion sites (Supported); Additional: Cell Junctions;Plasma membrane			(M5891)HALLMARK HYPOXIA; (M5924)HALLMARK MTORC1 SIGNALING	0.0	0.0	0.0	0.0	0.0	0.0	0.0	0.0	0.0	0.0	0.0	0.0	0.0	0.0	0.0	0.0	0.0	0.0	0.0	0.0
BBS9	27241	symbol	H. sapiens	27241	H. sapiens	BBS9	Bardet-Biedl syndrome 9	BBS9 is a gene that is believed to play a role in the action of parathyroid hormone in bones. It is downregulated by this hormone in osteoblastic cells. However, the exact function of this gene is not yet fully understood. Different isoforms of the gene have been identified through alternative splicing of transcript variants. BBS9 is associated with Bardet-Biedl syndrome, a rare genetic disorder …	BBS9 is primarily associated with Bardet-Biedl syndrome (BBS), a rare genetic disorder that affects multiple organs and systems in the body. BBS is characterized by obesity, vision loss, kidney problems, and developmental delays. While there are currently no targeted drug discovery efforts specifically for BBS9, there are ongoing efforts to develop treatments for BBS as a whole. These efforts inc…	GO:0061512 protein localization to cilium;GO:0045444 fat cell differentiation;GO:0007601 visual perception		Disease related genes; Human disease related genes:Congenital disorders of metabolism:Other congenital disorders of metabolism; Predicted intracellular proteins	Flagellar centriole;Mid piece;Primary cilium;Principal piece (Supported); Additional: Acrosome;Basal body;Cytosol;Equatorial segment;Nucleoplasm				0.0	0.0	0.0	0.0	0.0	0.0	0.0	0.0	0.0	0.0	0.0	0.0	0.0	0.0	0.0	0.0	1.0	0.0	0.0	0.0
ZNF749	388567	symbol	H. sapiens	388567	H. sapiens	ZNF749	zinc finger protein 749	ZNF749 is a human gene that encodes for a zinc finger protein 749. This protein is predicted to have DNA-binding transcription repressor activity, specifically for RNA polymerase II and regulatory region sequence-specific DNA binding activity. It is also predicted to be involved in negative regulation of transcription by RNA polymerase II and located in the nucleus.	There is limited information available on the disease implications of ZNF749. However, some studies have suggested that it may play a role in the development of certain cancers, including breast cancer and hepatocellular carcinoma. As for targeted drug discovery efforts, there are currently no known drugs that specifically target ZNF749. However, there are ongoing efforts to develop drugs that ta…	GO:0006357 regulation of transcription by RNA polymerase II;GO:0006355 regulation of DNA-templated transcription;GO:2001141 regulation of RNA biosynthetic process		Transcription factors:Zinc-coordinating DNA-binding domains; Predicted intracellular proteins	Nuclear membrane;Nucleoplasm (Approved)				0.0	0.0	0.0	0.0	0.0	0.0	0.0	0.0	0.0	0.0	0.0	0.0	0.0	0.0	0.0	0.0	0.0	0.0	0.0	0.0
PXMP2	5827	symbol	H. sapiens	5827	H. sapiens	PXMP2	peroxisomal membrane protein 2	PXMP2, or peroxisomal membrane protein 2, is a gene that encodes a protein found in the peroxisomal membrane. It is part of a complex that contains other proteins. The peroxisome is an organelle found in eukaryotic cells that is involved in various metabolic processes, including the breakdown of fatty acids and the detoxification of harmful substances. The function of PXMP2 is not fully understoo…	Mutations in the PXMP2 gene have been associated with peroxisome biogenesis disorders, including Zellweger syndrome, neonatal adrenoleukodystrophy, and infantile Refsum disease. These disorders are characterized by the absence or dysfunction of peroxisomes, leading to a range of symptoms including developmental delays, vision and hearing problems, liver dysfunction, and neurological abnormalities…			Transporters:Transporter channels and pores; Predicted intracellular proteins				(M5948)HALLMARK BILE ACID METABOLISM	0.0	1.0	0.0	0.0	0.0	0.0	0.0	0.0	0.0	0.0	0.0	0.0	0.0	0.0	0.0	0.0	0.0	0.0	0.0	0.0
KCNQ5	56479	symbol	H. sapiens	56479	H. sapiens	KCNQ5	potassium voltage-gated channel subfamily Q member 5	KCNQ5 is a gene that belongs to the KCNQ potassium channel gene family and is expressed in different regions of the brain and skeletal muscle. The protein produced by this gene generates currents that activate slowly with depolarization and can form heteromeric channels with the protein encoded by the KCNQ3 gene. These currents have voltage dependences and inhibitor sensitivities similar to M-cur…	Mutations in the KCNQ5 gene have been associated with several neurological disorders, including epilepsy, schizophrenia, and bipolar disorder. Targeted drug discovery efforts have focused on developing drugs that modulate the activity of KCNQ5 channels, with the goal of treating these disorders. One example of a successful drug targeting KCNQ5 is retigabine, which is used to treat epilepsy. Retig…	GO:0071805 potassium ion transmembrane transport;GO:0006813 potassium ion transport;GO:0030001 metal ion transport		Voltage-gated ion channels:Voltage-Gated Potassium Channels; Predicted intracellular proteins; Human disease related genes:Other diseases:Mental and behavioural disorders; Potential drug targets; Disease related genes	Cytoplasmic bodies (Uncertain)	Gabapentin; Ezogabine; ICA-105665			0.0	0.0	1.0	0.0	0.0	0.0	0.0	0.0	0.0	0.0	0.0	0.0	0.0	0.0	0.0	0.0	0.0	0.0	0.0	0.0
MGAM	8972	symbol	H. sapiens	8972	H. sapiens	MGAM	maltase-glucoamylase	The MGAM gene encodes for the enzyme maltase-glucoamylase, which is found in the brush border membrane and is involved in the final stages of starch digestion. This enzyme has two catalytic sites that are similar to those found in sucrase-isomaltase, but the two proteins are only 59% similar. Both enzymes belong to the glycosyl hydrolase family 31, which has a range of substrate specificities.	Mutations in the MGAM gene have been associated with congenital sucrase-isomaltase deficiency (CSID), a rare genetic disorder characterized by the inability to digest sucrose and some starches. CSID can lead to symptoms such as abdominal pain, bloating, diarrhea, and malnutrition. There are currently no targeted drug therapies for CSID, and treatment typically involves dietary modifications and e…	GO:0000025 maltose catabolic process;GO:0005982 starch metabolic process;GO:0005983 starch catabolic process		ENZYME proteins:Hydrolases; Enzymes; FDA approved drug targets:Small molecule drugs		Acarbose; Miglitol; Voglibose			0.0	0.0	0.0	0.0	1.0	0.0	0.0	0.0	0.0	0.0	0.0	0.0	0.0	0.0	0.0	0.0	0.0	0.0	0.0	0.0
BRAF	673	symbol	H. sapiens	673	H. sapiens	BRAF	B-Raf proto-oncogene, serine/threonine kinase	BRAF is a gene that encodes a protein belonging to the RAF family of serine/threonine protein kinases. This protein plays a role in regulating the MAP kinase/ERK signaling pathway, which affects cell division, differentiation, and secretion. Mutations in this gene, particularly the V600E mutation, are the most frequently identified cancer-causing mutations in melanoma and have been identified in …	BRAF mutations have been identified as a key driver in the development and progression of various cancers, including melanoma, colorectal cancer, non-small cell lung cancer, and thyroid cancer. As a result, targeted drug discovery efforts have focused on developing inhibitors of the BRAF protein kinase. Vemurafenib and dabrafenib are two FDA-approved drugs that target the V600E mutation in BRAF a…	GO:0002318 myeloid progenitor cell differentiation;GO:2000301 negative regulation of synaptic vesicle exocytosis;GO:0072577 endothelial cell apoptotic process	yes	Human disease related genes:Cancers:Cancers of haematopoietic and lymphoid tissues; Predicted intracellular proteins; Human disease related genes:Cancers:Cancers of endocrine organs; Human disease related genes:Cancers:Skin cancers; Kinases:TKL Ser/Thr protein kinases; Human disease related genes:Cancers:Cancers of the digestive system; Human disease related genes:Cancers:Cancers of the lung and …	Cytosol;Vesicles (Supported); Additional: Basal body;Centriolar satellite;End piece;Mid piece;Plasma membrane;Primary cilium;Principal piece	Sorafenib; XL281; RAF-265; PLX-4720; N-{2,4-difluoro-3-[(5-pyridin-3-yl-1H-pyrrolo[2,3-b]pyridin-3-yl)carbonyl]phenyl}ethanesulfonamide; (1E)-5-(1-piperidin-4-yl-3-pyridin-4-yl-1H-pyrazol-4-yl)-2,3-dihydro-1H-inden-1-one oxime; Vemurafenib; Regorafenib; Dabrafenib; Encorafenib; Fostamatinib; Ripretinib	(M134)PID TCR RAS PATHWAY; (M270)PID MAPK TRK PATHWAY; (M281)PID FAK PATHWAY	(M5951)HALLMARK SPERMATOGENESIS	1.0	0.0	1.0	0.0	0.0	1.0	1.0	0.0	1.0	0.0	0.0	0.0	0.0	0.0	0.0	0.0	0.0	0.0	0.0	1.0
SNX10	29887	symbol	H. sapiens	29887	H. sapiens	SNX10	sorting nexin 10	SNX10 is a gene that belongs to the sorting nexin family and encodes a protein that contains a phosphoinositide binding domain. Unlike some family members, this protein does not contain a coiled coil region. SNX10 may be involved in regulating endosome homeostasis and is involved in intracellular trafficking. Alternative splicing of this gene results in multiple transcript variants.	There is limited information available on the disease implications of SNX10. However, recent studies have suggested that mutations in SNX10 may be associated with autosomal recessive osteopetrosis, a rare genetic disorder characterized by increased bone density and susceptibility to fractures. Targeted drug discovery efforts for SNX10 are also limited, as the function of this gene is not well und…	GO:0035630 bone mineralization involved in bone maturation;GO:0044691 tooth eruption;GO:0001696 gastric acid secretion		Disease related genes; Human disease related genes:Congenital malformations:Congenital malformations of the musculoskeletal system; Predicted intracellular proteins	Microtubules;Nucleoplasm (Supported); Additional: Cytosol;Nucleoli;Primary cilium			(M5907)HALLMARK ESTROGEN RESPONSE LATE	0.0	0.0	0.0	0.0	0.0	0.0	0.0	0.0	0.0	0.0	0.0	1.0	0.0	0.0	0.0	0.0	1.0	0.0	0.0	0.0
COX7A2	1347	symbol	H. sapiens	1347	H. sapiens	COX7A2	cytochrome c oxidase subunit 7A2	COX7A2 is a gene that encodes for subunit 7A2 of cytochrome c oxidase, which is the terminal component of the mitochondrial respiratory chain. This complex is made up of three catalytic subunits encoded by mitochondrial genes and multiple structural subunits encoded by nuclear genes. The mitochondrially-encoded subunits function in electron transfer, while the nuclear-encoded subunits may functio…	Mutations in COX7A2 have been associated with mitochondrial complex IV deficiency, a rare genetic disorder that affects the function of the mitochondrial respiratory chain. This can lead to a wide range of symptoms, including muscle weakness, developmental delay, seizures, and lactic acidosis. There are currently no targeted drug discovery efforts specifically for COX7A2 mutations, but some drugs…	GO:0006123 mitochondrial electron transport, cytochrome c to oxygen;GO:0002082 regulation of oxidative phosphorylation;GO:1903715 regulation of aerobic respiration		Transporters:Primary Active Transporters; Predicted intracellular proteins				(M5936)HALLMARK OXIDATIVE PHOSPHORYLATION	0.0	1.0	1.0	1.0	0.0	0.0	0.0	0.0	0.0	0.0	0.0	0.0	0.0	0.0	1.0	0.0	0.0	0.0	0.0	0.0
ZNF888	388559	symbol	H. sapiens	388559	H. sapiens	ZNF888	zinc finger protein 888	ZNF888 is a human gene that encodes for a zinc finger protein 888. This protein is predicted to have the ability to bind to DNA and regulate transcription by RNA polymerase II. It is also predicted to be active in the nucleus. The exact function of ZNF888 is not yet fully understood, but it is believed to play a role in the regulation of gene expression. Further research is needed to fully unders…	There is currently limited information available on the disease implications of ZNF888. However, some studies have suggested that alterations in the expression of this gene may be associated with certain types of cancer, including breast cancer and hepatocellular carcinoma. Targeted drug discovery efforts for ZNF888 are also limited, as the exact function of this gene is not yet fully understood.…	GO:0006357 regulation of transcription by RNA polymerase II;GO:0006355 regulation of DNA-templated transcription;GO:2001141 regulation of RNA biosynthetic process		Predicted intracellular proteins					0.0	0.0	0.0	0.0	0.0	0.0	0.0	0.0	0.0	0.0	0.0	0.0	0.0	0.0	0.0	0.0	0.0	0.0	0.0	0.0
CMC1	152100	symbol	H. sapiens	152100	H. sapiens	CMC1	C-X9-C motif containing 1	The human gene CMC1, also known as C-X9-C motif containing 1, is predicted to have metal ion binding activity. It is located in the mitochondrion, which is the organelle responsible for producing energy in cells. The function of CMC1 is not yet fully understood, but it may play a role in mitochondrial function and energy production. Further research is needed to fully understand the role of CMC1 …	There is limited information available on the disease implications of CMC1. However, mutations in this gene have been associated with mitochondrial disorders, which are a group of genetic disorders that affect the function of the mitochondria. These disorders can cause a wide range of symptoms, including muscle weakness, neurological problems, and developmental delays. As for targeted drug discov…			Predicted intracellular proteins					0.0	0.0	1.0	0.0	0.0	0.0	0.0	0.0	0.0	0.0	0.0	0.0	0.0	0.0	0.0	0.0	0.0	0.0	0.0	0.0
ZDHHC2	51201	symbol	H. sapiens	51201	H. sapiens	ZDHHC2	zinc finger DHHC-type palmitoyltransferase 2	ZDHHC2 is a human gene that encodes for a protein called zinc finger DHHC-type palmitoyltransferase 2. This protein is involved in various biological processes, including the transfer of palmitate to cysteine residues in proteins, which is important for their localization and function. ZDHHC2 also plays a role in regulating protein degradation and localization to the plasma membrane. The protein …	There is limited information available on the disease implications of ZDHHC2. However, recent studies have suggested that mutations in this gene may be associated with intellectual disability and autism spectrum disorders. Targeted drug discovery efforts for ZDHHC2 are also limited, as the function of this protein is not fully understood. However, there have been some studies exploring the potent…	GO:0150054 regulation of postsynaptic neurotransmitter receptor diffusion trapping;GO:1901628 positive regulation of postsynaptic membrane organization;GO:1904719 positive regulation of AMPA glutamate receptor clustering		Enzymes; Predicted intracellular proteins; ENZYME proteins:Transferases	Plasma membrane (Supported)				0.0	1.0	0.0	0.0	0.0	0.0	0.0	0.0	1.0	0.0	0.0	1.0	0.0	0.0	0.0	0.0	0.0	0.0	0.0	0.0
SQLE	6713	symbol	H. sapiens	6713	H. sapiens	SQLE	squalene epoxidase	SQLE is a human gene that encodes for squalene epoxidase, an enzyme that plays a crucial role in the biosynthesis of sterols. This enzyme catalyzes the first step in the oxygenation process of squalene, a precursor molecule for cholesterol and other sterols. SQLE is considered to be one of the rate-limiting enzymes in this pathway, meaning that its activity can significantly impact the overall ra…	Mutations in the SQLE gene have been linked to several diseases, including hypercholesterolemia and atherosclerosis. Hypercholesterolemia is a condition characterized by high levels of cholesterol in the blood, which can lead to the development of cardiovascular disease. Atherosclerosis is a condition in which plaque builds up inside the arteries, leading to reduced blood flow and an increased ri…	GO:1904614 response to biphenyl;GO:0140042 lipid droplet formation;GO:0034389 lipid droplet organization		Enzymes; ENZYME proteins:Oxidoreductases; FDA approved drug targets:Small molecule drugs; Predicted intracellular proteins	Cytosol;Vesicles (Uncertain)	Naftifine; Terbinafine; Butenafine; Ellagic acid		(M5892)HALLMARK CHOLESTEROL HOMEOSTASIS; (M5901)HALLMARK G2M CHECKPOINT; (M5924)HALLMARK MTORC1 SIGNALING	0.0	0.0	0.0	0.0	0.0	0.0	0.0	0.0	0.0	0.0	0.0	0.0	0.0	0.0	0.0	0.0	0.0	0.0	0.0	0.0
BOLA3	388962	symbol	H. sapiens	388962	H. sapiens	BOLA3	bolA family member 3	BOLA3 is a gene that is responsible for producing a protein that plays a crucial role in the production of iron-sulfur clusters. These clusters are necessary for the normal maturation of lipoate-containing 2-oxoacid dehydrogenases and the assembly of mitochondrial respiratory chain complexes. Mutations in this gene have been linked to multiple mitochondrial dysfunctions syndrome-2. There are two …	Mutations in the BOLA3 gene have been linked to multiple mitochondrial dysfunctions syndrome-2, which is a rare genetic disorder characterized by a wide range of symptoms including developmental delay, seizures, muscle weakness, and respiratory problems. There are currently no targeted drug discovery efforts specifically for BOLA3, but research is ongoing to develop treatments for mitochondrial d…	GO:0106035 protein maturation by [4Fe-4S] cluster transfer;GO:0097428 protein maturation by iron-sulfur cluster transfer;GO:0016226 iron-sulfur cluster assembly		Disease related genes; Predicted intracellular proteins; Human disease related genes:Congenital disorders of metabolism:Mitochondrial diseases	Mitochondria;Nuclear bodies (Supported); Additional: Cytosol				0.0	0.0	0.0	0.0	0.0	0.0	0.0	0.0	0.0	1.0	0.0	0.0	0.0	0.0	0.0	0.0	0.0	0.0	0.0	0.0
NOV	4856	gene_synonym	H. sapiens	4856	H. sapiens	CCN3	cellular communication network factor 3	CCN3, also known as cellular communication network factor 3, is a small secreted cysteine-rich protein that belongs to the CCN family of regulatory proteins. CCN family proteins are involved in various biological processes, including cardiovascular and skeletal development, fibrosis, and cancer development. CCN3 associates with the extracellular matrix and plays a crucial role in regulating cell …	CCN3 dysregulation has been implicated in several diseases, including cancer, cardiovascular disease, and fibrosis. In cancer, CCN3 has been shown to act as a tumor suppressor, and its downregulation is associated with tumor progression and poor prognosis. In cardiovascular disease, CCN3 has been shown to play a role in regulating vascular smooth muscle cell proliferation and migration, and its d…	GO:1904057 negative regulation of sensory perception of pain;GO:0071603 endothelial cell-cell adhesion;GO:1990523 bone regeneration		Transporters:Accessory Factors Involved in Transport; Predicted secreted proteins	Vesicles (Enhanced); Additional: Cytosol	Insulin pork	(M3008)NABA ECM GLYCOPROTEINS; (M5884)NABA CORE MATRISOME; (M5889)NABA MATRISOME		0.0	0.0	0.0	0.0	0.0	0.0	0.0	0.0	0.0	0.0	0.0	0.0	0.0	0.0	0.0	0.0	0.0	0.0	0.0	0.0
RPL30	6156	symbol	H. sapiens	6156	H. sapiens	RPL30	ribosomal protein L30	RPL30 is a gene that encodes a ribosomal protein, specifically a component of the 60S subunit. Ribosomes are organelles that catalyze protein synthesis and are composed of RNA and proteins. RPL30 belongs to the L30E family of ribosomal proteins and is located in the cytoplasm. The gene is co-transcribed with the U72 small nucleolar RNA gene, which is located in its fourth intron. There are multip…	There is limited information available on the disease implications of RPL30 mutations. However, mutations in other ribosomal protein genes have been associated with a variety of diseases, including Diamond-Blackfan anemia, Shwachman-Diamond syndrome, and various cancers. Targeted drug discovery efforts for ribosomal protein genes have focused on developing inhibitors that selectively target cance…	GO:0050829 defense response to Gram-negative bacterium;GO:0031640 killing of cells of another organism;GO:0141061 disruption of cell in another organism		Ribosomal proteins; Predicted intracellular proteins	Cytosol;Endoplasmic reticulum (Approved)				0.0	1.0	0.0	0.0	0.0	0.0	0.0	0.0	0.0	0.0	0.0	0.0	0.0	0.0	0.0	0.0	0.0	0.0	0.0	0.0
RPL7L1	285855	symbol	H. sapiens	285855	H. sapiens	RPL7L1	ribosomal protein L7 like 1	RPL7L1 is a human gene that encodes a ribosomal protein with RNA binding activity. It is predicted to play a role in the maturation of large subunit ribosomal RNA from a tricistronic RNA transcript, and to be involved in blastocyst formation. The gene is predicted to be located in the nucleolus and to be part of the cytosolic large ribosomal subunit.	There is limited information available on the disease implications of RPL7L1. However, mutations in other ribosomal protein genes have been associated with a variety of diseases, including Diamond-Blackfan anemia, Shwachman-Diamond syndrome, and cancer. Targeted drug discovery efforts for ribosomal protein genes have focused on identifying small molecules that can selectively inhibit the function…	GO:0000463 maturation of LSU-rRNA from tricistronic rRNA transcript (SSU-rRNA, 5.8S rRNA, LSU-rRNA);GO:0000470 maturation of LSU-rRNA;GO:0001825 blastocyst formation		Ribosomal proteins; Predicted intracellular proteins	Mitochondria;Nucleoli (Approved)				0.0	1.0	0.0	0.0	0.0	0.0	0.0	0.0	0.0	0.0	0.0	0.0	0.0	0.0	0.0	0.0	0.0	0.0	0.0	0.0
PRICKLE4	29964	symbol	H. sapiens	29964	H. sapiens	PRICKLE4	prickle planar cell polarity protein 4	PRICKLE4 is a gene that encodes for the prickle planar cell polarity protein 4. This protein is involved in the regulation of cell polarity and tissue morphogenesis during embryonic development. Mutations in PRICKLE4 have been associated with neural tube defects and other developmental abnormalities. PRICKLE4 is a member of the LIM domain protein family, which are involved in various cellular pro…	There is limited information available on the disease implications of PRICKLE4 mutations. However, studies have shown that mutations in this gene are associated with neural tube defects, which are serious birth defects that affect the brain, spine, or spinal cord of a developing fetus. Targeted drug discovery efforts for PRICKLE4 are currently limited due to the lack of understanding of its funct…	GO:0061061 muscle structure development;GO:0030036 actin cytoskeleton organization;GO:0007507 heart development		Predicted intracellular proteins	Centriolar satellite (Approved); Additional: Mitotic spindle				0.0	0.0	0.0	0.0	0.0	0.0	0.0	0.0	0.0	0.0	0.0	0.0	0.0	0.0	0.0	0.0	0.0	0.0	0.0	0.0
ZFAND3	60685	symbol	H. sapiens	60685	H. sapiens	ZFAND3	zinc finger AN1-type containing 3	ZFAND3 is a human gene that is predicted to have DNA binding activity and zinc ion binding activity. It belongs to the zinc finger AN1-type containing family of genes. The function of this gene is not yet fully understood, but it is believed to play a role in regulating gene expression and cellular processes. Mutations in this gene have been associated with certain types of cancer, including brea…	There is limited information available on the disease implications and targeted drug discovery efforts for ZFAND3. However, studies have shown that mutations in this gene are associated with certain types of cancer, including breast and ovarian cancer. This suggests that ZFAND3 may be a potential target for cancer therapy. Currently, there are no drugs on the market that specifically target ZFAND…			Predicted intracellular proteins	Nucleoplasm;Vesicles (Approved)				0.0	0.0	0.0	0.0	0.0	0.0	0.0	0.0	0.0	0.0	0.0	0.0	0.0	0.0	0.0	0.0	0.0	0.0	0.0	0.0
SYNC	81493	symbol	H. sapiens	81493	H. sapiens	SYNC	syncoilin, intermediate filament protein	SYNC, also known as syncoilin, is a gene that encodes a protein belonging to the intermediate filament family. The protein contains a head domain, a coiled-coil region, and a short tail. It is primarily expressed in skeletal and cardiac muscle and plays a structural role in striated muscle by linking the dystrophin associated protein complex (DAPC) to desmin filaments. Multiple transcript variant…	There is limited information available on the disease implications of SYNC mutations. However, a study has suggested that mutations in the gene may be associated with dilated cardiomyopathy, a condition characterized by the enlargement of the heart chambers and reduced heart function. Targeted drug discovery efforts for SYNC are also limited, likely due to the lack of understanding of its disease…	GO:0045103 intermediate filament-based process;GO:0009987 cellular process;GO:0008150 biological_process		Predicted intracellular proteins	Plasma membrane (Approved); Additional: Golgi apparatus;Vesicles				0.0	0.0	0.0	0.0	0.0	0.0	0.0	0.0	0.0	0.0	0.0	0.0	0.0	0.0	0.0	0.0	0.0	0.0	0.0	0.0
TGFBR3L	100507588	symbol	H. sapiens	100507588	H. sapiens	TGFBR3L	transforming growth factor beta receptor 3 like	TGFBR3L is a human gene that is predicted to have several functions, including glycosaminoglycan binding activity, transforming growth factor beta-activated receptor activity, and type II transforming growth factor beta receptor binding activity. It is also predicted to be involved in processes such as blood vessel morphogenesis, regulation of transforming growth factor beta receptor signaling pa…	Unfortunately, there is currently limited information available on the disease implications and targeted drug discovery efforts for TGFBR3L. However, the related gene TGFBR3 has been implicated in several diseases, including cancer, cardiovascular disease, and developmental disorders. Targeted drug discovery efforts for TGFBR3 have focused on developing inhibitors of the TGF-β signaling pathway, …	GO:0001837 epithelial to mesenchymal transition;GO:0007179 transforming growth factor beta receptor signaling pathway;GO:0071560 cellular response to transforming growth factor beta stimulus			Vesicles (Approved)				0.0	0.0	0.0	0.0	0.0	0.0	0.0	0.0	0.0	0.0	0.0	0.0	0.0	0.0	0.0	0.0	0.0	0.0	0.0	0.0
HERC3	8916	symbol	H. sapiens	8916	H. sapiens	HERC3	HECT and RLD domain containing E3 ubiquitin protein ligase 3	HERC3 is a gene that belongs to the HERC ubiquitin ligase family. It encodes a protein that is found in the cytosol and binds to ubiquitin through a HECT domain. Mutations in this gene have been linked to colorectal and gastric cancers. The gene has multiple isoforms due to alternative splicing of its transcript variants.	HERC3 has been implicated in several types of cancer, including colorectal and gastric cancers. Studies have shown that HERC3 promotes the degradation of tumor suppressor proteins, leading to the development and progression of cancer. Therefore, targeting HERC3 could be a potential therapeutic strategy for cancer treatment. However, there are currently no drugs specifically targeting HERC3 on the…	GO:0006511 ubiquitin-dependent protein catabolic process;GO:0019941 modification-dependent protein catabolic process;GO:0043632 modification-dependent macromolecule catabolic process		Enzymes; Predicted intracellular proteins; ENZYME proteins:Transferases	Cytosol (Supported, Approved)			(M5908)HALLMARK ANDROGEN RESPONSE	0.0	0.0	0.0	0.0	0.0	0.0	0.0	0.0	0.0	0.0	0.0	0.0	1.0	0.0	0.0	0.0	0.0	0.0	0.0	0.0
MEA1	4201	symbol	H. sapiens	4201	H. sapiens	MEA1	male-enhanced antigen 1	MEA1, or male-enhanced antigen 1, is a gene that is predicted to play a role in male gonad development. It is also predicted to be located in the cytoplasm of cells. The function of this gene is not yet fully understood, but it may be involved in the regulation of male reproductive processes. Further research is needed to fully elucidate the role of MEA1 in human biology.	Unfortunately, there is currently very limited information available on the disease implications and targeted drug discovery efforts related to MEA1. This is likely due to the fact that the function of this gene is not yet fully understood. As a result, there are no known drugs on the market that specifically target MEA1. However, as research continues to uncover more information about the role o…	GO:0008584 male gonad development;GO:0046546 development of primary male sexual characteristics;GO:0046661 male sex differentiation		Predicted intracellular proteins	Cytosol;Nucleoplasm (Approved)				0.0	0.0	0.0	0.0	0.0	0.0	0.0	0.0	0.0	0.0	0.0	0.0	0.0	0.0	0.0	0.0	0.0	0.0	0.0	0.0
DHRS9	10170	symbol	H. sapiens	10170	H. sapiens	DHRS9	dehydrogenase/reductase 9	DHRS9 is a gene that belongs to the short-chain dehydrogenases/reductases (SDR) family. It is a moonlighting protein that can perform different functions. The protein has oxidoreductase activity towards hydroxysteroids and can convert 3-alpha-tetrahydroprogesterone to dihydroxyprogesterone and 3-alpha-androstanediol to dihydroxyprogesterone in the cytoplasm. It may also act as a transcriptional r…	Research on DHRS9 has revealed its potential involvement in several diseases. For instance, studies have shown that the gene is downregulated in breast cancer, and its overexpression can inhibit the growth of breast cancer cells. Additionally, DHRS9 has been implicated in the development of prostate cancer, where its expression is reduced in cancerous tissues. Furthermore, DHRS9 has been linked t…	GO:0042904 9-cis-retinoic acid biosynthetic process;GO:0042905 9-cis-retinoic acid metabolic process;GO:0002138 retinoic acid biosynthetic process		Enzymes; ENZYME proteins:Oxidoreductases; Predicted intracellular proteins					0.0	0.0	0.0	0.0	0.0	0.0	0.0	0.0	0.0	0.0	0.0	0.0	0.0	0.0	0.0	0.0	0.0	0.0	0.0	0.0
THAP10	56906	symbol	H. sapiens	56906	H. sapiens	THAP10	THAP domain containing 10	THAP10 is a human gene that encodes a protein belonging to a family of proteins that share a Thanatos-associated domain at their N-terminus. This domain contains a zinc finger signature similar to DNA-binding domains. THAP10 is part of a gene pair on chromosome 15 that is regulated by estrogen and may be involved in breast cancer. The exact function of THAP10 is not yet fully understood, but it i…	There is limited information available on the disease implications of THAP10. However, studies have shown that it is regulated by estrogen and may be involved in breast cancer. Targeted drug discovery efforts for THAP10 are also limited, as its exact function is not yet fully understood. There are currently no drugs on the market that specifically target THAP10. However, there are drugs that targ…			Transcription factors:Zinc-coordinating DNA-binding domains; Predicted intracellular proteins	Nucleoplasm (Approved); Additional: Cytosol;Golgi apparatus				0.0	0.0	0.0	0.0	0.0	0.0	0.0	0.0	0.0	0.0	0.0	0.0	0.0	0.0	0.0	0.0	0.0	0.0	0.0	0.0
AJUBA	84962	symbol	H. sapiens	84962	H. sapiens	AJUBA	ajuba LIM protein	AJUBA is a human gene that encodes for the ajuba LIM protein. This protein is involved in various biological processes, including negative regulation of hippo signaling, positive regulation of gene silencing by miRNA, and regulation of cellular response to hypoxia. It enables alpha-catenin binding activity and transcription corepressor activity. AJUBA acts upstream of or within gene silencing by …	AJUBA has been implicated in various diseases, including cancer, cardiovascular disease, and developmental disorders. In cancer, AJUBA has been shown to play a role in tumor growth and metastasis, and its expression levels have been correlated with poor prognosis in several types of cancer. Targeted drug discovery efforts for AJUBA are still in the early stages, but there is potential for develop…	GO:0035313 wound healing, spreading of epidermal cells;GO:1900037 regulation of cellular response to hypoxia;GO:0035331 negative regulation of hippo signaling		Cancer-related genes:Mutational cancer driver genes; Cancer-related genes:Mutated cancer genes; Predicted intracellular proteins	Golgi apparatus;Nucleoplasm (Approved)		(M184)PID ECADHERIN KERATINOCYTE PATHWAY; (M242)PID AURORA A PATHWAY		0.0	1.0	1.0	0.0	0.0	0.0	0.0	0.0	0.0	0.0	0.0	0.0	0.0	0.0	0.0	1.0	1.0	0.0	0.0	0.0
RCN2	5955	symbol	H. sapiens	5955	H. sapiens	RCN2	reticulocalbin 2	RCN2 is a gene that encodes a calcium-binding protein located in the endoplasmic reticulum (ER). The protein contains six regions that are similar to a high affinity calcium-binding motif called EF-hand. The gene is located in the same region as type 4 Bardet-Biedl syndrome, which suggests that it may play a role in the disorder. The gene has multiple transcript variants that encode different iso…	Research on RCN2 and its potential role in disease is still ongoing, but there is evidence to suggest that it may be involved in several conditions, including cancer, neurodegenerative diseases, and metabolic disorders. For example, studies have shown that RCN2 expression is upregulated in certain types of cancer, and that it may play a role in tumor growth and metastasis. Additionally, mutations…			Predicted intracellular proteins	Endoplasmic reticulum (Enhanced)				0.0	0.0	0.0	0.0	0.0	0.0	0.0	1.0	0.0	0.0	0.0	0.0	0.0	0.0	0.0	0.0	0.0	0.0	0.0	0.0
CEP19	84984	symbol	H. sapiens	84984	H. sapiens	CEP19	centrosomal protein 19	CEP19 is a gene that encodes a protein that is found in centrosomes and primary cilia, and is associated with the mother centriole. The gene is located on chromosome 3 in humans, which is linked to morbid obesity. Knocking out the orthologous gene in mice resulted in mice with morbid obesity, hyperphagy, glucose intolerance, and insulin resistance. Mutations in CEP19 have been found to cause morb…	Currently, there are no targeted drug discovery efforts specifically for CEP19. However, the association of CEP19 with morbid obesity and insulin resistance suggests that drugs targeting these conditions may indirectly affect CEP19 function. For example, drugs that target insulin resistance, such as metformin, may improve metabolic outcomes in individuals with CEP19 mutations. Additionally, drugs…	GO:0097712 vesicle targeting, trans-Golgi to periciliary membrane compartment;GO:0034454 microtubule anchoring at centrosome;GO:0072393 microtubule anchoring at microtubule organizing center		Disease related genes; Human disease related genes:Endocrine and metabolic diseases:Other endocrine and metabolic diseases; Predicted intracellular proteins	Basal body;Centrosome (Supported); Additional: Cytosol;Nucleoplasm				0.0	0.0	0.0	0.0	0.0	0.0	0.0	0.0	0.0	0.0	0.0	0.0	0.0	0.0	0.0	0.0	1.0	1.0	0.0	0.0
CCNC	892	symbol	H. sapiens	892	H. sapiens	CCNC	cyclin C	CCNC is a human gene that encodes for a protein called cyclin C. Cyclin C is a member of the cyclin family of proteins and interacts with cyclin-dependent kinase 8. It induces the phosphorylation of the carboxy-terminal domain of the large subunit of RNA polymerase II. The mRNA level for this gene peaks in the G1 phase of the cell cycle. Two transcript variants encoding different isoforms have be…	Research has shown that CCNC may play a role in various diseases, including cancer, neurodegenerative disorders, and viral infections. In cancer, CCNC has been found to be overexpressed in several types of tumors, including breast, lung, and liver cancer. Targeting CCNC has been explored as a potential therapeutic strategy for cancer treatment. For example, a study found that inhibiting CCNC expr…	GO:0045023 G0 to G1 transition;GO:0045746 negative regulation of Notch signaling pathway;GO:0008593 regulation of Notch signaling pathway		Predicted intracellular proteins	Nucleoplasm (Approved); Additional: Cytosol				0.0	1.0	0.0	0.0	0.0	0.0	0.0	0.0	0.0	0.0	0.0	0.0	0.0	0.0	0.0	0.0	0.0	0.0	0.0	1.0
SLC37A3	84255	symbol	H. sapiens	84255	H. sapiens	SLC37A3	solute carrier family 37 member 3	SLC37A3 is a human gene that is predicted to enable transmembrane transporter activity and be involved in carbohydrate transport and transmembrane transport. It is an integral component of the endoplasmic reticulum membrane. This information is provided by the Alliance of Genome Resources as of April 2022.	There is limited information available on the disease implications of SLC37A3. However, mutations in this gene have been associated with glycogen storage disease type Ib (GSD-Ib), a rare genetic disorder characterized by impaired glucose homeostasis and the accumulation of glycogen in the liver and kidneys. Targeted drug discovery efforts for GSD-Ib have focused on developing therapies that can r…	GO:0006855 xenobiotic transmembrane transport;GO:0042908 xenobiotic transport;GO:0055085 transmembrane transport		Transporters:Electrochemical Potential-driven transporters; Predicted intracellular proteins					0.0	0.0	0.0	0.0	0.0	0.0	0.0	0.0	0.0	0.0	0.0	0.0	0.0	0.0	0.0	0.0	0.0	0.0	0.0	0.0
RSG1	79363	gene_synonym	H. sapiens	79363	H. sapiens	CPLANE2	ciliogenesis and planar polarity effector complex subunit 2	CPLANE2 is a human gene that is predicted to play a role in cellular protein localization, cilium assembly, and regulation of vesicle-mediated transport. It is also predicted to be located in the ciliary basal body and to enable GTP binding activity and GTPase activity. The gene is a subunit of the ciliogenesis and planar polarity effector complex, which is involved in the formation and function …	There is currently limited information available on the disease implications of CPLANE2. However, given its predicted role in ciliogenesis and cilium assembly, it is possible that mutations in this gene could contribute to ciliopathies such as Bardet-Biedl syndrome, Joubert syndrome, and primary ciliary dyskinesia. As of now, there are no targeted drug discovery efforts specifically focused on CP…	GO:0003274 endocardial cushion fusion;GO:0061343 cell adhesion involved in heart morphogenesis;GO:0031338 regulation of vesicle fusion		Predicted intracellular proteins	Nucleoplasm (Approved); Additional: Cytosol;Nuclear bodies				0.0	0.0	0.0	0.0	0.0	0.0	0.0	0.0	0.0	1.0	0.0	0.0	0.0	0.0	0.0	0.0	1.0	0.0	0.0	0.0
RP2	6102	symbol	H. sapiens	6102	H. sapiens	RP2	RP2 activator of ARL3 GTPase	RP2 is a gene that has been linked to X-linked retinitis pigmentosa, a condition that causes progressive vision loss. The gene product is similar to a protein called cofactor C, which is involved in the final step of beta-tubulin folding. It is believed that the accumulation of incorrectly-folded photoreceptor or neuron-specific tubulin isoforms may lead to retinal degeneration and cell death. RP…	There are currently no targeted drug therapies available for X-linked retinitis pigmentosa caused by mutations in the RP2 gene. However, there are ongoing efforts to develop gene therapies that could potentially correct the genetic defect and restore vision. One approach involves using adeno-associated viruses (AAVs) to deliver a functional copy of the RP2 gene to the affected cells in the retina…	GO:0006892 post-Golgi vesicle-mediated transport;GO:0007601 visual perception;GO:0006457 protein folding		Disease related genes; Human disease related genes:Nervous system diseases:Eye disease; Predicted intracellular proteins	End piece;Mid piece;Plasma membrane;Principal piece (Approved); Additional: Acrosome;Cytosol;Nuclear bodies;Nucleoplasm;Vesicles				0.0	0.0	0.0	0.0	0.0	0.0	0.0	0.0	0.0	1.0	0.0	0.0	0.0	0.0	0.0	0.0	1.0	1.0	0.0	0.0
CYSLTR1	10800	symbol	H. sapiens	10800	H. sapiens	CYSLTR1	cysteinyl leukotriene receptor 1	The CYSLTR1 gene encodes a receptor for cysteinyl leukotrienes, which are involved in mediating bronchoconstriction and other inflammatory responses in the lungs. Activation of this receptor leads to contraction and proliferation of bronchial smooth muscle cells, eosinophil migration, and damage to the mucus layer in the lung. Upregulation of CYSLTR1 is associated with asthma, and dysregulation m…	The CYSLTR1 gene has been implicated in asthma, and targeting this receptor has been a focus of drug discovery efforts for the treatment of this disease. Montelukast, a leukotriene receptor antagonist that targets CYSLTR1, is a successful drug on the market for the treatment of asthma and allergic rhinitis. Other drugs that target CYSLTR1 include zafirlukast and pranlukast. In addition to asthma,…	GO:0061737 leukotriene signaling pathway;GO:0060252 positive regulation of glial cell proliferation;GO:0045907 positive regulation of vasoconstriction		FDA approved drug targets:Small molecule drugs; G-protein coupled receptors:GPCRs excl olfactory receptors; Transporters		Montelukast; Zafirlukast; Cinalukast; Nedocromil; Pranlukast; Leukotriene C4; Leukotriene D4	(M8)PID ENDOTHELIN PATHWAY		0.0	1.0	0.0	0.0	0.0	0.0	1.0	0.0	0.0	0.0	0.0	0.0	0.0	0.0	0.0	0.0	0.0	0.0	0.0	0.0
LOC100129931	100129931	Gene_ID	H. sapiens	100129931	H. sapiens	LOC100129931	uncharacterized LOC100129931										0.0	0.0	0.0	0.0	0.0	0.0	0.0	0.0	0.0	0.0	0.0	0.0	0.0	0.0	0.0	0.0	0.0	0.0	0.0	0.0
RPL10A	4736	symbol	H. sapiens	4736	H. sapiens	RPL10A	ribosomal protein L10a	RPL10A is a gene that encodes a ribosomal protein, specifically a component of the 60S subunit. Ribosomes are organelles that catalyze protein synthesis and are composed of RNA and proteins. RPL10A belongs to the L1P family of ribosomal proteins and is located in the cytoplasm. The expression of this gene is downregulated in the thymus by cyclosporin-A, an immunosuppressive drug, and in neural pr…	There is limited information available on the disease implications of RPL10A. However, mutations in other ribosomal protein genes have been associated with a variety of diseases, including Diamond-Blackfan anemia, Shwachman-Diamond syndrome, and cancer. Targeted drug discovery efforts for ribosomal proteins have focused on developing inhibitors that selectively target cancer cells by disrupting p…	GO:0045471 response to ethanol;GO:0002181 cytoplasmic translation;GO:0097305 response to alcohol		Ribosomal proteins; Predicted intracellular proteins	Cytosol;Endoplasmic reticulum;Nucleoli (Supported)				0.0	1.0	0.0	0.0	0.0	0.0	0.0	0.0	0.0	0.0	0.0	0.0	0.0	0.0	0.0	0.0	0.0	0.0	1.0	0.0
COX16	51241	symbol	H. sapiens	51241	H. sapiens	COX16	cytochrome c oxidase assembly factor COX16	COX16 is a human gene that plays a crucial role in the assembly of mitochondrial cytochrome c oxidase. It is an integral component of the mitochondrial inner membrane. The cytochrome c oxidase enzyme is essential for cellular respiration, which is the process by which cells convert nutrients into energy. Mutations in the COX16 gene have been associated with mitochondrial disorders, which can lead…	Mutations in the COX16 gene have been associated with several mitochondrial disorders, including Leigh syndrome, a severe neurological disorder, and mitochondrial encephalomyopathy, lactic acidosis, and stroke-like episodes (MELAS), a condition that affects multiple organs and systems. These disorders are caused by defects in the mitochondrial respiratory chain, which impairs the production of AT…	GO:0033617 mitochondrial cytochrome c oxidase assembly;GO:0008535 respiratory chain complex IV assembly;GO:0017004 cytochrome complex assembly		Predicted intracellular proteins; Human disease related genes:Congenital disorders of metabolism:Mitochondrial diseases; Transporters:Primary Active Transporters; Potential drug targets; Disease related genes	Mitochondria (Supported)				0.0	0.0	1.0	1.0	0.0	0.0	0.0	0.0	0.0	0.0	0.0	0.0	0.0	0.0	0.0	0.0	0.0	0.0	0.0	0.0
OIP5	11339	symbol	H. sapiens	11339	H. sapiens	OIP5	Opa interacting protein 5	OIP5, also known as Opa interacting protein 5, is a gene that plays a crucial role in the recruitment of CENP-A to centromeres through the mediator Holliday junction recognition protein. This gene is upregulated in several cancers, making it a potential target for cancer therapy. There are two transcript variants of this gene that encode different isoforms.	OIP5 has been implicated in several types of cancer, including breast, lung, and ovarian cancer. Its upregulation has been associated with tumor growth and metastasis, making it a potential target for cancer therapy. Targeted drug discovery efforts have focused on identifying small molecules that can inhibit OIP5 expression or disrupt its interaction with CENP-A. One example is the small molecule…	GO:0031055 chromatin remodeling at centromere;GO:0034080 CENP-A containing chromatin assembly;GO:0034508 centromere complex assembly		Predicted intracellular proteins	Nuclear speckles (Supported); Additional: Vesicles				0.0	0.0	0.0	0.0	0.0	0.0	0.0	0.0	0.0	0.0	0.0	0.0	0.0	0.0	0.0	0.0	0.0	0.0	0.0	0.0
FCER2	2208	symbol	H. sapiens	2208	H. sapiens	FCER2	Fc epsilon receptor II	The FCER2 gene encodes a protein that acts as a low-affinity receptor for IgE and is specific to B-cells. It plays a crucial role in the growth and differentiation of B-cells, as well as regulating the production of IgE. The protein can also exist in a soluble secreted form, which acts as a potent mitogenic growth factor. Different isoforms of the protein are produced through alternative splicing…	The FCER2 gene has been implicated in various diseases, including allergic diseases such as asthma, atopic dermatitis, and allergic rhinitis. In these conditions, the overproduction of IgE and the activation of B-cells through FCER2 signaling contribute to the pathogenesis of the disease. As such, FCER2 has been a target for drug discovery efforts aimed at treating these conditions. One example i…	GO:0002450 B cell antigen processing and presentation;GO:0160006 Fc receptor-mediated immune complex endocytosis;GO:0002925 positive regulation of humoral immune response mediated by circulating immunoglobulin		CD markers; Predicted intracellular proteins; Predicted secreted proteins; Cancer-related genes:Candidate cancer biomarkers		Lumiliximab	(M28)PID IL4 2PATHWAY		1.0	0.0	0.0	0.0	0.0	0.0	0.0	0.0	0.0	0.0	0.0	0.0	0.0	0.0	0.0	0.0	0.0	0.0	0.0	0.0
IL31RA	133396	symbol	H. sapiens	133396	H. sapiens	IL31RA	interleukin 31 receptor A	IL31RA is a gene that encodes a protein belonging to the type I cytokine receptor family. This receptor is expressed on monocytes and is involved in IL-31 signaling through activation of STAT-3 and STAT-5. It can function as a monomer or as part of a receptor complex with oncostatin M receptor (OSMR). The gene has several alternatively spliced transcript variants that encode different isoforms.	IL31RA has been implicated in several diseases, including atopic dermatitis, pruritus, and chronic kidney disease. In atopic dermatitis, IL-31RA is thought to play a role in the pathogenesis of pruritus, or itching, which is a hallmark symptom of the disease. Targeted drug discovery efforts have focused on developing drugs that block IL-31 signaling through IL-31RA, with the goal of reducing prur…	GO:0002438 acute inflammatory response to antigenic stimulus;GO:0030224 monocyte differentiation;GO:0043031 negative regulation of macrophage activation		Disease related genes; Human disease related genes:Skin diseases:Skin and soft tissue diseases; Predicted intracellular proteins	Cytosol;Plasma membrane (Approved)				1.0	0.0	0.0	0.0	0.0	0.0	0.0	0.0	0.0	0.0	0.0	0.0	0.0	0.0	0.0	0.0	0.0	0.0	0.0	0.0
PAQR3	152559	symbol	H. sapiens	152559	H. sapiens	PAQR3	progestin and adipoQ receptor family member 3	PAQR3 is a gene that encodes a seven-transmembrane protein found in the Golgi apparatus of mammalian cells. It belongs to the progestin and adipoQ receptor (PAQR) family and functions as a tumor suppressor by inhibiting the Raf/MEK/ERK signaling cascade. Alternative splicing of the gene results in multiple transcript variants.	Research on PAQR3 has shown its potential as a therapeutic target for cancer treatment. Studies have found that PAQR3 expression is downregulated in various types of cancer, including breast, lung, and liver cancer. This suggests that PAQR3 may play a role in tumor suppression. Targeted drug discovery efforts have focused on identifying small molecules that can activate PAQR3 and inhibit the Raf/…	GO:2000640 positive regulation of SREBP signaling pathway;GO:0035359 negative regulation of peroxisome proliferator activated receptor signaling pathway;GO:2000638 regulation of SREBP signaling pathway							1.0	0.0	0.0	0.0	0.0	0.0	0.0	0.0	0.0	0.0	0.0	0.0	0.0	1.0	0.0	1.0	0.0	0.0	0.0	1.0
ERRFI1	54206	symbol	H. sapiens	54206	H. sapiens	ERRFI1	ERBB receptor feedback inhibitor 1	ERRFI1, also known as ERBB receptor feedback inhibitor 1, is a cytoplasmic protein that is upregulated during cell growth. It is similar to the protein product of rat gene-33, which is involved in cell signaling during cell stress. ERRFI1 is thought to play a role in regulating the activity of the ERBB family of receptor tyrosine kinases, which are involved in cell growth and differentiation. Dys…	Dysregulation of ERRFI1 has been implicated in various diseases, including cancer and cardiovascular disease. In cancer, ERRFI1 has been shown to act as a tumor suppressor by inhibiting the activity of the ERBB family of receptor tyrosine kinases, which are often overexpressed in cancer cells. Targeted drug discovery efforts have focused on developing small molecule inhibitors of the ERBB family …	GO:0035847 uterine epithelium development;GO:1904565 response to 1-oleoyl-sn-glycerol 3-phosphate;GO:0035846 oviduct epithelium development		Predicted intracellular proteins	Cytosol (Enhanced)			(M5892)HALLMARK CHOLESTEROL HOMEOSTASIS; (M5891)HALLMARK HYPOXIA	1.0	0.0	0.0	0.0	0.0	0.0	0.0	0.0	1.0	0.0	0.0	0.0	0.0	0.0	0.0	1.0	0.0	0.0	0.0	0.0
DLG3	1741	symbol	H. sapiens	1741	H. sapiens	DLG3	discs large MAGUK scaffold protein 3	DLG3 is a gene that encodes a protein belonging to the membrane-associated guanylate kinase protein family. This protein is involved in clustering NMDA receptors at excitatory synapses and may negatively regulate cell proliferation by interacting with the C-terminal region of the adenomatosis polyposis coli tumor suppressor protein. Mutations in DLG3 have been linked to X-linked cognitive disabil…	Mutations in the DLG3 gene have been linked to X-linked cognitive disability, also known as mental retardation. This condition is characterized by intellectual disability, delayed speech and language development, and behavioral problems. There are currently no targeted drug discovery efforts specifically for DLG3 mutations, but research is ongoing to better understand the role of this gene in cog…	GO:0001736 establishment of planar polarity;GO:0007164 establishment of tissue polarity;GO:0043113 receptor clustering	yes	Disease related genes; Human disease related genes:Other diseases:Mental and behavioural disorders; Predicted intracellular proteins	Nucleoli;Nucleoplasm (Approved)				0.0	1.0	0.0	0.0	0.0	0.0	1.0	0.0	1.0	0.0	0.0	0.0	0.0	0.0	0.0	0.0	0.0	0.0	0.0	1.0
CTSV	1515	symbol	H. sapiens	1515	H. sapiens	CTSV	cathepsin V	The CTSV gene encodes for a lysosomal cysteine proteinase called cathepsin V, which is involved in corneal physiology. It is expressed in colorectal and breast carcinomas but not in normal colon, mammary gland, or peritumoral tissues, indicating a potential role in tumor processes. The gene has alternatively spliced variants that encode the same protein.	There is limited information available on the disease implications of the CTSV gene. However, studies have suggested that cathepsin V may play a role in the progression of certain cancers, including colorectal and breast carcinomas. As a result, there has been interest in developing drugs that target cathepsin V as a potential treatment for these cancers. One example of a drug that has been devel…	GO:0019886 antigen processing and presentation of exogenous peptide antigen via MHC class II;GO:0002495 antigen processing and presentation of peptide antigen via MHC class II;GO:0002504 antigen processing and presentation of peptide or polysaccharide antigen via MHC class II		Peptidases:Cysteine-type peptidases; ENZYME proteins:Hydrolases; Enzymes; Predicted intracellular proteins	Cytosol;Nucleoli fibrillar center (Approved); Additional: Nucleoplasm;Plasma membrane	3-amino-5-phenylpentane; 4-Methylpiperazin-1-Yl Carbonyl Group	(M3468)NABA ECM REGULATORS; (M5885)NABA MATRISOME ASSOCIATED; (M5889)NABA MATRISOME	(M5946)HALLMARK COAGULATION; (M5941)HALLMARK UV RESPONSE UP; (M5921)HALLMARK COMPLEMENT	0.0	0.0	0.0	0.0	0.0	0.0	0.0	0.0	0.0	0.0	0.0	0.0	1.0	0.0	0.0	0.0	0.0	0.0	0.0	0.0
YEATS4	8089	symbol	H. sapiens	8089	H. sapiens	YEATS4	YEATS domain containing 4	YEATS4 is a gene that encodes a protein found in the nucleoli, which has a high sequence similarity to human MLLT1 and MLLT3 proteins. These proteins belong to a class of transcription factors, suggesting that YEATS4 may also function as a transcription factor. It is believed to be necessary for RNA transcription and has been found to be amplified in tumors. Alternative splicing of the gene resul…	There is limited information available on the disease implications of YEATS4. However, studies have shown that it is overexpressed in various types of cancer, including breast, lung, and liver cancer. This suggests that it may play a role in tumorigenesis and could potentially be a target for cancer therapy. Targeted drug discovery efforts for YEATS4 are still in the early stages. However, there …	GO:1905168 positive regulation of double-strand break repair via homologous recombination;GO:0045911 positive regulation of DNA recombination;GO:0010569 regulation of double-strand break repair via homologous recombination		Predicted intracellular proteins	Nucleoplasm (Approved); Additional: Nuclear membrane		(M195)PID CMYB PATHWAY		0.0	0.0	0.0	0.0	0.0	0.0	0.0	0.0	0.0	0.0	0.0	0.0	0.0	0.0	0.0	0.0	0.0	0.0	0.0	0.0
CD2AP	23607	symbol	H. sapiens	23607	H. sapiens	CD2AP	CD2 associated protein	CD2AP (CD2 associated protein) is a gene that encodes a scaffolding molecule that plays a role in regulating the actin cytoskeleton. The protein interacts with filamentous actin and various cell membrane proteins through multiple actin binding sites, SH3 domains, and a proline-rich region containing binding sites for SH3 domains. It is involved in dynamic actin remodeling and membrane trafficking…	CD2AP has been implicated in several diseases, particularly glomerular diseases such as focal segmental glomerulosclerosis (FSGS) and diabetic nephropathy. Studies have shown that mutations or deletions in the CD2AP gene can lead to proteinuria and kidney damage. As a result, CD2AP has become a target for drug discovery efforts aimed at treating glomerular diseases. One approach has been to devel…	GO:0032905 transforming growth factor beta1 production;GO:1990790 response to glial cell derived neurotrophic factor;GO:0071604 transforming growth factor beta production		Predicted intracellular proteins; Human disease related genes:Urinary system diseases:Kidney diseases; Transporters:Accessory Factors Involved in Transport; Potential drug targets; Disease related genes	Plasma membrane (Supported); Additional: Centriolar satellite		(M226)PID VEGFR1 PATHWAY; (M193)PID NEPHRIN NEPH1 PATHWAY	(M5893)HALLMARK MITOTIC SPINDLE	0.0	0.0	0.0	0.0	0.0	0.0	0.0	0.0	0.0	0.0	0.0	1.0	0.0	0.0	0.0	0.0	1.0	0.0	0.0	0.0
EGLN1	54583	symbol	H. sapiens	54583	H. sapiens	EGLN1	egl-9 family hypoxia inducible factor 1	EGLN1 is a gene that encodes a protein responsible for catalyzing the formation of 4-hydroxyproline in hypoxia-inducible factor (HIF) alpha proteins. HIF is a transcriptional complex that plays a crucial role in maintaining oxygen homeostasis in mammals. The protein encoded by EGLN1 acts as a cellular oxygen sensor, and under normal oxygen levels, it modifies HIF subunits through prolyl hydroxyla…	EGLN1 mutations have been linked to erythrocytosis familial type 3 (ECYT3), a rare genetic disorder characterized by an abnormal increase in red blood cells. This condition can lead to an increased risk of blood clots, stroke, and heart attack. Targeted drug discovery efforts have focused on developing inhibitors of EGLN1 to treat conditions such as anemia and ischemic diseases. One example of a …	GO:0051342 regulation of cyclic-nucleotide phosphodiesterase activity;GO:0051344 negative regulation of cyclic-nucleotide phosphodiesterase activity;GO:0140252 regulation protein catabolic process at postsynapse		Predicted intracellular proteins; ENZYME proteins:Oxidoreductases; FDA approved drug targets:Small molecule drugs; Disease related genes; Enzymes; Human disease related genes:Cardiovascular diseases:Hematologic diseases	Cytosol (Supported); Additional: Vesicles	Ascorbic acid; Iron; Roxadustat; N-[(4-HYDROXY-8-IODOISOQUINOLIN-3-YL)CARBONYL]GLYCINE; FG-2216; Ferrous gluconate; Ferrous succinate; Ferrous ascorbate; Ferrous fumarate; Ferrous glycine sulfate	(M180)PID HIF1A PATHWAY; (M44)PID HIF2PATHWAY; (M255)PID HIF1 TFPATHWAY		0.0	1.0	0.0	0.0	0.0	0.0	0.0	0.0	0.0	0.0	1.0	0.0	0.0	0.0	0.0	1.0	0.0	0.0	0.0	0.0
TRIB1	10221	symbol	H. sapiens	10221	H. sapiens	TRIB1	tribbles pseudokinase 1	TRIB1 is a human gene that encodes for the tribbles pseudokinase 1 protein. This protein is involved in various cellular processes, including the JNK cascade, negative regulation of lipopolysaccharide-mediated signaling pathway, and regulation of protein kinase activity. TRIB1 enables mitogen-activated protein kinase kinase binding activity and protein kinase inhibitor activity. The protein is lo…	TRIB1 has been implicated in various diseases, including atherosclerosis, non-alcoholic fatty liver disease, and acute myeloid leukemia. In atherosclerosis, TRIB1 has been shown to regulate cholesterol metabolism and inflammation, making it a potential therapeutic target for the treatment of cardiovascular disease. In non-alcoholic fatty liver disease, TRIB1 has been found to play a role in the r…	GO:0045643 regulation of eosinophil differentiation;GO:0045645 positive regulation of eosinophil differentiation;GO:0045659 negative regulation of neutrophil differentiation	yes	Enzymes; Predicted intracellular proteins; Kinases:CAMK Ser/Thr protein kinases	Cytosol;Plasma membrane (Approved)			(M5890)HALLMARK TNFA SIGNALING VIA NFKB; (M5953)HALLMARK KRAS SIGNALING UP	1.0	0.0	0.0	0.0	0.0	0.0	0.0	0.0	0.0	0.0	0.0	0.0	0.0	1.0	0.0	1.0	0.0	0.0	0.0	1.0
BEND6	221336	symbol	H. sapiens	221336	H. sapiens	BEND6	BEN domain containing 6	BEND6 is a human gene that is predicted to be involved in the negative regulation of the Notch signaling pathway and the positive regulation of neuron differentiation. It enables transcription corepressor activity and is predicted to be active in the nucleus.	There is limited information available on the disease implications of BEND6. However, studies have suggested that dysregulation of the Notch signaling pathway, which BEND6 is predicted to negatively regulate, is associated with various diseases, including cancer, cardiovascular disease, and neurodegenerative disorders. Therefore, BEND6 may have potential as a therapeutic target for these diseases…	GO:0045746 negative regulation of Notch signaling pathway;GO:0045666 positive regulation of neuron differentiation;GO:0008593 regulation of Notch signaling pathway		Predicted intracellular proteins	Nucleoplasm;Plasma membrane (Approved)				0.0	0.0	0.0	0.0	0.0	0.0	0.0	0.0	0.0	0.0	0.0	0.0	0.0	0.0	0.0	0.0	0.0	0.0	0.0	0.0
PNMA6A	84968	symbol	H. sapiens	84968	H. sapiens	PNMA6A	PNMA family member 6A	PNMA6A is a gene that belongs to the PNMA family. It is located on chromosome 13 and encodes a protein that is predominantly expressed in the brain. The function of this protein is not well understood, but it has been suggested to play a role in neuronal development and differentiation. Mutations in PNMA6A have been associated with intellectual disability and developmental delay. Additionally, th…	There is currently limited information available on the disease implications of PNMA6A and targeted drug discovery efforts. However, mutations in this gene have been associated with intellectual disability and developmental delay, suggesting that it may be a potential target for therapeutic interventions. As of now, there are no drugs on the market that specifically target PNMA6A. However, there …			Predicted intracellular proteins	Mitochondria (Approved)				0.0	0.0	0.0	0.0	0.0	0.0	0.0	0.0	0.0	0.0	0.0	0.0	0.0	0.0	0.0	0.0	0.0	0.0	0.0	0.0
ZNF425	155054	symbol	H. sapiens	155054	H. sapiens	ZNF425	zinc finger protein 425	ZNF425 is a human gene that encodes for a zinc finger protein. It is predicted to have the ability to bind to DNA and act as a transcription repressor, specifically for RNA polymerase II and regulatory regions of DNA. ZNF425 is involved in negative regulation of transcription, meaning it can suppress the expression of certain genes. It is found in both the cytoplasm and nucleoplasm of cells.	There is limited information available on the disease implications of ZNF425. However, some studies have suggested that it may play a role in the development of certain cancers, such as breast cancer and glioblastoma. Targeted drug discovery efforts for ZNF425 are also limited, as its function and role in disease are not well understood. Currently, there are no drugs on the market that specifical…	GO:0045892 negative regulation of DNA-templated transcription;GO:1902679 negative regulation of RNA biosynthetic process;GO:0051253 negative regulation of RNA metabolic process		Transcription factors:Zinc-coordinating DNA-binding domains; Predicted intracellular proteins	Nucleoplasm (Supported)				0.0	0.0	0.0	0.0	0.0	0.0	0.0	0.0	0.0	0.0	0.0	0.0	0.0	0.0	0.0	0.0	0.0	0.0	0.0	0.0
SAMD11	148398	symbol	H. sapiens	148398	H. sapiens	SAMD11	sterile alpha motif domain containing 11	SAMD11 (sterile alpha motif domain containing 11) is a gene that is predicted to have several functions, including histone binding activity, protein domain specific binding activity, and protein self-association. It is also predicted to be involved in negative regulation of transcription, DNA-templated, and to act upstream of or within negative regulation of transcription by RNA polymerase II. SA…	There is limited information available on the disease implications of SAMD11. However, recent studies have suggested that SAMD11 may play a role in the development of certain cancers, including breast cancer and hepatocellular carcinoma. Targeted drug discovery efforts for SAMD11 are currently underway, with a focus on developing small molecule inhibitors that can selectively target the protein a…	GO:0046548 retinal rod cell development;GO:0060221 retinal rod cell differentiation;GO:0060219 camera-type eye photoreceptor cell differentiation		Predicted intracellular proteins	Nucleoplasm;Vesicles (Approved)				0.0	0.0	0.0	0.0	0.0	0.0	0.0	0.0	0.0	0.0	0.0	0.0	0.0	0.0	0.0	0.0	0.0	0.0	0.0	0.0
GCH1	2643	symbol	H. sapiens	2643	H. sapiens	GCH1	GTP cyclohydrolase 1	The GCH1 gene encodes the first and rate-limiting enzyme in the biosynthesis of tetrahydrobiopterin (BH4), which is an essential cofactor required by aromatic amino acid hydroxylases and nitric oxide synthases. The encoded protein catalyzes the conversion of GTP into 7,8-dihydroneopterin triphosphate. Mutations in this gene are associated with malignant hyperphenylalaninemia and dopa-responsive d…	Mutations in the GCH1 gene have been associated with two main diseases: malignant hyperphenylalaninemia (MHP) and dopa-responsive dystonia (DRD). MHP is a rare genetic disorder characterized by high levels of phenylalanine in the blood, which can lead to intellectual disability, seizures, and other neurological problems if left untreated. DRD is a movement disorder that typically begins in childh…	GO:0051066 dihydrobiopterin metabolic process;GO:0014916 regulation of lung blood pressure;GO:0046654 tetrahydrofolate biosynthetic process		Human disease related genes:Nervous system diseases:Other nervous and sensory system diseases; Human disease related genes:Congenital disorders of metabolism:Congenital disorders of amino acid metabolism; Predicted intracellular proteins; Potential drug targets; Disease related genes; ENZYME proteins:Hydrolases; Enzymes	Nucleoplasm (Supported); Additional: Cytosol;Nuclear membrane	Guanine		(M5941)HALLMARK UV RESPONSE UP; (M5902)HALLMARK APOPTOSIS; (M5890)HALLMARK TNFA SIGNALING VIA NFKB	1.0	0.0	0.0	0.0	0.0	0.0	0.0	0.0	0.0	0.0	0.0	0.0	0.0	0.0	0.0	0.0	0.0	0.0	0.0	0.0
CCNG1	900	symbol	H. sapiens	900	H. sapiens	CCNG1	cyclin G1	CCNG1, also known as cyclin G1, is a member of the cyclin family that regulates the eukaryotic cell cycle through cyclin-dependent protein kinases (CDKs). Unlike other family members, CCNG1 lacks the protein destabilizing (PEST) sequence. The gene can be activated by tumor protein p53 and has two identified transcript variants that encode the same protein.	CCNG1 has been implicated in various diseases, including cancer, neurodegenerative disorders, and cardiovascular diseases. In cancer, CCNG1 has been shown to be overexpressed in several types of tumors, including breast, lung, and liver cancer. Targeting CCNG1 has been proposed as a potential therapeutic strategy for cancer treatment. Several studies have identified small molecules that can inhib…	GO:0009629 response to gravity;GO:0007095 mitotic G2 DNA damage checkpoint signaling;GO:0006949 syncytium formation		Predicted intracellular proteins; Cancer-related genes:Candidate cancer biomarkers	Nucleoplasm (Supported)		(M261)PID P53 REGULATION PATHWAY; (M145)PID P53 DOWNSTREAM PATHWAY	(M5924)HALLMARK MTORC1 SIGNALING; (M5939)HALLMARK P53 PATHWAY	1.0	0.0	0.0	0.0	0.0	0.0	0.0	1.0	0.0	0.0	0.0	0.0	0.0	0.0	1.0	0.0	0.0	0.0	0.0	0.0
ICK	22858	gene_synonym	H. sapiens	22858	H. sapiens	CILK1	ciliogenesis associated kinase 1	CILK1, also known as ciliogenesis associated kinase 1, is a serine/threonine kinase found in the intestinal crypt region. It belongs to the family of eukaryotic protein kinases that share a conserved catalytic core with both serine/threonine and tyrosine protein kinases. CILK1 is thought to play a role in intestinal epithelial cell proliferation and differentiation. Alternative splicing has been …	There is limited information available on the disease implications of CILK1. However, some studies have suggested that CILK1 may play a role in the development of colorectal cancer. Targeted drug discovery efforts for CILK1 are also limited, but some studies have identified potential small molecule inhibitors of CILK1 that could be used for therapeutic purposes. One example is the compound MLN492…	GO:0035721 intraciliary retrograde transport;GO:0035720 intraciliary anterograde transport;GO:0042073 intraciliary transport	yes	Human disease related genes:Nervous system diseases:Epilepsy; Kinases:CMGC Ser/Thr protein kinases; Predicted intracellular proteins; ENZYME proteins:Transferases; Potential drug targets; Human disease related genes:Congenital malformations:Other congenital malformations; Disease related genes; Enzymes	Golgi apparatus;Vesicles (Approved); Additional: Primary cilium;Primary cilium tip	Fostamatinib			0.0	0.0	0.0	0.0	0.0	0.0	0.0	0.0	0.0	0.0	0.0	0.0	0.0	0.0	0.0	0.0	1.0	0.0	0.0	0.0
ANKRD22	118932	symbol	H. sapiens	118932	H. sapiens	ANKRD22	ankyrin repeat domain 22	ANKRD22 is a human gene that encodes for a protein with an ankyrin repeat domain. This domain is involved in protein-protein interactions and is found in a variety of proteins with diverse functions. The specific function of ANKRD22 is not well understood, but it has been suggested to play a role in cell cycle regulation and DNA damage response. Mutations in ANKRD22 have been associated with vari…	There is limited information available on the disease implications of ANKRD22 and targeted drug discovery efforts. However, mutations in ANKRD22 have been associated with various types of cancer, including breast and lung cancer. As such, ANKRD22 may be a potential target for cancer therapy. Currently, there are no drugs on the market that specifically target ANKRD22. However, there are several d…			Predicted intracellular proteins	Nucleoplasm (Approved)				0.0	0.0	0.0	0.0	0.0	0.0	0.0	0.0	0.0	0.0	0.0	0.0	0.0	0.0	0.0	0.0	0.0	0.0	0.0	0.0
C7orf60	154743	gene_synonym	H. sapiens	154743	H. sapiens	SAMTOR	S-adenosylmethionine sensor upstream of mTORC1	BMT2 is a human gene that encodes for a protein called base methyltransferase of 25S rRNA 2 homolog. This protein is involved in binding to S-adenosyl-L-methionine and plays a role in the cellular response to amino acid starvation. It also negatively regulates TORC1 signaling. BMT2 is known to colocalize with the GATOR1 complex and KICSTOR complex.	There is limited information available on the disease implications of BMT2. However, research has shown that dysregulation of TORC1 signaling, which BMT2 negatively regulates, is implicated in various diseases such as cancer, neurodegenerative disorders, and metabolic disorders. Therefore, BMT2 may have potential as a therapeutic target for these diseases. However, there are currently no targeted…	GO:0061431 cellular response to methionine;GO:1904640 response to methionine;GO:0031670 cellular response to nutrient		Predicted intracellular proteins	Cytosol (Approved)				0.0	1.0	0.0	0.0	0.0	0.0	0.0	0.0	0.0	0.0	0.0	0.0	0.0	0.0	0.0	0.0	0.0	0.0	0.0	0.0
ABHD4	63874	symbol	H. sapiens	63874	H. sapiens	ABHD4	abhydrolase domain containing 4, N-acyl phospholipase B	ABHD4 is a human gene that encodes a protein called abhydrolase domain containing 4, N-acyl phospholipase B. This protein is predicted to have lysophosphatidic acid acyltransferase activity and lysophospholipase activity, and to be involved in N-acylphosphatidylethanolamine metabolic process, lipid homeostasis, and phosphatidic acid biosynthetic process. It is also predicted to act upstream of or…	Research on ABHD4 has suggested its potential involvement in various diseases, including cancer, obesity, and neurodegenerative disorders. In particular, ABHD4 has been found to play a role in the regulation of lipid metabolism, which is often dysregulated in these diseases. As a result, ABHD4 has become a target for drug discovery efforts, with the aim of developing drugs that can modulate its a…	GO:0070292 N-acylphosphatidylethanolamine metabolic process;GO:0036152 phosphatidylethanolamine acyl-chain remodeling;GO:0046337 phosphatidylethanolamine metabolic process		Enzymes; Peptidases:Serine-type peptidases; Predicted intracellular proteins	Nucleoplasm (Approved)			(M5939)HALLMARK P53 PATHWAY	0.0	0.0	1.0	0.0	0.0	0.0	0.0	0.0	0.0	0.0	0.0	0.0	0.0	0.0	0.0	0.0	0.0	0.0	0.0	0.0
TSPAN2	10100	symbol	H. sapiens	10100	H. sapiens	TSPAN2	tetraspanin 2	TSPAN2, also known as tetraspanin 2, is a member of the transmembrane 4 superfamily, which is a group of cell-surface proteins characterized by the presence of four hydrophobic domains. These proteins play a role in signal transduction events that regulate cell development, activation, growth, and motility. Alternative splicing of TSPAN2 results in multiple transcript variants that encode differe…	There is limited information available on the disease implications of TSPAN2. However, some studies have suggested that TSPAN2 may play a role in cancer progression. For example, TSPAN2 has been found to be upregulated in various types of cancer, including breast cancer, lung cancer, and glioblastoma. In addition, TSPAN2 has been shown to promote cancer cell migration and invasion, suggesting tha…	GO:0014005 microglia development;GO:0014004 microglia differentiation;GO:0014002 astrocyte development			Nucleoplasm (Enhanced)				0.0	0.0	0.0	0.0	0.0	0.0	0.0	0.0	0.0	0.0	0.0	0.0	0.0	0.0	0.0	0.0	0.0	0.0	0.0	0.0
RB1	5925	symbol	H. sapiens	5925	H. sapiens	RB1	RB transcriptional corepressor 1	RB1 is a tumor suppressor gene that negatively regulates the cell cycle and stabilizes chromatin structure. It was the first tumor suppressor gene discovered and defects in this gene are associated with childhood cancer retinoblastoma, bladder cancer, and osteogenic sarcoma. The active form of the protein encoded by RB1 binds to transcription factor E2F1 and helps to maintain overall chromatin st…	Defects in the RB1 gene have been linked to several types of cancer, including retinoblastoma, bladder cancer, and osteogenic sarcoma. Targeted drug discovery efforts have focused on developing drugs that can restore the function of the RB1 protein or inhibit the activity of proteins that interact with RB1. One example of a successful drug on the market is palbociclib, which is used to treat brea…	GO:1902948 negative regulation of tau-protein kinase activity;GO:1902947 regulation of tau-protein kinase activity;GO:0031134 sister chromatid biorientation		Human disease related genes:Cancers:Cancers of haematopoietic and lymphoid tissues; Human disease related genes:Cancers:Cancers of soft tissues and bone; Predicted intracellular proteins; Human disease related genes:Cancers:Cancers of the digestive system; Human disease related genes:Cancers:Cancers of the lung and pleura; Human disease related genes:Cancers:Cancers of the urinary system; Human d…	Nucleoplasm (Supported)	Insulin human; Insulin pork	(M176)PID FOXM1 PATHWAY; (M288)PID HES HEY PATHWAY; (M166)PID ATF2 PATHWAY	(M5909)HALLMARK MYOGENESIS; (M5939)HALLMARK P53 PATHWAY	1.0	1.0	0.0	0.0	0.0	0.0	0.0	1.0	0.0	0.0	0.0	0.0	0.0	0.0	0.0	1.0	1.0	0.0	0.0	1.0
TMBIM1	64114	symbol	H. sapiens	64114	H. sapiens	TMBIM1	transmembrane BAX inhibitor motif containing 1	TMBIM1 is a human gene that encodes a protein containing a transmembrane BAX inhibitor motif. This protein is involved in regulating cell death pathways by binding to death receptors and inhibiting their signaling. TMBIM1 is also involved in regulating the localization of proteins to the plasma membrane and is found in various cellular membranes, including the Golgi apparatus, endosomes, and lyso…	Dysfunction of TMBIM1 has been implicated in various diseases, including cancer and neurodegenerative disorders. In cancer, TMBIM1 has been shown to promote tumor growth and metastasis, making it a potential target for cancer therapy. Targeted drug discovery efforts have focused on developing small molecule inhibitors of TMBIM1 to block its function and inhibit cancer cell growth. However, there …	GO:1902045 negative regulation of Fas signaling pathway;GO:1902044 regulation of Fas signaling pathway;GO:2000504 positive regulation of blood vessel remodeling		Transporters:Transporter channels and pores; Predicted intracellular proteins	Vesicles (Supported)				0.0	0.0	1.0	0.0	1.0	0.0	0.0	0.0	0.0	0.0	0.0	0.0	0.0	0.0	0.0	1.0	0.0	0.0	0.0	0.0
RPS15A	6210	symbol	H. sapiens	6210	H. sapiens	RPS15A	ribosomal protein S15a	RPS15A is a gene that encodes a ribosomal protein called S15a, which is a component of the small 40S subunit of ribosomes. Ribosomes are organelles that catalyze protein synthesis and are composed of four RNA species and approximately 80 structurally distinct proteins. S15a belongs to the S8P family of ribosomal proteins and is located in the cytoplasm. This gene has multiple processed pseudogene…	There is limited information on the disease implications of RPS15A mutations. However, recent studies have shown that mutations in other ribosomal protein genes can lead to various diseases, including Diamond-Blackfan anemia, cancer, and developmental disorders. Targeted drug discovery efforts for ribosomal protein genes have focused on identifying small molecules that can selectively inhibit the…	GO:0042274 ribosomal small subunit biogenesis;GO:0002181 cytoplasmic translation;GO:0042254 ribosome biogenesis		Predicted intracellular proteins; Ribosomal proteins; Human disease related genes:Other congenital disorders:Ribosomopathies; Disease related genes; Human disease related genes:Cardiovascular diseases:Hematologic diseases					0.0	1.0	0.0	0.0	0.0	0.0	0.0	0.0	0.0	0.0	0.0	0.0	0.0	0.0	0.0	0.0	0.0	0.0	0.0	0.0
CD82	3732	symbol	H. sapiens	3732	H. sapiens	CD82	CD82 molecule	CD82 is a gene that encodes for a membrane glycoprotein belonging to the transmembrane 4 superfamily. It acts as a metastasis suppressor and its expression is downregulated in human cancers during tumor progression. The gene can be activated by p53 through a binding sequence in the promoter and its expression is strongly correlated with that of p53. Loss of expression of CD82 and p53 is associate…	CD82 has been implicated in various diseases, including cancer, HIV infection, and Alzheimer's disease. In cancer, CD82 has been shown to suppress metastasis by inhibiting cell migration and invasion. Therefore, there have been efforts to develop drugs that target CD82 to prevent cancer metastasis. One example is a peptide called TIP-1, which has been shown to increase CD82 expression and inhibit…			CD markers; Predicted intracellular proteins; Cancer-related genes:Candidate cancer biomarkers	Vesicles (Uncertain)		(M200)PID ERA GENOMIC PATHWAY; (M145)PID P53 DOWNSTREAM PATHWAY	(M5932)HALLMARK INFLAMMATORY RESPONSE; (M5939)HALLMARK P53 PATHWAY	0.0	0.0	0.0	0.0	0.0	0.0	0.0	0.0	0.0	0.0	0.0	0.0	0.0	0.0	0.0	0.0	0.0	0.0	0.0	0.0
NCF1C	654817	symbol	H. sapiens	654817	H. sapiens	NCF1C	neutrophil cytosolic factor 1C (pseudogene)			GO:0042554 superoxide anion generation;GO:0045730 respiratory burst;GO:0006801 superoxide metabolic process							0.0	0.0	0.0	0.0	0.0	0.0	0.0	0.0	0.0	0.0	0.0	0.0	0.0	0.0	0.0	0.0	0.0	0.0	0.0	0.0
EFR3B	22979	symbol	H. sapiens	22979	H. sapiens	EFR3B	EFR3 homolog B	The human gene EFR3B, also known as EFR3 homolog B, is involved in the biosynthesis of phosphatidylinositol phosphate and the localization of proteins to the plasma membrane. It is located in the actin cytoskeleton, cytosol, and plasma membrane. This information is provided by the Alliance of Genome Resources as of April 2022.	Research on the EFR3B gene has revealed its potential involvement in several diseases, including cancer, Alzheimer's disease, and schizophrenia. In particular, studies have shown that EFR3B may play a role in the development and progression of various types of cancer, such as breast, lung, and prostate cancer. As a result, there has been interest in developing drugs that target EFR3B as a potenti…	GO:0046854 phosphatidylinositol phosphate biosynthetic process;GO:0006661 phosphatidylinositol biosynthetic process;GO:0046488 phosphatidylinositol metabolic process		Predicted intracellular proteins	Plasma membrane (Supported); Additional: Actin filaments;Cytosol				0.0	0.0	1.0	0.0	0.0	0.0	0.0	0.0	1.0	0.0	0.0	0.0	0.0	0.0	0.0	0.0	0.0	0.0	0.0	0.0
NAMPT	10135	symbol	H. sapiens	10135	H. sapiens	NAMPT	nicotinamide phosphoribosyltransferase	NAMPT, or nicotinamide phosphoribosyltransferase, is a gene that encodes a protein responsible for catalyzing the condensation of nicotinamide with 5-phosphoribosyl-1-pyrophosphate to produce nicotinamide mononucleotide. This is a crucial step in the biosynthesis of nicotinamide adenine dinucleotide, which is involved in many important biological processes such as metabolism, stress response, and…	NAMPT has been implicated in several diseases, including cancer, metabolic disorders, and inflammatory diseases. In cancer, NAMPT is overexpressed and promotes tumor growth by increasing the production of NAD+ and activating the NAD+-dependent enzymes involved in DNA repair and cell survival. Therefore, NAMPT inhibitors have been developed as potential anticancer agents. One such drug, FK866 (als…	GO:0034356 NAD biosynthesis via nicotinamide riboside salvage pathway;GO:0009435 NAD biosynthetic process;GO:0019359 nicotinamide nucleotide biosynthetic process		Predicted intracellular proteins; Predicted secreted proteins; ENZYME proteins:Transferases; Enzymes; Cancer-related genes:Candidate cancer biomarkers	Nuclear speckles (Approved); Additional: Cell Junctions	GMX1777; Daporinad		(M5890)HALLMARK TNFA SIGNALING VIA NFKB; (M5913)HALLMARK INTERFERON GAMMA RESPONSE; (M5924)HALLMARK MTORC1 SIGNALING	0.0	0.0	1.0	0.0	0.0	0.0	0.0	0.0	0.0	0.0	0.0	0.0	0.0	0.0	0.0	0.0	0.0	0.0	0.0	0.0
CCNI	10983	symbol	H. sapiens	10983	H. sapiens	CCNI	cyclin I	CCNI is a gene that encodes a protein belonging to the cyclin family, which regulates CDK kinases and plays a crucial role in the cell cycle. Cyclins exhibit distinct expression and degradation patterns that contribute to the coordination of mitotic events. CCNI shows high similarity with cyclin G and its transcript is expressed constantly during cell cycle progression.	CCNI has been implicated in various diseases, including cancer and cardiovascular diseases. In cancer, CCNI overexpression has been observed in several types of tumors, including breast, lung, and prostate cancer. Targeting CCNI has been proposed as a potential therapeutic strategy for cancer treatment. Several studies have shown that inhibition of CCNI expression or function can lead to cell cyc…	GO:0000082 G1/S transition of mitotic cell cycle;GO:0044843 cell cycle G1/S phase transition;GO:0044772 mitotic cell cycle phase transition		Predicted intracellular proteins	Golgi apparatus (Approved); Additional: Nuclear bodies;Nucleoplasm				0.0	0.0	0.0	0.0	0.0	0.0	0.0	0.0	0.0	0.0	0.0	0.0	0.0	0.0	0.0	0.0	0.0	0.0	0.0	0.0
SLC7A7	9056	symbol	H. sapiens	9056	H. sapiens	SLC7A7	solute carrier family 7 member 7	SLC7A7 is a gene that encodes the light subunit of a cationic amino acid transporter. This transporter is formed when the light subunit dimerizes with the heavy subunit transporter protein SLC3A2 and is found in epithelial cell membranes. It transfers cationic and large neutral amino acids from the cell to the extracellular space. Defects in this gene are a cause of lysinuric protein intolerance …	Lysinuric protein intolerance (LPI) is a rare autosomal recessive disorder caused by mutations in the SLC7A7 gene. LPI is characterized by impaired transport of cationic amino acids, such as lysine, arginine, and ornithine, across the intestinal and renal epithelial cells. This leads to the accumulation of these amino acids in the blood and urine, resulting in symptoms such as vomiting, diarrhea,…	GO:0000821 regulation of arginine metabolic process;GO:0015820 L-leucine transport;GO:0015803 branched-chain amino acid transport		Human disease related genes:Congenital disorders of metabolism:Congenital disorders of amino acid metabolism; Predicted intracellular proteins; Transporters:Electrochemical Potential-driven transporters; FDA approved drug targets:Small molecule drugs; Disease related genes		Fluciclovine (18F)			0.0	0.0	0.0	0.0	0.0	0.0	1.0	0.0	0.0	0.0	0.0	0.0	0.0	0.0	0.0	0.0	0.0	0.0	0.0	0.0
KCTD20	222658	symbol	H. sapiens	222658	H. sapiens	KCTD20	potassium channel tetramerization domain containing 20	KCTD20 is a human gene that is predicted to be involved in positive regulation of phosphorylation and to enable identical protein binding activity. It is also predicted to be an integral component of the membrane and active in the cytoplasm. The function of this gene is not yet fully understood, but it may play a role in regulating potassium channels or other ion channels. Further research is nee…	Unfortunately, there is currently limited information available on the disease implications and targeted drug discovery efforts for KCTD20. As the function of this gene is not yet fully understood, it is difficult to predict its potential involvement in disease pathways. Additionally, there are no known drugs on the market that specifically target KCTD20. However, as research continues to uncover…	GO:0042327 positive regulation of phosphorylation;GO:0010562 positive regulation of phosphorus metabolic process;GO:0045937 positive regulation of phosphate metabolic process		Predicted intracellular proteins	Endoplasmic reticulum (Approved); Additional: Nuclear speckles				1.0	0.0	0.0	0.0	0.0	0.0	0.0	0.0	0.0	0.0	0.0	0.0	0.0	0.0	0.0	0.0	0.0	0.0	0.0	0.0
COMMD3-BMI1	100532731	symbol	H. sapiens	100532731	H. sapiens	COMMD3-BMI1	COMMD3-BMI1 readthrough	COMMD3-BMI1 is a gene located on chromosome 10 that produces a fusion protein through a natural read-through transcription process between the neighboring COMM domain-containing protein 3 and polycomb complex protein BMI-1 genes. The resulting fusion protein shares sequence identity with both individual gene products. This information was provided by RefSeq in February 2011.	There is limited information available on the disease implications and targeted drug discovery efforts for COMMD3-BMI1. However, studies have suggested that the overexpression of BMI1 is associated with various cancers, including breast, lung, and prostate cancer. The fusion protein may also play a role in cancer development and progression. Currently, there are no drugs specifically targeting CO…			Predicted intracellular proteins	Nuclear bodies (Approved); Additional: Cytosol;Nucleoli;Nucleoplasm				0.0	1.0	0.0	0.0	0.0	0.0	0.0	0.0	0.0	0.0	0.0	0.0	0.0	0.0	0.0	0.0	0.0	0.0	0.0	1.0
MRPS36	92259	gene_synonym	H. sapiens	92259	H. sapiens	KGD4	alpha-ketoglutarate dehydrogenase subunit 4	The human gene MRPS36 encodes a protein that is a component of the small 28S subunit of the mitochondrial ribosome. Mitochondrial ribosomal proteins are encoded by nuclear genes and are involved in protein synthesis within the mitochondrion. The mitochondrial ribosome is composed of a small 28S subunit and a large 39S subunit, with an estimated 75% protein to rRNA composition compared to prokaryo…	There is limited information available on the disease implications of MRPS36 mutations. However, mutations in other mitochondrial ribosomal proteins have been associated with a range of mitochondrial diseases, including Leigh syndrome, mitochondrial encephalomyopathy, lactic acidosis, and stroke-like episodes (MELAS), and myoclonic epilepsy with ragged-red fibers (MERRF). Targeted drug discovery …	GO:0006103 2-oxoglutarate metabolic process;GO:0006099 tricarboxylic acid cycle;GO:0043648 dicarboxylic acid metabolic process		Predicted intracellular proteins	Mitochondria (Enhanced)				0.0	1.0	1.0	0.0	0.0	0.0	0.0	0.0	0.0	0.0	0.0	0.0	0.0	0.0	0.0	0.0	0.0	0.0	0.0	0.0
DCK	1633	symbol	H. sapiens	1633	H. sapiens	DCK	deoxycytidine kinase	Deoxycytidine kinase (DCK) is a gene that plays a crucial role in the phosphorylation of various deoxyribonucleosides and their nucleoside analogs. The deficiency of DCK is linked with resistance to antiviral and anticancer chemotherapeutic agents, while increased activity of DCK is associated with the activation of these compounds to cytotoxic nucleoside triphosphate derivatives. The gene is cli…	DCK has significant implications in cancer treatment, as it is involved in the activation of several nucleoside analogs used in chemotherapy, such as gemcitabine, cytarabine, and fludarabine. DCK deficiency has been linked to resistance to these drugs, while increased DCK activity has been associated with improved response rates. Targeted drug discovery efforts have focused on developing DCK inhi…	GO:0006170 dAMP biosynthetic process;GO:0009171 purine deoxyribonucleoside monophosphate biosynthetic process;GO:0106381 purine deoxyribonucleotide salvage	yes	Enzymes; FDA approved drug targets:Small molecule drugs; Predicted intracellular proteins; ENZYME proteins:Transferases	Nucleoplasm (Supported)	Fludarabine; 2'-Deoxycytidine; Elacytarabine		(M5925)HALLMARK E2F TARGETS	0.0	0.0	1.0	0.0	0.0	0.0	0.0	0.0	0.0	0.0	0.0	0.0	0.0	0.0	0.0	0.0	0.0	0.0	0.0	0.0
TMEM54	113452	symbol	H. sapiens	113452	H. sapiens	TMEM54	transmembrane protein 54	TMEM54 is a human gene that is predicted to be an integral component of the membrane. It encodes for a transmembrane protein, which means that it spans across the cell membrane and is involved in various cellular processes. However, the exact function of TMEM54 is not yet fully understood. The gene is located on chromosome 17 and mutations in TMEM54 have been associated with certain types of canc…	There is limited information available on the disease implications of TMEM54 mutations. However, some studies have suggested that mutations in this gene may be associated with certain types of cancer, including breast and ovarian cancer. Targeted drug discovery efforts for TMEM54 are currently limited due to the lack of understanding of its exact function in cellular processes. There are currentl…				Vesicles (Approved)				0.0	0.0	0.0	0.0	0.0	0.0	0.0	0.0	0.0	0.0	0.0	0.0	0.0	0.0	0.0	0.0	0.0	0.0	0.0	0.0
MICAL1	64780	symbol	H. sapiens	64780	H. sapiens	MICAL1	microtubule associated monooxygenase, calponin and LIM domain containing 1	MICAL1 is a human gene that encodes an enzyme responsible for oxidizing methionine residues on actin, which leads to the depolymerization of actin filaments. This gene also interacts with and regulates signaling by NEDD9/CAS-L. Alternative splicing of this gene results in multiple transcript variants.	Research on MICAL1 has revealed its potential involvement in various diseases, including cancer, neurodegenerative disorders, and cardiovascular diseases. In cancer, MICAL1 has been shown to promote tumor growth and metastasis by regulating actin dynamics and cell migration. In neurodegenerative disorders, MICAL1 has been implicated in the regulation of axonal transport and synaptic plasticity. I…	GO:0019417 sulfur oxidation;GO:0030042 actin filament depolymerization;GO:0051261 protein depolymerization		Enzymes; ENZYME proteins:Oxidoreductases; Predicted intracellular proteins	Cytosol;Nucleoplasm;Primary cilium (Approved); Additional: Basal body;Plasma membrane				0.0	0.0	0.0	0.0	0.0	0.0	1.0	0.0	0.0	0.0	0.0	0.0	0.0	0.0	0.0	0.0	0.0	0.0	0.0	0.0
SLA2	84174	symbol	H. sapiens	84174	H. sapiens	SLA2	Src like adaptor 2	SLA2 is a gene that encodes a protein belonging to the SLAP family of adapter proteins. This protein is involved in regulating T and B cell-mediated responses and inhibiting antigen receptor-induced calcium mobilization. It interacts with Cas-Br-M, a murine retroviral transforming sequence. Two distinct isoforms of the protein have been identified. The gene may play an important role in downregul…	Research on SLA2 has suggested its potential involvement in various diseases, including autoimmune disorders, cancer, and infectious diseases. For example, studies have shown that SLA2 may play a role in the development of rheumatoid arthritis and multiple sclerosis by regulating T cell activation and proliferation. Additionally, SLA2 has been found to be overexpressed in certain types of cancer,…	GO:0050849 negative regulation of calcium-mediated signaling;GO:0050860 negative regulation of T cell receptor signaling pathway;GO:0050858 negative regulation of antigen receptor-mediated signaling pathway		Predicted intracellular proteins	Golgi apparatus;Nucleoplasm;Vesicles (Approved)		(M34)PID TCR PATHWAY		0.0	0.0	0.0	0.0	0.0	0.0	0.0	0.0	0.0	0.0	0.0	0.0	0.0	0.0	0.0	0.0	0.0	0.0	0.0	0.0
LOC101928233	101928233	Gene_ID	H. sapiens	101928233	H. sapiens	LINC01671	long intergenic non-protein coding RNA 1671										0.0	0.0	0.0	0.0	0.0	0.0	0.0	0.0	0.0	0.0	0.0	0.0	0.0	0.0	0.0	0.0	0.0	0.0	0.0	0.0
PLXNC1	10154	symbol	H. sapiens	10154	H. sapiens	PLXNC1	plexin C1	PLXNC1 is a gene that encodes a transmembrane receptor for semaphorins, a family of proteins that regulate various cellular processes such as axon guidance, cell motility, migration, and immune response. The encoded protein and its ligand are involved in regulating melanocyte adhesion, and viral semaphorins may modulate the immune response by binding to this receptor. Additionally, PLXNC1 may act…	PLXNC1 has been implicated in various diseases, including cancer, cardiovascular disease, and neurological disorders. In particular, PLXNC1 has been identified as a potential tumor suppressor gene in melanoma, with decreased expression of the gene associated with poor prognosis. Targeted drug discovery efforts have focused on developing small molecule inhibitors of PLXNC1 to treat melanoma and ot…	GO:1905806 regulation of synapse pruning;GO:0071526 semaphorin-plexin signaling pathway;GO:0050772 positive regulation of axonogenesis		CD markers; Predicted intracellular proteins	Mitochondria (Approved)		(M5880)NABA ECM AFFILIATED; (M5885)NABA MATRISOME ASSOCIATED; (M5889)NABA MATRISOME		0.0	1.0	0.0	0.0	0.0	0.0	0.0	0.0	0.0	0.0	0.0	0.0	0.0	0.0	0.0	0.0	0.0	0.0	0.0	0.0
AUH	549	symbol	H. sapiens	549	H. sapiens	AUH	AU RNA binding methylglutaconyl-CoA hydratase	The AUH gene encodes a bifunctional mitochondrial protein that has both RNA-binding and hydratase activities. The protein is a methylglutaconyl-CoA hydratase that catalyzes a critical step in the leucine degradation pathway. It also binds AU-rich elements (AREs) found in the 3' UTRs of rapidly decaying mRNAs, directing RNA to rapid degradation and deadenylation. The protein is localized to the mi…	Mutations in the AUH gene have been linked to 3-methylglutaconic aciduria, type I, which is a rare autosomal recessive disorder characterized by elevated levels of 3-methylglutaconic acid in the urine and plasma. This disorder can cause a range of symptoms, including developmental delay, intellectual disability, muscle weakness, and movement disorders. There are currently no targeted drug discove…	GO:0006552 L-leucine catabolic process;GO:0006551 L-leucine metabolic process;GO:0009080 pyruvate family amino acid catabolic process		ENZYME proteins:Lyases; Human disease related genes:Congenital disorders of metabolism:Congenital disorders of amino acid metabolism; Predicted intracellular proteins; Potential drug targets; Disease related genes; Enzymes	Cytosol (Approved); Additional: Centrosome;Vesicles			(M5935)HALLMARK FATTY ACID METABOLISM	0.0	1.0	0.0	0.0	0.0	0.0	0.0	0.0	0.0	0.0	0.0	0.0	0.0	0.0	0.0	0.0	0.0	0.0	0.0	0.0
RBM38	55544	symbol	H. sapiens	55544	H. sapiens	RBM38	RNA binding motif protein 38	RBM38 is a human gene that encodes for RNA binding motif protein 38. This protein is involved in various cellular processes such as mRNA 3'-UTR binding activity, DNA damage response, signal transduction by p53 class mediator, negative regulation of cell population proliferation, and regulation of RNA metabolic process. RBM38 is located in both the cytosol and nucleus of cells.	There is limited information on the disease implications of RBM38. However, studies have shown that RBM38 expression is downregulated in various cancers, including breast, lung, and colon cancer. This suggests that RBM38 may play a role in tumor suppression. Targeted drug discovery efforts for RBM38 are also limited, but some studies have investigated the use of small molecules to modulate RBM38 …	GO:0006978 DNA damage response, signal transduction by p53 class mediator resulting in transcription of p21 class mediator;GO:0042772 DNA damage response, signal transduction resulting in transcription;GO:0006977 DNA damage response, signal transduction by p53 class mediator resulting in cell cycle arrest		Predicted intracellular proteins	Cytosol;Nucleoplasm (Supported)			(M5945)HALLMARK HEME METABOLISM	0.0	0.0	0.0	0.0	0.0	0.0	0.0	0.0	0.0	0.0	0.0	0.0	0.0	0.0	0.0	0.0	0.0	0.0	0.0	0.0
RAB32	10981	symbol	H. sapiens	10981	H. sapiens	RAB32	RAB32, member RAS oncogene family	RAB32 is a human gene that belongs to the RAS oncogene family. Its protein product helps anchor the type II regulatory subunit of protein kinase A to the mitochondrion, which is important for mitochondrial fission. Additionally, the protein is involved in autophagy and melanosome secretion. Variations in this gene may be associated with leprosy.	There is limited information available on the disease implications of RAB32 variations. However, some studies have suggested that certain variations in this gene may be associated with leprosy, a chronic infectious disease caused by Mycobacterium leprae. Targeted drug discovery efforts for RAB32 are also limited, as the protein's exact role in disease pathogenesis is not well understood. However,…	GO:0035646 endosome to melanosome transport;GO:0043485 endosome to pigment granule transport;GO:0048757 pigment granule maturation		Predicted intracellular proteins	Cytosol (Approved)				0.0	0.0	0.0	1.0	0.0	0.0	0.0	0.0	1.0	0.0	0.0	1.0	0.0	0.0	0.0	0.0	0.0	1.0	0.0	0.0
LRP10	26020	symbol	H. sapiens	26020	H. sapiens	LRP10	LDL receptor related protein 10	LRP10 is a gene that encodes a protein belonging to the low density lipoprotein receptor family. The protein is believed to be involved in the uptake of lipoproteins containing apolipoprotein E in mice. The function of the human LRP10 protein is not yet fully understood.	There is limited information available on the disease implications of LRP10. However, some studies have suggested that mutations in the LRP10 gene may be associated with Alzheimer's disease and Parkinson's disease. Targeted drug discovery efforts for LRP10 are also limited, as the function of the protein is not yet fully understood. However, some studies have suggested that LRP10 may be a potenti…	GO:0048839 inner ear development;GO:0043583 ear development;GO:0006869 lipid transport			Nucleoplasm (Approved); Additional: Nucleoli			(M5945)HALLMARK HEME METABOLISM	0.0	0.0	0.0	0.0	0.0	0.0	0.0	0.0	0.0	0.0	0.0	0.0	0.0	0.0	0.0	0.0	0.0	0.0	0.0	0.0
LMBR1	64327	symbol	H. sapiens	64327	H. sapiens	LMBR1	limb development membrane protein 1	LMBR1 is a gene that belongs to the LMBR1-like membrane protein family. It contains a regulatory module for the sonic hedgehog gene, which is crucial for limb patterning. Mutations and chromosomal rearrangements in this gene are associated with preaxial polydactyly and acheiropody, which are conditions that affect limb development. However, it is not clear if LMBR1 directly plays a role in limb d…	Mutations in the LMBR1 gene have been associated with several limb malformation disorders, including preaxial polydactyly and acheiropody. However, there are currently no targeted drug discovery efforts for LMBR1-related disorders, as the underlying mechanisms of these conditions are not fully understood. Additionally, there are no drugs on the market specifically targeting LMBR1. However, some d…	GO:0042733 embryonic digit morphogenesis;GO:0030326 embryonic limb morphogenesis;GO:0035113 embryonic appendage morphogenesis		Disease related genes; Human disease related genes:Congenital malformations:Congenital malformations of the musculoskeletal system	Cytosol (Approved)				0.0	0.0	0.0	0.0	0.0	0.0	0.0	0.0	0.0	0.0	0.0	0.0	0.0	0.0	0.0	0.0	0.0	0.0	0.0	0.0
RHEB	6009	symbol	H. sapiens	6009	H. sapiens	RHEB	Ras homolog, mTORC1 binding	RHEB is a gene that encodes a lipid-anchored protein with five repeats of the RAS-related GTP-binding region. It is a member of the small GTPase superfamily and plays a vital role in regulating growth and cell cycle progression through its involvement in the insulin/TOR/S6K signaling pathway. The protein has GTPase activity and shuttles between a GDP-bound form and a GTP-bound form, with farnesyl…	RHEB has been implicated in several diseases, including cancer, neurodegenerative disorders, and cardiovascular diseases. In cancer, RHEB is overexpressed in various types of tumors, and its activation promotes cell proliferation and survival. Therefore, RHEB is considered a potential therapeutic target for cancer treatment. Several studies have focused on developing drugs that target RHEB, inclu…	GO:2000074 regulation of type B pancreatic cell development;GO:0048714 positive regulation of oligodendrocyte differentiation;GO:0045687 positive regulation of glial cell differentiation		Cancer-related genes:Mutational cancer driver genes; Cancer-related genes:Mutated cancer genes; Predicted intracellular proteins		Guanosine-5'-Triphosphate; Guanosine-5'-Diphosphate	(M121)PID MTOR 4PATHWAY		0.0	0.0	1.0	0.0	0.0	0.0	0.0	1.0	0.0	0.0	0.0	0.0	0.0	0.0	0.0	0.0	1.0	0.0	0.0	0.0
TAF8	129685	symbol	H. sapiens	129685	H. sapiens	TAF8	TATA-box binding protein associated factor 8	TAF8 is a gene that encodes one of the TATA-binding protein (TBP)-associated factors (TAFs), which are essential subunits of the general transcription factor complex TFIID. TFIID recognizes the core promoter of many genes and initiates the assembly of a transcription preinitiation complex containing RNA polymerase II and other initiation factors. The protein encoded by TAF8 contains an H4-like hi…	There is limited information on the disease implications of TAF8 mutations. However, recent studies have suggested that TAF8 may play a role in the development of certain cancers, including breast cancer and hepatocellular carcinoma. Targeted drug discovery efforts for TAF8 are still in the early stages, but there is potential for TAF8 inhibitors to be developed as cancer therapeutics. Currently,…	GO:0001112 DNA-templated transcription open complex formation;GO:0001120 protein-DNA complex remodeling;GO:0001833 inner cell mass cell proliferation		Disease related genes; Predicted intracellular proteins	Nucleoplasm (Enhanced); Additional: Mid piece				0.0	0.0	0.0	0.0	0.0	0.0	0.0	0.0	0.0	0.0	0.0	0.0	0.0	0.0	0.0	0.0	0.0	0.0	0.0	0.0
SCP2	6342	symbol	H. sapiens	6342	H. sapiens	SCP2	sterol carrier protein 2	The human gene SCP2 encodes two proteins, sterol carrier protein X (SCPx) and sterol carrier protein 2 (SCP2), which are produced from two independently regulated promoters. SCPx is a peroxisome-associated thiolase that is involved in the oxidation of branched chain fatty acids, while SCP2 is an intracellular lipid transfer protein. The gene is highly expressed in organs involved in lipid metabol…	Zellweger syndrome is a rare genetic disorder caused by mutations in genes involved in peroxisome biogenesis, including SCP2. Patients with Zellweger syndrome have impaired peroxisomal function, leading to a range of symptoms including developmental delays, liver dysfunction, and vision and hearing problems. While there are currently no targeted drugs for Zellweger syndrome, research efforts are …	GO:1901373 lipid hydroperoxide transport;GO:0032959 inositol trisphosphate biosynthetic process;GO:0006701 progesterone biosynthetic process		Human disease related genes:Congenital disorders of metabolism:Congenital disorders of lipid/glycolipid metabolism; Predicted intracellular proteins; Human disease related genes:Congenital disorders of metabolism:Peroxisomal diseases; Human disease related genes:Nervous system diseases:Neurodegenerative diseases; ENZYME proteins:Transferases; Potential drug targets; Disease related genes; Enzymes	Peroxisomes (Supported); Additional: Nucleoplasm			(M5949)HALLMARK PEROXISOME; (M5948)HALLMARK BILE ACID METABOLISM; (M5905)HALLMARK ADIPOGENESIS	0.0	0.0	1.0	0.0	0.0	0.0	0.0	0.0	1.0	0.0	0.0	1.0	0.0	0.0	0.0	0.0	0.0	0.0	0.0	0.0
PALLD	23022	symbol	H. sapiens	23022	H. sapiens	PALLD	palladin, cytoskeletal associated protein	PALLD is a gene that encodes a cytoskeletal protein called palladin. Palladin is essential for organizing the actin cytoskeleton, which controls cell shape, adhesion, and contraction. Polymorphisms in this gene have been linked to an increased risk of pancreatic cancer type 1 and myocardial infarction. Alternative splicing of the gene results in multiple transcript variants.	PALLD has been implicated in several diseases, including cancer and cardiovascular disease. In pancreatic cancer type 1, a missense mutation in PALLD has been identified as a risk factor. Additionally, PALLD expression has been shown to be upregulated in several types of cancer, including breast, lung, and colon cancer, suggesting a potential role in cancer progression. In cardiovascular disease,…	GO:0003334 keratinocyte development;GO:0070593 dendrite self-avoidance;GO:0003382 epithelial cell morphogenesis		Disease related genes; Human disease related genes:Cancers:Cancers of the digestive system; Predicted intracellular proteins	Actin filaments (Supported); Additional: Cytosol;Mitochondria;Plasma membrane			(M5893)HALLMARK MITOTIC SPINDLE	0.0	0.0	0.0	0.0	0.0	0.0	0.0	0.0	0.0	0.0	0.0	0.0	0.0	0.0	0.0	0.0	0.0	0.0	0.0	0.0
RAB1A	5861	symbol	H. sapiens	5861	H. sapiens	RAB1A	RAB1A, member RAS oncogene family	RAB1A is a gene that belongs to the Ras superfamily of GTPases. It regulates the movement of vesicles from the endoplasmic reticulum to the Golgi apparatus. The gene has multiple alternatively spliced transcript variants that encode different protein isoforms.	Research has shown that RAB1A may play a role in various diseases, including cancer, neurodegenerative disorders, and infectious diseases. In cancer, RAB1A has been found to be overexpressed in several types of tumors, including lung, breast, and pancreatic cancer, and may contribute to tumor growth and metastasis. Targeted drug discovery efforts have focused on developing inhibitors of RAB1A to …	GO:0030252 growth hormone secretion;GO:0090110 COPII-coated vesicle cargo loading;GO:0032402 melanosome transport		ENZYME proteins:Hydrolases; Enzymes; Predicted intracellular proteins	Cytosol;Endoplasmic reticulum (Supported)		(M129)PID PLK1 PATHWAY	(M5924)HALLMARK MTORC1 SIGNALING	0.0	0.0	1.0	0.0	0.0	1.0	0.0	0.0	0.0	0.0	0.0	1.0	0.0	0.0	0.0	0.0	0.0	1.0	0.0	0.0
AFF2	2334	symbol	H. sapiens	2334	H. sapiens	AFF2	ALF transcription elongation factor 2	AFF2 is a gene that belongs to the AF4FMR2 gene family and is associated with the fragile X E locus on chromosome X. It is a putative transcriptional activator that contains 6-25 GCC repeats that are expanded to >200 repeats in the disease state. A repeat polymorphism in the fragile X E locus results in silencing of this gene causing Fragile X E syndrome, which is a form of nonsyndromic X-linked …	The AFF2 gene is associated with Fragile X E syndrome, which is a form of nonsyndromic X-linked cognitive disability. The repeat polymorphism in the fragile X E locus results in silencing of this gene, leading to the disease state. There are currently no targeted drug discovery efforts specifically for AFF2, but there are drugs on the market that can help manage the symptoms of Fragile X E syndro…	GO:0035063 nuclear speck organization;GO:0030575 nuclear body organization;GO:0006997 nucleus organization		Disease related genes; Human disease related genes:Other diseases:Mental and behavioural disorders; Predicted intracellular proteins					0.0	0.0	0.0	0.0	0.0	0.0	0.0	0.0	0.0	0.0	0.0	0.0	0.0	0.0	0.0	0.0	0.0	0.0	0.0	0.0
MMP25	64386	symbol	H. sapiens	64386	H. sapiens	MMP25	matrix metallopeptidase 25	MMP25, also known as matrix metallopeptidase 25, is a member of the membrane-type MMP subfamily. Unlike most MMPs, which are secreted as inactive proproteins, MMP25 is attached to the plasma membrane via a glycosylphosphatidyl inositol anchor. It is involved in various physiological processes, such as embryonic development, reproduction, and tissue remodeling, as well as disease processes, such a…	There is limited information available on the disease implications of MMP25, but it has been implicated in various pathological conditions, including arthritis and cancer. In arthritis, MMP25 is thought to contribute to joint destruction by degrading extracellular matrix components, leading to cartilage and bone damage. In cancer, MMP25 has been shown to promote tumor invasion and metastasis by a…	GO:0060022 hard palate development;GO:0062009 secondary palate development;GO:0030574 collagen catabolic process		Peptidases:Metallopeptidases; Predicted secreted proteins; Enzymes	Plasma membrane (Supported)	Marimastat; Fenofibrate; Fenofibric acid	(M3468)NABA ECM REGULATORS; (M5885)NABA MATRISOME ASSOCIATED; (M5889)NABA MATRISOME		0.0	0.0	0.0	0.0	1.0	0.0	0.0	0.0	0.0	0.0	0.0	0.0	0.0	0.0	0.0	0.0	0.0	0.0	0.0	0.0
PCYT1B	9468	symbol	H. sapiens	9468	H. sapiens	PCYT1B	phosphate cytidylyltransferase 1B, choline	PCYT1B is a gene that encodes a protein belonging to the cytidylyltransferase family. This protein plays a role in regulating the biosynthesis of phosphatidylcholine, a major component of cell membranes. The gene has several alternatively spliced transcript variants that produce different isoforms of the protein.	Research on PCYT1B has revealed its potential involvement in various diseases, including cancer, liver disease, and neurological disorders. Studies have shown that PCYT1B expression is upregulated in certain types of cancer, such as breast and lung cancer, and may contribute to tumor growth and progression. In liver disease, PCYT1B has been implicated in the development of non-alcoholic fatty liv…	GO:0006657 CDP-choline pathway;GO:0006656 phosphatidylcholine biosynthetic process;GO:0001541 ovarian follicle development		Enzymes; Predicted intracellular proteins; ENZYME proteins:Transferases		Choline; Choline salicylate			0.0	0.0	1.0	0.0	0.0	0.0	0.0	0.0	0.0	0.0	0.0	0.0	0.0	0.0	0.0	0.0	0.0	0.0	0.0	0.0
KDM7A	80853	symbol	H. sapiens	80853	H. sapiens	KDM7A	lysine demethylase 7A	KDM7A is a human gene that encodes for lysine demethylase 7A, an enzyme that is involved in histone lysine demethylation. It has been found to have histone demethylase activity, methylated histone binding activity, and transition metal ion binding activity. KDM7A is located in the nucleolus and nucleoplasm and has been implicated in melanoma.	KDM7A has been implicated in melanoma, a type of skin cancer. Studies have shown that KDM7A is overexpressed in melanoma cells and plays a role in promoting cell proliferation and invasion. Therefore, KDM7A has been identified as a potential therapeutic target for melanoma treatment. However, there are currently no drugs on the market that specifically target KDM7A. Efforts to develop drugs targe…	GO:0030901 midbrain development;GO:0007420 brain development;GO:0060322 head development		Enzymes; ENZYME proteins:Oxidoreductases; Predicted intracellular proteins	Nucleoplasm (Approved); Additional: Nucleoli			(M5945)HALLMARK HEME METABOLISM	0.0	0.0	0.0	0.0	0.0	0.0	0.0	0.0	0.0	0.0	0.0	0.0	0.0	0.0	0.0	0.0	0.0	0.0	0.0	1.0
KCTD11	147040	symbol	H. sapiens	147040	H. sapiens	KCTD11	potassium channel tetramerization domain containing 11	KCTD11 is a human gene that encodes a protein containing a potassium channel tetramerization domain. This protein is involved in identical protein binding activity and is predicted to play a role in positive regulation of neuron differentiation. It is also predicted to act upstream of or within negative regulation of neuroblast proliferation and negative regulation of the smoothened signaling pat…	KCTD11 has been implicated in several diseases, including autism spectrum disorder (ASD), schizophrenia, and cancer. In ASD, KCTD11 has been identified as a candidate gene through genome-wide association studies and has been shown to be involved in synaptic function and neuronal development. In schizophrenia, KCTD11 has been found to be downregulated in the prefrontal cortex of patients, suggesti…	GO:0045666 positive regulation of neuron differentiation;GO:0045664 regulation of neuron differentiation;GO:0051260 protein homooligomerization		Predicted intracellular proteins	Nucleoplasm (Approved)				0.0	0.0	0.0	0.0	0.0	0.0	0.0	0.0	0.0	0.0	0.0	0.0	0.0	0.0	0.0	0.0	0.0	0.0	0.0	0.0
LILRA2	11027	symbol	H. sapiens	11027	H. sapiens	LILRA2	leukocyte immunoglobulin like receptor A2	LILRA2 is a gene that encodes a type of immunoreceptor found mainly on monocytes and B cells, as well as dendritic cells and natural killer cells. The protein produced by this gene is an activating receptor that inhibits dendritic cell differentiation and antigen presentation, and suppresses the innate immune response. Different isoforms of the protein are produced due to alternative splicing of …	Research on LILRA2 has suggested its involvement in various diseases, including autoimmune disorders, infectious diseases, and cancer. For example, studies have shown that LILRA2 expression is increased in patients with rheumatoid arthritis and multiple sclerosis, indicating a potential role in the pathogenesis of these diseases. Additionally, LILRA2 has been implicated in the immune response to …	GO:0071657 positive regulation of granulocyte colony-stimulating factor production;GO:1901258 positive regulation of macrophage colony-stimulating factor production;GO:0071655 regulation of granulocyte colony-stimulating factor production		CD markers; Predicted intracellular proteins; Predicted secreted proteins					0.0	0.0	0.0	0.0	0.0	0.0	0.0	0.0	0.0	0.0	0.0	0.0	1.0	0.0	0.0	0.0	0.0	0.0	0.0	0.0
HEBP2	23593	symbol	H. sapiens	23593	H. sapiens	HEBP2	heme binding protein 2	HEBP2, also known as heme binding protein 2, is a gene that encodes a protein primarily found in the cytoplasm. The protein plays a role in the collapse of mitochondrial membrane potential (MMP) before necrotic cell death. It enhances the permeability of both the outer and inner mitochondrial membranes, particularly under conditions of oxidative stress. The function of HEBP2 is important in under…	There is limited information available on the disease implications of HEBP2. However, its role in cell death and mitochondrial membrane permeability suggests that it may be involved in the development of cancer and other diseases. Targeted drug discovery efforts for HEBP2 are currently underway, with a focus on identifying small molecules that can modulate its activity. There are currently no dru…			Predicted intracellular proteins					0.0	0.0	0.0	0.0	1.0	0.0	0.0	0.0	0.0	0.0	0.0	0.0	0.0	0.0	0.0	0.0	0.0	0.0	0.0	0.0
TMEM126B	55863	symbol	H. sapiens	55863	H. sapiens	TMEM126B	transmembrane protein 126B	TMEM126B is a gene that encodes a mitochondrial transmembrane protein that is a component of the mitochondrial complex I assembly complex. This protein is necessary for the formation of the membrane arm of the complex and interacts with NADH dehydrogenase [ubiquinone] 1 alpha subcomplex assembly factor 13. Mutations in this gene have been linked to isolated complex I deficiency. A pseudogene of t…	Mutations in the TMEM126B gene have been associated with isolated complex I deficiency, a rare genetic disorder that affects the function of the mitochondrial respiratory chain. This can lead to a wide range of symptoms, including developmental delay, muscle weakness, seizures, and other neurological problems. There are currently no targeted drug therapies available for TMEM126B-related disorders…	GO:0032094 response to food;GO:0010257 NADH dehydrogenase complex assembly;GO:0032981 mitochondrial respiratory chain complex I assembly		Disease related genes; Potential drug targets; Transporters; Human disease related genes:Congenital disorders of metabolism:Mitochondrial diseases	Mitochondria (Supported)				0.0	0.0	1.0	1.0	0.0	0.0	0.0	0.0	0.0	0.0	0.0	0.0	0.0	0.0	0.0	0.0	0.0	0.0	0.0	0.0
NDUFB6	4712	symbol	H. sapiens	4712	H. sapiens	NDUFB6	NADH:ubiquinone oxidoreductase subunit B6	NDUFB6 is a gene that encodes a subunit of the NADH:ubiquinone oxidoreductase, also known as complex I, which is a multisubunit enzyme located in the mitochondrial inner membrane. This protein has NADH dehydrogenase and oxidoreductase activities, and it transfers electrons from NADH to the respiratory chain. The enzyme's immediate electron acceptor is believed to be ubiquinone. Alternative splici…	Mutations in the NDUFB6 gene have been associated with mitochondrial complex I deficiency, a rare genetic disorder that affects the function of the respiratory chain and leads to a wide range of clinical manifestations, including developmental delay, muscle weakness, seizures, and lactic acidosis. Targeted drug discovery efforts have focused on developing small molecules that can modulate the act…	GO:0006120 mitochondrial electron transport, NADH to ubiquinone;GO:0010257 NADH dehydrogenase complex assembly;GO:0032981 mitochondrial respiratory chain complex I assembly		Predicted intracellular proteins	Mitochondria (Approved); Additional: Nucleoplasm	NADH		(M5936)HALLMARK OXIDATIVE PHOSPHORYLATION	0.0	0.0	1.0	1.0	0.0	0.0	0.0	0.0	0.0	0.0	0.0	0.0	0.0	0.0	0.0	0.0	0.0	0.0	0.0	0.0
RNFT1	51136	symbol	H. sapiens	51136	H. sapiens	RNFT1	ring finger protein, transmembrane 1	RNFT1, also known as Ring Finger Protein, Transmembrane 1, is a gene that encodes a protein involved in the regulation of protein degradation pathways. The protein has ubiquitin binding and ligase activity and is located in the endoplasmic reticulum. It plays a role in the positive regulation of the ERAD pathway and autoubiquitination of proteins. The ERAD pathway is responsible for the degradati…	There is limited information available on the disease implications of RNFT1. However, studies have suggested that dysregulation of the ERAD pathway, in which RNFT1 plays a role, can lead to the accumulation of misfolded proteins and contribute to the development of neurodegenerative diseases such as Alzheimer's and Parkinson's disease. Currently, there are no targeted drug discovery efforts speci…	GO:1904294 positive regulation of ERAD pathway;GO:1904292 regulation of ERAD pathway;GO:1905898 positive regulation of response to endoplasmic reticulum stress		Enzymes; ENZYME proteins:Transferases	Nucleoli (Approved)				0.0	0.0	0.0	0.0	0.0	0.0	0.0	0.0	0.0	0.0	0.0	0.0	0.0	1.0	0.0	0.0	0.0	0.0	0.0	0.0
MEX3D	399664	symbol	H. sapiens	399664	H. sapiens	MEX3D	mex-3 RNA binding family member D	MEX3D is a human gene that belongs to the mex-3 RNA binding family. It encodes a protein that has the ability to bind to the AU-rich region of mRNA 3'-UTR. The protein is found in both the nucleus and perinuclear region of the cytoplasm. This information is provided by the Alliance of Genome Resources as of April 2022.	There is limited information available on the disease implications of MEX3D. However, recent studies have suggested that dysregulation of MEX3D expression may be associated with certain types of cancer, including breast cancer and hepatocellular carcinoma. Targeted drug discovery efforts for MEX3D are still in the early stages, but there is potential for the development of drugs that target the p…	GO:0010609 mRNA localization resulting in post-transcriptional regulation of gene expression;GO:0008298 intracellular mRNA localization;GO:0061157 mRNA destabilization		Predicted intracellular proteins					0.0	0.0	0.0	0.0	0.0	0.0	0.0	0.0	0.0	0.0	0.0	0.0	0.0	0.0	0.0	0.0	0.0	0.0	0.0	0.0
SIGLEC14	100049587	symbol	H. sapiens	100049587	H. sapiens	SIGLEC14	sialic acid binding Ig like lectin 14	SIGLEC14 is a human gene that is predicted to have sialic acid binding activity and be involved in cell adhesion. It is also predicted to be located in the ficolin-1-rich granule membrane and tertiary granule membrane, and to be active in the plasma membrane. This information is provided by the Alliance of Genome Resources as of April 2022.	There is limited information available on the disease implications of SIGLEC14. However, some studies have suggested that it may play a role in the immune response to bacterial infections. Targeted drug discovery efforts for SIGLEC14 are also limited, likely due to the lack of understanding of its function and disease implications. As a result, there are currently no drugs on the market that spec…	GO:0007155 cell adhesion;GO:0009987 cellular process;GO:0008150 biological_process			Vesicles (Uncertain); Additional: Plasma membrane				0.0	0.0	0.0	0.0	1.0	0.0	0.0	0.0	0.0	0.0	0.0	0.0	0.0	0.0	0.0	0.0	0.0	0.0	0.0	0.0
CYSTM1	84418	symbol	H. sapiens	84418	H. sapiens	CYSTM1	cysteine rich transmembrane module containing 1	CYSTM1 is a human gene that encodes for a protein called cysteine rich transmembrane module containing 1. This protein is located in extracellular exosomes, which are small vesicles that are released by cells and play a role in intercellular communication. The function of CYSTM1 is not well understood, but it contains cysteine residues that may be involved in protein-protein interactions or redox…	There is limited information available on the disease implications of CYSTM1. However, some studies have suggested that it may be involved in the development of certain cancers, such as breast cancer and glioblastoma. Targeted drug discovery efforts for CYSTM1 are also limited, as its function is not well understood. However, some studies have suggested that it may be a potential target for cance…			Predicted intracellular proteins					0.0	0.0	0.0	0.0	1.0	0.0	0.0	0.0	0.0	0.0	0.0	0.0	0.0	0.0	0.0	0.0	0.0	0.0	0.0	0.0
CD19	930	symbol	H. sapiens	930	H. sapiens	CD19	CD19 molecule	CD19 is a gene that encodes a protein found on the surface of B cell lymphocytes, which are a type of white blood cell involved in the immune response. The protein has two extracellular domains, a transmembrane domain, and a cytoplasmic domain. It forms a complex with other membrane proteins, which reduces the threshold for B cell activation in response to antigens. Activation of this complex tri…	CD19 has been identified as a potential target for the treatment of B cell malignancies, such as B cell lymphomas and leukemias. Several monoclonal antibodies targeting CD19 have been developed and approved for clinical use, including rituximab, obinutuzumab, and blinatumomab. Rituximab is a chimeric monoclonal antibody that binds to CD19 and induces antibody-dependent cellular cytotoxicity, lead…	GO:0001923 B-1 B cell differentiation;GO:0002322 B cell proliferation involved in immune response;GO:0050855 regulation of B cell receptor signaling pathway		Disease related genes; CD markers; Human disease related genes:Immune system diseases:Primary immunodeficiency; FDA approved drug targets:Biotech drugs		Coltuximab ravtansine; Blinatumomab; Inebilizumab; Tisagenlecleucel; Axicabtagene ciloleucel	(M1315)SIG PIP3 SIGNALING IN B LYMPHOCYTES; (M8626)SIG BCR SIGNALING PATHWAY; (M10)PID BCR 5PATHWAY		0.0	0.0	0.0	0.0	0.0	0.0	0.0	0.0	0.0	0.0	0.0	0.0	1.0	0.0	0.0	0.0	0.0	0.0	0.0	1.0
RPS12	6206	symbol	H. sapiens	6206	H. sapiens	RPS12	ribosomal protein S12	RPS12 is a gene that encodes a ribosomal protein, specifically a component of the 40S subunit. Ribosomes are organelles that catalyze protein synthesis and are composed of RNA and proteins. RPS12 belongs to the S12E family of ribosomal proteins and is located in the cytoplasm. Increased expression of RPS12 has been observed in colorectal cancers compared to normal colonic mucosa. Like other genes…	There is limited information available on the disease implications of RPS12 mutations. However, mutations in other ribosomal protein genes have been associated with a variety of diseases, including Diamond-Blackfan anemia, Shwachman-Diamond syndrome, and cancer. Targeted drug discovery efforts for RPS12 have not been reported, likely due to the lack of known disease associations. However, there a…	GO:1990145 maintenance of translational fidelity;GO:0042274 ribosomal small subunit biogenesis;GO:0090263 positive regulation of canonical Wnt signaling pathway		Ribosomal proteins; Predicted intracellular proteins	Cytosol (Supported); Additional: Golgi apparatus;Vesicles			(M5939)HALLMARK P53 PATHWAY	0.0	1.0	0.0	0.0	0.0	0.0	0.0	0.0	0.0	0.0	0.0	0.0	0.0	0.0	0.0	0.0	0.0	0.0	0.0	0.0
CBFB	865	symbol	H. sapiens	865	H. sapiens	CBFB	core-binding factor subunit beta	CBFB is a gene that encodes the beta subunit of a transcription factor that regulates genes specific to hematopoiesis and osteogenesis. The beta subunit is a non-DNA binding regulatory subunit that enhances DNA binding by the alpha subunit. Alternative splicing generates two mRNA variants, each encoding a distinct carboxyl terminus. In some cases, a chromosomal rearrangement produces a chimeric t…	Mutations in the CBFB gene have been associated with various hematological malignancies, including acute myeloid leukemia (AML) and myelodysplastic syndrome (MDS). In particular, the chromosomal rearrangement t(16;21)(q24;q22) generates a fusion protein between CBFB and MYH11, which is found in approximately 5% of AML cases and is associated with a poor prognosis. Targeted drug discovery efforts …	GO:0043378 positive regulation of CD8-positive, alpha-beta T cell differentiation;GO:0043376 regulation of CD8-positive, alpha-beta T cell differentiation;GO:2001187 positive regulation of CD8-positive, alpha-beta T cell activation		Human disease related genes:Cancers:Cancers of haematopoietic and lymphoid tissues; Predicted intracellular proteins; Disease related genes; Cancer-related genes:Mutated cancer genes; Cancer-related genes:Mutational cancer driver genes	Cytosol;Nucleoplasm (Approved)		(M166)PID ATF2 PATHWAY; (M167)PID AP1 PATHWAY; (M2)PID SMAD2 3NUCLEAR PATHWAY		0.0	0.0	0.0	0.0	0.0	0.0	0.0	1.0	0.0	0.0	0.0	0.0	0.0	0.0	0.0	0.0	0.0	0.0	0.0	0.0
PLEKHA4	57664	symbol	H. sapiens	57664	H. sapiens	PLEKHA4	pleckstrin homology domain containing A4	PLEKHA4 is a human gene that encodes a protein containing a pleckstrin homology (PH) domain, which is located near the N-terminus and contains a putative phosphatidylinositol 3, 4, 5-triphosphate-binding motif (PPBM). The gene has multiple transcript variants that encode different isoforms. Elevated expression of PLEKHA4 has been observed in some melanomas.	There is limited information available on the disease implications of PLEKHA4. However, some studies have suggested that elevated expression of PLEKHA4 may be associated with the development and progression of melanoma. Targeted drug discovery efforts for PLEKHA4 are also limited, as the function of the protein is not well understood. Currently, there are no drugs on the market that specifically …	GO:2000096 positive regulation of Wnt signaling pathway, planar cell polarity pathway;GO:2000095 regulation of Wnt signaling pathway, planar cell polarity pathway;GO:2000052 positive regulation of non-canonical Wnt signaling pathway		Predicted intracellular proteins	Cytosol;Plasma membrane (Approved); Additional: Centriolar satellite;Cytokinetic bridge	Inositol 1,3,4,5-Tetrakisphosphate			0.0	0.0	0.0	0.0	0.0	0.0	0.0	0.0	0.0	0.0	0.0	0.0	0.0	0.0	0.0	0.0	0.0	0.0	0.0	0.0
[truncated: 711 more rows]

## Sheet: Enrichment
GroupID	Category	Term	Description	LogP	Log(q-value)	Genes	Symbols	InTerm_InList
[truncated: 295 more rows]
