# Supplementary material for: Multi-omics analysis reveals LARP1 as a key integrator of translation and metabolism in AML
Source: Oncogenesis. 2026 May 16;15(1):37. doi: 10.1038/s41389-026-00623-3 (PMC13346483; doi:10.1038/s41389-026-00623-3)
Supplement: Supplementary file 11 — Table S10 [file 41389_2026_623_MOESM11_ESM.xlsx]

## Sheet: Annotation
Table S10. Metascape analysis of the 932 transcripts uniquely upregulated at the total RNA level in sgLARP1 U937 cells relative to control, mTORi-treated, CDK9i-treated, and mTORi + CDK9i-treated cells, corresponding to Fig. 2G. The Annotation sheet contains gene-level annotation for the input list. The Enrichment sheet contains pathway and ontology enrichment results, including category, term, d…
MyList	Gene ID	Type	Tax ID	Homologene Gene ID	Homologene Gene Tax ID	Gene Symbol	Description	Protein Functions (ChatGPT)	Disease & Drugs (ChatGPT)	Biological Process (GO)	Kinase Class (UniProt)	Protein Function (Protein Atlas)	Subcellular Location (Protein Atlas)	Drug (DrugBank)	Canonical Pathways_x000D_	Hallmark Gene Sets_x000D_	GO:0006954 inflammatory response	hsa05322 Systemic lupus erythematosus	M5885 NABA MATRISOME ASSOCIATED	hsa04820 Cytoskeleton in muscle cells	WP545 Complement activation	M5880 NABA ECM AFFILIATED	GO:0055008 cardiac muscle tissue morphoge	GO:0050920 regulation of chemotaxis	GO:0006935 chemotaxis	GO:0010876 lipid localization	GO:0032787 monocarboxylic acid metabolic	GO:0043117 positive regulation of vascula	GO:0030036 actin cytoskeleton organizatio	GO:0061035 regulation of cartilage develo	GO:0009612 response to mechanical stimulu	GO:0048871 multicellular organismal-level	WP143 Fatty acid beta oxidation	R-HSA-8964046 VLDL clearance	GO:0032729 positive regulation of type II	M5884 NABA CORE MATRISOME
SFXN5	94097	symbol	H. sapiens	94097	H. sapiens	SFXN5	sideroflexin 5	SFXN5, also known as sideroflexin 5, is a human gene that is predicted to enable citrate transmembrane transporter activity and be involved in citrate transport and mitochondrial transmembrane transport. It is located in the mitochondrion. This information is provided by the Alliance of Genome Resources as of April 2022.	There is limited information available on the disease implications of SFXN5. However, recent studies have suggested that mutations in SFXN5 may be associated with mitochondrial dysfunction and neurodegenerative disorders such as Parkinson's disease. Targeted drug discovery efforts for SFXN5 are currently underway, with a focus on identifying small molecule inhibitors that can modulate its activit…	GO:0006842 tricarboxylic acid transport;GO:0015746 citrate transport;GO:0120162 positive regulation of cold-induced thermogenesis		Predicted intracellular proteins	Mitochondria;Nucleoplasm (Approved)				0.0	0.0	0.0	0.0	0.0	0.0	0.0	0.0	0.0	0.0	0.0	0.0	0.0	0.0	0.0	0.0	0.0	0.0	0.0	0.0
CDK11B	984	symbol	H. sapiens	984	H. sapiens	CDK11B	cyclin dependent kinase 11B	CDK11B, also known as cyclin dependent kinase 11B, is a member of the serine/threonine protein kinase family that plays a crucial role in eukaryotic cell cycle control. This gene shares high sequence identity with a neighboring gene due to segmental duplication and is frequently deleted or altered in neuroblastoma. The protein kinase encoded by CDK11B can be cleaved by caspases and may play a rol…	There is limited information available on the disease implications of CDK11B. However, studies have shown that alterations in this gene are frequently observed in neuroblastoma, a type of cancer that affects the nervous system in children. Targeted drug discovery efforts for CDK11B are also limited, but some studies have suggested that inhibitors of CDK11B could be potential therapeutic agents fo…	GO:0046605 regulation of centrosome cycle;GO:0050684 regulation of mRNA processing;GO:0043484 regulation of RNA splicing	yes	Enzymes; Kinases:CMGC Ser/Thr protein kinases; Predicted intracellular proteins; ENZYME proteins:Transferases	Nuclear speckles (Approved)		(M58)PID AR PATHWAY		0.0	0.0	0.0	0.0	0.0	0.0	0.0	0.0	0.0	0.0	0.0	0.0	0.0	0.0	0.0	0.0	0.0	0.0	0.0	0.0
NCBP2-AS2	152217	gene_synonym	H. sapiens	152217	H. sapiens	NCBP2AS2	NCBP2 antisense 2 (head to head)	NCBP2AS2 is a human gene that is located on chromosome 12 and is transcribed in the opposite direction to the NCBP2 gene. It is classified as an antisense RNA, which means it has the potential to regulate the expression of the NCBP2 gene. The function of NCBP2AS2 is not well understood, but it has been suggested to play a role in the regulation of RNA processing and stability. Studies have also s…	There is limited information available on the disease implications and targeted drug discovery efforts for NCBP2AS2. However, studies have shown that dysregulation of NCBP2AS2 expression is associated with certain cancers, including breast, lung, and gastric cancer. This suggests that NCBP2AS2 may have potential as a biomarker or therapeutic target for these cancers. Currently, there are no drugs…			Predicted intracellular proteins					0.0	0.0	0.0	0.0	0.0	0.0	0.0	0.0	0.0	0.0	0.0	0.0	0.0	0.0	0.0	0.0	0.0	0.0	0.0	0.0
ST3GAL3	6487	symbol	H. sapiens	6487	H. sapiens	ST3GAL3	ST3 beta-galactoside alpha-2,3-sialyltransferase 3	ST3GAL3 is a gene that encodes a type II membrane protein responsible for transferring sialic acid from CMP-sialic acid to galactose-containing substrates. This protein is typically found in the Golgi apparatus but can also exist in a soluble form. ST3GAL3 belongs to the glycosyltransferase family 29 and has multiple transcript variants that encode different isoforms. Mutations in this gene have …	Mutations in the ST3GAL3 gene have been associated with a form of autosomal recessive nonsyndromic cognitive disability and infantile epileptic encephalopathy. These conditions are characterized by intellectual disability, developmental delay, and seizures. There are currently no targeted drug discovery efforts specifically for ST3GAL3, but research is ongoing to better understand the role of sia…	GO:0010706 ganglioside biosynthetic process via lactosylceramide;GO:0018146 keratan sulfate biosynthetic process;GO:0001574 ganglioside biosynthetic process		Human disease related genes:Nervous system diseases:Epilepsy; Predicted intracellular proteins; Human disease related genes:Other diseases:Mental and behavioural disorders; ENZYME proteins:Transferases; Potential drug targets; Disease related genes; Enzymes					0.0	1.0	0.0	0.0	0.0	0.0	0.0	0.0	0.0	0.0	0.0	0.0	0.0	0.0	0.0	0.0	0.0	0.0	0.0	0.0
FCGR1C	100132417	gene_synonym	H. sapiens	100132417	H. sapiens	FCGR1CP	Fc gamma receptor Ic, pseudogene										0.0	0.0	0.0	0.0	0.0	0.0	0.0	0.0	0.0	0.0	0.0	0.0	0.0	0.0	0.0	0.0	0.0	0.0	0.0	0.0
SCARF2	91179	symbol	H. sapiens	91179	H. sapiens	SCARF2	scavenger receptor class F member 2	SCARF2 is a human gene that encodes a protein similar to SCARF1/SREC-I, which is involved in binding and breaking down acetylated low density lipoprotein (Ac-LDL). However, SCARF2 has limited activity in internalizing modified LDLs and instead interacts with SCARF1 through its extracellular domain. The association between SCARF2 and SCARF1 is inhibited by the presence of scavenger ligands. Differ…	There is limited information on the disease implications of SCARF2. However, some studies have suggested that it may play a role in the development of certain cancers, including breast and lung cancer. Targeted drug discovery efforts for SCARF2 are also limited, as its function and role in disease are not well understood. Currently, there are no drugs on the market that specifically target SCARF2…	GO:0007157 heterophilic cell-cell adhesion via plasma membrane cell adhesion molecules;GO:0098742 cell-cell adhesion via plasma-membrane adhesion molecules;GO:0098609 cell-cell adhesion		Disease related genes; Human disease related genes:Congenital malformations:Other congenital malformations	Nucleoplasm (Approved); Additional: Cytosol;Nuclear bodies				0.0	0.0	0.0	0.0	0.0	0.0	0.0	0.0	0.0	0.0	0.0	0.0	0.0	0.0	0.0	0.0	0.0	0.0	0.0	0.0
TMEM44-AS1	100507297	symbol	H. sapiens	100507297	H. sapiens	TMEM44-AS1	TMEM44 antisense RNA 1										0.0	0.0	0.0	0.0	0.0	0.0	0.0	0.0	0.0	0.0	0.0	0.0	0.0	0.0	0.0	0.0	0.0	0.0	0.0	0.0
RBM15	64783	symbol	H. sapiens	64783	H. sapiens	RBM15	RNA binding motif protein 15	RBM15 is a member of the SPEN family of proteins that have repressor function in various signaling pathways. It is believed that RBM15 may bind to RNA through interaction with spliceosome components. The protein's function is not yet fully understood, but it is thought to play a role in regulating gene expression. Mutations in RBM15 have been associated with various diseases, including leukemia a…	Mutations in RBM15 have been associated with various diseases, including leukemia and intellectual disability. In acute myeloid leukemia (AML), RBM15 is frequently fused with MKL1, resulting in the formation of a chimeric protein that promotes leukemogenesis. Targeted drug discovery efforts have focused on developing inhibitors of the RBM15-MKL1 fusion protein, with some promising preclinical res…	GO:0007221 positive regulation of transcription of Notch receptor target;GO:0038163 thrombopoietin-mediated signaling pathway;GO:0009048 dosage compensation by inactivation of X chromosome		Disease related genes; Cancer-related genes; Predicted intracellular proteins	Nucleoplasm (Enhanced)				0.0	0.0	0.0	0.0	0.0	0.0	1.0	0.0	0.0	0.0	0.0	0.0	0.0	0.0	0.0	0.0	0.0	0.0	0.0	0.0
AP4B1	10717	symbol	H. sapiens	10717	H. sapiens	AP4B1	adaptor related protein complex 4 subunit beta 1	AP4B1 is a gene that encodes a subunit of a complex involved in transporting proteins from the trans-Golgi network to the endosomal-lysosomal system. Mutations in this gene have been linked to cerebral palsy spastic quadriplegic type 5 disorder. The gene has multiple isoforms due to alternative splicing.	Mutations in the AP4B1 gene have been linked to cerebral palsy spastic quadriplegic type 5 disorder, which is a rare genetic disorder characterized by spasticity and muscle weakness in all four limbs. There are currently no targeted drug discovery efforts for this specific gene, but there are drugs available to manage the symptoms of cerebral palsy, such as muscle relaxants and antispasmodics. On…	GO:0061938 protein localization to somatodendritic compartment;GO:0006605 protein targeting;GO:0006886 intracellular protein transport		Human disease related genes:Nervous system diseases:Other nervous and sensory system diseases; Predicted intracellular proteins; Transporters; Potential drug targets; Disease related genes	Vesicles (Approved)			(M5934)HALLMARK XENOBIOTIC METABOLISM	0.0	0.0	0.0	0.0	0.0	0.0	0.0	0.0	0.0	0.0	0.0	0.0	0.0	0.0	0.0	0.0	0.0	0.0	0.0	0.0
TNRC6C	57690	symbol	H. sapiens	57690	H. sapiens	TNRC6C	trinucleotide repeat containing adaptor 6C	TNRC6C is a human gene that is predicted to have RNA binding activity and is involved in gene silencing by miRNA. It plays a role in the positive regulation of nuclear-transcribed mRNA catabolic process, deadenylation-dependent decay, and nuclear-transcribed mRNA poly(A) tail shortening. TNRC6C is predicted to be located in the cytosol and active in P-body and nucleoplasm.	There is limited information available on the disease implications of TNRC6C. However, studies have shown that TNRC6C is involved in the regulation of gene expression and may play a role in cancer development and progression. Targeted drug discovery efforts for TNRC6C are currently limited, but there is potential for the development of drugs that target the RNA binding activity of TNRC6C. There a…	GO:1900153 positive regulation of nuclear-transcribed mRNA catabolic process, deadenylation-dependent decay;GO:0060213 positive regulation of nuclear-transcribed mRNA poly(A) tail shortening;GO:0060211 regulation of nuclear-transcribed mRNA poly(A) tail shortening		Predicted intracellular proteins	Nucleoplasm (Approved)				0.0	0.0	0.0	0.0	0.0	0.0	0.0	0.0	0.0	0.0	0.0	0.0	0.0	0.0	0.0	0.0	0.0	0.0	0.0	0.0
SHARPIN	81858	symbol	H. sapiens	81858	H. sapiens	SHARPIN	SHANK associated RH domain interactor	SHARPIN, also known as SHANK associated RH domain interactor, is a human gene that encodes a protein involved in protein linear polyubiquitination and regulation of signal transduction. The protein is located in the cytosol and is part of the LUBAC complex. SHARPIN enables polyubiquitin modification-dependent protein binding activity, which is important for various cellular processes. Mutations i…	Mutations in the SHARPIN gene have been linked to several diseases, including chronic lymphocytic leukemia, lymphoma, and inflammatory disorders such as psoriasis and inflammatory bowel disease. Targeted drug discovery efforts have focused on developing drugs that modulate the activity of the LUBAC complex, of which SHARPIN is a part. One example is the drug bortezomib, which inhibits the proteas…	GO:0097039 protein linear polyubiquitination;GO:2000348 regulation of CD40 signaling pathway;GO:0030262 apoptotic nuclear changes		Predicted intracellular proteins	Plasma membrane (Approved); Additional: Cytosol;Golgi apparatus				0.0	0.0	0.0	0.0	0.0	0.0	0.0	0.0	0.0	0.0	0.0	0.0	0.0	0.0	0.0	0.0	0.0	0.0	0.0	0.0
LRRC37A2	474170	symbol	H. sapiens	474170	H. sapiens	LRRC37A2	leucine rich repeat containing 37 member A2	LRRC37A2 is a human gene that is predicted to be an integral component of the membrane. It belongs to the leucine-rich repeat-containing 37 member A2 family. The function of this gene is not yet fully understood, but it is believed to play a role in various cellular processes. LRRC37A2 is located on chromosome 1 and has been associated with certain diseases, including cancer. Further research is …	There is limited information available on the disease implications and targeted drug discovery efforts for LRRC37A2. However, some studies have suggested that this gene may be involved in the development and progression of certain types of cancer, including breast cancer and lung cancer. Targeting LRRC37A2 may therefore be a potential strategy for cancer therapy. Currently, there are no drugs on …			Predicted intracellular proteins	Vesicles (Approved)				0.0	0.0	0.0	0.0	0.0	0.0	0.0	0.0	0.0	0.0	0.0	0.0	0.0	0.0	0.0	0.0	0.0	0.0	0.0	0.0
DUSP5	1847	symbol	H. sapiens	1847	H. sapiens	DUSP5	dual specificity phosphatase 5	DUSP5 is a gene that encodes a protein belonging to the dual specificity protein phosphatase subfamily. This protein is involved in the inactivation of target kinases by dephosphorylating both phosphoserine/threonine and phosphotyrosine residues. It negatively regulates members of the MAP kinase superfamily, which are associated with cellular proliferation and differentiation. DUSP5 specifically …	DUSP5 has been implicated in various diseases, including cancer, diabetes, and cardiovascular disease. In cancer, DUSP5 has been shown to act as a tumor suppressor by inhibiting the MAPK/ERK signaling pathway, which is frequently dysregulated in cancer cells. Targeting DUSP5 has been proposed as a potential therapeutic strategy for cancer treatment. In diabetes, DUSP5 has been shown to regulate i…	GO:0035970 peptidyl-threonine dephosphorylation;GO:0035335 peptidyl-tyrosine dephosphorylation;GO:0070371 ERK1 and ERK2 cascade		ENZYME proteins:Hydrolases; Enzymes; Predicted intracellular proteins			(M166)PID ATF2 PATHWAY; (M145)PID P53 DOWNSTREAM PATHWAY	(M5890)HALLMARK TNFA SIGNALING VIA NFKB; (M5921)HALLMARK COMPLEMENT	0.0	0.0	0.0	0.0	0.0	0.0	0.0	0.0	0.0	0.0	0.0	0.0	0.0	0.0	0.0	0.0	0.0	0.0	0.0	0.0
DDX39A	10212	symbol	H. sapiens	10212	H. sapiens	DDX39A	DExD-box helicase 39A	DDX39A is a gene that encodes a member of the DEAD box protein family, which are RNA helicases that alter RNA secondary structure. This gene is involved in various cellular processes, including translation initiation, splicing, and ribosome assembly. It is believed to play a role in embryogenesis, spermatogenesis, and cellular growth and division. DDX39A is also thought to be involved in the prog…	DDX39A has been implicated in various diseases, including cancer, viral infections, and neurodegenerative disorders. In particular, DDX39A has been found to be overexpressed in several types of cancer, including breast, lung, and colorectal cancer, and is associated with poor prognosis. Targeted drug discovery efforts have focused on developing inhibitors of DDX39A as a potential cancer therapy. …	GO:0046832 negative regulation of RNA export from nucleus;GO:0032240 negative regulation of nucleobase-containing compound transport;GO:0046831 regulation of RNA export from nucleus		ENZYME proteins:Hydrolases; Enzymes; Predicted intracellular proteins	Nuclear speckles (Approved)			(M5901)HALLMARK G2M CHECKPOINT; (M5924)HALLMARK MTORC1 SIGNALING; (M5925)HALLMARK E2F TARGETS	0.0	0.0	0.0	0.0	0.0	0.0	0.0	0.0	0.0	0.0	0.0	0.0	0.0	0.0	0.0	0.0	0.0	0.0	0.0	0.0
CLDN15	24146	symbol	H. sapiens	24146	H. sapiens	CLDN15	claudin 15	The CLDN15 gene encodes a protein called claudin 15, which is a member of the claudin family. Claudins are proteins that are found in tight junction strands, which act as a barrier to prevent solutes and water from passing freely between cells. They also play important roles in maintaining cell polarity and signal transduction. The CLDN15 gene produces multiple variants of the claudin 15 protein …	There is limited information available on the disease implications of the CLDN15 gene. However, studies have suggested that alterations in claudin 15 expression may be associated with various diseases, including inflammatory bowel disease, colorectal cancer, and liver fibrosis. Targeted drug discovery efforts for CLDN15 are also limited, but some studies have explored the potential of claudin 15 …	GO:1903985 regulation of intestinal D-glucose absorption;GO:0160184 paracellular transport;GO:1904729 regulation of intestinal lipid absorption		Transporters:Transporter channels and pores; Predicted intracellular proteins				(M5915)HALLMARK APICAL JUNCTION	0.0	0.0	0.0	0.0	0.0	0.0	0.0	0.0	0.0	0.0	0.0	0.0	0.0	0.0	0.0	0.0	0.0	0.0	0.0	0.0
HIP1R	9026	symbol	H. sapiens	9026	H. sapiens	HIP1R	huntingtin interacting protein 1 related	HIP1R, or huntingtin interacting protein 1 related, is a human gene that plays a role in various cellular processes such as signal transduction, protein stabilization, and organelle organization. It has several functions including binding to phosphatidylinositol phosphate and phosphatidylinositol-3,4-bisphosphate, as well as homodimerization. HIP1R is located in clathrin-coated vesicles, cytosol,…	HIP1R has been implicated in several diseases, including cancer, neurodegenerative disorders, and infectious diseases. In cancer, HIP1R has been shown to be overexpressed in several types of tumors, including breast, ovarian, and prostate cancer, and is associated with poor prognosis. Targeted drug discovery efforts have focused on developing inhibitors of HIP1R to treat cancer. One example is th…	GO:1905445 positive regulation of clathrin coat assembly;GO:2000588 positive regulation of platelet-derived growth factor receptor-beta signaling pathway;GO:1905443 regulation of clathrin coat assembly		Predicted intracellular proteins; Cancer-related genes:Candidate cancer biomarkers	Cytosol;Plasma membrane (Supported); Additional: Vesicles				0.0	0.0	0.0	0.0	0.0	0.0	0.0	0.0	0.0	0.0	0.0	0.0	1.0	0.0	0.0	0.0	0.0	0.0	0.0	0.0
ACPP	55	gene_synonym	H. sapiens	55	H. sapiens	ACP3	acid phosphatase 3	ACP3 is a gene that encodes an enzyme responsible for converting orthophosphoric monoester to alcohol and orthophosphate. This enzyme is synthesized under androgen regulation and secreted by the epithelial cells of the prostate gland. An alternative transcript variant of the gene has been found, which encodes a longer isoform containing a transmembrane domain and is localized in the plasma membra…	The ACP3 gene has been implicated in several diseases, including prostate cancer, osteoporosis, and Paget's disease of bone. In prostate cancer, ACP3 expression is upregulated, and its activity is associated with tumor progression and metastasis. Therefore, ACP3 inhibitors have been explored as potential therapeutic agents for prostate cancer. However, no ACP3 inhibitors have been approved for cl…	GO:0060168 positive regulation of adenosine receptor signaling pathway;GO:0006772 thiamine metabolic process;GO:0060167 regulation of adenosine receptor signaling pathway		Predicted intracellular proteins; FDA approved drug targets:Biotech drugs; Predicted secreted proteins; ENZYME proteins:Hydrolases; Enzymes; Cancer-related genes:Candidate cancer biomarkers		(2R,3R)-2,3-Dihydroxy-4-oxo-4-(propylamino)butanoic acid; Alpha-Benzyl-Aminobenzyl-Phosphonic Acid; Sipuleucel-T			0.0	0.0	0.0	0.0	0.0	0.0	0.0	0.0	0.0	0.0	0.0	0.0	0.0	0.0	0.0	0.0	0.0	0.0	0.0	0.0
ABCD4	5826	symbol	H. sapiens	5826	H. sapiens	ABCD4	ATP binding cassette subfamily D member 4	ABCD4 is a gene that encodes a protein belonging to the ATP-binding cassette (ABC) transporter superfamily. ABC transporters are responsible for transporting various molecules across cellular membranes. The ABCD4 protein is a member of the ALD subfamily, which is involved in importing fatty acids and/or fatty acyl-CoAs into peroxisomes. Peroxisomal ABC transporters are half transporters that requ…	Mutations in the ABCD4 gene have been associated with several disorders, including peroxisomal disorders such as X-linked adrenoleukodystrophy (X-ALD) and neonatal adrenoleukodystrophy (NALD). X-ALD is a rare genetic disorder that affects the nervous system and adrenal glands, while NALD is a milder form of the disease. ABCD4 mutations have also been linked to a rare condition called methylmaloni…	GO:0015910 long-chain fatty acid import into peroxisome;GO:0042760 very long-chain fatty acid catabolic process;GO:0009235 cobalamin metabolic process		Human disease related genes:Congenital disorders of metabolism:Congenital disorders of amino acid metabolism; Predicted intracellular proteins; Human disease related genes:Congenital disorders of metabolism:Congenital disorders of cofactor/vitamin metabolism; Transporters:Primary Active Transporters; Potential drug targets; Enzymes; Disease related genes; ENZYME proteins					0.0	0.0	0.0	0.0	0.0	0.0	0.0	0.0	0.0	1.0	1.0	0.0	0.0	0.0	0.0	0.0	0.0	0.0	0.0	0.0
RABEP2	79874	symbol	H. sapiens	79874	H. sapiens	RABEP2	rabaptin, RAB GTPase binding effector protein 2	RABEP2 is a human gene that encodes for a protein called rabaptin, RAB GTPase binding effector protein 2. This protein is predicted to have GTPase activator activity and growth factor activity, and is involved in the regulation of cilium assembly. RABEP2 is located in the cytosol, intracellular membrane-bounded organelles, and the microtubule organizing center.	There is limited information available on the disease implications of RABEP2. However, mutations in this gene have been associated with a rare genetic disorder called Joubert syndrome, which is characterized by a malformation of the brainstem and cerebellum. Joubert syndrome can lead to a range of symptoms, including developmental delay, breathing problems, and abnormal eye movements. As for targ…	GO:1902017 regulation of cilium assembly;GO:0120032 regulation of plasma membrane bounded cell projection assembly;GO:0060491 regulation of cell projection assembly		Predicted intracellular proteins	Cytosol (Supported); Additional: Golgi apparatus;Vesicles				0.0	0.0	0.0	0.0	0.0	0.0	0.0	0.0	0.0	0.0	0.0	0.0	0.0	0.0	0.0	0.0	0.0	0.0	0.0	0.0
TMEM44	93109	symbol	H. sapiens	93109	H. sapiens	TMEM44	transmembrane protein 44	TMEM44 is a human gene that is predicted to be an integral component of the membrane. It encodes for a transmembrane protein, which means that it spans across the cell membrane. However, the exact function of TMEM44 is currently unknown. The gene is located on chromosome 1 and has been identified as a potential candidate gene for certain diseases, such as type 2 diabetes and obesity. Further rese…	There is limited information available on the disease implications of TMEM44, as its exact function is still unknown. However, studies have suggested that the gene may be involved in the development of type 2 diabetes and obesity. Targeted drug discovery efforts for these conditions may involve identifying small molecules that can modulate the activity of TMEM44 or its downstream signaling pathwa…			Predicted intracellular proteins	Cytosol (Approved)				0.0	0.0	0.0	0.0	0.0	0.0	0.0	0.0	0.0	0.0	0.0	0.0	0.0	0.0	0.0	0.0	0.0	0.0	0.0	0.0
NCOR1	9611	symbol	H. sapiens	9611	H. sapiens	NCOR1	nuclear receptor corepressor 1	NCOR1, or nuclear receptor corepressor 1, is a gene that encodes a protein responsible for repressing the transcription of thyroid-hormone and retinoic-acid receptors. This is achieved by promoting chromatin condensation and preventing access of the transcription machinery. NCOR1 is part of a complex that includes histone deacetylases and transcriptional regulators similar to the yeast protein Si…	NCOR1 has been implicated in several diseases, including cancer, metabolic disorders, and neurological disorders. In cancer, NCOR1 has been shown to play a role in tumor growth and metastasis, and its overexpression has been associated with poor prognosis in several types of cancer, including breast, prostate, and colorectal cancer. In metabolic disorders, NCOR1 has been linked to insulin resista…	GO:0045475 locomotor rhythm;GO:0060766 negative regulation of androgen receptor signaling pathway;GO:0030812 negative regulation of nucleotide catabolic process		Transcription factors:Helix-turn-helix domains; Cancer-related genes:Mutational cancer driver genes; Cancer-related genes:Mutated cancer genes; Predicted intracellular proteins	Nucleoplasm (Approved); Additional: Cytosol		(M13)PID ERBB4 PATHWAY; (M288)PID HES HEY PATHWAY; (M17)PID NOTCH PATHWAY		0.0	0.0	0.0	0.0	0.0	0.0	0.0	0.0	0.0	0.0	0.0	0.0	0.0	0.0	0.0	0.0	0.0	0.0	0.0	0.0
PLEKHF1	79156	symbol	H. sapiens	79156	H. sapiens	PLEKHF1	pleckstrin homology and FYVE domain containing 1	PLEKHF1 is a human gene that encodes a protein containing both pleckstrin homology and FYVE domains. This protein is involved in various cellular processes, including endosome organization, positive regulation of autophagy, and protein localization to the plasma membrane. PLEKHF1 enables binding activity to phosphatidylinositol-3-phosphate, phosphatidylinositol-4-phosphate, and phosphatidylinosit…	There is limited information available on the disease implications of PLEKHF1. However, recent studies have suggested that mutations in this gene may be associated with the development of certain types of cancer, including breast cancer and hepatocellular carcinoma. Targeted drug discovery efforts for PLEKHF1 are currently underway, with a focus on developing small molecule inhibitors that can se…	GO:2001244 positive regulation of intrinsic apoptotic signaling pathway;GO:0008333 endosome to lysosome transport;GO:0007032 endosome organization		Transporters:Accessory Factors Involved in Transport; Predicted intracellular proteins					0.0	0.0	0.0	0.0	0.0	0.0	0.0	0.0	0.0	0.0	0.0	0.0	0.0	0.0	0.0	0.0	0.0	0.0	0.0	0.0
CALML4	91860	symbol	H. sapiens	91860	H. sapiens	CALML4	calmodulin like 4	CALML4 is a human gene that encodes for a protein called calmodulin-like 4. This protein is predicted to have the ability to bind to calcium ions and regulate enzyme activity. It is also believed to play a role in the regulation of catalytic activity. The function of CALML4 is not yet fully understood, but it is thought to be involved in various cellular processes. Further research is needed to f…	There is limited information available on the disease implications of CALML4. However, some studies have suggested that mutations in this gene may be associated with certain types of cancer, including breast cancer and lung cancer. Targeted drug discovery efforts for CALML4 are also limited, as the function of this gene is not yet fully understood. However, some studies have suggested that target…	GO:1904970 brush border assembly;GO:0000226 microtubule cytoskeleton organization;GO:0007017 microtubule-based process		Predicted intracellular proteins; RAS pathway related proteins	Golgi apparatus (Approved); Additional: Cytosol;Nucleoplasm				0.0	1.0	0.0	0.0	1.0	0.0	0.0	0.0	0.0	0.0	0.0	0.0	0.0	0.0	0.0	0.0	0.0	0.0	0.0	0.0
DCLRE1C	64421	symbol	H. sapiens	64421	H. sapiens	DCLRE1C	DNA cross-link repair 1C	DCLRE1C is a gene that plays a crucial role in V(D)J recombination and DNA repair. It encodes a nuclear protein that has single-strand-specific 5'-3' exonuclease activity and endonuclease activity on 5' and 3' overhangs and hairpins. The protein also regulates the cell cycle in response to DNA damage. Mutations in this gene can lead to Athabascan-type severe combined immunodeficiency (SCIDA) and …	Mutations in the DCLRE1C gene have been linked to severe combined immunodeficiency (SCID) and Omenn syndrome, both of which are rare genetic disorders that affect the immune system. SCID is characterized by a complete absence of functional T and B cells, while Omenn syndrome is a milder form of SCID that results in the production of dysfunctional immune cells. There are currently no targeted drug…	GO:0033151 V(D)J recombination;GO:0036297 interstrand cross-link repair;GO:0002562 somatic diversification of immune receptors via germline recombination within a single locus		Disease related genes; Human disease related genes:Immune system diseases:Primary immunodeficiency; Predicted intracellular proteins	Nucleoplasm (Supported); Additional: Golgi apparatus		(M42)PID DNA PK PATHWAY; (M84)PID ATM PATHWAY		0.0	1.0	0.0	0.0	0.0	0.0	0.0	0.0	0.0	0.0	0.0	0.0	0.0	0.0	0.0	0.0	0.0	0.0	0.0	0.0
XYLT2	64132	symbol	H. sapiens	64132	H. sapiens	XYLT2	xylosyltransferase 2	XYLT2 is a gene that encodes for an isoform of xylosyltransferase, a glycosyltransferase enzyme that transfers xylose from UDP-xylose to specific serine residues of the core protein. This initiates the biosynthesis of glycosaminoglycan chains in proteoglycans, including chondroitin sulfate, heparan sulfate, heparin, and dermatan sulfate. The enzyme activity is increased in scleroderma patients an…	There is limited information available on targeted drug discovery efforts for XYLT2. However, the increased activity of the enzyme in scleroderma patients suggests that it may be a potential therapeutic target for the disease. Scleroderma is a chronic autoimmune disease that affects the connective tissue and can lead to skin thickening, joint pain, and internal organ damage. Currently, there are …	GO:0030210 heparin biosynthetic process;GO:0030202 heparin metabolic process;GO:0030206 chondroitin sulfate biosynthetic process		Predicted intracellular proteins; Predicted secreted proteins; ENZYME proteins:Transferases; Human disease related genes:Congenital malformations:Congenital malformations of skin; Potential drug targets; Human disease related genes:Congenital malformations:Other congenital malformations; Disease related genes; Enzymes				(M5937)HALLMARK GLYCOLYSIS	0.0	0.0	0.0	0.0	0.0	0.0	0.0	0.0	0.0	0.0	0.0	0.0	0.0	0.0	0.0	0.0	0.0	0.0	0.0	0.0
NNT-AS1	100652772	symbol	H. sapiens	100652772	H. sapiens	NNT-AS1	NNT antisense RNA 1										0.0	0.0	0.0	0.0	0.0	0.0	0.0	0.0	0.0	0.0	0.0	0.0	0.0	0.0	0.0	0.0	0.0	0.0	0.0	0.0
CDC16	8881	symbol	H. sapiens	8881	H. sapiens	CDC16	cell division cycle 16	CDC16, or cell division cycle 16, is a gene that encodes a protein ubiquitin ligase and is a component of the APC complex. The APC complex is responsible for targeting cell cycle proteins for degradation by the 26S proteasome, which governs exit from mitosis. The protein contains a tetratricopeptide repeat (TPR) domain, which is involved in protein-protein interactions and the assembly of multipr…	CDC16 has been implicated in various diseases, including cancer and neurodegenerative disorders. In cancer, CDC16 overexpression has been observed in several types of tumors, including breast, lung, and colon cancer, and is associated with poor prognosis. Targeting CDC16 has been explored as a potential therapeutic strategy for cancer treatment. For example, a small molecule inhibitor of CDC16, n…	GO:0045842 positive regulation of mitotic metaphase/anaphase transition;GO:1902101 positive regulation of metaphase/anaphase transition of cell cycle;GO:0141198 protein branched polyubiquitination		Predicted intracellular proteins; Cancer-related genes:Candidate cancer biomarkers					0.0	1.0	0.0	0.0	0.0	0.0	0.0	0.0	0.0	0.0	0.0	0.0	0.0	0.0	0.0	0.0	0.0	0.0	0.0	0.0
PAQR6	79957	symbol	H. sapiens	79957	H. sapiens	PAQR6	progestin and adipoQ receptor family member 6	PAQR6 is a human gene that belongs to the progestin and adipoQ receptor family. It is predicted to have signaling receptor activity and is expected to be located in the plasma membrane as an integral component. The gene's function is not yet fully understood, but it may play a role in various physiological processes, including metabolism and reproduction. Further research is needed to determine t…	There is limited information available on the disease implications of PAQR6. However, some studies have suggested that it may be involved in the development of certain cancers, including breast and ovarian cancer. Targeted drug discovery efforts for PAQR6 are also limited, as its exact function and role in disease are not yet fully understood. Currently, there are no drugs on the market that spec…			Predicted intracellular proteins					0.0	0.0	0.0	0.0	0.0	0.0	0.0	0.0	0.0	0.0	0.0	0.0	0.0	0.0	0.0	0.0	0.0	0.0	0.0	0.0
MTURN	222166	symbol	H. sapiens	222166	H. sapiens	MTURN	maturin, neural progenitor differentiation regulator homolog	The human gene MTURN, also known as maturin, neural progenitor differentiation regulator homolog, is involved in regulating various cellular processes. It negatively regulates the activity of the NF-kappaB transcription factor, which is involved in inflammation and immune responses. It also positively regulates the MAPK cascade, which is involved in cell signaling and growth, and promotes the dif…	There is limited information available on the disease implications of MTURN. However, some studies have suggested that it may play a role in the development and progression of certain cancers, such as glioblastoma and breast cancer. Targeted drug discovery efforts for MTURN are also limited, but some studies have identified potential small molecule inhibitors that could target its activity. One e…	GO:0045654 positive regulation of megakaryocyte differentiation;GO:0045652 regulation of megakaryocyte differentiation;GO:0032088 negative regulation of NF-kappaB transcription factor activity		Predicted intracellular proteins	Cytosol (Approved)				0.0	0.0	0.0	0.0	0.0	0.0	0.0	0.0	0.0	0.0	0.0	0.0	0.0	0.0	0.0	0.0	0.0	0.0	0.0	0.0
PDE1B	5153	symbol	H. sapiens	5153	H. sapiens	PDE1B	phosphodiesterase 1B	PDE1B is a gene that belongs to the cyclic nucleotide phosphodiesterase family and the PDE1 subfamily. It encodes a protein that has dual-specificity for the second messengers, cAMP and cGMP, with a preference for cGMP as a substrate. This gene is stimulated by a calcium-calmodulin complex and plays a role in regulating important physiological processes. Different isoforms of this gene have been …	Research has shown that PDE1B is involved in several diseases, including neurological disorders, cardiovascular diseases, and cancer. In particular, PDE1B has been implicated in the pathogenesis of Alzheimer's disease, where it plays a role in the regulation of amyloid-beta production. Additionally, PDE1B has been identified as a potential therapeutic target for the treatment of pulmonary arteria…	GO:0019614 catechol-containing compound catabolic process;GO:0042420 dopamine catabolic process;GO:0042424 catecholamine catabolic process		ENZYME proteins:Hydrolases; Enzymes; FDA approved drug targets:Small molecule drugs; Predicted intracellular proteins		Caffeine; Nicardipine; Felodipine; Bepridil; S,S-(2-Hydroxyethyl)Thiocysteine			0.0	0.0	0.0	0.0	0.0	0.0	0.0	0.0	0.0	0.0	0.0	0.0	0.0	0.0	0.0	0.0	0.0	0.0	0.0	0.0
PIDD1	55367	symbol	H. sapiens	55367	H. sapiens	PIDD1	p53-induced death domain protein 1	PIDD1, or p53-induced death domain protein 1, is a gene that encodes a protein containing a leucine-rich repeat and a death domain. This protein interacts with other death domain proteins, such as FADD and MADD, and may act as an adaptor protein in cell death-related signaling processes. The expression of the mouse counterpart of this gene is positively regulated by the tumor suppressor p53 and i…	Research on PIDD1 has suggested its involvement in various diseases, including cancer, autoimmune disorders, and infectious diseases. In cancer, PIDD1 has been shown to play a role in promoting apoptosis and inhibiting tumor growth, making it a potential target for cancer therapy. In autoimmune disorders, PIDD1 has been linked to the regulation of immune responses, and its dysregulation may contr…	GO:0006977 DNA damage response, signal transduction by p53 class mediator resulting in cell cycle arrest;GO:0016540 protein autoprocessing;GO:0031571 mitotic G1 DNA damage checkpoint signaling		Disease related genes; Human disease related genes:Other diseases:Mental and behavioural disorders; Predicted intracellular proteins	Cytosol;Golgi apparatus (Approved)		(M220)PID CASPASE PATHWAY; (M145)PID P53 DOWNSTREAM PATHWAY	(M5939)HALLMARK P53 PATHWAY	0.0	0.0	0.0	0.0	0.0	0.0	0.0	0.0	0.0	0.0	0.0	0.0	0.0	0.0	0.0	0.0	0.0	0.0	0.0	0.0
ASPHD1	253982	symbol	H. sapiens	253982	H. sapiens	ASPHD1	aspartate beta-hydroxylase domain containing 1	ASPHD1, also known as aspartate beta-hydroxylase domain containing 1, is a human gene that is predicted to have dioxygenase activity and be involved in peptidyl-amino acid modification. It is also predicted to be an integral component of the membrane. The function of this gene is not yet fully understood, but it may play a role in regulating protein function or metabolism. Further research is nee…	There is limited information available on the disease implications of ASPHD1. However, some studies have suggested that it may be involved in the development of certain cancers, including breast cancer and hepatocellular carcinoma. Targeted drug discovery efforts for ASPHD1 are also limited, as its function is not yet fully understood. There are currently no drugs on the market that specifically …			Predicted intracellular proteins					0.0	0.0	0.0	0.0	0.0	0.0	0.0	0.0	0.0	0.0	0.0	0.0	0.0	0.0	0.0	0.0	0.0	0.0	0.0	0.0
SART1	9092	symbol	H. sapiens	9092	H. sapiens	SART1	spliceosome associated factor 1, recruiter of U4/U6.U5 tri-snRNP	SART1 is a gene that encodes two proteins, SART1(800) and SART1(259). SART1(800) is expressed in the nucleus of most proliferating cells, while SART1(259) is expressed in the cytosol of epithelial cancers. SART1(259) is involved in the regulation of proliferation and possesses tumor epitopes that can induce HLA-A2402-restricted cytotoxic T lymphocytes in cancer patients. It may be useful in speci…	SART1 has been implicated in various diseases, including cancer and atopy. In cancer, SART1(259) has been identified as a potential target for immunotherapy, as it possesses tumor epitopes that can induce cytotoxic T lymphocytes in cancer patients. Targeted drug discovery efforts have focused on developing immunotherapies that target SART1(259) in cancer patients. One example of a successful drug…	GO:0000481 maturation of 5S rRNA;GO:0045585 positive regulation of cytotoxic T cell differentiation;GO:0045583 regulation of cytotoxic T cell differentiation		Predicted intracellular proteins; Cancer-related genes:Candidate cancer biomarkers	Nuclear speckles (Enhanced); Additional: Golgi apparatus				0.0	0.0	0.0	0.0	0.0	0.0	0.0	0.0	0.0	0.0	0.0	0.0	0.0	0.0	0.0	0.0	0.0	0.0	1.0	0.0
MFSD2A	84879	symbol	H. sapiens	84879	H. sapiens	MFSD2A	MFSD2 lysolipid transporter A, lysophospholipid	MFSD2A is a gene that encodes a transmembrane protein that acts as a sodium-dependent lysophosphatidylcholine transporter. This protein is essential for the development and function of the blood-brain barrier, as well as for brain growth and function. Mutations in this gene have been linked to a progressive microcephaly syndrome, which is characterized by a small head size and developmental delay…	Mutations in the MFSD2A gene have been linked to a rare genetic disorder called microcephaly with or without chorioretinopathy, lymphedema, or mental retardation (MCLMR). This disorder is characterized by a small head size, developmental delays, and other neurological and physical abnormalities. There are currently no targeted drug discovery efforts for MFSD2A-related disorders, as the underlying…	GO:0140329 lysophospholipid translocation;GO:0150175 regulation of phosphatidylethanolamine metabolic process;GO:0150178 regulation of phosphatidylserine metabolic process		Disease related genes; Human disease related genes:Congenital malformations:Congenital malformations of the nervous system; Transporters:Electrochemical Potential-driven transporters; Potential drug targets	Cytosol;Plasma membrane (Approved); Additional: Cytoplasmic bodies				0.0	0.0	0.0	0.0	0.0	0.0	0.0	0.0	0.0	1.0	0.0	1.0	0.0	0.0	0.0	1.0	0.0	0.0	0.0	0.0
WDR75	84128	symbol	H. sapiens	84128	H. sapiens	WDR75	WD repeat domain 75	The human gene WDR75, also known as WD repeat domain 75, is involved in RNA binding activity and plays a role in positive regulation of rRNA processing and transcription by RNA polymerase I. It is located in the nucleolus, a subnuclear structure involved in ribosome biogenesis. The gene's function is important for proper cellular function and its dysregulation has been linked to various diseases.…	There is limited information available on the disease implications of WDR75. However, dysregulation of ribosome biogenesis has been linked to various diseases, including cancer and genetic disorders such as Diamond-Blackfan anemia. Targeted drug discovery efforts for WDR75 are also limited, as the gene's function is not well understood. However, there are several drugs on the market that target r…	GO:2000234 positive regulation of rRNA processing;GO:2000232 regulation of rRNA processing;GO:0045943 positive regulation of transcription by RNA polymerase I		Predicted intracellular proteins					0.0	0.0	0.0	0.0	0.0	0.0	0.0	0.0	0.0	0.0	0.0	0.0	0.0	0.0	0.0	0.0	0.0	0.0	0.0	0.0
RAB24	53917	symbol	H. sapiens	53917	H. sapiens	RAB24	RAB24, member RAS oncogene family	RAB24 is a small GTPase protein that belongs to the Rab subfamily of Ras-related proteins. It plays a crucial role in regulating intracellular protein trafficking. The protein is involved in the transport of proteins between different cellular compartments and is essential for maintaining the proper functioning of cells. RAB24 is a member of the RAS oncogene family, which is known to be involved …	There is limited information available on the disease implications of RAB24, and no targeted drug discovery efforts have been reported for this gene. However, mutations in the RAB24 gene have been associated with various diseases, including cancer and neurodegenerative disorders. For example, a study found that RAB24 expression was significantly decreased in breast cancer tissues compared to norm…	GO:0006914 autophagy;GO:0061919 process utilizing autophagic mechanism;GO:0006886 intracellular protein transport		Predicted intracellular proteins	Cytosol (Supported)				0.0	0.0	0.0	0.0	0.0	0.0	0.0	0.0	0.0	0.0	0.0	0.0	0.0	0.0	0.0	0.0	0.0	0.0	0.0	0.0
FAM156A	29057	symbol	H. sapiens	29057	H. sapiens	FAM156A	family with sequence similarity 156 member A	FAM156A is a human gene that is a member of the family with sequence similarity 156. It is predicted to have the ability to bind to methylated histones and is located in the nuclear envelope. This information is provided by the Alliance of Genome Resources as of April 2022.	Unfortunately, there is currently very limited information available on the disease implications and targeted drug discovery efforts for FAM156A. As of April 2022, there are no known drugs on the market that specifically target this gene. However, it is important to note that the lack of information on this gene does not necessarily mean that it is not involved in disease processes or that it can…			Predicted intracellular proteins					0.0	0.0	0.0	0.0	0.0	0.0	0.0	0.0	0.0	0.0	0.0	0.0	0.0	0.0	0.0	0.0	0.0	0.0	0.0	0.0
PSTPIP1	9051	symbol	H. sapiens	9051	H. sapiens	PSTPIP1	proline-serine-threonine phosphatase interacting protein 1	PSTPIP1 (proline-serine-threonine phosphatase interacting protein 1) is a cytoskeletal protein that plays a role in cytoskeletal organization and inflammatory processes. It interacts with CD2, downregulating CD2-triggered adhesion, and with PEST-type protein tyrosine phosphatases (PTP), directing them to c-Abl kinase to regulate c-Abl activity. It also interacts with pyrin, modulating immunoregul…	Mutations in PSTPIP1 are associated with PAPA (pyogenic sterile arthritis, pyoderma gangrenosum, and acne) syndrome, an autosomal dominant autoinflammatory disorder characterized by recurrent episodes of sterile arthritis, pyoderma gangrenosum, and acne. The disease is caused by gain-of-function mutations in PSTPIP1, leading to increased activation of the inflammasome and subsequent release of pr…	GO:0006897 endocytosis;GO:0006954 inflammatory response;GO:0098657 import into cell		Disease related genes; Predicted intracellular proteins; Human disease related genes:Immune system diseases:Other immune system diseases	Cytosol;Plasma membrane (Supported)				1.0	0.0	0.0	0.0	0.0	0.0	0.0	0.0	0.0	0.0	0.0	0.0	0.0	0.0	0.0	0.0	0.0	0.0	0.0	0.0
UBQLN4	56893	symbol	H. sapiens	56893	H. sapiens	UBQLN4	ubiquilin 4	UBQLN4, also known as ubiquilin 4, is a human gene that encodes a protein involved in various cellular processes. The protein has the ability to bind to other proteins that have undergone a specific type of modification called K48-linked polyubiquitin modification. It is also involved in regulating cellular responses to DNA damage and catabolic processes. UBQLN4 is found in several cellular compo…	Research on UBQLN4 has suggested its involvement in several diseases, including Alzheimer's disease, Parkinson's disease, and amyotrophic lateral sclerosis (ALS). Mutations in the UBQLN4 gene have been linked to ALS, and the protein has been found to accumulate in the brains of individuals with Alzheimer's and Parkinson's disease. Targeted drug discovery efforts for UBQLN4 are still in the early …	GO:1901097 negative regulation of autophagosome maturation;GO:1901096 regulation of autophagosome maturation;GO:2000042 negative regulation of double-strand break repair via homologous recombination		Disease related genes; Transporters:Accessory Factors Involved in Transport; Potential drug targets; Predicted intracellular proteins	Nucleoplasm (Supported)				0.0	0.0	0.0	0.0	0.0	0.0	0.0	0.0	0.0	0.0	0.0	0.0	0.0	0.0	0.0	0.0	0.0	0.0	0.0	0.0
ENDOV	284131	symbol	H. sapiens	284131	H. sapiens	ENDOV	endonuclease V	ENDOV is a human gene that encodes for an enzyme called endonuclease V. This enzyme has multiple functions, including DNA binding activity, endoribonuclease activity, and single-stranded RNA binding activity. It is predicted to be involved in DNA repair and is located in both the cytoplasmic stress granule and nucleolus.	There is limited information available on the disease implications of ENDOV mutations. However, some studies have suggested that ENDOV may play a role in the development of certain cancers, including breast and lung cancer. Targeted drug discovery efforts for ENDOV are also limited, but some studies have identified potential small molecule inhibitors of the enzyme that could be developed into dru…	GO:0006281 DNA repair;GO:0006259 DNA metabolic process;GO:0006974 DNA damage response		Predicted intracellular proteins					0.0	0.0	0.0	0.0	0.0	0.0	0.0	0.0	0.0	0.0	0.0	0.0	0.0	0.0	0.0	0.0	0.0	0.0	0.0	0.0
CYHR1	50626	gene_synonym	H. sapiens	50626	H. sapiens	ZFTRAF1	zinc finger TRAF-type containing 1	ZFTRAF1 is a human gene that is predicted to enable zinc ion binding activity. It is located in the nucleoplasm, which is the fluid within the nucleus of a cell. Zinc finger proteins are a type of transcription factor that bind to DNA and regulate gene expression. TRAF-type proteins are involved in signaling pathways that regulate immune responses and cell survival. The function of ZFTRAF1 is not…	There is limited information available on the disease implications of ZFTRAF1. However, some studies have suggested that it may be involved in the development and progression of certain types of cancer, including breast cancer and glioblastoma. Targeted drug discovery efforts for ZFTRAF1 are also limited, as its function is not well understood. However, some studies have suggested that targeting …			Predicted intracellular proteins	Nucleoplasm (Approved)				0.0	0.0	0.0	0.0	0.0	0.0	0.0	0.0	0.0	0.0	0.0	0.0	0.0	0.0	0.0	0.0	0.0	0.0	0.0	0.0
VAMP5	10791	symbol	H. sapiens	10791	H. sapiens	VAMP5	vesicle associated membrane protein 5	VAMP5 is a gene that belongs to the vesicle-associated membrane protein (VAMP)/synaptobrevin family and the SNARE superfamily. It is involved in the docking and/or fusion of vesicles and cell membranes. VAMP5 may participate in vesicle trafficking events that are associated with myogenesis. Myogenesis is the process of muscle cell formation and differentiation. The protein encoded by VAMP5 is a c…	There is limited information available on the disease implications of VAMP5. However, some studies have suggested that mutations in this gene may be associated with certain neuromuscular disorders. Targeted drug discovery efforts for VAMP5 are also limited, as the function of this gene is not well understood. Currently, there are no drugs on the market that specifically target VAMP5. However, the…	GO:0043001 Golgi to plasma membrane protein transport;GO:0061951 establishment of protein localization to plasma membrane;GO:0006893 Golgi to plasma membrane transport			Nucleoplasm;Plasma membrane (Approved)			(M5913)HALLMARK INTERFERON GAMMA RESPONSE	0.0	0.0	0.0	0.0	0.0	0.0	1.0	0.0	0.0	0.0	0.0	0.0	0.0	0.0	0.0	0.0	0.0	0.0	0.0	0.0
KPTN	11133	symbol	H. sapiens	11133	H. sapiens	KPTN	kaptin, actin binding protein	The KPTN gene encodes a protein called kaptin, which is involved in the regulation of actin dynamics and plays a crucial role in the development of the nervous system. Kaptin is part of a protein complex called KICSTOR, which is found in lysosomes. Mutations in the KPTN gene can lead to an autosomal recessive form of intellectual disability. Different versions of the KPTN gene have been identifie…	Mutations in the KPTN gene have been associated with an autosomal recessive form of intellectual disability. However, there are currently no targeted drug discovery efforts specifically for KPTN-related disorders. There are also no drugs on the market that target KPTN directly. However, there are drugs that target actin dynamics, which is regulated by kaptin. For example, cytochalasin D is a natu…	GO:0042149 cellular response to glucose starvation;GO:1904262 negative regulation of TORC1 signaling;GO:0061462 protein localization to lysosome		Disease related genes; Human disease related genes:Other diseases:Mental and behavioural disorders; Predicted intracellular proteins	Plasma membrane (Approved); Additional: Nucleoplasm;Vesicles			(M5893)HALLMARK MITOTIC SPINDLE	0.0	0.0	0.0	0.0	0.0	0.0	0.0	0.0	0.0	0.0	0.0	0.0	1.0	0.0	0.0	0.0	0.0	0.0	0.0	0.0
LIN7B	64130	symbol	H. sapiens	64130	H. sapiens	LIN7B	lin-7 homolog B, crumbs cell polarity complex component	LIN7B is a human gene that encodes for a protein involved in maintaining the polarity of epithelial cells, neurotransmitter secretion, and protein localization to the basolateral plasma membrane. It is predicted to be located in the plasma membrane and to be part of the MPP7-DLG1-LIN7 complex. The protein is active in the basolateral plasma membrane, cell-cell junction, and synapse. It enables pr…	There is limited information available on the disease implications of LIN7B. However, some studies have suggested that mutations in the LIN7B gene may be associated with certain neurological disorders, such as schizophrenia and bipolar disorder. Targeted drug discovery efforts for LIN7B are also limited, as the function of the protein is not fully understood. However, some studies have suggested …	GO:0008582 regulation of synaptic assembly at neuromuscular junction;GO:1904396 regulation of neuromuscular junction development;GO:0048489 synaptic vesicle transport		Predicted intracellular proteins					0.0	0.0	0.0	0.0	0.0	0.0	0.0	0.0	0.0	0.0	0.0	0.0	0.0	0.0	0.0	0.0	0.0	0.0	0.0	0.0
SCUBE3	222663	symbol	H. sapiens	222663	H. sapiens	SCUBE3	signal peptide, CUB domain and EGF like domain containing 3	SCUBE3 is a gene that encodes a protein belonging to the signal peptide, complement subcomponents C1r/C1s, Uegf, bone morphogenetic protein-1 and epidermal growth factor-like domain containing protein family. Overexpression of this gene results in the secretion of a glycosylated form of the protein that forms oligomers and tethers to the cell surface. The gene is upregulated in lung cancer tumor …	There is limited information available on the disease implications and targeted drug discovery efforts for SCUBE3. However, some studies have suggested that the overexpression of SCUBE3 may play a role in the progression and metastasis of lung cancer. Therefore, targeting SCUBE3 may have therapeutic potential in the treatment of lung cancer. Currently, there are no drugs specifically targeting SC…	GO:0030513 positive regulation of BMP signaling pathway;GO:0045669 positive regulation of osteoblast differentiation;GO:0090100 positive regulation of transmembrane receptor protein serine/threonine kinase signaling pathway		Disease related genes; Predicted secreted proteins; Human disease related genes:Congenital malformations:Other congenital malformations	Plasma membrane (Supported)		(M5883)NABA SECRETED FACTORS; (M5885)NABA MATRISOME ASSOCIATED; (M5889)NABA MATRISOME		0.0	0.0	1.0	0.0	0.0	0.0	0.0	0.0	0.0	0.0	0.0	0.0	0.0	0.0	0.0	0.0	0.0	0.0	0.0	0.0
MYOM2	9172	symbol	H. sapiens	9172	H. sapiens	MYOM2	myomesin 2	MYOM2, also known as myomesin 2, is a human gene that encodes a protein involved in the structure of sarcomeres, the basic units of muscle contraction. The protein, which contains 1,465 amino acids, is similar to MYOM1 and has a unique N-terminal domain followed by 12 repeat domains with strong homology to fibronectin type III or immunoglobulin C2 domains. MYOM2 binds tightly to M-band constituen…	Mutations in the MYOM2 gene have been associated with various muscle disorders, including dilated cardiomyopathy (DCM), a condition characterized by an enlarged and weakened heart that can lead to heart failure. MYOM2 mutations have also been linked to hypertrophic cardiomyopathy (HCM), a condition in which the heart muscle becomes abnormally thick, making it harder for the heart to pump blood. T…	GO:0002074 extraocular skeletal muscle development;GO:0045214 sarcomere organization;GO:0030239 myofibril assembly		Predicted intracellular proteins	Mitochondria (Approved)			(M5909)HALLMARK MYOGENESIS	0.0	0.0	0.0	1.0	0.0	0.0	1.0	0.0	0.0	0.0	0.0	0.0	1.0	0.0	0.0	0.0	0.0	0.0	0.0	0.0
PDDC1	347862	gene_synonym	H. sapiens	347862	H. sapiens	GATD1	glutamine amidotransferase class 1 domain containing 1	GATD1 is a human gene that encodes for a protein containing the glutamine amidotransferase class 1 domain. This protein is located in extracellular exosomes, which are small vesicles that are released by cells and play a role in intercellular communication. The function of GATD1 is not well understood, but it is thought to be involved in various cellular processes such as protein modification and…	Unfortunately, there is currently limited information available on the disease implications of GATD1 and targeted drug discovery efforts. As the function of this gene is not well understood, it is difficult to determine its potential role in disease development or progression. Additionally, there are no known drugs on the market that specifically target GATD1. However, further research on the fun…	GO:0019243 methylglyoxal catabolic process to D-lactate via S-lactoyl-glutathione;GO:0051596 methylglyoxal catabolic process;GO:0061727 methylglyoxal catabolic process to lactate		Peptidases:Cysteine-type peptidases; Enzymes; Predicted intracellular proteins; Predicted secreted proteins	Nucleoplasm (Supported)				0.0	0.0	0.0	0.0	0.0	0.0	0.0	0.0	0.0	0.0	1.0	0.0	0.0	0.0	0.0	0.0	0.0	0.0	0.0	0.0
CTRL	1506	symbol	H. sapiens	1506	H. sapiens	CTRL	chymotrypsin like	The CTRL gene encodes a type of enzyme called a serine-type endopeptidase, which has activities similar to chymotrypsin and elastase-2. This gene is expressed specifically in the pancreas and is likely involved in digestion.	Mutations in the CTRL gene have been associated with an increased risk of developing chronic pancreatitis, a disease characterized by inflammation and damage to the pancreas. Additionally, some studies have suggested that variations in the CTRL gene may be associated with an increased risk of developing pancreatic cancer. Targeted drug discovery efforts for CTRL have focused on developing inhibit…	GO:0030163 protein catabolic process;GO:0009057 macromolecule catabolic process;GO:0006508 proteolysis		Predicted secreted proteins; Enzymes; Peptidases:Serine-type peptidases					0.0	0.0	0.0	0.0	0.0	0.0	0.0	0.0	0.0	0.0	0.0	0.0	0.0	0.0	0.0	0.0	0.0	0.0	0.0	0.0
EXO5	64789	symbol	H. sapiens	64789	H. sapiens	EXO5	exonuclease 5	EXO5 is a gene that encodes for a protein that acts as a single-stranded DNA-specific exonuclease. The protein can slide along the DNA before cutting it, but its sliding is restricted by human replication protein A, which provides a 5'-directionality to the enzyme. The protein localizes to nuclear repair loci after DNA damage.	Mutations in the EXO5 gene have been associated with various types of cancer, including breast, ovarian, and lung cancer. In particular, a specific mutation in EXO5 has been found to be associated with an increased risk of developing breast cancer. Targeted drug discovery efforts have focused on developing inhibitors of EXO5 as a potential treatment for cancer. One example is the small molecule i…	GO:0036297 interstrand cross-link repair;GO:0006281 DNA repair;GO:0006259 DNA metabolic process		Predicted intracellular proteins	Nucleoplasm (Supported); Additional: Cytosol				0.0	0.0	0.0	0.0	0.0	0.0	0.0	0.0	0.0	0.0	0.0	0.0	0.0	0.0	0.0	0.0	0.0	0.0	0.0	0.0
LUC7L3	51747	symbol	H. sapiens	51747	H. sapiens	LUC7L3	LUC7 like 3 pre-mRNA splicing factor	LUC7L3 is a human gene that encodes a protein involved in pre-mRNA splicing. The protein has two distinct domains, with the N-terminal half containing cysteine/histidine motifs and leucine zipper-like repeats, and the C-terminal half rich in arginine and glutamate residues (RE domain) and arginine and serine residues (RS domain). The protein localizes in the nucleus with a speckled pattern and is…	There is limited information on the disease implications of LUC7L3. However, recent studies have suggested that mutations in this gene may be associated with certain types of cancer, including breast cancer and hepatocellular carcinoma. Targeted drug discovery efforts for LUC7L3 are currently underway, with a focus on developing small molecule inhibitors that can selectively target the protein an…	GO:0006376 mRNA splice site recognition;GO:0000245 spliceosomal complex assembly;GO:0022618 protein-RNA complex assembly		Predicted intracellular proteins	Nuclear speckles (Enhanced)			(M5925)HALLMARK E2F TARGETS	0.0	0.0	0.0	0.0	0.0	0.0	0.0	0.0	0.0	0.0	0.0	0.0	0.0	0.0	0.0	0.0	0.0	0.0	0.0	0.0
U2AF1L4	199746	symbol	H. sapiens	199746	H. sapiens	U2AF1L4	U2 small nuclear RNA auxiliary factor 1 like 4	U2AF1L4 is a human gene that is predicted to be involved in mRNA splicing through the spliceosome. It is also predicted to enable pre-mRNA 3'-splice site binding activity and is located in the nucleoplasm. Additionally, it is predicted to be part of the U2AF complex and spliceosomal complex.	There is limited information available on the disease implications of U2AF1L4. However, mutations in the related gene U2AF1 have been linked to various hematological malignancies, including myelodysplastic syndromes and acute myeloid leukemia. Targeted drug discovery efforts for U2AF1L4 are also limited, likely due to the lack of information on its disease implications. However, drugs targeting t…	GO:0000377 RNA splicing, via transesterification reactions with bulged adenosine as nucleophile;GO:0000398 mRNA splicing, via spliceosome;GO:0000375 RNA splicing, via transesterification reactions		Predicted intracellular proteins	Nucleoplasm (Approved)				0.0	0.0	0.0	0.0	0.0	0.0	0.0	0.0	0.0	0.0	0.0	0.0	0.0	0.0	0.0	0.0	0.0	0.0	0.0	0.0
STK19	8859	symbol	H. sapiens	8859	H. sapiens	STK19	serine/threonine kinase 19	STK19 is a gene that encodes a serine/threonine kinase, which is primarily found in the nucleus. The specific function of this protein is not yet known, but it is believed that its phosphorylation may be involved in regulating transcription. STK19 is located in the major histocompatibility complex (MHC) class III region on chromosome 6 and has two transcript variants.	There is limited information available on the disease implications of STK19. However, recent studies have suggested that STK19 may play a role in cancer development and progression. Specifically, it has been found to be overexpressed in several types of cancer, including breast, lung, and liver cancer. Targeted drug discovery efforts for STK19 are still in the early stages, but there is potential…	GO:0046579 positive regulation of Ras protein signal transduction;GO:0046578 regulation of Ras protein signal transduction;GO:0051057 positive regulation of small GTPase mediated signal transduction	yes	Predicted intracellular proteins; ENZYME proteins:Transferases; Potential drug targets; Disease related genes; Enzymes; Cancer-related genes:Mutated cancer genes	Nuclear speckles (Supported)				0.0	0.0	0.0	0.0	0.0	0.0	0.0	0.0	0.0	0.0	0.0	0.0	0.0	0.0	0.0	0.0	0.0	0.0	0.0	0.0
PTOV1	53635	symbol	H. sapiens	53635	H. sapiens	PTOV1	PTOV1 extended AT-hook containing adaptor protein	PTOV1 is a gene that is overexpressed in prostate adenocarcinomas. The protein encoded by this gene interacts with flotillin-1, a lipid raft protein, and transports it from the cytoplasm to the nucleus in a cell cycle dependent manner. Alternative splicing of this gene results in multiple transcript variants.	PTOV1 has been implicated in the development and progression of prostate cancer. Overexpression of PTOV1 has been observed in prostate adenocarcinomas, and its expression levels have been correlated with tumor aggressiveness and poor prognosis. As a result, PTOV1 has been identified as a potential therapeutic target for prostate cancer. However, there are currently no drugs on the market that spe…	GO:0045944 positive regulation of transcription by RNA polymerase II;GO:0045893 positive regulation of DNA-templated transcription;GO:1902680 positive regulation of RNA biosynthetic process		Predicted intracellular proteins	Nucleoplasm (Supported)				0.0	0.0	0.0	0.0	0.0	0.0	0.0	0.0	0.0	0.0	0.0	0.0	0.0	0.0	0.0	0.0	0.0	0.0	0.0	0.0
FCGRT	2217	symbol	H. sapiens	2217	H. sapiens	FCGRT	Fc gamma receptor and transporter	The FCGRT gene encodes a receptor that binds to the Fc region of immunoglobulin G (IgG) antibodies. This receptor is responsible for transferring IgG antibodies from a mother to her fetus across the placenta. Additionally, the protein encoded by this gene also protects IgG antibodies from degradation by binding to them. Alternative splicing of the FCGRT gene results in multiple transcript variant…	The FCGRT gene has been implicated in several diseases, including autoimmune disorders such as rheumatoid arthritis and systemic lupus erythematosus. In these diseases, the FCGRT receptor may be dysfunctional, leading to decreased levels of circulating IgG antibodies and impaired immune function. Targeted drug discovery efforts have focused on developing therapies that modulate the FCGRT receptor…	GO:0002416 IgG immunoglobulin transcytosis in epithelial cells mediated by FcRn immunoglobulin receptor;GO:0002414 immunoglobulin transcytosis in epithelial cells;GO:0045056 transcytosis		FDA approved drug targets:Biotech drugs; Predicted intracellular proteins					0.0	0.0	0.0	0.0	0.0	0.0	0.0	0.0	0.0	0.0	0.0	0.0	0.0	0.0	0.0	0.0	0.0	0.0	0.0	0.0
CPSF3L	54973	gene_synonym	H. sapiens	54973	H. sapiens	INTS11	integrator complex subunit 11	INTS11, also known as CPSF3L, is a gene that encodes the catalytic subunit of the Integrator complex. This complex is made up of at least 12 subunits and is involved in the 3-prime end processing of small nuclear RNAs U1 and U2. The Integrator complex associates with the C-terminal domain of RNA polymerase II large subunit and plays a role in gene expression regulation. INTS11 is essential for th…	Dysfunction of INTS11 has been linked to various diseases, including cancer. In particular, INTS11 has been found to be overexpressed in several types of cancer, including breast, lung, and liver cancer. Targeting INTS11 has been proposed as a potential therapeutic strategy for these cancers. However, there are currently no drugs specifically targeting INTS11 on the market. There have been some e…	GO:0016180 snRNA processing;GO:0016073 snRNA metabolic process;GO:0034243 regulation of transcription elongation by RNA polymerase II		Predicted intracellular proteins	Cytosol (Supported); Additional: Nucleoplasm				0.0	0.0	0.0	0.0	0.0	0.0	0.0	0.0	0.0	0.0	0.0	0.0	0.0	0.0	0.0	0.0	0.0	0.0	0.0	0.0
NT5DC2	64943	symbol	H. sapiens	64943	H. sapiens	NT5DC2	5'-nucleotidase domain containing 2	NT5DC2 is a human gene that is predicted to enable 5'-nucleotidase activity and be involved in dephosphorylation. It contains a 5'-nucleotidase domain and is thought to play a role in the breakdown of nucleotides. The exact function of NT5DC2 is not yet fully understood, but it is believed to be important for cellular processes such as DNA replication and repair. Further research is needed to ful…	There is limited information available on the disease implications of NT5DC2. However, recent studies have suggested that mutations in this gene may be associated with certain types of cancer, including breast cancer and hepatocellular carcinoma. Targeted drug discovery efforts for NT5DC2 are currently underway, with a focus on developing small molecule inhibitors that can selectively target the …	GO:1903180 negative regulation of dopamine biosynthetic process;GO:0045914 negative regulation of catecholamine metabolic process;GO:0045963 negative regulation of dopamine metabolic process		Predicted intracellular proteins					0.0	0.0	0.0	0.0	0.0	0.0	0.0	0.0	0.0	0.0	0.0	0.0	0.0	0.0	0.0	0.0	0.0	0.0	0.0	0.0
TAF7	6879	symbol	H. sapiens	6879	H. sapiens	TAF7	TATA-box binding protein associated factor 7	TAF7 is a gene that encodes a transcription coactivator and is located on chromosome 5 between the protocadherin beta and gamma gene clusters. The protein encoded by this gene is a component of the TFIID protein complex, which binds to the TATA box in class II promoters and recruits RNA polymerase II and other factors. TAF7 interacts with the largest TFIID subunit and multiple transcription activ…	There is limited information on the disease implications of TAF7 mutations. However, recent studies have suggested that TAF7 may play a role in the development of certain cancers, including breast cancer and hepatocellular carcinoma. Targeted drug discovery efforts for TAF7 are still in the early stages, but there is potential for TAF7 inhibitors to be developed as cancer therapies. One example o…	GO:0045344 negative regulation of MHC class I biosynthetic process;GO:0000296 spermine transport;GO:0045347 negative regulation of MHC class II biosynthetic process		Predicted intracellular proteins	Nucleoplasm (Approved); Additional: Golgi apparatus				0.0	1.0	0.0	0.0	0.0	0.0	0.0	0.0	0.0	0.0	0.0	0.0	0.0	0.0	0.0	0.0	0.0	0.0	0.0	0.0
TMC6	11322	symbol	H. sapiens	11322	H. sapiens	TMC6	transmembrane channel like 6	The human gene TMC6, also known as transmembrane channel like 6, encodes a transmembrane channel-like protein with 10 transmembrane domains and 2 leucine zipper motifs. Mutations in this gene, along with its adjacent gene TMC8, are responsible for causing epidermodysplasia verruciformis (EV), an autosomal recessive dermatosis characterized by abnormal susceptibility to human papillomaviruses (HPV…	Epidermodysplasia verruciformis (EV) is a rare genetic disorder caused by mutations in the TMC6 and TMC8 genes, which leads to an increased susceptibility to human papillomavirus (HPV) infections and a high risk of developing skin cancer. There are currently no targeted drug therapies available for EV, and treatment options are limited to surgical removal of skin lesions and regular monitoring fo…	GO:0006882 intracellular zinc ion homeostasis;GO:0050821 protein stabilization;GO:0031647 regulation of protein stability		Disease related genes; Human disease related genes:Skin diseases:Skin and soft tissue diseases; Transporters:Transporter channels and pores; Potential drug targets					0.0	0.0	0.0	0.0	0.0	0.0	0.0	0.0	0.0	0.0	0.0	0.0	0.0	0.0	0.0	0.0	0.0	0.0	0.0	0.0
PPAN	56342	symbol	H. sapiens	56342	H. sapiens	PPAN	peter pan homolog	PPAN, or Peter Pan Homolog, is a gene that encodes a protein similar to yeast SSF1 and the Drosophila gene product peter pan. Both SSF1 and PPAN are essential for cell growth and proliferation, and exogenous expression of PPAN has been shown to reduce the anchorage-independent growth of some tumor cells. Additionally, read-through transcription of PPAN with an adjacent downstream gene, P2RY11/P2Y…	There is limited information available on the disease implications of PPAN. However, some studies have suggested that PPAN may play a role in cancer development and progression. For example, PPAN has been found to be overexpressed in several types of cancer, including breast, lung, and liver cancer. Targeted drug discovery efforts for PPAN are also limited, as the exact function of the protein is…	GO:0000463 maturation of LSU-rRNA from tricistronic rRNA transcript (SSU-rRNA, 5.8S rRNA, LSU-rRNA);GO:0000470 maturation of LSU-rRNA;GO:0042273 ribosomal large subunit biogenesis		Predicted intracellular proteins				(M5928)HALLMARK MYC TARGETS V2	0.0	0.0	0.0	0.0	0.0	0.0	0.0	0.0	0.0	0.0	0.0	0.0	0.0	0.0	0.0	0.0	0.0	0.0	0.0	0.0
ANKRD23	200539	symbol	H. sapiens	200539	H. sapiens	ANKRD23	ankyrin repeat domain 23	ANKRD23 is a gene that belongs to the muscle ankyrin repeat protein (MARP) family. It encodes a protein with four ankyrin-like repeats and is primarily located in the nucleus, where it acts as a transcriptional regulator. The expression of ANKRD23 is induced during recovery after starvation.	There is limited information available on the disease implications of ANKRD23. However, recent studies have suggested that ANKRD23 may play a role in the development of certain types of cancer, including breast cancer and hepatocellular carcinoma. Targeted drug discovery efforts for ANKRD23 are currently underway, with a focus on identifying small molecule inhibitors that can selectively target t…	GO:0060297 regulation of sarcomere organization;GO:0035994 response to muscle stretch;GO:0110020 regulation of actomyosin structure organization		Predicted intracellular proteins	Cytosol;Nucleoplasm (Approved); Additional: Actin filaments				0.0	0.0	0.0	1.0	0.0	0.0	0.0	0.0	0.0	0.0	1.0	0.0	0.0	0.0	1.0	0.0	0.0	0.0	0.0	0.0
RRP1	8568	symbol	H. sapiens	8568	H. sapiens	RRP1	ribosomal RNA processing 1	The human gene RRP1 is a putative homolog of the yeast ribosomal RNA processing protein RRP1. It is involved in the late stages of nucleologenesis at the end of mitosis and may be required for the generation of 28S rRNA. This information is provided by RefSeq, a database of curated genomic, transcriptomic, and protein sequence records.	There is limited information available on the disease implications of RRP1. However, some studies have suggested that mutations in RRP1 may be associated with certain types of cancer, including breast cancer and lung adenocarcinoma. Targeted drug discovery efforts for RRP1 are also limited, as the function of the gene is not fully understood. However, some studies have suggested that targeting RR…	GO:0006364 rRNA processing;GO:0016072 rRNA metabolic process;GO:0042254 ribosome biogenesis		Predicted intracellular proteins	Mitotic chromosome;Nucleoli (Enhanced)				0.0	0.0	0.0	0.0	0.0	0.0	0.0	0.0	0.0	0.0	0.0	0.0	0.0	0.0	0.0	0.0	0.0	0.0	0.0	0.0
MTSS1	9788	symbol	H. sapiens	9788	H. sapiens	MTSS1	MTSS I-BAR domain containing 1	MTSS1, also known as MTSS I-BAR domain containing 1, is a human gene that encodes a protein involved in various cellular processes. The protein has been predicted to have actin monomer binding, identical protein binding, and signaling receptor binding activities. It is also predicted to be involved in cellular response to fluid shear stress, negative regulation of epithelial cell proliferation, a…	MTSS1 has been implicated in various diseases, including cancer, cardiovascular disease, and neurological disorders. In cancer, MTSS1 has been shown to act as a tumor suppressor, and its downregulation has been associated with poor prognosis in several types of cancer, including breast, lung, and colorectal cancer. In cardiovascular disease, MTSS1 has been shown to play a role in endothelial cell…	GO:0072160 nephron tubule epithelial cell differentiation;GO:0030035 microspike assembly;GO:2001013 epithelial cell proliferation involved in renal tubule morphogenesis		Predicted intracellular proteins	Cytosol;Plasma membrane (Approved)		(M219)PID HEDGEHOG GLI PATHWAY		0.0	0.0	0.0	0.0	0.0	0.0	1.0	0.0	0.0	0.0	0.0	0.0	1.0	0.0	0.0	0.0	0.0	0.0	0.0	0.0
ZNF580	51157	symbol	H. sapiens	51157	H. sapiens	ZNF580	zinc finger protein 580	ZNF580 is a human gene that encodes for a zinc finger protein 580. This protein is involved in several cellular processes, including responding to hydrogen peroxide, regulating cell migration, and producing interleukin-8. ZNF580 enables sequence-specific double-stranded DNA binding activity and is located in the nucleoplasm.	There is limited information available on the disease implications of ZNF580. However, some studies have suggested that alterations in the expression of this gene may be associated with certain types of cancer, including breast cancer and hepatocellular carcinoma. Targeted drug discovery efforts for ZNF580 are also limited, as the function of this gene is not well understood. Currently, there are…	GO:0032757 positive regulation of interleukin-8 production;GO:0070301 cellular response to hydrogen peroxide;GO:0002690 positive regulation of leukocyte chemotaxis		Transcription factors:Zinc-coordinating DNA-binding domains; Predicted intracellular proteins	Nucleoplasm (Approved)				1.0	0.0	0.0	0.0	0.0	0.0	0.0	1.0	1.0	0.0	0.0	0.0	0.0	0.0	0.0	0.0	0.0	0.0	0.0	0.0
CD27-AS1	678655	symbol	H. sapiens	678655	H. sapiens	CD27-AS1	CD27 antisense RNA 1										0.0	0.0	0.0	0.0	0.0	0.0	0.0	0.0	0.0	0.0	0.0	0.0	0.0	0.0	0.0	0.0	0.0	0.0	0.0	0.0
AK1	203	symbol	H. sapiens	203	H. sapiens	AK1	adenylate kinase 1	AK1 is a gene that encodes an enzyme called adenylate kinase 1, which plays a crucial role in energy metabolism and maintaining the balance of adenine nucleotides in different parts of the cell. The gene is highly expressed in skeletal muscle, brain, and red blood cells. Mutations in AK1 can lead to a rare genetic disorder called nonspherocytic hemolytic anemia, which is characterized by the dest…	Mutations in the AK1 gene have been linked to a rare genetic disorder called nonspherocytic hemolytic anemia (NSHA), which is characterized by the destruction of red blood cells. NSHA can be caused by a variety of mutations in the AK1 gene, including missense, nonsense, and frameshift mutations. There is currently no cure for NSHA, and treatment typically involves blood transfusions and other sup…	GO:0006172 ADP biosynthetic process;GO:0009136 purine nucleoside diphosphate biosynthetic process;GO:0009180 purine ribonucleoside diphosphate biosynthetic process	yes	Predicted intracellular proteins; ENZYME proteins:Transferases; Potential drug targets; Disease related genes; Enzymes; Human disease related genes:Cardiovascular diseases:Hematologic diseases	Cytosol (Approved); Additional: Annulus	Bis(Adenosine)-5'-Pentaphosphate		(M5898)HALLMARK DNA REPAIR; (M5909)HALLMARK MYOGENESIS; (M5939)HALLMARK P53 PATHWAY	0.0	0.0	0.0	0.0	0.0	0.0	0.0	0.0	0.0	0.0	0.0	0.0	0.0	0.0	0.0	0.0	0.0	0.0	0.0	0.0
IQCC	55721	symbol	H. sapiens	55721	H. sapiens	IQCC	IQ motif containing C	IQ motif containing C (IQCC) is a gene that encodes a protein containing an IQ motif, which is a conserved sequence of amino acids found in many proteins involved in signal transduction. The function of IQCC is not well understood, but it has been suggested to play a role in the regulation of gene expression and cell proliferation. Mutations in IQCC have been associated with intellectual disabili…	There is limited information available on the disease implications of IQCC mutations. However, studies have shown that mutations in IQCC are associated with intellectual disability and developmental delay. Targeted drug discovery efforts for IQCC are also limited, as the function of the protein is not well understood. Currently, there are no drugs on the market that specifically target IQCC. Howe…			Predicted intracellular proteins	Vesicles (Approved)				0.0	0.0	0.0	0.0	0.0	0.0	0.0	0.0	0.0	0.0	0.0	0.0	0.0	0.0	0.0	0.0	0.0	0.0	0.0	0.0
PCBP4	57060	symbol	H. sapiens	57060	H. sapiens	PCBP4	poly(rC) binding protein 4	PCBP4, or poly(rC) binding protein 4, is a member of the KH-domain protein subfamily that binds to RNA with a specificity for C-rich pyrimidine regions. It plays an important role in post-transcriptional activities and is induced by the p53 tumor suppressor. The encoded protein can suppress cell proliferation by inducing apoptosis and cell cycle arrest in G(2)-M. Although it is found in the cytop…	There is limited information available on the disease implications of PCBP4. However, recent studies have suggested that it may play a role in cancer progression and metastasis. Targeted drug discovery efforts for PCBP4 are currently underway, with a focus on identifying small molecule inhibitors that can selectively target the protein and inhibit its function. While there are currently no drugs …	GO:0048025 negative regulation of mRNA splicing, via spliceosome;GO:0050686 negative regulation of mRNA processing;GO:0033119 negative regulation of RNA splicing		Predicted intracellular proteins	Cytosol (Supported)		(M145)PID P53 DOWNSTREAM PATHWAY		0.0	0.0	0.0	0.0	0.0	0.0	0.0	0.0	0.0	0.0	0.0	0.0	0.0	0.0	0.0	0.0	0.0	0.0	0.0	0.0
GPATCH3	63906	symbol	H. sapiens	63906	H. sapiens	GPATCH3	G-patch domain containing 3	GPATCH3, also known as G-patch domain containing 3, is a gene that is predicted to have nucleic acid binding activity. It is involved in regulating the RIG-I signaling pathway and type I interferon production, as well as positively regulating transcription of DNA. GPATCH3 is located in both the cytosol and nucleoplasm.	There is limited information available on the disease implications of GPATCH3. However, recent studies have suggested that GPATCH3 may play a role in the development of certain cancers, including breast cancer and hepatocellular carcinoma. Targeted drug discovery efforts for GPATCH3 are currently underway, with a focus on identifying small molecule inhibitors that can selectively target the prote…	GO:0039536 negative regulation of RIG-I signaling pathway;GO:0039535 regulation of RIG-I signaling pathway;GO:0032480 negative regulation of type I interferon production		Disease related genes; Predicted intracellular proteins	Nucleoplasm (Supported); Additional: Cytosol				0.0	0.0	0.0	0.0	0.0	0.0	0.0	0.0	0.0	0.0	0.0	0.0	0.0	0.0	0.0	0.0	0.0	0.0	0.0	0.0
DFNB59	494513	gene_synonym	H. sapiens	494513	H. sapiens	PJVK	pejvakin	The PJVK gene encodes a protein that belongs to the gasdermin family and is only found in vertebrates. This protein is essential for the proper functioning of neurons in the auditory pathway. Mutations in this gene can cause non-syndromic sensorineural deafness, which is inherited in an autosomal recessive manner. This means that an individual must inherit two copies of the mutated gene (one from…	Mutations in the PJVK gene have been linked to non-syndromic sensorineural deafness, which is a type of hearing loss that affects the inner ear. This condition can be caused by a variety of genetic mutations, including those in the PJVK gene. While there are currently no targeted drug discovery efforts specifically aimed at the PJVK gene, there are several drugs on the market that can help manage…	GO:1900063 regulation of peroxisome organization;GO:0120045 stereocilium maintenance;GO:0097468 programmed cell death in response to reactive oxygen species		Predicted intracellular proteins; Human disease related genes:Nervous system diseases:Ear disease; Potential drug targets; Disease related genes; Transporters:Transporter channels and pores					0.0	0.0	0.0	0.0	0.0	0.0	0.0	0.0	0.0	0.0	0.0	0.0	0.0	0.0	1.0	0.0	0.0	0.0	0.0	0.0
ACTL10	170487	symbol	H. sapiens	170487	H. sapiens	ACTL10	actin like 10	ACTL10 is a human gene that is predicted to be a part of the dynactin complex. The dynactin complex is a protein complex that is involved in the transport of cellular cargo along microtubules. ACTL10 is also known as actin-like 10, as it shares structural similarities with actin, a protein that is involved in cell movement and shape. However, the exact function of ACTL10 is not yet fully understo…	There is limited information available on the disease implications of ACTL10. However, some studies have suggested that mutations in the gene may be associated with certain types of cancer, including breast cancer and lung adenocarcinoma. Targeted drug discovery efforts for ACTL10 are also limited, as the exact function of the gene is not yet fully understood. However, some studies have suggested…			Predicted intracellular proteins	Plasma membrane;Vesicles (Approved); Additional: Nucleoplasm				0.0	0.0	0.0	0.0	0.0	0.0	0.0	0.0	0.0	0.0	0.0	0.0	0.0	0.0	0.0	0.0	0.0	0.0	0.0	0.0
KCTD13	253980	symbol	H. sapiens	253980	H. sapiens	KCTD13	potassium channel tetramerization domain containing 13	KCTD13 is a human gene that encodes a protein called potassium channel tetramerization domain containing 13. This protein is involved in various cellular processes, including protein metabolism, regulation of Rho protein signal transduction, and stress fiber assembly. It is located in the nuclear body and is part of the Cul3-RING ubiquitin ligase complex. KCTD13 enables identical protein binding …	There is limited information available on the disease implications of KCTD13. However, recent studies have suggested that mutations in this gene may be associated with intellectual disability and autism spectrum disorders. Targeted drug discovery efforts for KCTD13 are also limited, as the exact role of this protein in disease pathogenesis is not well understood. However, some studies have sugges…	GO:0030038 contractile actin filament bundle assembly;GO:0043149 stress fiber assembly;GO:0035024 negative regulation of Rho protein signal transduction		Disease related genes; Predicted intracellular proteins	Nuclear bodies;Nucleoplasm (Supported)				0.0	0.0	0.0	0.0	0.0	0.0	0.0	0.0	0.0	0.0	0.0	0.0	1.0	0.0	0.0	0.0	0.0	0.0	0.0	0.0
VPS28	51160	symbol	H. sapiens	51160	H. sapiens	VPS28	VPS28 subunit of ESCRT-I	The VPS28 gene encodes a protein subunit of the ESCRT-I complex, which is responsible for transporting and sorting proteins into subcellular vesicles. This complex can also be used by viruses to facilitate their release from the cell membrane. The gene has multiple transcript variants that encode different isoforms due to alternative splicing.	Mutations in the VPS28 gene have been associated with several diseases, including Alzheimer's disease, Parkinson's disease, and cancer. In Alzheimer's disease, VPS28 has been shown to play a role in the clearance of amyloid-beta peptides, which are known to accumulate in the brains of Alzheimer's patients. Targeted drug discovery efforts have focused on developing small molecule inhibitors of the…	GO:2000395 regulation of ubiquitin-dependent endocytosis;GO:2000397 positive regulation of ubiquitin-dependent endocytosis;GO:0043328 protein transport to vacuole involved in ubiquitin-dependent protein catabolic process via the multivesicular body sorting pathway		Predicted intracellular proteins				(M5898)HALLMARK DNA REPAIR	0.0	0.0	0.0	0.0	0.0	0.0	0.0	0.0	0.0	0.0	0.0	0.0	0.0	0.0	0.0	0.0	0.0	0.0	0.0	0.0
AKR7L	246181	symbol	H. sapiens	246181	H. sapiens	AKR7L	aldo-keto reductase family 7 like (gene/pseudogene)	AKR7L is a gene that belongs to the aldo-keto reductase family and is located on the p arm of chromosome 1. The protein encoded by this gene is involved in reducing the protein-binding form of aflatoxin B1 (AFB1) to the non-binding AFB1 dialcohol. There is speculation that this gene encodes a selenoprotein, which includes a selenocysteine residue instead of a UGA translational termination codon. …	There is limited information available on the disease implications of AKR7L. However, studies have suggested that this gene may play a role in the development of certain cancers, including hepatocellular carcinoma and breast cancer. Targeted drug discovery efforts for AKR7L are also limited, as the function of this gene is not well understood. However, some studies have suggested that inhibitors …			Predicted intracellular proteins	Cytosol (Supported); Additional: Golgi apparatus				0.0	0.0	0.0	0.0	0.0	0.0	0.0	0.0	0.0	0.0	0.0	0.0	0.0	0.0	0.0	0.0	0.0	0.0	0.0	0.0
LOC284023	284023	Gene_ID	H. sapiens	284023	H. sapiens	RNF227	ring finger protein 227	RNF227, also known as ring finger protein 227, is a human gene that is predicted to have metal ion binding activity. This gene is involved in the regulation of protein degradation and has been linked to various cellular processes, including cell cycle progression and DNA damage response. RNF227 has also been implicated in the development of certain cancers, such as breast cancer and glioblastoma.…	There is limited information available on the disease implications and targeted drug discovery efforts for RNF227. However, some studies have suggested that RNF227 may play a role in the development of certain cancers, including breast cancer and glioblastoma. As such, there may be potential for RNF227 to be targeted for cancer therapy. Currently, there are no drugs on the market that specificall…	GO:0016567 protein ubiquitination;GO:0032446 protein modification by small protein conjugation;GO:0070647 protein modification by small protein conjugation or removal		Predicted intracellular proteins					0.0	0.0	0.0	0.0	0.0	0.0	0.0	0.0	0.0	0.0	0.0	0.0	0.0	0.0	0.0	0.0	0.0	0.0	0.0	0.0
DDX51	317781	symbol	H. sapiens	317781	H. sapiens	DDX51	DEAD-box helicase 51	DDX51 is a human gene that encodes for a DEAD-box helicase 51 protein. This protein is involved in RNA binding activity and is predicted to play a role in rRNA processing. DDX51 is located in the membrane.	There is limited information available on the disease implications of DDX51. However, some studies have suggested that mutations in this gene may be associated with certain types of cancer, including breast cancer and lung adenocarcinoma. Targeted drug discovery efforts for DDX51 are also limited, as the function of this protein is not well understood. However, some studies have suggested that ta…	GO:0140588 chromatin looping;GO:0006364 rRNA processing;GO:0016072 rRNA metabolic process		ENZYME proteins:Hydrolases; Enzymes; Predicted intracellular proteins	Nucleoli;Nucleoplasm (Approved); Additional: Cytosol				0.0	0.0	0.0	0.0	0.0	0.0	0.0	0.0	0.0	0.0	0.0	0.0	0.0	0.0	0.0	0.0	0.0	0.0	0.0	0.0
PLA2G4B	100137049	symbol	H. sapiens	100137049	H. sapiens	PLA2G4B	phospholipase A2 group IVB	PLA2G4B is a gene that encodes a protein belonging to the cytosolic phospholipase A2 family. This protein is involved in the hydrolysis of phospholipids, which releases lysophospholipids and fatty acids. It may be associated with mitochondria and early endosomes. The gene also produces read-through transcripts from an upstream gene, which may encode fusion proteins combining the N-terminus of the…	Research has shown that PLA2G4B may play a role in various diseases, including cancer, inflammation, and neurodegenerative disorders. In cancer, PLA2G4B has been found to be overexpressed in several types of tumors, including breast, lung, and colon cancer, and may contribute to tumor growth and metastasis. Inflammation is also associated with increased PLA2G4B activity, and inhibitors of this pr…	GO:0036148 phosphatidylglycerol acyl-chain remodeling;GO:0036152 phosphatidylethanolamine acyl-chain remodeling;GO:0007567 parturition		ENZYME proteins:Hydrolases; Enzymes; Predicted intracellular proteins; RAS pathway related proteins					1.0	0.0	0.0	0.0	0.0	0.0	0.0	0.0	0.0	0.0	1.0	0.0	0.0	0.0	0.0	0.0	0.0	0.0	0.0	0.0
RRN3P3	100131998	symbol	H. sapiens	100131998	H. sapiens	RRN3P3	RRN3 pseudogene 3										0.0	0.0	0.0	0.0	0.0	0.0	0.0	0.0	0.0	0.0	0.0	0.0	0.0	0.0	0.0	0.0	0.0	0.0	0.0	0.0
PRSS53	339105	symbol	H. sapiens	339105	H. sapiens	PRSS53	serine protease 53	PRSS53 is a human gene that is predicted to encode a protein with serine-type endopeptidase activity and is involved in proteolysis. The protein is also predicted to be located in the extracellular region. This information was provided by the Alliance of Genome Resources in April 2022.	Unfortunately, there is limited information available on the disease implications and targeted drug discovery efforts for PRSS53. This is likely due to the fact that the gene has not been extensively studied and its function is not well understood. As a result, there are currently no drugs on the market that specifically target PRSS53. However, it is possible that future research may uncover pote…	GO:0006508 proteolysis;GO:0019538 protein metabolic process;GO:0043170 macromolecule metabolic process		Predicted secreted proteins; Enzymes; Peptidases:Serine-type peptidases					0.0	0.0	0.0	0.0	0.0	0.0	0.0	0.0	0.0	0.0	0.0	0.0	0.0	0.0	0.0	0.0	0.0	0.0	0.0	0.0
CENPT	80152	symbol	H. sapiens	80152	H. sapiens	CENPT	centromere protein T	CENPT is a gene that plays a crucial role in the assembly of the centromere, a specialized chromatin domain that facilitates the assembly of the kinetochore during mitosis. The centromere is characterized by long arrays of nucleosomes, with CENPA replacing histone H3. CENPT is an additional factor required for centromere assembly, according to a study published in PubMed in 2006.	There is limited information available on the disease implications of CENPT mutations. However, mutations in other genes involved in centromere assembly have been linked to various diseases, including cancer and developmental disorders. Targeted drug discovery efforts for CENPT are also limited, as it is a relatively understudied gene. However, there is potential for drugs targeting the centromer…	GO:0051382 kinetochore assembly;GO:0051383 kinetochore organization;GO:0034508 centromere complex assembly		Disease related genes; Predicted intracellular proteins; Human disease related genes:Congenital malformations:Other congenital malformations	Nuclear bodies (Supported); Additional: Nucleoplasm				0.0	1.0	0.0	0.0	0.0	0.0	0.0	0.0	0.0	0.0	0.0	0.0	0.0	0.0	0.0	0.0	0.0	0.0	0.0	0.0
ATPAF2	91647	symbol	H. sapiens	91647	H. sapiens	ATPAF2	ATP synthase mitochondrial F1 complex assembly factor 2	ATPAF2 is a gene that encodes an assembly factor for the F(1) component of the mitochondrial ATP synthase. This protein binds to the F1 alpha subunit and prevents it from forming nonproductive homooligomers during enzyme assembly. The gene is located within the Smith-Magenis syndrome region on chromosome 17. An alternatively spliced transcript variant has been described, but its biological validi…	There is limited information available on the disease implications of ATPAF2. However, mutations in other genes encoding components of the mitochondrial ATP synthase have been associated with various mitochondrial disorders, including Leigh syndrome and mitochondrial encephalomyopathy. Targeted drug discovery efforts for mitochondrial disorders have focused on improving mitochondrial function and…	GO:0033615 mitochondrial proton-transporting ATP synthase complex assembly;GO:0043461 proton-transporting ATP synthase complex assembly;GO:0070071 proton-transporting two-sector ATPase complex assembly		Disease related genes; Predicted intracellular proteins; Human disease related genes:Congenital disorders of metabolism:Mitochondrial diseases	Cytosol (Enhanced)				0.0	0.0	0.0	0.0	0.0	0.0	0.0	0.0	0.0	0.0	0.0	0.0	0.0	0.0	0.0	0.0	0.0	0.0	0.0	0.0
DAPK2	23604	symbol	H. sapiens	23604	H. sapiens	DAPK2	death associated protein kinase 2	DAPK2 is a gene that encodes a protein belonging to the serine/threonine protein kinase family. The protein contains a protein kinase domain and a calmodulin-binding domain similar to that of DAPK1, a regulator of programmed cell death. Overexpression of DAPK2 has been shown to induce cell apoptosis. The gene uses multiple polyadenylation sites.	Research on DAPK2 has suggested its involvement in various diseases, including cancer, neurodegenerative disorders, and cardiovascular diseases. In cancer, DAPK2 has been found to act as a tumor suppressor, and its downregulation has been associated with poor prognosis in several types of cancer. Targeted drug discovery efforts have focused on developing small molecule inhibitors of DAPK2 for can…	GO:2000422 regulation of eosinophil chemotaxis;GO:2000424 positive regulation of eosinophil chemotaxis;GO:2000418 positive regulation of eosinophil migration	yes	Enzymes; Predicted intracellular proteins; Kinases:CAMK Ser/Thr protein kinases; ENZYME proteins:Transferases	Golgi apparatus;Vesicles (Supported)	Fostamatinib		(M5909)HALLMARK MYOGENESIS	0.0	0.0	0.0	0.0	0.0	0.0	0.0	1.0	0.0	0.0	0.0	0.0	0.0	0.0	0.0	0.0	0.0	0.0	0.0	0.0
CPT1B	1375	symbol	H. sapiens	1375	H. sapiens	CPT1B	carnitine palmitoyltransferase 1B	CPT1B is a gene that encodes a protein that is a key enzyme in the process of breaking down long-chain fatty acids in muscle mitochondria. This enzyme is responsible for transporting long-chain fatty acyl-CoAs from the cytoplasm into the mitochondria, where they can be oxidized for energy. Multiple variants of the CPT1B gene have been identified, and different isoforms of the protein are produced…	Mutations in the CPT1B gene have been associated with a variety of metabolic disorders, including fatty acid oxidation disorders and insulin resistance. Defects in CPT1B activity can lead to the accumulation of long-chain fatty acids in tissues, which can cause damage and dysfunction. As a result, there has been interest in developing drugs that can modulate CPT1B activity for the treatment of me…	GO:0006853 carnitine shuttle;GO:0009637 response to blue light;GO:0009437 carnitine metabolic process		Enzymes; ENZYME proteins:Transferases			(M106)PID HNF3B PATHWAY		0.0	0.0	0.0	0.0	0.0	0.0	0.0	0.0	0.0	1.0	1.0	0.0	0.0	0.0	0.0	0.0	1.0	0.0	0.0	0.0
PSTPIP2	9050	symbol	H. sapiens	9050	H. sapiens	PSTPIP2	proline-serine-threonine phosphatase interacting protein 2	PSTPIP2 is a human gene that is predicted to be involved in actin filament binding and polymerization. It is also predicted to be located in the cytoskeleton and membrane, and active in the actin filament, cytoplasm, and plasma membrane. The gene's full name is proline-serine-threonine phosphatase interacting protein 2.	Mutations in the PSTPIP2 gene have been associated with several autoimmune and inflammatory diseases, including pyogenic arthritis, pyoderma gangrenosum, and acne (PAPA) syndrome, as well as Behçet's disease and Crohn's disease. These diseases are characterized by chronic inflammation and tissue damage, and current treatments often involve immunosuppressive drugs that can have significant side ef…			Predicted intracellular proteins	Plasma membrane (Approved); Additional: Cytosol				0.0	0.0	0.0	0.0	0.0	0.0	0.0	0.0	0.0	0.0	0.0	0.0	0.0	0.0	0.0	0.0	0.0	0.0	0.0	0.0
TMEM175	84286	symbol	H. sapiens	84286	H. sapiens	TMEM175	transmembrane protein 175	TMEM175 is a human gene that encodes for a transmembrane protein involved in potassium ion transport. It enables potassium ion leak channel activity and is located in the endosome and lysosome. TMEM175 is an integral component of the endosome and lysosomal membrane. This gene plays a crucial role in maintaining the balance of potassium ions within cells, which is essential for proper cellular fun…	Dysfunction of TMEM175 has been linked to various neurological disorders, including Parkinson's disease. Studies have shown that mutations in TMEM175 can lead to impaired lysosomal function and accumulation of alpha-synuclein, a protein that is associated with Parkinson's disease. Targeting TMEM175 has emerged as a potential therapeutic strategy for Parkinson's disease. Several drug discovery eff…	GO:0035752 lysosomal lumen pH elevation;GO:0051454 intracellular pH elevation;GO:0090385 phagosome-lysosome fusion		Disease related genes; Transporters:Transporter channels and pores; Potential drug targets	Nuclear membrane;Nucleoplasm (Approved)				0.0	0.0	0.0	0.0	0.0	0.0	0.0	0.0	0.0	0.0	0.0	0.0	0.0	0.0	0.0	0.0	0.0	0.0	0.0	0.0
CD276	80381	symbol	H. sapiens	80381	H. sapiens	CD276	CD276 molecule	CD276 is a gene that encodes a protein belonging to the immunoglobulin superfamily. It is involved in regulating T-cell-mediated immune response. The transcript of this gene is expressed in normal tissues and solid tumors, but the protein is preferentially expressed only in tumor tissues. The 3' UTR of this transcript contains a target site for miR29 microRNA, and there is an inverse correlation …	CD276 has been implicated in various diseases, including cancer, autoimmune diseases, and infectious diseases. In cancer, CD276 has been shown to promote tumor growth and immune evasion, making it an attractive target for cancer immunotherapy. Several targeted drug discovery efforts have focused on developing CD276 inhibitors, including monoclonal antibodies and small molecule inhibitors. One exa…	GO:0032729 positive regulation of type II interferon production;GO:0042102 positive regulation of T cell proliferation;GO:0050852 T cell receptor signaling pathway		CD markers; Predicted intracellular proteins	Vesicles (Approved)			(M5915)HALLMARK APICAL JUNCTION	1.0	0.0	0.0	0.0	0.0	0.0	0.0	0.0	0.0	0.0	0.0	0.0	0.0	0.0	0.0	0.0	0.0	0.0	1.0	0.0
GRIPAP1	56850	symbol	H. sapiens	56850	H. sapiens	GRIPAP1	GRIP1 associated protein 1	GRIPAP1 is a gene that encodes a protein called a guanine nucleotide exchange factor, which is involved in regulating the activity of small G proteins in the Ras family. This protein interacts with another protein called glutamate receptor interacting protein 1 (GRIP1) and is involved in regulating the function of AMPA receptors, which are important for synaptic transmission in the brain. The exa…	There is limited information available on the disease implications of GRIPAP1. However, some studies have suggested that mutations in this gene may be associated with certain neurological disorders, such as schizophrenia and bipolar disorder. Targeted drug discovery efforts for GRIPAP1 are also limited, as the exact role of this gene in disease pathogenesis is not fully understood. However, some …	GO:0099158 regulation of recycling endosome localization within postsynapse;GO:0099152 regulation of neurotransmitter receptor transport, endosome to postsynaptic membrane;GO:1903910 negative regulation of receptor clustering		Predicted intracellular proteins	Cytosol;Vesicles (Approved)				0.0	0.0	0.0	0.0	0.0	0.0	0.0	0.0	0.0	0.0	0.0	0.0	0.0	0.0	0.0	0.0	0.0	0.0	0.0	0.0
NDUFA4L2	56901	symbol	H. sapiens	56901	H. sapiens	NDUFA4L2	NDUFA4 mitochondrial complex associated like 2	NDUFA4L2 is a human gene that is predicted to be an integral component of the membrane and part of the mitochondrial respiratory chain complex IV. It is also known as NDUFA4 mitochondrial complex associated like 2. This gene is involved in the production of energy in the form of ATP through the process of oxidative phosphorylation. Mutations in this gene have been associated with mitochondrial di…	Mutations in the NDUFA4L2 gene have been associated with several mitochondrial disorders, including Leigh syndrome and mitochondrial encephalomyopathy. These disorders are characterized by a range of symptoms, including muscle weakness, developmental delays, seizures, and respiratory problems. There are currently no targeted drug discovery efforts specifically for NDUFA4L2, but research is ongoin…				Mitochondria (Supported)	NADH			0.0	0.0	0.0	0.0	0.0	0.0	0.0	0.0	0.0	0.0	0.0	0.0	0.0	0.0	0.0	0.0	0.0	0.0	0.0	0.0
THOC1	9984	symbol	H. sapiens	9984	H. sapiens	THOC1	THO complex subunit 1	THOC1, also known as THO complex subunit 1, is a gene that encodes a protein called HPR1. HPR1 is a component of the TREX complex, which is involved in the transcription and export of RNA molecules from the nucleus to the cytoplasm. The TREX complex includes other proteins such as TEX1, THO2, ALY, and UAP56. Mutations in THOC1 have been associated with various diseases, including intellectual dis…	Mutations in THOC1 have been associated with various diseases, including intellectual disability and cancer. In cancer, THOC1 has been found to be overexpressed in several types of tumors, including breast, lung, and pancreatic cancer. Targeting THOC1 and the TREX complex has been proposed as a potential therapeutic strategy for cancer treatment. Several small molecule inhibitors of the TREX comp…	GO:0006406 mRNA export from nucleus;GO:0006405 RNA export from nucleus;GO:0051028 mRNA transport		Predicted intracellular proteins	Nuclear speckles (Enhanced)				0.0	0.0	0.0	0.0	0.0	0.0	0.0	0.0	0.0	0.0	0.0	0.0	0.0	0.0	0.0	0.0	0.0	0.0	0.0	0.0
BOP1	23246	symbol	H. sapiens	23246	H. sapiens	BOP1	BOP1 ribosomal biogenesis factor	BOP1 is a human gene that plays a crucial role in ribosomal biogenesis, regulation of cell cycle, and signal transduction by p53 class mediator. It enables RNA binding activity and is located in the chromosome, nucleolus, and nucleoplasm. BOP1 is a part of the PeBoW complex, which is involved in ribosomal large subunit biogenesis. The gene's function is essential for the proper functioning of cel…	BOP1 has been implicated in various types of cancer, including breast, lung, and ovarian cancer. Dysregulation of BOP1 expression has been observed in cancer cells, leading to increased cell proliferation and tumor growth. As a result, BOP1 has become a target for drug discovery efforts aimed at developing therapies for cancer treatment. Several small molecule inhibitors of BOP1 have been identif…	GO:0000448 cleavage in ITS2 between 5.8S rRNA and LSU-rRNA of tricistronic rRNA transcript (SSU-rRNA, 5.8S rRNA, LSU-rRNA);GO:0000479 endonucleolytic cleavage of tricistronic rRNA transcript (SSU-rRNA, 5.8S rRNA, LSU-rRNA);GO:0000463 maturation of LSU-rRNA from tricistronic rRNA transcript (SSU-rRNA, 5.8S rRNA, LSU-rRNA)		Predicted intracellular proteins	Nucleoli;Nucleoli rim (Enhanced); Additional: Mitotic chromosome;Nucleoplasm				0.0	0.0	0.0	0.0	0.0	0.0	0.0	0.0	0.0	0.0	0.0	0.0	0.0	0.0	0.0	0.0	0.0	0.0	0.0	0.0
TFAP2E	339488	symbol	H. sapiens	339488	H. sapiens	TFAP2E	transcription factor AP-2 epsilon	TFAP2E, also known as transcription factor AP-2 epsilon, is a gene that encodes a protein involved in binding to specific sequences of double-stranded DNA. It is predicted to play a role in the development of anatomical structures, regulation of cell proliferation, and regulation of transcription by RNA polymerase II. TFAP2E is also predicted to be part of chromatin and active in the nucleus. It …	There is limited information available on the disease implications of TFAP2E. However, some studies have suggested that it may play a role in the development and progression of certain types of cancer, including breast cancer and melanoma. Targeted drug discovery efforts for TFAP2E are also limited, but some studies have explored the potential of small molecule inhibitors to target this protein a…	GO:0045944 positive regulation of transcription by RNA polymerase II;GO:0045893 positive regulation of DNA-templated transcription;GO:1902680 positive regulation of RNA biosynthetic process		Transcription factors:Basic domains; Predicted intracellular proteins					0.0	0.0	0.0	0.0	0.0	0.0	0.0	0.0	0.0	0.0	0.0	0.0	0.0	0.0	0.0	0.0	0.0	0.0	0.0	0.0
C14orf79	122616	gene_synonym	H. sapiens	122616	H. sapiens	CLBA1	clathrin binding box of aftiphilin containing 1	CLBA1 is a human gene that is predicted to have clathrin binding activity and be involved in intracellular transport. It is also predicted to be part of the AP-1 adaptor complex and active in the trans-Golgi network membrane. The gene's function is not yet fully understood, but it may play a role in the regulation of protein trafficking within cells. Further research is needed to fully elucidate …	Unfortunately, there is currently limited information available on the disease implications and targeted drug discovery efforts for CLBA1. As the function of this gene is not yet fully understood, it is difficult to predict its potential role in disease development or progression. However, given its involvement in intracellular transport and the AP-1 adaptor complex, it is possible that dysregula…	GO:0046907 intracellular transport;GO:0051649 establishment of localization in cell;GO:0051641 cellular localization		Predicted intracellular proteins	Vesicles (Approved); Additional: Cytosol;Nucleoplasm				0.0	0.0	0.0	0.0	0.0	0.0	0.0	0.0	0.0	0.0	0.0	0.0	0.0	0.0	0.0	0.0	0.0	0.0	0.0	0.0
BRD9	65980	symbol	H. sapiens	65980	H. sapiens	BRD9	bromodomain containing 9	BRD9 is a human gene that encodes a protein containing a bromodomain, which enables it to bind to lysine-acetylated histones. It is predicted to play a role in regulating transcription by RNA polymerase II and is located in the nucleoplasm. BRD9 is also a part of the SWI/SNF complex, which is involved in chromatin remodeling and gene expression regulation.	There is limited information available on the disease implications of BRD9. However, recent studies have suggested that it may play a role in the development of certain cancers, including acute myeloid leukemia (AML) and glioblastoma. Targeted drug discovery efforts are currently underway to develop small molecule inhibitors of BRD9 as potential cancer therapies. One such inhibitor, BI-7273, has …	GO:1902459 positive regulation of stem cell population maintenance;GO:2000036 regulation of stem cell population maintenance;GO:0045596 negative regulation of cell differentiation		Predicted intracellular proteins	Nucleoplasm (Enhanced)				0.0	1.0	0.0	0.0	0.0	0.0	0.0	0.0	0.0	0.0	0.0	0.0	0.0	0.0	0.0	0.0	0.0	0.0	0.0	0.0
MYLK2	85366	symbol	H. sapiens	85366	H. sapiens	MYLK2	myosin light chain kinase 2	The MYLK2 gene encodes for a myosin light chain kinase, which is an enzyme that is dependent on calcium and calmodulin. This gene is only expressed in adult skeletal muscle.	Research on the MYLK2 gene has primarily focused on its role in skeletal muscle function and disease. Mutations in MYLK2 have been associated with various muscle disorders, including myopathy and muscular dystrophy. Additionally, MYLK2 has been implicated in the development of cardiac hypertrophy and heart failure. As a result, there has been interest in developing drugs that target MYLK2 as a po…	GO:0032971 regulation of muscle filament sliding;GO:0014816 skeletal muscle satellite cell differentiation;GO:0007274 neuromuscular synaptic transmission	yes	Predicted intracellular proteins; Human disease related genes:Cardiovascular diseases:Cardiac diseases; ENZYME proteins:Transferases; Potential drug targets; Kinases:CAMK Ser/Thr protein kinases; Disease related genes; Enzymes	Endoplasmic reticulum (Supported)	Prenylamine; Fostamatinib	(M16801)SIG REGULATION OF THE ACTIN CYTOSKELETON BY RHO GTPASES; (M5193)SIG CHEMOTAXIS		0.0	0.0	0.0	1.0	0.0	0.0	1.0	0.0	0.0	0.0	0.0	1.0	0.0	0.0	0.0	0.0	0.0	0.0	0.0	0.0
ZNF530	348327	symbol	H. sapiens	348327	H. sapiens	ZNF530	zinc finger protein 530	ZNF530 is a human gene that encodes for a protein called zinc finger protein 530. This protein is predicted to have the ability to bind to DNA and regulate transcription by RNA polymerase II, a key enzyme involved in gene expression. ZNF530 is also predicted to be active in the nucleus, where it may play a role in controlling gene expression. While the exact function of ZNF530 is not yet fully un…	There is limited information available on the disease implications of ZNF530. However, some studies have suggested that alterations in the expression of this gene may be associated with certain types of cancer, including breast cancer and hepatocellular carcinoma. Targeted drug discovery efforts for ZNF530 are also currently limited, as the exact function of this gene is not yet fully understood.…	GO:0006357 regulation of transcription by RNA polymerase II;GO:0006355 regulation of DNA-templated transcription;GO:2001141 regulation of RNA biosynthetic process		Transcription factors:Zinc-coordinating DNA-binding domains; Predicted intracellular proteins	Vesicles (Approved)				0.0	0.0	0.0	0.0	0.0	0.0	0.0	0.0	0.0	0.0	0.0	0.0	0.0	0.0	0.0	0.0	0.0	0.0	0.0	0.0
PARVG	64098	symbol	H. sapiens	64098	H. sapiens	PARVG	parvin gamma	PARVG is a human gene that belongs to the parvin family of actin-binding proteins. These proteins are associated with focal contacts, which are specialized structures that allow cells to adhere to and interact with their surrounding environment. PARVG is involved in regulating cell adhesion and migration, and may play a role in the development and progression of cancer. Mutations in the PARVG gen…	There is limited information available on targeted drug discovery efforts for PARVG, and no drugs have been specifically developed to target this gene. However, PARVG has been implicated in various diseases, including breast cancer and cardiomyopathy. In breast cancer, PARVG expression has been shown to be upregulated and associated with poor prognosis. In cardiomyopathy, mutations in the PARVG g…	GO:0071963 establishment or maintenance of cell polarity regulating cell shape;GO:0034446 substrate adhesion-dependent cell spreading;GO:0007160 cell-matrix adhesion		Predicted intracellular proteins			(M71)PID ILK PATHWAY		0.0	0.0	0.0	0.0	0.0	0.0	0.0	0.0	0.0	0.0	0.0	0.0	1.0	0.0	0.0	0.0	0.0	0.0	0.0	0.0
KLC1	3831	symbol	H. sapiens	3831	H. sapiens	KLC1	kinesin light chain 1	Kinesin light chain 1 (KLC1) is a member of the kinesin light chain family that associates with kinesin heavy chain to transport various cargos along microtubules towards their plus ends. KLC1 functions as an adapter molecule and not a motor protein, with six tetratricopeptide repeat (TPR) motifs involved in binding cargos such as vesicles, mitochondria, and the Golgi complex. Alternative splicin…	There is limited information on the disease implications of KLC1. However, recent studies have suggested that KLC1 may play a role in the pathogenesis of Alzheimer's disease (AD). KLC1 has been found to interact with amyloid precursor protein (APP), a protein that is involved in the formation of amyloid plaques in the brains of AD patients. Targeted drug discovery efforts for KLC1 are currently l…	GO:0035617 stress granule disassembly;GO:0032988 protein-RNA complex disassembly;GO:1903008 organelle disassembly		Predicted intracellular proteins	Acrosome;Equatorial segment;Plasma membrane (Approved); Additional: Cytosol;Nucleoplasm		(M67)PID ARF6 TRAFFICKING PATHWAY	(M5893)HALLMARK MITOTIC SPINDLE	0.0	0.0	0.0	1.0	0.0	0.0	0.0	0.0	0.0	0.0	0.0	0.0	0.0	0.0	0.0	0.0	0.0	0.0	0.0	0.0
LOC730102	730102	Gene_ID	H. sapiens	730102	H. sapiens	CRYZL2P	crystallin zeta like 2, pseudogene										0.0	0.0	0.0	0.0	0.0	0.0	0.0	0.0	0.0	0.0	0.0	0.0	0.0	0.0	0.0	0.0	0.0	0.0	0.0	0.0
METTL17	64745	symbol	H. sapiens	64745	H. sapiens	METTL17	methyltransferase like 17	METTL17 is a human gene that encodes a protein with predicted functions in S-adenosyl-L-methionine binding and mitochondrial ribosome binding. It is also predicted to be involved in the biogenesis of ribosomal small subunits. The gene is located in the nucleoplasm. This information is provided by the Alliance of Genome Resources as of April 2022.	There is limited information available on the disease implications of METTL17. However, recent studies have suggested that METTL17 may play a role in the development and progression of certain types of cancer, including hepatocellular carcinoma and breast cancer. Targeted drug discovery efforts for METTL17 are currently underway, with a focus on identifying small molecule inhibitors that can sele…	GO:0180026 mitochondrial small ribosomal subunit assembly;GO:0061668 mitochondrial ribosome assembly;GO:0000028 ribosomal small subunit assembly		Predicted intracellular proteins	Nucleoplasm (Enhanced)				0.0	0.0	0.0	0.0	0.0	0.0	0.0	0.0	0.0	0.0	0.0	0.0	0.0	0.0	0.0	0.0	0.0	0.0	0.0	0.0
TRIM22	10346	symbol	H. sapiens	10346	H. sapiens	TRIM22	tripartite motif containing 22	TRIM22 is a human gene that belongs to the tripartite motif (TRIM) family. It contains three zinc-binding domains, a RING, a B-box type 1 and a B-box type 2, and a coiled-coil region. The protein encoded by this gene is located in the cytoplasm and is induced by interferon. It plays a role in innate immunity against various DNA and RNA viruses.	TRIM22 has been implicated in various diseases, including viral infections, autoimmune diseases, and cancer. In viral infections, TRIM22 has been shown to inhibit the replication of several viruses, including HIV, hepatitis B virus, and influenza A virus. In autoimmune diseases, TRIM22 has been found to be upregulated in patients with systemic lupus erythematosus and rheumatoid arthritis, suggest…	GO:0002230 positive regulation of defense response to virus by host;GO:0050691 regulation of defense response to virus by host;GO:0070534 protein K63-linked ubiquitination		Enzymes; Predicted intracellular proteins; ENZYME proteins:Transferases	Nuclear bodies;Nucleoplasm (Supported); Additional: Golgi apparatus				0.0	0.0	0.0	0.0	0.0	0.0	0.0	0.0	0.0	0.0	0.0	0.0	0.0	0.0	0.0	0.0	0.0	0.0	0.0	0.0
AZU1	566	symbol	H. sapiens	566	H. sapiens	AZU1	azurocidin 1	AZU1 is a gene that encodes a preproprotein that is processed to generate a mature azurophil granule antibiotic protein. This protein is found in the azurophil granules, which are specialized lysosomes of the neutrophil that contain at least 10 proteins involved in killing microorganisms. The protein has monocyte chemotactic and antimicrobial activity and is also an important multifunctional infl…	AZU1 has been implicated in various diseases, including chronic obstructive pulmonary disease (COPD), cystic fibrosis, and acute respiratory distress syndrome (ARDS). In COPD, AZU1 has been shown to contribute to the destruction of lung tissue by breaking down elastin fibers. In cystic fibrosis, AZU1 is thought to play a role in the thickening of mucus in the lungs, which can lead to infections a…	GO:0032644 regulation of fractalkine production;GO:0032724 positive regulation of fractalkine production;GO:0035696 monocyte extravasation		Predicted secreted proteins; Enzymes; Peptidases:Serine-type peptidases; Predicted intracellular proteins	Vesicles (Enhanced)				1.0	1.0	0.0	0.0	0.0	0.0	0.0	1.0	1.0	0.0	0.0	1.0	0.0	0.0	0.0	0.0	0.0	0.0	0.0	0.0
ARHGEF9	23229	symbol	H. sapiens	23229	H. sapiens	ARHGEF9	Cdc42 guanine nucleotide exchange factor 9	ARHGEF9 is a gene that encodes a protein that acts as a Rho-like GTPase, regulating CDC42 and other genes by switching between active and inactive states. This brain-specific protein also acts as an adaptor protein for the recruitment of gephyrin, facilitating receptor recruitment in GABAnergic and glycinergic synapses. Defects in this gene are the cause of startle disease with epilepsy (STHEE) a…	Mutations in the ARHGEF9 gene have been associated with several neurological disorders, including intellectual disability, epilepsy, and autism spectrum disorder. Startle disease with epilepsy (STHEE) is a rare genetic disorder caused by mutations in ARHGEF9, which is characterized by exaggerated startle responses, seizures, and developmental delay. Targeted drug discovery efforts for ARHGEF9-rel…	GO:0099150 regulation of postsynaptic specialization assembly;GO:1902115 regulation of organelle assembly;GO:0051056 regulation of small GTPase mediated signal transduction		Disease related genes; Human disease related genes:Nervous system diseases:Epilepsy; Predicted intracellular proteins	Cytosol (Supported)		(M83)PID CDC42 REG PATHWAY	(M5942)HALLMARK UV RESPONSE DN	0.0	0.0	0.0	0.0	0.0	0.0	0.0	0.0	0.0	0.0	0.0	0.0	0.0	0.0	0.0	0.0	0.0	0.0	0.0	0.0
FBXW9	84261	symbol	H. sapiens	84261	H. sapiens	FBXW9	F-box and WD repeat domain containing 9	FBXW9 is a human gene that encodes for a protein belonging to the F-box protein family. F-box proteins are characterized by a 40-amino acid F-box motif and are involved in the formation of SCF complexes, which act as protein-ubiquitin ligases. FBXW9 interacts with SKP1 through the F box and with ubiquitination targets through other protein interaction domains. The function of FBXW9 is not fully u…	There is limited information available on targeted drug discovery efforts for FBXW9, as its function and role in disease are not fully understood. However, mutations in FBXW9 have been associated with various types of cancer, including breast and lung cancer. Therefore, targeting FBXW9 may have potential therapeutic implications for these cancers. Currently, there are no drugs on the market that …			Predicted intracellular proteins	Cytosol (Approved)				0.0	0.0	0.0	0.0	0.0	0.0	0.0	0.0	0.0	0.0	0.0	0.0	0.0	0.0	0.0	0.0	0.0	0.0	0.0	0.0
ZNF211	10520	symbol	H. sapiens	10520	H. sapiens	ZNF211	zinc finger protein 211	ZNF211 is a human gene that encodes a protein with a Kruppel-associated box domain and multiple zinc finger domains. This protein may be involved in developmental processes. Alternative splicing of the gene results in multiple transcript variants.	There is limited information available on the disease implications of ZNF211. However, some studies have suggested that alterations in the expression of this gene may be associated with certain types of cancer, including breast cancer and hepatocellular carcinoma. As for targeted drug discovery efforts, there are currently no drugs on the market that specifically target ZNF211. However, some drug…	GO:0006357 regulation of transcription by RNA polymerase II;GO:0006355 regulation of DNA-templated transcription;GO:2001141 regulation of RNA biosynthetic process		Transcription factors:Zinc-coordinating DNA-binding domains; Predicted intracellular proteins	Mitochondria (Approved); Additional: Rods & Rings				0.0	0.0	0.0	0.0	0.0	0.0	0.0	0.0	0.0	0.0	0.0	0.0	0.0	0.0	0.0	0.0	0.0	0.0	0.0	0.0
ANAPC4	29945	symbol	H. sapiens	29945	H. sapiens	ANAPC4	anaphase promoting complex subunit 4	ANAPC4 is a gene that encodes for a subunit of the anaphase-promoting complex (APC), a large protein complex that plays a crucial role in promoting the transition from metaphase to anaphase during cell division. The APC achieves this by ubiquitinating specific substrates, such as mitotic cyclins and anaphase inhibitors, which are then degraded by the 26S proteasome. The composition of the APC is …	Mutations in ANAPC4 have been associated with various types of cancer, including colorectal, gastric, and ovarian cancer. ANAPC4 has also been implicated in the development of neurodegenerative diseases such as Alzheimer's and Parkinson's disease. Targeted drug discovery efforts have focused on developing inhibitors of the APC complex as a potential cancer therapy. One example is the drug TAK-243…	GO:0141198 protein branched polyubiquitination;GO:0031145 anaphase-promoting complex-dependent catabolic process;GO:0070979 protein K11-linked ubiquitination		Predicted intracellular proteins					0.0	1.0	0.0	0.0	0.0	0.0	0.0	0.0	0.0	0.0	0.0	0.0	0.0	0.0	0.0	0.0	0.0	0.0	0.0	0.0
THAP7	80764	symbol	H. sapiens	80764	H. sapiens	THAP7	THAP domain containing 7	THAP7 is a human gene that encodes a protein containing a THAP domain, which is involved in DNA binding and transcriptional regulation. The protein has several functions, including binding to C2H2 zinc finger domains, histones, and histone deacetylases. It is involved in negative regulation of histone acetylation and transcription by RNA polymerase II. THAP7 is located in the nuclear membrane and…	There is limited information available on the disease implications of THAP7. However, recent studies have suggested that it may play a role in cancer development and progression. For example, THAP7 has been found to be overexpressed in several types of cancer, including breast, lung, and liver cancer. Targeted drug discovery efforts for THAP7 are still in the early stages, but there is potential …	GO:0000122 negative regulation of transcription by RNA polymerase II;GO:0045892 negative regulation of DNA-templated transcription;GO:1902679 negative regulation of RNA biosynthetic process		Transcription factors:Zinc-coordinating DNA-binding domains; Predicted intracellular proteins	Nucleoplasm (Supported); Additional: Nuclear membrane;Vesicles				0.0	0.0	0.0	0.0	0.0	0.0	0.0	0.0	0.0	0.0	0.0	0.0	0.0	0.0	0.0	0.0	0.0	0.0	0.0	0.0
SCG5	6447	symbol	H. sapiens	6447	H. sapiens	SCG5	secretogranin V	SCG5 is a gene that encodes a chaperone protein that prevents the aggregation of other secreted proteins, including those associated with neurodegenerative and metabolic diseases. Its main function is in the trafficking and activation of prohormone convertase PC2. Phosphorylation of the protein can inhibit its chaperone function. The gene also produces a readthrough transcript and protein called …	SCG5 has been implicated in several diseases, including Alzheimer's disease, Parkinson's disease, and type 2 diabetes. In Alzheimer's disease, SCG5 has been shown to interact with amyloid-beta, a protein that forms plaques in the brain, and prevent its aggregation. In Parkinson's disease, SCG5 has been found to interact with alpha-synuclein, a protein that forms Lewy bodies in the brain. In type …	GO:0016486 peptide hormone processing;GO:0140448 signaling receptor ligand precursor processing;GO:0007218 neuropeptide signaling pathway		Predicted secreted proteins				(M5951)HALLMARK SPERMATOGENESIS; (M5953)HALLMARK KRAS SIGNALING UP	0.0	0.0	0.0	0.0	0.0	0.0	0.0	0.0	0.0	0.0	0.0	0.0	0.0	0.0	0.0	0.0	0.0	0.0	0.0	0.0
CBWD6	644019	gene_synonym	H. sapiens	644019	H. sapiens	ZNG1F	Zn regulated GTPase metalloprotein activator 1F	ZNG1F is a human gene that is predicted to enable ATP binding activity and be active in the cytoplasm. It is a Zn regulated GTPase metalloprotein activator 1F. This gene is involved in the regulation of metal ion homeostasis and may play a role in the response to oxidative stress. The function of ZNG1F is not fully understood, but it is believed to be involved in the regulation of cellular proces…	There is limited information available on the disease implications of ZNG1F. However, some studies have suggested that mutations in this gene may be associated with certain types of cancer, including breast cancer and lung cancer. Targeted drug discovery efforts for ZNG1F are also limited, as the function of this gene is not fully understood. However, some studies have suggested that targeting ZN…			Predicted intracellular proteins	Plasma membrane (Approved)				0.0	0.0	0.0	0.0	0.0	0.0	0.0	0.0	0.0	0.0	0.0	0.0	0.0	0.0	0.0	0.0	0.0	0.0	0.0	0.0
FAM129A	116496	gene_synonym	H. sapiens	116496	H. sapiens	NIBAN1	niban apoptosis regulator 1	The NIBAN1 gene belongs to the family with sequence similarity 129 protein family and is highly expressed in various cancer cells. It may act as a prognostic marker for certain cancers and is believed to play a role in regulating p53-mediated apoptosis. The encoded protein may have a significant impact on the survival of cancer cells and could be a potential target for cancer therapy.	There is limited information available on the disease implications of the NIBAN1 gene. However, its high expression in various cancer cells suggests that it may play a role in cancer development and progression. As a result, there have been efforts to target NIBAN1 for drug discovery in cancer therapy. One example is the development of small molecule inhibitors that target the NIBAN1 protein and …	GO:0045727 positive regulation of translation;GO:0001933 negative regulation of protein phosphorylation;GO:0042326 negative regulation of phosphorylation		Predicted intracellular proteins; Cancer-related genes:Candidate cancer biomarkers	Cytosol;Plasma membrane (Supported)			(M5892)HALLMARK CHOLESTEROL HOMEOSTASIS; (M5924)HALLMARK MTORC1 SIGNALING	0.0	0.0	0.0	0.0	0.0	0.0	0.0	0.0	0.0	0.0	0.0	0.0	0.0	0.0	0.0	0.0	0.0	0.0	0.0	0.0
UBC	7316	symbol	H. sapiens	7316	H. sapiens	UBC	ubiquitin C	The UBC gene encodes for a polyubiquitin precursor protein, which is involved in the process of ubiquitination. Ubiquitination involves the conjugation of ubiquitin monomers or polymers to various residues within a cell, leading to different effects such as protein degradation, DNA repair, cell cycle regulation, kinase modification, endocytosis, and regulation of other cell signaling pathways. Th…	The UBC gene has been implicated in various diseases, including cancer, neurodegenerative disorders, and inflammatory diseases. In cancer, the overexpression of UBC has been observed in several types of tumors, including breast, lung, and prostate cancer. Targeting the ubiquitin-proteasome system, which includes UBC, has been a promising approach for cancer therapy. Bortezomib, a proteasome inhib…	GO:0019941 modification-dependent protein catabolic process;GO:0043632 modification-dependent macromolecule catabolic process;GO:0016567 protein ubiquitination		Predicted intracellular proteins	Cytosol (Uncertain); Additional: Acrosome;Equatorial segment	N-Formylmethionine		(M5905)HALLMARK ADIPOGENESIS	0.0	1.0	0.0	0.0	0.0	0.0	0.0	0.0	0.0	0.0	0.0	0.0	0.0	0.0	0.0	0.0	1.0	1.0	0.0	0.0
UCP3	7352	symbol	H. sapiens	7352	H. sapiens	UCP3	uncoupling protein 3	UCP3, or uncoupling protein 3, is a member of the mitochondrial anion carrier protein family that separates oxidative phosphorylation from ATP synthesis, resulting in energy dissipated as heat. UCP3 is primarily expressed in skeletal muscle and is postulated to protect mitochondria against lipid-induced oxidative stress. When fatty acid supplies to mitochondria exceed their oxidation capacity, UC…	There is limited information on the disease implications of UCP3, but some studies have suggested that it may play a role in obesity and type 2 diabetes. Targeted drug discovery efforts for UCP3 have focused on identifying compounds that can activate or inhibit its activity, with the goal of developing drugs for metabolic disorders. However, there are currently no drugs on the market that specifi…	GO:1901373 lipid hydroperoxide transport;GO:1901557 response to fenofibrate;GO:0045472 response to ether		Predicted intracellular proteins; Human disease related genes:Endocrine and metabolic diseases:Other endocrine and metabolic diseases; Transporters:Electrochemical Potential-driven transporters; Potential drug targets; Disease related genes	Cytosol;Nucleoplasm (Approved); Additional: Plasma membrane				0.0	0.0	0.0	0.0	0.0	0.0	0.0	0.0	0.0	1.0	1.0	0.0	0.0	0.0	0.0	0.0	0.0	0.0	0.0	0.0
EGFL7	51162	symbol	H. sapiens	51162	H. sapiens	EGFL7	EGF like domain multiple 7	EGFL7 is a gene that encodes a protein secreted by endothelial cells, which contains two epidermal growth factor-like domains. This protein may be involved in regulating vasculogenesis, the process of blood vessel formation. Additionally, it may play a role in the growth and proliferation of tumor cells. The gene undergoes alternate splicing, resulting in multiple transcript variants.	EGFL7 has been implicated in various diseases, including cancer, cardiovascular disease, and diabetic retinopathy. In cancer, EGFL7 has been shown to promote tumor growth and angiogenesis, making it a potential target for cancer therapy. Several studies have explored the use of EGFL7 inhibitors as a potential treatment for cancer, with promising results in preclinical models. One example of a suc…	GO:0045746 negative regulation of Notch signaling pathway;GO:0001570 vasculogenesis;GO:0008593 regulation of Notch signaling pathway		Predicted secreted proteins			(M5883)NABA SECRETED FACTORS; (M5885)NABA MATRISOME ASSOCIATED; (M5889)NABA MATRISOME		0.0	0.0	1.0	0.0	0.0	0.0	0.0	0.0	0.0	0.0	0.0	0.0	0.0	0.0	0.0	0.0	0.0	0.0	0.0	0.0
LINC00685	283981	symbol	H. sapiens	283981	H. sapiens	LINC00685	long intergenic non-protein coding RNA 685										0.0	0.0	0.0	0.0	0.0	0.0	0.0	0.0	0.0	0.0	0.0	0.0	0.0	0.0	0.0	0.0	0.0	0.0	0.0	0.0
RBPJ	3516	symbol	H. sapiens	3516	H. sapiens	RBPJ	recombination signal binding protein for immunoglobulin kappa J region	RBPJ (recombination signal binding protein for immunoglobulin kappa J region) is a transcriptional regulator that plays a crucial role in the Notch signaling pathway. It acts as a repressor when not bound to Notch proteins and an activator when bound to Notch proteins. RBPJ is responsible for recruiting chromatin remodeling complexes containing histone deacetylase or histone acetylase proteins to…	Dysregulation of RBPJ has been implicated in various diseases, including cancer, Alzheimer's disease, and cardiovascular disease. In cancer, RBPJ has been shown to play a role in tumor growth and metastasis, making it a potential target for cancer therapy. Targeted drug discovery efforts have focused on developing small molecule inhibitors of RBPJ, with some promising results in preclinical studi…	GO:1901189 positive regulation of ephrin receptor signaling pathway;GO:0060844 arterial endothelial cell fate commitment;GO:0061344 regulation of cell adhesion involved in heart morphogenesis		Disease related genes; Transcription factors:Immunoglobulin fold; Predicted intracellular proteins; Human disease related genes:Congenital malformations:Other congenital malformations	Nucleoplasm (Supported)		(M70)PID PS1 PATHWAY; (M288)PID HES HEY PATHWAY; (M17)PID NOTCH PATHWAY	(M5895)HALLMARK WNT BETA CATENIN SIGNALING; (M5891)HALLMARK HYPOXIA	1.0	0.0	0.0	0.0	0.0	0.0	1.0	0.0	0.0	0.0	0.0	0.0	0.0	0.0	0.0	1.0	0.0	0.0	0.0	0.0
ZNF25	219749	symbol	H. sapiens	219749	H. sapiens	ZNF25	zinc finger protein 25	ZNF25 is a human gene that encodes for a zinc finger protein 25. This protein is predicted to have the ability to bind to DNA and regulate transcription by RNA polymerase II. Specifically, it is predicted to act as a transcription repressor and bind to specific DNA sequences in regulatory regions. ZNF25 is also predicted to be involved in negative regulation of transcription by RNA polymerase II.…	There is limited information available on the disease implications of ZNF25. However, some studies have suggested that it may play a role in the development and progression of certain cancers, including breast cancer and hepatocellular carcinoma. Targeted drug discovery efforts for ZNF25 are also limited, as its function and role in disease are not well understood. Currently, there are no drugs o…	GO:0006357 regulation of transcription by RNA polymerase II;GO:0006355 regulation of DNA-templated transcription;GO:2001141 regulation of RNA biosynthetic process		Transcription factors:Zinc-coordinating DNA-binding domains; Predicted intracellular proteins	Golgi apparatus;Nucleoplasm (Approved)				0.0	0.0	0.0	0.0	0.0	0.0	0.0	0.0	0.0	0.0	0.0	0.0	0.0	0.0	0.0	0.0	0.0	0.0	0.0	0.0
GTF2IP20	441124	symbol	H. sapiens	441124	H. sapiens	GTF2IP20	general transcription factor IIi pseudogene 20										0.0	0.0	0.0	0.0	0.0	0.0	0.0	0.0	0.0	0.0	0.0	0.0	0.0	0.0	0.0	0.0	0.0	0.0	0.0	0.0
FOXD4L1	200350	symbol	H. sapiens	200350	H. sapiens	FOXD4L1	forkhead box D4 like 1	FOXD4L1 is a gene that belongs to the FOX family of transcription factors, which are involved in regulating embryogenesis and may play a role in human cancer. This gene is located in a region of chromosome 2 that surrounds the site where two ancestral chromosomes fused to form human chromosome 2. As a result, this region is duplicated elsewhere in the human genome, leading to the discovery of mul…	There is limited information available on the disease implications of FOXD4L1. However, studies have suggested that this gene may play a role in the development of certain types of cancer, including breast cancer and lung cancer. Targeted drug discovery efforts for FOXD4L1 are currently underway, with researchers exploring the potential of small molecule inhibitors and other targeted therapies to…	GO:0009653 anatomical structure morphogenesis;GO:0006357 regulation of transcription by RNA polymerase II;GO:0006355 regulation of DNA-templated transcription		Transcription factors:Helix-turn-helix domains; Predicted intracellular proteins	Nucleoplasm (Approved); Additional: Cytosol				0.0	0.0	0.0	0.0	0.0	0.0	0.0	0.0	0.0	0.0	0.0	0.0	0.0	0.0	0.0	0.0	0.0	0.0	0.0	0.0
PRKCQ	5588	symbol	H. sapiens	5588	H. sapiens	PRKCQ	protein kinase C theta	PRKCQ is a gene that encodes for protein kinase C theta, a member of the protein kinase C family. This family of serine- and threonine-specific protein kinases can be activated by calcium and diacylglycerol, and phosphorylate a variety of protein targets involved in cellular signaling pathways. PRKCQ is a calcium-independent and phospholipid-dependent protein kinase that is important for T-cell a…	PRKCQ has been implicated in various T-cell related diseases, including autoimmune disorders, inflammatory diseases, and cancer. Inhibition of PRKCQ has been explored as a potential therapeutic strategy for these diseases. Several small molecule inhibitors of PRKCQ have been developed, including sotrastaurin (AEB071), which has shown promising results in clinical trials for the treatment of psori…	GO:2000569 regulation of T-helper 2 cell activation;GO:2000570 positive regulation of T-helper 2 cell activation;GO:0035739 CD4-positive, alpha-beta T cell proliferation	yes	Predicted intracellular proteins; ENZYME proteins:Transferases; FDA approved drug targets:Small molecule drugs; Kinases:AGC Ser/Thr protein kinases; Enzymes; Cancer-related genes:Candidate cancer biomarkers	Centriolar satellite (Enhanced)	Staurosporine; Phosphonothreonine; Dexfosfoserine; Fostamatinib	(M60)PID NFAT TFPATHWAY; (M88)PID CD8 TCR PATHWAY; (M113)PID NFAT 3PATHWAY		1.0	0.0	0.0	0.0	0.0	0.0	0.0	0.0	1.0	0.0	0.0	0.0	0.0	0.0	0.0	0.0	0.0	0.0	1.0	0.0
CECR1	51816	gene_synonym	H. sapiens	51816	H. sapiens	ADA2	adenosine deaminase 2	ADA2 is a gene that encodes a protein belonging to the adenosine deaminase family. This protein is one of two adenosine deaminases found in humans and is responsible for regulating the levels of adenosine, a signaling molecule. The protein is secreted from monocytes undergoing differentiation and may play a role in regulating cell proliferation and differentiation. Mutations in this gene have bee…	Mutations in the ADA2 gene have been associated with a rare genetic disorder called cat eye syndrome, which is characterized by eye abnormalities, heart defects, and other physical and developmental abnormalities. However, there are currently no targeted drug discovery efforts specifically for ADA2-related disorders. There are several drugs on the market that target adenosine signaling, which is …	GO:0046103 inosine biosynthetic process;GO:0006154 adenosine catabolic process;GO:0046102 inosine metabolic process		Predicted intracellular proteins; Predicted secreted proteins; Human disease related genes:Cardiovascular diseases:Vascular diseases; Potential drug targets; Disease related genes; ENZYME proteins:Hydrolases; Enzymes					0.0	0.0	0.0	0.0	0.0	0.0	0.0	0.0	0.0	0.0	1.0	0.0	0.0	0.0	0.0	0.0	0.0	0.0	0.0	0.0
FBXL15	79176	symbol	H. sapiens	79176	H. sapiens	FBXL15	F-box and leucine rich repeat protein 15	FBXL15 is a human gene that encodes for a protein called F-box and leucine rich repeat protein 15. This protein is involved in various cellular processes such as the G2/M transition of the mitotic cell cycle, cellular protein metabolic process, and positive regulation of the BMP signaling pathway. FBXL15 is located in the cytoplasm and is part of the SCF ubiquitin ligase complex. This complex is …	There is limited information available on the disease implications of FBXL15. However, some studies have suggested that mutations in this gene may be associated with certain types of cancer, including breast cancer and hepatocellular carcinoma. Targeted drug discovery efforts for FBXL15 are also limited, as its function and role in cellular processes are not fully understood. However, some studie…	GO:0030513 positive regulation of BMP signaling pathway;GO:0031146 SCF-dependent proteasomal ubiquitin-dependent protein catabolic process;GO:0000086 G2/M transition of mitotic cell cycle		Predicted intracellular proteins					0.0	0.0	0.0	0.0	0.0	0.0	0.0	0.0	0.0	0.0	0.0	0.0	0.0	1.0	0.0	0.0	0.0	0.0	0.0	0.0
APOL2	23780	symbol	H. sapiens	23780	H. sapiens	APOL2	apolipoprotein L2	The APOL2 gene is a member of the apolipoprotein L gene family and encodes a protein found in the cytoplasm. It may play a role in lipid movement or binding to organelles. There are two transcript variants of the gene that encode the same protein.	The APOL2 gene has been implicated in several diseases, including chronic kidney disease (CKD) and HIV-associated nephropathy (HIVAN). Studies have shown that APOL2 expression is upregulated in the kidneys of patients with CKD and HIVAN, suggesting a potential role in the pathogenesis of these diseases. Targeted drug discovery efforts for APOL2 are still in the early stages, but there is potentia…	GO:0006953 acute-phase response;GO:0060135 maternal process involved in female pregnancy;GO:0002526 acute inflammatory response		Human disease related genes:Other diseases:Mental and behavioural disorders; Cancer-related genes:Mutated cancer genes; Predicted intracellular proteins					1.0	0.0	0.0	0.0	0.0	0.0	0.0	0.0	0.0	1.0	0.0	0.0	0.0	0.0	0.0	0.0	0.0	0.0	0.0	0.0
PHKG2	5261	symbol	H. sapiens	5261	H. sapiens	PHKG2	phosphorylase kinase catalytic subunit gamma 2	PHKG2 is a gene that encodes for the gamma subunit of phosphorylase kinase, which is a polymer of 16 subunits involved in glycogen metabolism. The gamma subunit contains the active site of the enzyme, while the alpha and beta subunits have regulatory functions controlled by phosphorylation, and the delta subunit mediates the enzyme's dependence on calcium concentration. Mutations in PHKG2 can cau…	Glycogen storage disease type 9C, caused by mutations in PHKG2, is a rare autosomal recessive disorder characterized by the accumulation of glycogen in the liver, leading to hepatomegaly, hypoglycemia, and elevated liver enzymes. There is currently no cure for this disease, and treatment is focused on managing symptoms through dietary modifications and glucose supplementation. Targeted drug disco…	GO:0045819 positive regulation of glycogen catabolic process;GO:0005981 regulation of glycogen catabolic process;GO:0005980 glycogen catabolic process	yes	Predicted intracellular proteins; ENZYME proteins:Transferases; Potential drug targets; Kinases:CAMK Ser/Thr protein kinases; Human disease related genes:Congenital disorders of metabolism:Congenital disorders of carbohydrate metabolism; Disease related genes; Enzymes	Cytosol (Supported)			(M5951)HALLMARK SPERMATOGENESIS	0.0	0.0	0.0	0.0	0.0	0.0	0.0	0.0	0.0	0.0	0.0	0.0	0.0	0.0	0.0	0.0	0.0	0.0	0.0	0.0
PARP14	54625	symbol	H. sapiens	54625	H. sapiens	PARP14	poly(ADP-ribose) polymerase family member 14	PARP14 is a member of the poly(ADP-ribose) polymerase (PARP) protein family. It is an anti-apoptotic protein that may regulate aerobic glycolysis and promote the survival of cancer cells. The gene has been found to be overexpressed in various types of tumors.	PARP14 has been implicated in various diseases, including cancer, autoimmune disorders, and neurodegenerative diseases. In cancer, PARP14 has been found to promote tumor growth and resistance to chemotherapy. Targeting PARP14 with small molecule inhibitors has been explored as a potential therapeutic strategy for cancer treatment. However, there are currently no PARP14-specific inhibitors on the …	GO:1902216 positive regulation of interleukin-4-mediated signaling pathway;GO:0042532 negative regulation of tyrosine phosphorylation of STAT protein;GO:1902214 regulation of interleukin-4-mediated signaling pathway		Predicted intracellular proteins	Cytosol (Supported)		(M28)PID IL4 2PATHWAY	(M5911)HALLMARK INTERFERON ALPHA RESPONSE; (M5913)HALLMARK INTERFERON GAMMA RESPONSE	0.0	0.0	0.0	0.0	0.0	0.0	0.0	0.0	0.0	0.0	0.0	0.0	0.0	0.0	0.0	0.0	0.0	0.0	0.0	0.0
RBMX2	51634	symbol	H. sapiens	51634	H. sapiens	RBMX2	RNA binding motif protein X-linked 2	RBMX2 is a human gene that encodes for RNA binding motif protein X-linked 2. This protein is involved in mRNA splicing through its RNA binding activity and is located in the nucleus. It is a part of the U2-type precatalytic spliceosome, which is responsible for removing introns from pre-mRNA molecules. The gene's function is essential for proper gene expression and regulation, and mutations in RB…	Mutations in RBMX2 have been associated with various diseases, including cancer and intellectual disability. In cancer, RBMX2 has been found to be overexpressed in several types of tumors, including breast, lung, and ovarian cancers. Targeting RBMX2 has been proposed as a potential therapeutic strategy for cancer treatment. However, there are currently no drugs specifically targeting RBMX2. In te…	GO:1903241 U2-type prespliceosome assembly;GO:0000245 spliceosomal complex assembly;GO:0022618 protein-RNA complex assembly		Predicted intracellular proteins	Nuclear membrane (Supported); Additional: Endoplasmic reticulum;Nucleoli				0.0	0.0	0.0	0.0	0.0	0.0	0.0	0.0	0.0	0.0	0.0	0.0	0.0	0.0	0.0	0.0	0.0	0.0	0.0	0.0
KLKB1	3818	symbol	H. sapiens	3818	H. sapiens	KLKB1	kallikrein B1	KLKB1 is a gene that encodes a glycoprotein involved in blood coagulation, fibrinolysis, kinin generation, and inflammation. The protein is present in plasma as a non-covalent complex with high molecular weight kininogen and is processed by activated coagulation factor XII to generate a heterodimeric serine protease. Mutations in this gene can cause prekallikrein deficiency. Alternative splicing …	Mutations in the KLKB1 gene have been associated with prekallikrein deficiency, a rare autosomal recessive disorder characterized by abnormal bleeding due to impaired blood clotting. Targeted drug discovery efforts have focused on developing inhibitors of KLKB1 as potential anticoagulants for the treatment of thrombotic disorders. One example is the drug Lanadelumab, a monoclonal antibody that ta…	GO:0002542 Factor XII activation;GO:0002254 kinin cascade;GO:0002353 plasma kallikrein-kinin cascade		Predicted intracellular proteins; FDA approved drug targets:Biotech drugs; Predicted secreted proteins; Peptidases:Serine-type peptidases; FDA approved drug targets:Small molecule drugs; Disease related genes; ENZYME proteins:Hydrolases; Enzymes; Human disease related genes:Cardiovascular diseases:Hematologic diseases		Zinc; Ecallantide; Human C1-esterase inhibitor; Conestat alfa; Gabexate; Zinc acetate; Zinc chloride; Zinc sulfate, unspecified form; Lanadelumab		(M5946)HALLMARK COAGULATION; (M5921)HALLMARK COMPLEMENT	1.0	0.0	0.0	0.0	1.0	0.0	0.0	0.0	0.0	0.0	0.0	0.0	0.0	0.0	0.0	0.0	0.0	0.0	0.0	0.0
TAF15	8148	symbol	H. sapiens	8148	H. sapiens	TAF15	TATA-box binding protein associated factor 15	TAF15 is a gene that encodes a RNA-binding protein and is a component of a subset of multi-subunit transcription initiation factor TFIID complexes. It plays a role in RNA polymerase II gene transcription. Mutations in this gene have been linked to amyotrophic lateral sclerosis, while translocations involving this gene have been associated with acute leukemia and extraskeletal myxoid chondrosarcom…	Mutations in the TAF15 gene have been linked to amyotrophic lateral sclerosis (ALS), a neurodegenerative disease that affects motor neurons in the brain and spinal cord. Targeted drug discovery efforts for ALS have focused on developing drugs that can modulate RNA processing and protein aggregation, both of which are implicated in the disease. However, there are currently no FDA-approved drugs th…	GO:0048255 mRNA stabilization;GO:0043489 RNA stabilization;GO:1902373 negative regulation of mRNA catabolic process		Disease related genes; Cancer-related genes; Predicted intracellular proteins	Nucleoplasm (Enhanced)				0.0	0.0	0.0	0.0	0.0	0.0	0.0	0.0	0.0	0.0	0.0	0.0	0.0	0.0	0.0	0.0	0.0	0.0	0.0	0.0
BRF1	2972	symbol	H. sapiens	2972	H. sapiens	BRF1	BRF1 general transcription factor IIIB subunit	BRF1 is a gene that encodes one of the three subunits of the RNA polymerase III transcription factor complex. This complex is essential for the initiation of transcription by RNA polymerase III on genes that encode small structural RNAs such as tRNA and 5S rRNA. BRF1 belongs to the TF2B family and has several alternatively spliced variants that function at different promoters transcribed by RNA p…	There is limited information available on the disease implications of BRF1. However, recent studies have suggested that BRF1 may play a role in cancer development and progression. Specifically, BRF1 has been found to be overexpressed in several types of cancer, including breast, lung, and liver cancer. Targeted drug discovery efforts for BRF1 are still in the early stages, but there is potential …	GO:0006384 transcription initiation at RNA polymerase III promoter;GO:0009304 tRNA transcription;GO:0045945 positive regulation of transcription by RNA polymerase III		Disease related genes; Predicted intracellular proteins; Human disease related genes:Congenital malformations:Other congenital malformations	Nuclear bodies;Nucleoplasm (Approved)				0.0	1.0	0.0	0.0	0.0	0.0	0.0	0.0	0.0	0.0	0.0	0.0	0.0	0.0	0.0	0.0	0.0	0.0	0.0	0.0
PILRB	29990	symbol	H. sapiens	29990	H. sapiens	PILRB	paired immunoglobin like type 2 receptor beta	The human gene PILRB encodes an activating member of the paired immunoglobulin-like type 2 receptors, which are involved in regulating various aspects of the immune system. PILRB is located on chromosome 7 and has a truncated cytoplasmic tail compared to its inhibitory counterpart, PILRA. It is believed that PILRB arose from a duplication of the PILRA gene and evolved to acquire its activating fu…	There is limited information on the disease implications of PILRB, as it is a relatively newly discovered gene. However, some studies have suggested that PILRB may play a role in autoimmune diseases such as rheumatoid arthritis and multiple sclerosis. Targeted drug discovery efforts for PILRB are also in their early stages, with researchers exploring the potential of developing drugs that can mod…	GO:0007171 activation of transmembrane receptor protein tyrosine kinase activity;GO:0032147 activation of protein kinase activity;GO:0045860 positive regulation of protein kinase activity		Predicted intracellular proteins	Mitochondria (Approved)				0.0	0.0	0.0	0.0	0.0	0.0	0.0	0.0	0.0	0.0	0.0	0.0	0.0	0.0	0.0	0.0	0.0	0.0	0.0	0.0
SYNPO	11346	symbol	H. sapiens	11346	H. sapiens	SYNPO	synaptopodin	Synaptopodin, also known as SYNPO, is a protein that is associated with actin and may play a role in cell shape and movement. The protein is named after its associations with postsynaptic densities and dendritic spines in the brain, as well as with renal podocytes in the kidneys. It is believed that synaptopodin may be involved in the regulation of actin-based processes in these cells. Mutations …	Mutations in the SYNPO gene have been linked to various diseases, including focal segmental glomerulosclerosis (FSGS), a kidney disease that can lead to kidney failure, and neurological disorders such as autism and schizophrenia. Targeted drug discovery efforts for synaptopodin are still in the early stages, but there is potential for drugs that target the protein to treat these diseases. One exa…	GO:1905355 spine apparatus assembly;GO:0098886 modification of dendritic spine;GO:0099010 modification of postsynaptic structure		Predicted intracellular proteins	Cytosol;Plasma membrane (Approved); Additional: Actin filaments			(M5893)HALLMARK MITOTIC SPINDLE; (M5956)HALLMARK KRAS SIGNALING DN	0.0	0.0	0.0	0.0	0.0	0.0	0.0	0.0	0.0	0.0	0.0	0.0	0.0	0.0	0.0	0.0	0.0	0.0	0.0	0.0
FAM160B2	64760	gene_synonym	H. sapiens	64760	H. sapiens	FHIP2B	FHF complex subunit HOOK interacting protein 2B	FHIP2B is a gene that encodes for a protein called FHF complex subunit HOOK interacting protein 2B. This protein is involved in the formation of the FHF complex, which plays a role in the development and function of the nervous system. FHIP2B has been found to be expressed in various regions of the brain, including the hippocampus and cortex. Mutations in this gene have been associated with intel…	There is limited information available on the disease implications of FHIP2B mutations, and no targeted drug discovery efforts have been reported for this gene. However, FHIP2B has been implicated in the regulation of cell growth and differentiation, suggesting a potential role in cancer development. As such, drugs targeting this pathway may have potential therapeutic applications in cancer treat…			Predicted intracellular proteins	Nucleoplasm (Approved); Additional: Cytosol				0.0	0.0	0.0	0.0	0.0	0.0	0.0	0.0	0.0	0.0	0.0	0.0	0.0	0.0	0.0	0.0	0.0	0.0	0.0	0.0
LOC81691	81691	Gene_ID	H. sapiens	81691	H. sapiens	REXO5	RNA exonuclease 5	REXO5 is a human gene that encodes for RNA exonuclease 5, which is predicted to have exonuclease activity and be involved in the hydrolysis of nucleic acid phosphodiester bonds. The gene is located in the nucleolus, a subnuclear structure involved in ribosome biogenesis.	There is limited information available on the disease implications of REXO5 mutations. However, recent studies have suggested that REXO5 may play a role in cancer development and progression. Specifically, REXO5 has been found to be overexpressed in several types of cancer, including breast, lung, and liver cancer. Targeted drug discovery efforts for REXO5 are still in the early stages, but there…	GO:0031125 rRNA 3'-end processing;GO:0031123 RNA 3'-end processing;GO:0006364 rRNA processing		Predicted intracellular proteins	Nuclear membrane (Approved); Additional: Endoplasmic reticulum;Nucleoli				0.0	0.0	0.0	0.0	0.0	0.0	0.0	0.0	0.0	0.0	0.0	0.0	0.0	0.0	0.0	0.0	0.0	0.0	0.0	0.0
TRIM66	9866	symbol	H. sapiens	9866	H. sapiens	TRIM66	tripartite motif containing 66	TRIM66 is a human gene that encodes a protein called tripartite motif containing 66. This protein is predicted to have chromatin binding activity and identical protein binding activity. It is also predicted to play a role in negative regulation of transcription, DNA-templated, which means it may be involved in controlling the expression of genes. TRIM66 is located in two cellular compartments, th…	There is limited information available on the disease implications of TRIM66. However, some studies have suggested that it may be involved in the development and progression of certain types of cancer, including breast cancer and hepatocellular carcinoma. Targeted drug discovery efforts for TRIM66 are also limited, as the function and mechanisms of this protein are not yet fully understood. Curre…			Predicted intracellular proteins	Nucleoplasm (Supported)				0.0	0.0	0.0	0.0	0.0	0.0	0.0	0.0	0.0	0.0	0.0	0.0	0.0	0.0	0.0	0.0	0.0	0.0	0.0	0.0
LUC7L	55692	symbol	H. sapiens	55692	H. sapiens	LUC7L	LUC7 like	The LUC7L gene is a mammalian heterochromatic gene that encodes a putative RNA-binding protein similar to the yeast Luc7p subunit of the U1 snRNP splicing complex. This protein is normally required for 5-prime splice site selection. The function of the LUC7L gene is not fully understood, but it may play a role in splicing and gene regulation.	There is limited information available on the disease implications of the LUC7L gene. However, recent studies have suggested that mutations in this gene may be associated with certain types of cancer, including breast cancer and lung cancer. Targeted drug discovery efforts for LUC7L are still in the early stages, but there is potential for the development of drugs that target the splicing machine…	GO:0045843 negative regulation of striated muscle tissue development;GO:0048635 negative regulation of muscle organ development;GO:1901862 negative regulation of muscle tissue development		Predicted intracellular proteins	Nucleoplasm (Approved); Additional: Mitochondria				0.0	0.0	0.0	0.0	0.0	0.0	0.0	0.0	0.0	0.0	0.0	0.0	0.0	0.0	0.0	0.0	0.0	0.0	0.0	0.0
ZNF771	51333	symbol	H. sapiens	51333	H. sapiens	ZNF771	zinc finger protein 771	ZNF771 is a human gene that encodes for a zinc finger protein 771. This protein is involved in sequence-specific double-stranded DNA binding activity and is predicted to play a role in regulating transcription by RNA polymerase II. ZNF771 is located in both the nucleolus and nucleoplasm.	There is limited information available on the disease implications of ZNF771. However, some studies have suggested that it may be involved in the development of certain cancers, including breast cancer and hepatocellular carcinoma. Targeted drug discovery efforts for ZNF771 are also limited, as its function and role in disease are not well understood. Currently, there are no drugs on the market t…	GO:0006357 regulation of transcription by RNA polymerase II;GO:0006355 regulation of DNA-templated transcription;GO:2001141 regulation of RNA biosynthetic process		Transcription factors:Zinc-coordinating DNA-binding domains; Predicted intracellular proteins	Nucleoli;Nucleoplasm (Enhanced)				0.0	0.0	0.0	0.0	0.0	0.0	0.0	0.0	0.0	0.0	0.0	0.0	0.0	0.0	0.0	0.0	0.0	0.0	0.0	0.0
CEL	1056	symbol	H. sapiens	1056	H. sapiens	CEL	carboxyl ester lipase	The CEL gene encodes a glycoprotein that is secreted from the pancreas and lactating mammary gland. Its primary function is in the hydrolysis and absorption of cholesterol and lipid-soluble vitamin esters. The protein promotes large chylomicron production in the intestine and is believed to interact with cholesterol and oxidized lipoproteins to modulate the progression of atherosclerosis. In panc…	Mutations in the CEL gene have been associated with a rare autosomal recessive disorder called pancreatic lipase deficiency. This disorder is characterized by impaired fat digestion and absorption, leading to malnutrition and steatorrhea. However, there are currently no targeted drug discovery efforts for this disorder. On the other hand, the role of CEL in cholesterol metabolism and atherosclero…	GO:0030157 pancreatic juice secretion;GO:0030299 intestinal cholesterol absorption;GO:0098856 intestinal lipid absorption		Predicted secreted proteins; Potential drug targets; Disease related genes; ENZYME proteins:Hydrolases; Enzymes; Human disease related genes:Endocrine and metabolic diseases:Diabetes				(M5949)HALLMARK PEROXISOME; (M5935)HALLMARK FATTY ACID METABOLISM	0.0	0.0	0.0	0.0	0.0	0.0	0.0	0.0	0.0	0.0	1.0	0.0	0.0	0.0	0.0	0.0	0.0	0.0	0.0	0.0
HSF4	3299	symbol	H. sapiens	3299	H. sapiens	HSF4	heat shock transcription factor 4	HSF4 is a human gene that encodes for a heat shock transcription factor. This gene is responsible for activating heat shock response genes during times of stress, such as exposure to high temperatures. Unlike other vertebrate HSFs, HSF4 does not have a specific hydrophobic repeat at the end of its protein sequence, which has been suggested to play a role in regulating DNA binding activity. There …	Mutations in the HSF4 gene have been associated with several ocular diseases, including congenital cataracts and age-related cataracts. These mutations can lead to the misfolding and aggregation of proteins in the lens of the eye, resulting in impaired vision. As a result, there has been interest in developing drugs that can target HSF4 to prevent or treat these conditions. However, there are cur…	GO:0070306 lens fiber cell differentiation;GO:0002088 lens development in camera-type eye;GO:0043010 camera-type eye development		Disease related genes; Transcription factors:Helix-turn-helix domains; Human disease related genes:Nervous system diseases:Eye disease; Predicted intracellular proteins	Nuclear speckles (Supported)				0.0	0.0	0.0	0.0	0.0	0.0	0.0	0.0	0.0	0.0	0.0	0.0	0.0	0.0	0.0	0.0	0.0	0.0	0.0	0.0
GFOD1	54438	symbol	H. sapiens	54438	H. sapiens	GFOD1	Gfo/Idh/MocA-like oxidoreductase domain containing 1	GFOD1 is a human gene that is predicted to have nucleotide binding and oxidoreductase activities. It is also predicted to be located in the extracellular region. The function of this gene is not yet fully understood, but it may play a role in glucose and fructose metabolism. Further research is needed to determine the exact function of GFOD1 and its potential implications for human health.	Unfortunately, there is currently limited information available on the disease implications and targeted drug discovery efforts for GFOD1. As the function of this gene is not yet fully understood, it is difficult to determine its potential role in disease. However, further research may reveal potential disease associations and drug targets. At this time, there are no known drugs on the market tha…			Predicted secreted proteins; Predicted intracellular proteins	Cytosol;Nucleoplasm (Approved); Additional: Plasma membrane				0.0	0.0	0.0	0.0	0.0	0.0	0.0	0.0	0.0	0.0	0.0	0.0	0.0	0.0	0.0	0.0	0.0	0.0	0.0	0.0
TAPBP	6892	symbol	H. sapiens	6892	H. sapiens	TAPBP	TAP binding protein	The TAP binding protein (TAPBP) is a transmembrane glycoprotein that plays a crucial role in the interaction between major histocompatibility complex (MHC) class I molecules and the transporter associated with antigen processing (TAP). This interaction is necessary for the transport of antigenic peptides across the endoplasmic reticulum membrane and optimal peptide loading on the MHC class I mole…	TAPBP has been implicated in various diseases, including autoimmune disorders, viral infections, and cancer. In autoimmune disorders, TAPBP has been shown to play a role in the presentation of self-antigens, leading to the activation of autoreactive T cells. In viral infections, TAPBP is involved in the presentation of viral antigens to the immune system, and its expression can be upregulated by …	GO:0002398 MHC class Ib protein complex assembly;GO:0050822 peptide stabilization;GO:0050823 peptide antigen stabilization		Predicted intracellular proteins; Transporters:Accessory Factors Involved in Transport; Potential drug targets; Disease related genes; Human disease related genes:Immune system diseases:Primary immunodeficiency	Nucleoli;Plasma membrane (Approved); Additional: Mitochondria			(M5913)HALLMARK INTERFERON GAMMA RESPONSE; (M5932)HALLMARK INFLAMMATORY RESPONSE; (M5950)HALLMARK ALLOGRAFT REJECTION	0.0	0.0	0.0	0.0	0.0	0.0	0.0	0.0	0.0	0.0	0.0	0.0	0.0	0.0	0.0	0.0	0.0	0.0	0.0	0.0
HOXC6	3223	symbol	H. sapiens	3223	H. sapiens	HOXC6	homeobox C6	HOXC6 is a gene that belongs to the homeobox family, which encodes transcription factors that play a crucial role in the development of multicellular organisms. HOXC6 is one of several HOXC genes located on chromosome 12, and it shares a 5' non-coding exon with two other genes, HOXC5 and HOXC4. Transcripts of HOXC6 may include the shared exon spliced to gene-specific exons or only the gene-specif…	HOXC6 has been implicated in several diseases, including cancer and developmental disorders. In cancer, HOXC6 has been found to be overexpressed in various types of tumors, including breast, lung, and ovarian cancer. It has been suggested that HOXC6 may promote tumor growth and metastasis by regulating cell proliferation, migration, and invasion. Therefore, targeting HOXC6 may be a potential stra…	GO:0048706 embryonic skeletal system development;GO:0009952 anterior/posterior pattern specification;GO:0003002 regionalization		Transcription factors:Helix-turn-helix domains; Predicted intracellular proteins	Nucleoplasm (Supported); Additional: Cytosol				0.0	0.0	0.0	0.0	0.0	0.0	0.0	0.0	0.0	0.0	0.0	0.0	0.0	1.0	0.0	0.0	0.0	0.0	0.0	0.0
MORC2-AS1	150291	symbol	H. sapiens	150291	H. sapiens	MORC2-AS1	MORC2 antisense RNA 1										0.0	0.0	0.0	0.0	0.0	0.0	0.0	0.0	0.0	0.0	0.0	0.0	0.0	0.0	0.0	0.0	0.0	0.0	0.0	0.0
GP1BB	2812	symbol	H. sapiens	2812	H. sapiens	GP1BB	glycoprotein Ib platelet subunit beta	GP1BB is a gene that encodes for the beta subunit of the platelet glycoprotein Ib (GPIb) receptor, which is responsible for platelet adhesion in the arterial circulation by binding to von Willebrand factor (VWF). The alpha chain of GPIb provides the VWF binding site, while the beta chain contributes to surface expression of the receptor and participates in transmembrane signaling. Mutations in GP…	Bernard-Soulier syndrome (BSS) is an autosomal recessive bleeding disorder caused by mutations in GP1BB, GP1BA, or GP9 genes. BSS patients have a deficiency or dysfunction of the GPIb/IX/V complex, leading to impaired platelet adhesion and aggregation. There is no specific treatment for BSS, and management is mainly supportive with platelet transfusions and antifibrinolytic agents. Targeted drug …	GO:0007597 blood coagulation, intrinsic pathway;GO:0010572 positive regulation of platelet activation;GO:0072378 blood coagulation, fibrin clot formation		Disease related genes; CD markers; Human disease related genes:Cardiovascular diseases:Hematologic diseases					0.0	0.0	0.0	0.0	0.0	0.0	0.0	0.0	0.0	0.0	0.0	0.0	0.0	0.0	0.0	0.0	0.0	0.0	0.0	0.0
FAM110D	79927	symbol	H. sapiens	79927	H. sapiens	FAM110D	family with sequence similarity 110 member D	As an AI language model, I do not have access to the latest scientific research and updates. However, based on the available Gene Summary, FAM110D is a member of the FAM110 family, which is involved in various cellular processes such as cell proliferation, differentiation, and apoptosis. The function of FAM110D is not well understood, but it has been suggested to play a role in the regulation of …	Unfortunately, there is limited information available on the disease implications and targeted drug discovery efforts for FAM110D. As mentioned earlier, mutations in FAM110D have been associated with various diseases, including cancer and intellectual disability. However, there are no known drugs that specifically target FAM110D. In general, drug discovery efforts for diseases associated with gen…			Predicted intracellular proteins					0.0	0.0	0.0	0.0	0.0	0.0	0.0	0.0	0.0	0.0	0.0	0.0	0.0	0.0	0.0	0.0	0.0	0.0	0.0	0.0
CARS2	79587	symbol	H. sapiens	79587	H. sapiens	CARS2	cysteinyl-tRNA synthetase 2, mitochondrial	CARS2 is a gene that encodes a member of the class I family of aminoacyl-tRNA synthetases. These enzymes play a crucial role in protein biosynthesis by charging tRNAs with their corresponding amino acids. Although this protein is encoded by the nuclear genome, it is likely to be imported to the mitochondrion where it is believed to catalyze the ligation of cysteine to tRNA molecules. A splice-sit…	The splice-site mutation in the CARS2 gene has been linked to a new progressive myoclonic epilepsy disease with symptoms similar to MERRF syndrome. This disease is characterized by myoclonic seizures, ataxia, and cognitive decline. Currently, there are no targeted drug discovery efforts specifically for CARS2-related diseases. However, there are drugs on the market that target other aminoacyl-tRN…	GO:0006423 cysteinyl-tRNA aminoacylation;GO:0006418 tRNA aminoacylation for protein translation;GO:0043039 tRNA aminoacylation		Predicted intracellular proteins; Human disease related genes:Congenital disorders of metabolism:Mitochondrial diseases; Potential drug targets; Disease related genes; ENZYME proteins:Ligase; Enzymes	Mitochondria;Nucleoplasm (Approved)	Cysteine			0.0	0.0	0.0	0.0	0.0	0.0	0.0	0.0	0.0	0.0	0.0	0.0	0.0	0.0	0.0	0.0	0.0	0.0	0.0	0.0
ANKS6	203286	symbol	H. sapiens	203286	H. sapiens	ANKS6	ankyrin repeat and sterile alpha motif domain containing 6	The ANKS6 gene encodes a protein that contains ankyrin repeats and a SAM domain. This protein is believed to be located in the proximal region of the primary cilium and may be involved in the development of the kidneys and cardiovascular system. Mutations in this gene have been linked to a type of chronic tubulo-interstitial nephritis called nephronophthisis (NPHP16).	Nephronophthisis (NPHP16) is a rare genetic disorder that affects the kidneys and can lead to end-stage renal disease. Mutations in the ANKS6 gene have been linked to the development of this disease. Currently, there are no targeted drug discovery efforts specifically for ANKS6-related nephronophthisis. However, there are some drugs on the market that can help manage the symptoms of chronic kidne…	GO:0007368 determination of left/right symmetry;GO:0009799 specification of symmetry;GO:0009855 determination of bilateral symmetry		Disease related genes; Human disease related genes:Congenital malformations:Congenital malformations of the urinary system; Predicted intracellular proteins	Nucleoli fibrillar center;Primary cilium (Approved); Additional: Cytosol				0.0	0.0	0.0	0.0	0.0	0.0	1.0	0.0	0.0	0.0	0.0	0.0	0.0	0.0	0.0	0.0	0.0	0.0	0.0	0.0
CLK2	1196	symbol	H. sapiens	1196	H. sapiens	CLK2	CDC like kinase 2	CLK2 is a gene that encodes a protein kinase that phosphorylates serine/threonine and tyrosine-containing substrates. The activity of this protein regulates SR proteins of the spliceosomal complex, which affects alternative transcript splicing. Chromosomal translocations have been observed between this gene and the PAFAH1B3 gene, resulting in the production of a fusion protein. It should be noted…	Research on CLK2 has shown its potential involvement in various diseases, including cancer, neurodegenerative disorders, and viral infections. In cancer, CLK2 has been found to regulate alternative splicing of genes involved in cell proliferation and survival, making it a potential target for cancer therapy. In neurodegenerative disorders, CLK2 has been linked to the regulation of tau protein spl…	GO:0045721 negative regulation of gluconeogenesis;GO:0006111 regulation of gluconeogenesis;GO:0045912 negative regulation of carbohydrate metabolic process	yes	Enzymes; Kinases:CMGC Ser/Thr protein kinases; Predicted intracellular proteins; ENZYME proteins:Transferases	Nucleoplasm (Enhanced); Additional: Nuclear bodies	Fostamatinib			0.0	0.0	0.0	0.0	0.0	0.0	0.0	0.0	0.0	0.0	0.0	0.0	0.0	0.0	0.0	0.0	0.0	0.0	0.0	0.0
ZNF559	84527	symbol	H. sapiens	84527	H. sapiens	ZNF559	zinc finger protein 559	ZNF559 is a human gene that encodes for a zinc finger protein. This protein is predicted to have the ability to bind to specific DNA sequences and act as a transcription repressor, specifically for RNA polymerase II. It is also predicted to be involved in negative regulation of transcription by RNA polymerase II. ZNF559 is expected to be located in the nucleus of cells.	There is limited information available on the disease implications of ZNF559. However, some studies have suggested that it may play a role in the development of certain cancers, such as breast cancer and hepatocellular carcinoma. Targeted drug discovery efforts for ZNF559 are also limited, as its function and role in disease are not well understood. Currently, there are no drugs on the market tha…	GO:0006357 regulation of transcription by RNA polymerase II;GO:0006355 regulation of DNA-templated transcription;GO:2001141 regulation of RNA biosynthetic process		Transcription factors:Zinc-coordinating DNA-binding domains; Predicted intracellular proteins	Nucleoplasm (Supported); Additional: Cytosol				0.0	0.0	0.0	0.0	0.0	0.0	0.0	0.0	0.0	0.0	0.0	0.0	0.0	0.0	0.0	0.0	0.0	0.0	0.0	0.0
GOLGA2P7	388152	symbol	H. sapiens	388152	H. sapiens	GOLGA2P7	GOLGA2 pseudogene 7										0.0	0.0	0.0	0.0	0.0	0.0	0.0	0.0	0.0	0.0	0.0	0.0	0.0	0.0	0.0	0.0	0.0	0.0	0.0	0.0
LOC101060389	101060389	Gene_ID	H. sapiens	101060389	H. sapiens	TBC1D3D	TBC1 domain family member 3D	TBC1D3D is a human gene that is predicted to have GTPase activator activity and be involved in the activation of GTPase activity and intracellular protein transport. It is also predicted to be located in the plasma membrane. This information is provided by the Alliance of Genome Resources as of April 2022.	There is limited information available on the disease implications of TBC1D3D. However, some studies have suggested that alterations in the expression of TBC1D3D may be associated with the development and progression of certain types of cancer, including breast cancer and lung cancer. As for targeted drug discovery efforts, there are currently no drugs on the market that specifically target TBC1D…				Vesicles (Uncertain)				0.0	0.0	0.0	0.0	0.0	0.0	0.0	0.0	0.0	0.0	0.0	0.0	0.0	0.0	0.0	0.0	0.0	0.0	0.0	0.0
C2CD2	25966	symbol	H. sapiens	25966	H. sapiens	C2CD2	C2 calcium dependent domain containing 2	C2 calcium dependent domain containing 2 (C2CD2) is a human gene that is found in both the cytosol and nucleus of cells. The function of this gene is not well understood, but it contains a C2 calcium-dependent domain, which suggests that it may be involved in calcium signaling pathways. The gene has been implicated in certain types of cancer, including breast and lung cancer, and may play a role …	There is limited information available on the disease implications of C2CD2 and targeted drug discovery efforts. However, some studies have suggested that C2CD2 may be a potential therapeutic target for certain types of cancer, including breast and lung cancer. In breast cancer, C2CD2 has been shown to be overexpressed in tumor tissues and associated with poor prognosis. In lung cancer, C2CD2 has…			Predicted intracellular proteins	Nucleoplasm (Approved)				0.0	0.0	0.0	0.0	0.0	0.0	0.0	0.0	0.0	0.0	0.0	0.0	0.0	0.0	0.0	0.0	0.0	0.0	0.0	0.0
NAT14	57106	symbol	H. sapiens	57106	H. sapiens	NAT14	N-acetyltransferase 14 (putative)	NAT14 is a human gene that is predicted to have N-acetyltransferase activity and be an integral component of the membrane. The function of this gene is not yet fully understood, but it is believed to play a role in the acetylation of proteins and other molecules. The gene is located on chromosome 1 and has been associated with various diseases, including cancer and neurological disorders. Further…	There is limited information available on the disease implications and targeted drug discovery efforts for NAT14. However, studies have suggested that NAT14 may play a role in cancer development and progression. Specifically, NAT14 has been found to be overexpressed in various types of cancer, including breast, lung, and liver cancer. This overexpression has been associated with poor prognosis an…	GO:0006352 DNA-templated transcription initiation;GO:0006351 DNA-templated transcription;GO:0045893 positive regulation of DNA-templated transcription		Predicted intracellular proteins	Mitochondria (Approved)				0.0	0.0	0.0	0.0	0.0	0.0	0.0	0.0	0.0	0.0	0.0	0.0	0.0	0.0	0.0	0.0	0.0	0.0	0.0	0.0
ZNF524	147807	symbol	H. sapiens	147807	H. sapiens	ZNF524	zinc finger protein 524	ZNF524 is a human gene that encodes for a zinc finger protein 524. This protein is involved in sequence-specific double-stranded DNA binding activity and is predicted to play a role in the regulation of transcription by RNA polymerase II. It is also predicted to be located in the nucleus.	There is limited information available on the disease implications of ZNF524. However, some studies have suggested that it may be involved in the development of certain cancers, such as breast cancer and hepatocellular carcinoma. Targeted drug discovery efforts for ZNF524 are also limited, as its function and role in disease are not well understood. Currently, there are no drugs on the market tha…	GO:0006357 regulation of transcription by RNA polymerase II;GO:0006355 regulation of DNA-templated transcription;GO:2001141 regulation of RNA biosynthetic process		Transcription factors:Zinc-coordinating DNA-binding domains; Predicted intracellular proteins	Nucleoplasm (Approved)				0.0	0.0	0.0	0.0	0.0	0.0	0.0	0.0	0.0	0.0	0.0	0.0	0.0	0.0	0.0	0.0	0.0	0.0	0.0	0.0
NRXN2	9379	symbol	H. sapiens	9379	H. sapiens	NRXN2	neurexin 2	NRXN2 is a gene that belongs to the neurexin gene family and plays a crucial role in the vertebrate nervous system as a cell adhesion molecule and receptor. This gene has two promoters, and the majority of transcripts are produced from the upstream promoter, encoding alpha-neurexin isoforms, while a smaller number of transcripts are produced from the downstream promoter, encoding beta-neurexin is…	NRXN2 has been implicated in several neurological and psychiatric disorders, including autism spectrum disorder (ASD), schizophrenia, and addiction. Studies have shown that mutations in NRXN2 are associated with an increased risk of developing ASD and schizophrenia. Additionally, altered expression of NRXN2 has been observed in the brains of individuals with addiction. Targeted drug discovery eff…	GO:0097118 neuroligin clustering involved in postsynaptic membrane assembly;GO:0097116 gephyrin clustering involved in postsynaptic density assembly;GO:0042297 vocal learning		Predicted intracellular proteins				(M5915)HALLMARK APICAL JUNCTION	0.0	0.0	0.0	0.0	0.0	0.0	0.0	0.0	0.0	0.0	0.0	0.0	0.0	0.0	1.0	0.0	0.0	0.0	0.0	0.0
GNAL	2774	symbol	H. sapiens	2774	H. sapiens	GNAL	G protein subunit alpha L	GNAL is a gene that encodes a stimulatory G protein alpha subunit, which plays a crucial role in odorant signaling in the olfactory epithelium. It is also involved in coupling dopamine type 1 receptors and adenosine A2A receptors and is widely expressed in the central nervous system. Mutations in GNAL have been linked to dystonia 25, a movement disorder, and the gene is located in a susceptibilit…	Mutations in the GNAL gene have been linked to dystonia 25, a rare movement disorder characterized by involuntary muscle contractions and abnormal postures. While there are currently no targeted drug therapies for dystonia 25 specifically, there are several drugs that have been approved for the treatment of other forms of dystonia, such as botulinum toxin injections and anticholinergic medication…	GO:0007191 adenylate cyclase-activating dopamine receptor signaling pathway;GO:0007212 G protein-coupled dopamine receptor signaling pathway;GO:1903351 cellular response to dopamine		Disease related genes; Predicted intracellular proteins; Human disease related genes:Nervous system diseases:Other nervous and sensory system diseases	Cytosol;Nucleoplasm (Approved)		(M56)PID LPA4 PATHWAY; (M41)PID ER NONGENOMIC PATHWAY; (M8)PID ENDOTHELIN PATHWAY		0.0	0.0	0.0	0.0	0.0	0.0	0.0	0.0	0.0	0.0	0.0	0.0	0.0	0.0	0.0	0.0	0.0	0.0	0.0	0.0
RELB	5971	symbol	H. sapiens	5971	H. sapiens	RELB	RELB proto-oncogene, NF-kB subunit	RELB is a human gene that encodes for a protein called RELB proto-oncogene, NF-kB subunit. This protein is involved in various cellular processes, including RNA polymerase II cis-regulatory region sequence-specific DNA binding activity and protein kinase binding activity. It plays a role in lymphocyte differentiation and negative regulation of interferon-beta production. RELB is located in the cy…	RELB has been implicated in various diseases, including cancer and immunodeficiency. In breast cancer, RELB has been shown to promote tumor growth and metastasis, making it a potential therapeutic target. Targeted drug discovery efforts have focused on developing inhibitors of the NF-kB pathway, which includes RELB. Several drugs targeting this pathway, such as bortezomib and lenalidomide, have b…	GO:0032688 negative regulation of interferon-beta production;GO:0045063 T-helper 1 cell differentiation;GO:0043011 myeloid dendritic cell differentiation		Predicted intracellular proteins; Transcription factors:Immunoglobulin fold; Disease related genes; Human disease related genes:Immune system diseases:Primary immunodeficiency; Cancer-related genes:Candidate cancer biomarkers	Nucleoplasm (Supported); Additional: Cytosol		(M54)PID IL12 2PATHWAY	(M5890)HALLMARK TNFA SIGNALING VIA NFKB	1.0	0.0	0.0	0.0	0.0	0.0	0.0	0.0	0.0	0.0	0.0	0.0	0.0	0.0	0.0	0.0	0.0	0.0	0.0	0.0
SLC27A1	376497	symbol	H. sapiens	376497	H. sapiens	SLC27A1	solute carrier family 27 member 1	SLC27A1 is a human gene that encodes a protein belonging to the solute carrier family 27 member 1. This protein is involved in various processes, including the transport of carboxylic acid and long-chain fatty acids across the membrane. It also plays a role in glycerophospholipid biosynthesis and lipid transport across the blood-brain barrier. SLC27A1 is located in the plasma membrane and enables…	SLC27A1 dysregulation has been linked to various diseases, including metabolic disorders, neurodegenerative diseases, and cancer. Mutations in this gene have been associated with a rare autosomal recessive disorder called ichthyosis prematurity syndrome (IPS), which is characterized by premature birth, skin abnormalities, and respiratory distress. SLC27A1 has also been implicated in the developme…	GO:0001579 medium-chain fatty acid transport;GO:1905135 biotin import across plasma membrane;GO:0015878 biotin transport		ENZYME proteins:Ligase; Enzymes; Predicted intracellular proteins; Transporters	Plasma membrane (Approved); Additional: Cytosol;Mitochondria			(M5905)HALLMARK ADIPOGENESIS	0.0	0.0	0.0	0.0	0.0	0.0	0.0	0.0	0.0	1.0	1.0	1.0	0.0	0.0	0.0	0.0	1.0	0.0	0.0	0.0
LINC00623	728855	symbol	H. sapiens	728855	H. sapiens	LINC00623	long intergenic non-protein coding RNA 623										0.0	0.0	0.0	0.0	0.0	0.0	0.0	0.0	0.0	0.0	0.0	0.0	0.0	0.0	0.0	0.0	0.0	0.0	0.0	0.0
GSN	2934	symbol	H. sapiens	2934	H. sapiens	GSN	gelsolin	The GSN gene encodes a protein called gelsolin, which plays a role in regulating the assembly and disassembly of actin filaments. Gelsolin binds to the "plus" ends of actin monomers and filaments to prevent monomer exchange. Mutations in this gene have been linked to familial amyloidosis Finnish type (FAF), a rare genetic disorder characterized by the accumulation of abnormal protein deposits in …	Familial amyloidosis Finnish type (FAF) is a rare genetic disorder caused by mutations in the GSN gene. FAF is characterized by the accumulation of abnormal protein deposits, called amyloid fibrils, in various organs and tissues, including the heart, kidneys, and nervous system. There is currently no cure for FAF, and treatment options are limited to managing symptoms and slowing disease progress…	GO:1903906 regulation of plasma membrane raft polarization;GO:1903921 regulation of protein processing in phagocytic vesicle;GO:1903923 positive regulation of protein processing in phagocytic vesicle		Predicted intracellular proteins; Predicted secreted proteins; Human disease related genes:Nervous system diseases:Neurodegenerative diseases; Disease related genes; Cancer-related genes:Candidate cancer biomarkers	Actin filaments (Supported)	Zinc; Latrunculin A; Copper; Zinc acetate	(M63)PID AVB3 OPN PATHWAY; (M266)PID NCADHERIN PATHWAY; (M127)PID ERBB1 RECEPTOR PROXIMAL PATHWAY	(M5946)HALLMARK COAGULATION; (M5902)HALLMARK APOPTOSIS; (M5893)HALLMARK MITOTIC SPINDLE	0.0	0.0	0.0	1.0	0.0	0.0	0.0	0.0	0.0	0.0	0.0	1.0	1.0	0.0	1.0	0.0	0.0	0.0	0.0	0.0
ZNF18	7566	symbol	H. sapiens	7566	H. sapiens	ZNF18	zinc finger protein 18	ZNF18 is a human gene that encodes for a zinc finger protein 18. This protein is predicted to have the ability to bind to DNA and regulate transcription by RNA polymerase II. It is also predicted to be located in the nucleus. The function of ZNF18 is not fully understood, but it is believed to play a role in the regulation of gene expression.	There is limited information available on the disease implications of ZNF18. However, some studies have suggested that alterations in the expression of this gene may be associated with certain types of cancer, including breast cancer and hepatocellular carcinoma. Targeted drug discovery efforts for ZNF18 are also limited, as the function of this gene is not well understood. Currently, there are n…	GO:0006357 regulation of transcription by RNA polymerase II;GO:0006355 regulation of DNA-templated transcription;GO:2001141 regulation of RNA biosynthetic process		Transcription factors:Zinc-coordinating DNA-binding domains; Predicted intracellular proteins	Golgi apparatus;Nucleoplasm (Approved); Additional: Cytosol;Plasma membrane				0.0	0.0	0.0	0.0	0.0	0.0	0.0	0.0	0.0	0.0	0.0	0.0	0.0	0.0	0.0	0.0	0.0	0.0	0.0	0.0
OSBPL5	114879	symbol	H. sapiens	114879	H. sapiens	OSBPL5	oxysterol binding protein like 5	OSBPL5 is a gene that belongs to the oxysterol-binding protein family, which plays a crucial role in maintaining cholesterol balance in the body. The gene contains an N-terminal pleckstrin homology domain and a highly conserved C-terminal OSBP-like sterol-binding domain. OSBPL5 is an imprinted gene, meaning that it is preferentially expressed from the maternal allele only in the placenta. Differe…	Research has shown that OSBPL5 may play a role in various diseases, including cancer, Alzheimer's disease, and atherosclerosis. In cancer, OSBPL5 has been found to be downregulated in several types of tumors, including breast, ovarian, and prostate cancer. Targeting OSBPL5 may therefore be a potential therapeutic strategy for cancer treatment. In Alzheimer's disease, OSBPL5 has been implicated in…	GO:0036150 phosphatidylserine acyl-chain remodeling;GO:0006658 phosphatidylserine metabolic process;GO:0120009 intermembrane lipid transfer		Transporters:Electrochemical Potential-driven transporters; Predicted intracellular proteins	Vesicles (Enhanced)				0.0	0.0	0.0	0.0	0.0	0.0	0.0	0.0	0.0	1.0	0.0	0.0	0.0	0.0	0.0	0.0	0.0	0.0	0.0	0.0
KBTBD6	89890	symbol	H. sapiens	89890	H. sapiens	KBTBD6	kelch repeat and BTB domain containing 6	KBTBD6 is a human gene that plays a role in the breakdown of proteins through a process called proteasome-mediated ubiquitin-dependent protein catabolic process. It is also involved in the regulation of Rac protein signal transduction and protein K48-linked ubiquitination. KBTBD6 is located in both the cytoplasm and nucleus and is part of the Cul3-RING ubiquitin ligase complex.	There is limited information available on the disease implications of KBTBD6. However, recent studies have suggested that mutations in KBTBD6 may be associated with the development of certain types of cancer, including lung cancer and breast cancer. Targeted drug discovery efforts for KBTBD6 are still in the early stages, but there is potential for the development of drugs that target the Cul3-RI…	GO:0035020 regulation of Rac protein signal transduction;GO:0070936 protein K48-linked ubiquitination;GO:0006986 response to unfolded protein		Predicted intracellular proteins					0.0	0.0	0.0	0.0	0.0	0.0	0.0	0.0	0.0	0.0	0.0	0.0	0.0	0.0	0.0	0.0	0.0	0.0	0.0	0.0
CERS1	10715	symbol	H. sapiens	10715	H. sapiens	CERS1	ceramide synthase 1	CERS1 is a gene that encodes an enzyme called ceramide synthase 1, which is responsible for synthesizing ceramide, a hydrophobic component of sphingolipids. This enzyme specifically synthesizes 18-carbon ceramide in brain neurons. Elevated expression of CERS1 may be linked to increased longevity, while decreased expression may be associated with myoclonus epilepsy with dementia in humans. The pro…	CERS1 has been implicated in several diseases, including cancer, neurodegenerative disorders, and metabolic disorders. In cancer, CERS1 has been shown to promote tumor growth and metastasis, making it a potential target for cancer therapy. In neurodegenerative disorders, decreased expression of CERS1 has been linked to myoclonus epilepsy with dementia, while increased expression has been associat…	GO:0036146 cellular response to mycotoxin;GO:0072721 cellular response to dithiothreitol;GO:0072720 response to dithiothreitol		Human disease related genes:Nervous system diseases:Epilepsy; ENZYME proteins:Transferases; Potential drug targets; Disease related genes; Enzymes	Endoplasmic reticulum (Approved)				0.0	0.0	0.0	0.0	0.0	0.0	0.0	0.0	0.0	0.0	0.0	0.0	0.0	0.0	0.0	0.0	0.0	0.0	0.0	0.0
AP5Z1	9907	symbol	H. sapiens	9907	H. sapiens	AP5Z1	adaptor related protein complex 5 subunit zeta 1	AP5Z1 is a gene that plays a role in homologous recombination DNA double-strand break repair (HR-DSBR). It was identified through a genome-wide screen for genes involved in this process. The protein encoded by this gene is part of a complex with other proteins that also have a role in HR-DSBR. Knockdown of AP5Z1 was found to reduce homologous recombination, and mutations in this gene have been li…	Mutations in the AP5Z1 gene have been linked to hereditary spastic paraplegia (HSP), a group of inherited neurological disorders characterized by progressive spasticity and weakness of the lower limbs. While there are currently no targeted drug discovery efforts specifically for AP5Z1, there are several drugs on the market that have been approved for the treatment of HSP. These include baclofen, …	GO:0034499 late endosome to Golgi transport;GO:1905146 lysosomal protein catabolic process;GO:0007039 protein catabolic process in the vacuole		Disease related genes; Predicted intracellular proteins; Human disease related genes:Nervous system diseases:Other nervous and sensory system diseases	Nuclear speckles (Supported); Additional: Nucleoplasm				0.0	0.0	0.0	0.0	0.0	0.0	0.0	0.0	0.0	0.0	0.0	0.0	0.0	0.0	0.0	0.0	0.0	0.0	0.0	0.0
GGT1	2678	symbol	H. sapiens	2678	H. sapiens	GGT1	gamma-glutamyltransferase 1	GGT1 is a gene that encodes for an enzyme called gamma-glutamyltransferase 1. This enzyme is responsible for transferring the glutamyl group of glutathione to various amino acids and dipeptide acceptors. GGT1 is made up of a heavy chain and a light chain that are derived from a single precursor protein. It is expressed in tissues involved in absorption and secretion and may play a role in the dev…	GGT1 has been implicated in various diseases, including liver disease, diabetes, and cancer. Elevated levels of GGT1 in the blood have been associated with an increased risk of liver disease, including non-alcoholic fatty liver disease (NAFLD) and alcoholic liver disease (ALD). GGT1 has also been linked to the development of diabetes, as it plays a role in the metabolism of glucose and insulin. I…	GO:0019344 cysteine biosynthetic process;GO:0031179 peptide modification;GO:1901750 leukotriene D4 biosynthetic process		Predicted intracellular proteins; ENZYME proteins:Transferases; Potential drug targets; Candidate cardiovascular disease genes; Disease related genes; CD markers; Enzymes; ENZYME proteins:Hydrolases	Vesicles (Uncertain)	Glutathione			0.0	0.0	0.0	0.0	0.0	0.0	0.0	0.0	0.0	0.0	1.0	0.0	0.0	0.0	0.0	0.0	0.0	0.0	0.0	0.0
PCNXL2	80003	gene_synonym	H. sapiens	80003	H. sapiens	PCNX2	pecanex 2	The PCNX2 gene is associated with tumors of high microsatellite instability (MSI-H) and is involved in the development of MSI-H colorectal carcinomas. The gene contains coding mononucleotide repeats that are linked to these tumors. This information was provided by RefSeq in June 2016.	The PCNX2 gene has been found to play a significant role in the development of colorectal cancer, particularly in tumors with high microsatellite instability (MSI-H). MSI-H tumors are characterized by a high frequency of mutations in short repetitive DNA sequences, which can lead to the inactivation of tumor suppressor genes and the activation of oncogenes. Targeted drug discovery efforts have fo…	GO:0008150 biological_process		Predicted intracellular proteins; Transporters	Endoplasmic reticulum (Approved)				0.0	0.0	0.0	0.0	0.0	0.0	0.0	0.0	0.0	0.0	0.0	0.0	0.0	0.0	0.0	0.0	0.0	0.0	0.0	0.0
SYMPK	8189	symbol	H. sapiens	8189	H. sapiens	SYMPK	symplekin scaffold protein	The SYMPK gene encodes a nuclear protein called symplekin scaffold protein, which plays a role in regulating polyadenylation and promoting gene expression. It forms a complex with components of the polyadenylation machinery and acts as a scaffold for recruiting regulatory factors to the complex. Additionally, it participates in the maturation of histone mRNAs, which do not undergo polyadenylation…	There is limited information available on the disease implications of SYMPK mutations. However, some studies have suggested that alterations in SYMPK expression may be associated with certain types of cancer, including breast and ovarian cancer. Targeted drug discovery efforts for SYMPK are also limited, as the function of the protein is not fully understood. However, some studies have suggested …	GO:0032091 negative regulation of protein binding;GO:0051100 negative regulation of binding;GO:0043393 regulation of protein binding		Predicted intracellular proteins	Nucleoplasm (Supported); Additional: Cytosol;Plasma membrane			(M5915)HALLMARK APICAL JUNCTION	0.0	0.0	0.0	0.0	0.0	0.0	0.0	0.0	0.0	0.0	0.0	0.0	0.0	0.0	0.0	0.0	0.0	0.0	0.0	0.0
WASH7P	653635	symbol	H. sapiens	653635	H. sapiens	WASH7P	WASP family homolog 7, pseudogene										0.0	0.0	0.0	0.0	0.0	0.0	0.0	0.0	0.0	0.0	0.0	0.0	0.0	0.0	0.0	0.0	0.0	0.0	0.0	0.0
THBS3	7059	symbol	H. sapiens	7059	H. sapiens	THBS3	thrombospondin 3	THBS3 is a gene that encodes a protein belonging to the thrombospondin family. This family of proteins are glycoproteins that play a role in cell-to-cell and cell-to-matrix interactions. The THBS3 protein forms a pentameric molecule that is linked by a single disulfide bond. This gene shares a promoter with metaxin 1 and can produce both coding and non-coding transcript variants through alternate…	Research on THBS3 has suggested its involvement in various diseases, including cancer, cardiovascular diseases, and neurological disorders. In cancer, THBS3 has been shown to promote tumor growth and metastasis, making it a potential target for cancer therapy. In cardiovascular diseases, THBS3 has been linked to atherosclerosis and vascular remodeling, and its inhibition has been shown to reduce …	GO:0060346 bone trabecula formation;GO:0061430 bone trabecula morphogenesis;GO:0043931 ossification involved in bone maturation		Predicted secreted proteins; Predicted intracellular proteins	Vesicles (Approved)		(M3008)NABA ECM GLYCOPROTEINS; (M5884)NABA CORE MATRISOME; (M5889)NABA MATRISOME	(M5915)HALLMARK APICAL JUNCTION	0.0	0.0	0.0	1.0	0.0	0.0	0.0	0.0	0.0	0.0	0.0	0.0	0.0	1.0	0.0	0.0	0.0	0.0	0.0	1.0
C3orf62	375341	symbol	H. sapiens	375341	H. sapiens	C3orf62	chromosome 3 open reading frame 62	The human gene C3orf62, also known as chromosome 3 open reading frame 62, is a protein-coding gene located on chromosome 3. The function of the protein encoded by this gene is currently unknown. However, it has been suggested that C3orf62 may play a role in the development of certain cancers, as it is frequently overexpressed in cancerous tissues. Further research is needed to fully understand th…	Unfortunately, there is currently limited information available on the disease implications and targeted drug discovery efforts for C3orf62. As mentioned earlier, the function of the protein encoded by this gene is not well understood, and its potential role in disease development is still being investigated. However, some studies have suggested that C3orf62 may be involved in the development of …	GO:0007283 spermatogenesis;GO:0048232 male gamete generation;GO:0007276 gamete generation		Predicted intracellular proteins	Nuclear speckles (Approved)				0.0	0.0	0.0	0.0	0.0	0.0	0.0	0.0	0.0	0.0	0.0	0.0	0.0	0.0	0.0	0.0	0.0	0.0	0.0	0.0
LOC100507424	55846	Gene_ID	H. sapiens	55846	H. sapiens	ITFG2	integrin alpha FG-GAP repeat containing 2	The human gene ITFG2, also known as integrin alpha FG-GAP repeat containing 2, is involved in various cellular responses such as amino acid and glucose starvation, as well as negative regulation of TORC1 signaling. It is located in the lysosomal membrane and is part of the KICSTOR complex. This information is provided by the Alliance of Genome Resources as of April 2022.	There is limited information available on the disease implications of ITFG2. However, recent studies have suggested that dysregulation of the KICSTOR complex, which includes ITFG2, may be involved in the development of certain types of cancer, including breast and lung cancer. Targeted drug discovery efforts for ITFG2 are currently limited, but there is potential for the development of drugs that…	GO:0002314 germinal center B cell differentiation;GO:0002313 mature B cell differentiation involved in immune response;GO:0002335 mature B cell differentiation		Predicted intracellular proteins	Vesicles (Supported); Additional: Golgi apparatus				0.0	0.0	0.0	0.0	0.0	0.0	0.0	0.0	0.0	0.0	0.0	0.0	0.0	0.0	0.0	0.0	0.0	0.0	0.0	0.0
CRTC1	23373	symbol	H. sapiens	23373	H. sapiens	CRTC1	CREB regulated transcription coactivator 1	CRTC1, also known as CREB regulated transcription coactivator 1, is a gene that plays a role in regulating gene expression. It enables the binding activity of cAMP response element binding protein and is involved in positive regulation of transcription by RNA polymerase II. CRTC1 is located in the cytosol, nuclear body, and plasma membrane.	CRTC1 has been implicated in several diseases, including cancer, obesity, and diabetes. In cancer, CRTC1 has been shown to promote tumor growth and metastasis in various types of cancer, including breast, lung, and prostate cancer. In obesity and diabetes, CRTC1 has been found to play a role in regulating glucose and lipid metabolism. Targeted drug discovery efforts have focused on developing inh…	GO:1902631 negative regulation of membrane hyperpolarization;GO:1902630 regulation of membrane hyperpolarization;GO:0032793 positive regulation of CREB transcription factor activity		Disease related genes; Cancer-related genes:Mutational cancer driver genes; Predicted intracellular proteins; Human disease related genes:Cancers:Head and neck cancers	Nuclear bodies;Nucleoplasm (Supported); Additional: Cytosol;Plasma membrane		(M167)PID AP1 PATHWAY		0.0	0.0	0.0	0.0	0.0	0.0	0.0	0.0	0.0	0.0	0.0	0.0	0.0	0.0	0.0	1.0	0.0	0.0	0.0	0.0
PI4KAP2	375133	symbol	H. sapiens	375133	H. sapiens	PI4KAP2	phosphatidylinositol 4-kinase alpha pseudogene 2			GO:0046854 phosphatidylinositol phosphate biosynthetic process;GO:0006661 phosphatidylinositol biosynthetic process;GO:0046488 phosphatidylinositol metabolic process							0.0	0.0	0.0	0.0	0.0	0.0	0.0	0.0	0.0	0.0	0.0	0.0	0.0	0.0	0.0	0.0	0.0	0.0	0.0	0.0
ACACB	32	symbol	H. sapiens	32	H. sapiens	ACACB	acetyl-CoA carboxylase beta	ACACB is a human gene that encodes for the enzyme acetyl-CoA carboxylase beta (ACC-beta). This enzyme is involved in the process of fatty acid synthesis by catalyzing the carboxylation of acetyl-CoA to malonyl-CoA, which is a rate-limiting step in this process. ACC-beta is also thought to play a role in regulating fatty acid oxidation by inhibiting the uptake and oxidation of fatty acids by mitoc…	ACACB has been implicated in several diseases related to lipid metabolism, including obesity, type 2 diabetes, and cardiovascular disease. Inhibition of ACC-beta has been explored as a potential therapeutic strategy for these conditions. Several small molecule inhibitors of ACC-beta have been developed and tested in preclinical and clinical studies, including ND-630, GS-0976, and PF-05221304. The…	GO:0046722 lactic acid secretion;GO:0090459 intracellular aspartate homeostasis;GO:2001295 malonyl-CoA biosynthetic process		ENZYME proteins:Ligase; Enzymes; Predicted intracellular proteins		Biotin; Adenine; Soraphen A; 2-[4-(2,4-Dichlorophenoxy)Phenoxy]Propanoic Acid; Haloxyfop-P			0.0	0.0	0.0	0.0	0.0	0.0	0.0	0.0	0.0	1.0	1.0	0.0	0.0	0.0	0.0	1.0	0.0	0.0	0.0	0.0
CCM2	83605	symbol	H. sapiens	83605	H. sapiens	CCM2	CCM2 scaffold protein	CCM2 is a gene that encodes a scaffold protein involved in the p38 MAPK signaling pathway. The protein interacts with SMURF1 to promote RhoA degradation, which is necessary for normal cytoskeletal structure, cell-cell interactions, and lumen formation in endothelial cells. Mutations in CCM2 have been linked to cerebral cavernous malformations, a condition characterized by abnormal blood vessels i…	Cerebral cavernous malformations (CCMs) are a group of vascular disorders characterized by the presence of abnormally enlarged and leaky blood vessels in the brain. Mutations in CCM2 have been identified as a cause of familial forms of CCMs. Targeted drug discovery efforts have focused on identifying small molecules that can modulate the p38 MAPK signaling pathway and restore normal endothelial c…	GO:0048845 venous blood vessel morphogenesis;GO:0060837 blood vessel endothelial cell differentiation;GO:0003159 morphogenesis of an endothelium		Disease related genes; Human disease related genes:Congenital malformations:Congenital malformations of the nervous system; Predicted intracellular proteins	Mitochondria (Enhanced)		(M20)PID P38 MKK3 6PATHWAY; (M76)PID P38 ALPHA BETA PATHWAY		0.0	0.0	0.0	0.0	0.0	0.0	1.0	0.0	0.0	0.0	0.0	0.0	0.0	0.0	0.0	0.0	0.0	0.0	0.0	0.0
ZBTB48	3104	symbol	H. sapiens	3104	H. sapiens	ZBTB48	zinc finger and BTB domain containing 48	ZBTB48 is a human gene located in the telomeric region of the chromosome. It encodes a protein that has the ability to bind to double-stranded telomeric DNA, identical proteins, and transcription cis-regulatory regions. The gene is involved in positive regulation of transcription, DNA-templated, and telomere maintenance via telomere lengthening. This suggests that ZBTB48 may play a role in mainta…	There is limited information available on the disease implications of ZBTB48. However, some studies have suggested that mutations in this gene may be associated with certain types of cancer, including breast cancer and glioblastoma. Targeted drug discovery efforts for ZBTB48 are also limited, as the function of the protein it encodes is not fully understood. However, some studies have suggested t…	GO:0010833 telomere maintenance via telomere lengthening;GO:0000723 telomere maintenance;GO:0032200 telomere organization		Transcription factors:Zinc-coordinating DNA-binding domains; Predicted intracellular proteins	Nucleoplasm (Supported); Additional: Cytosol				0.0	0.0	0.0	0.0	0.0	0.0	0.0	0.0	0.0	0.0	0.0	0.0	0.0	0.0	0.0	0.0	0.0	0.0	0.0	0.0
LRRC39	127495	symbol	H. sapiens	127495	H. sapiens	LRRC39	leucine rich repeat containing 39	The LRRC39 gene is predicted to have protein serine/threonine phosphatase activity and be involved in signal transduction. It is also predicted to be located in the M band and active in the cytoplasm and intracellular membrane-bounded organelles.	There is limited information available on the disease implications of LRRC39 gene mutations. However, recent studies have suggested that mutations in this gene may be associated with certain types of cancer, including breast and lung cancer. Targeted drug discovery efforts for LRRC39 are still in the early stages, but there is potential for the development of drugs that target the protein phospha…	GO:0035556 intracellular signal transduction;GO:0007165 signal transduction;GO:0023052 signaling		Predicted intracellular proteins					0.0	0.0	0.0	0.0	0.0	0.0	0.0	0.0	0.0	0.0	0.0	0.0	0.0	0.0	0.0	0.0	0.0	0.0	0.0	0.0
ERCC5	2073	symbol	H. sapiens	2073	H. sapiens	ERCC5	ERCC excision repair 5, endonuclease	The ERCC5 gene encodes a DNA endonuclease that plays a crucial role in repairing DNA damage caused by UV radiation. This protein is also involved in other cellular processes, such as transcription and DNA repair. Mutations in this gene can lead to xeroderma pigmentosum complementation group G (XP-G), a skin disorder characterized by sensitivity to UV light and an increased risk of skin cancer. So…	ERCC5 mutations have been linked to several diseases, including xeroderma pigmentosum complementation group G (XP-G), Cockayne syndrome, and Fanconi anemia. There are currently no targeted drugs available for ERCC5-related diseases, but research is ongoing to identify potential therapeutic targets. One approach is to develop drugs that can enhance the activity of the remaining functional ERCC5 pr…	GO:0006283 transcription-coupled nucleotide-excision repair;GO:0006285 base-excision repair, AP site formation;GO:0010225 response to UV-C		Predicted intracellular proteins; Human disease related genes:Nervous system diseases:Neurodegenerative diseases; Human disease related genes:Congenital malformations:Congenital malformations of skin; Human disease related genes:Congenital malformations:Other congenital malformations; Disease related genes; Cancer-related genes:Candidate cancer biomarkers	Nucleoplasm (Supported)			(M5898)HALLMARK DNA REPAIR; (M5939)HALLMARK P53 PATHWAY	0.0	0.0	0.0	0.0	0.0	0.0	0.0	0.0	0.0	0.0	0.0	0.0	0.0	0.0	0.0	0.0	0.0	0.0	0.0	0.0
ATAD3B	83858	symbol	H. sapiens	83858	H. sapiens	ATAD3B	ATPase family AAA domain containing 3B	ATAD3B is a gene that encodes a protein found in the inner membrane of mitochondria. It can bind to a similar protein, ATAD3A, which interacts with matrix nucleoid complexes. The encoded protein negatively regulates this interaction. ATAD3B is expressed mainly in pluripotent embryonic stem cells and some cancer cells. Two different isoforms of the protein have been identified.	Research on ATAD3B and its potential disease implications is still in its early stages. However, some studies have suggested that mutations in the gene may be associated with certain types of cancer, including breast and ovarian cancer. Additionally, ATAD3B has been implicated in mitochondrial dysfunction, which is a hallmark of many neurodegenerative diseases such as Alzheimer's and Parkinson's …	GO:0007005 mitochondrion organization;GO:0006996 organelle organization;GO:0016043 cellular component organization		Predicted intracellular proteins	Mitochondria (Supported); Additional: Acrosome				0.0	0.0	0.0	0.0	0.0	0.0	0.0	0.0	0.0	0.0	0.0	0.0	0.0	0.0	0.0	0.0	0.0	0.0	0.0	0.0
SPATA41	388182	symbol	H. sapiens	388182	H. sapiens	SPATA41	spermatogenesis associated 41										0.0	0.0	0.0	0.0	0.0	0.0	0.0	0.0	0.0	0.0	0.0	0.0	0.0	0.0	0.0	0.0	0.0	0.0	0.0	0.0
HSPG2	3339	symbol	H. sapiens	3339	H. sapiens	HSPG2	heparan sulfate proteoglycan 2	HSPG2, also known as perlecan, is a gene that encodes a large multidomain proteoglycan. The protein binds to and cross-links many extracellular matrix components and cell-surface molecules, including laminin, prolargin, collagen type IV, FGFBP1, FBLN2, FGF7, and transthyretin. It plays essential roles in multiple biological activities, including maintaining the endothelial barrier function, inhib…	Mutations in the HSPG2 gene have been associated with several diseases, including Schwartz-Jampel syndrome type 1, Silverman-Handmaker type of dyssegmental dysplasia, and tardive dyskinesia. Targeted drug discovery efforts for HSPG2 have focused on developing therapies for diseases such as cancer, cardiovascular disease, and kidney disease. One example is the development of a monoclonal antibody …	GO:1905907 negative regulation of amyloid fibril formation;GO:1905906 regulation of amyloid fibril formation;GO:0007566 embryo implantation		Human disease related genes:Musculoskeletal diseases:Muscular diseases; Predicted intracellular proteins; Predicted secreted proteins; Human disease related genes:Congenital malformations:Congenital malformations of the musculoskeletal system; Disease related genes		Palifermin	(M5882)NABA PROTEOGLYCANS; (M5887)NABA BASEMENT MEMBRANES; (M5884)NABA CORE MATRISOME		1.0	0.0	0.0	1.0	0.0	0.0	0.0	0.0	0.0	0.0	0.0	0.0	0.0	0.0	0.0	0.0	0.0	0.0	0.0	1.0
ADGRA3	166647	symbol	H. sapiens	166647	H. sapiens	ADGRA3	adhesion G protein-coupled receptor A3	ADGRA3 is a gene that belongs to the G protein-coupled receptor superfamily. It is a membrane protein that may be involved in tumor angiogenesis by interacting with the human homolog of the Drosophila disc large tumor suppressor gene. The gene is located on chromosome 4, in a region that is believed to be associated with bipolar disorder and schizophrenia.	There is limited information available on the disease implications of ADGRA3. However, the gene's location on chromosome 4, which is associated with bipolar disorder and schizophrenia, suggests a potential role in these psychiatric disorders. There are currently no targeted drug discovery efforts specifically for ADGRA3. However, as a G protein-coupled receptor, it is a potential target for drug …	GO:0007186 G protein-coupled receptor signaling pathway;GO:0007166 cell surface receptor signaling pathway;GO:0007165 signal transduction		G-protein coupled receptors:Family 2 (B) receptors; G-protein coupled receptors:GPCRs excl olfactory receptors; Predicted intracellular proteins					0.0	0.0	0.0	0.0	0.0	0.0	0.0	0.0	0.0	0.0	0.0	0.0	0.0	0.0	0.0	0.0	0.0	0.0	0.0	0.0
CRIPAK						None	None	None	None	None	None	None	None	None	None	None	nan	nan	nan	nan	nan	nan	nan	nan	nan	nan	nan	nan	nan	nan	nan	nan	nan	nan	nan	nan
1-Sep						None	None	None	None	None	None	None	None	None	None	None	nan	nan	nan	nan	nan	nan	nan	nan	nan	nan	nan	nan	nan	nan	nan	nan	nan	nan	nan	nan
ANKRD10	55608	symbol	H. sapiens	55608	H. sapiens	ANKRD10	ankyrin repeat domain 10	ANKRD10 is a human gene that encodes for a protein called ankyrin repeat domain 10. This protein contains multiple ankyrin repeats, which are structural motifs that are involved in protein-protein interactions. ANKRD10 is expressed in various tissues, including the brain, heart, and skeletal muscle. Studies have suggested that ANKRD10 may play a role in regulating gene expression and cell prolife…	There is limited information available on targeted drug discovery efforts for ANKRD10, as its exact function and role in disease development are still being investigated. However, mutations in the ANKRD10 gene have been associated with certain types of cancer, including breast and ovarian cancer. Therefore, ANKRD10 may be a potential target for cancer therapy. Currently, there are no drugs on the…	GO:0045036 protein targeting to chloroplast;GO:0072596 establishment of protein localization to chloroplast;GO:0072598 protein localization to chloroplast		Predicted intracellular proteins	Nucleoplasm (Supported)				0.0	0.0	0.0	0.0	0.0	0.0	0.0	0.0	0.0	0.0	0.0	0.0	0.0	0.0	0.0	0.0	0.0	0.0	0.0	0.0
ZNF16	7564	symbol	H. sapiens	7564	H. sapiens	ZNF16	zinc finger protein 16	ZNF16 is a human gene that encodes for a protein containing multiple zinc finger motifs. This protein is involved in the differentiation of erythroid and megakaryocytic cells. The gene is located on chromosome 8 and is part of a cluster of related genes that also encode for zinc finger proteins. Alternative splicing of the gene results in the production of multiple transcript variants.	There is limited information available on the disease implications of ZNF16. However, some studies have suggested that alterations in the expression of this gene may be associated with certain types of cancer, including leukemia and breast cancer. Targeted drug discovery efforts for ZNF16 are also limited, as the function of this gene is not well understood. Currently, there are no drugs on the m…	GO:0072706 response to sodium dodecyl sulfate;GO:0072707 cellular response to sodium dodecyl sulfate;GO:0045654 positive regulation of megakaryocyte differentiation		Transcription factors:Zinc-coordinating DNA-binding domains; Predicted intracellular proteins	Nucleoli (Supported); Additional: Nucleoplasm				0.0	0.0	0.0	0.0	0.0	0.0	0.0	0.0	0.0	0.0	0.0	0.0	0.0	0.0	0.0	0.0	0.0	0.0	0.0	0.0
GOLGA2P5	55592	symbol	H. sapiens	55592	H. sapiens	GOLGA2P5	GOLGA2 pseudogene 5										0.0	0.0	0.0	0.0	0.0	0.0	0.0	0.0	0.0	0.0	0.0	0.0	0.0	0.0	0.0	0.0	0.0	0.0	0.0	0.0
HLA-A	3105	symbol	H. sapiens	3105	H. sapiens	HLA-A	major histocompatibility complex, class I, A	HLA-A is a gene that belongs to the major histocompatibility complex class I heavy chain paralogues. It encodes a protein that plays a central role in the immune system by presenting peptides derived from the endoplasmic reticulum lumen to cytotoxic T cells. The protein is a heterodimer consisting of a heavy chain and a light chain, and is expressed in nearly all cells. Polymorphisms within the g…	HLA-A has been implicated in a variety of diseases, including autoimmune disorders, infectious diseases, and cancer. In autoimmune diseases such as type 1 diabetes and rheumatoid arthritis, certain HLA-A alleles have been associated with increased risk. In infectious diseases, HLA-A polymorphisms can affect the immune response to the pathogen, and certain alleles have been linked to increased sus…	GO:0002485 antigen processing and presentation of endogenous peptide antigen via MHC class I via ER pathway, TAP-dependent;GO:2000567 regulation of memory T cell activation;GO:2000568 positive regulation of memory T cell activation		Human disease related genes:Skin diseases:Skin and soft tissue diseases; Human disease related genes:Respiratory diseases:Tracheobronchial diseases; Predicted intracellular proteins; Transporters; Potential drug targets; Disease related genes; Cancer-related genes:Mutated cancer genes; Cancer-related genes:Mutational cancer driver genes	Plasma membrane (Supported); Additional: Golgi apparatus	3-Indolebutyric Acid; Nelipepimut-S; Coccidioides immitis spherule	(M88)PID CD8 TCR PATHWAY; (M54)PID IL12 2PATHWAY; (M272)PID CD8 TCR DOWNSTREAM PATHWAY	(M5913)HALLMARK INTERFERON GAMMA RESPONSE; (M5950)HALLMARK ALLOGRAFT REJECTION	1.0	1.0	0.0	0.0	0.0	0.0	0.0	0.0	0.0	0.0	0.0	0.0	0.0	0.0	0.0	0.0	0.0	0.0	1.0	0.0
PRDM15	63977	symbol	H. sapiens	63977	H. sapiens	PRDM15	PR/SET domain 15	PRDM15, also known as PR/SET domain 15, is a human gene that is predicted to have several functions related to transcriptional regulation and chromatin binding. It is believed to enable DNA-binding transcription activator activity, RNA polymerase II-specific, as well as RNA polymerase II cis-regulatory region sequence-specific DNA binding activity and promoter-specific chromatin binding activity.…	There is limited information available on the disease implications of PRDM15. However, recent studies have suggested that it may play a role in the development of certain cancers, including breast cancer and glioblastoma. Targeted drug discovery efforts for PRDM15 are still in the early stages, but there is potential for the development of drugs that target its transcriptional regulation and chro…	GO:2000035 regulation of stem cell division;GO:0090263 positive regulation of canonical Wnt signaling pathway;GO:0030177 positive regulation of Wnt signaling pathway		Transcription factors:Zinc-coordinating DNA-binding domains; Predicted intracellular proteins	Nuclear bodies (Supported); Additional: Nucleoplasm		(M285)PID HNF3A PATHWAY; (M200)PID ERA GENOMIC PATHWAY		0.0	0.0	0.0	0.0	0.0	0.0	0.0	0.0	0.0	0.0	0.0	0.0	0.0	0.0	0.0	0.0	0.0	0.0	0.0	0.0
MIB2	142678	symbol	H. sapiens	142678	H. sapiens	MIB2	MIB E3 ubiquitin protein ligase 2	MIB2 is a human gene that encodes for an E3 ubiquitin protein ligase. This protein is responsible for mediating the ubiquitination of proteins in the Notch signaling pathway, which is involved in cell differentiation and development. Additionally, MIB2 may act as a suppressor of melanoma invasion.	There is limited information available on the disease implications of MIB2. However, studies have suggested that mutations in MIB2 may be associated with developmental disorders such as intellectual disability and autism spectrum disorder. Targeted drug discovery efforts for MIB2 are also limited, but there is potential for the development of drugs that modulate the Notch signaling pathway by tar…	GO:0010803 regulation of tumor necrosis factor-mediated signaling pathway;GO:0007219 Notch signaling pathway;GO:0001959 regulation of cytokine-mediated signaling pathway		Enzymes; Predicted intracellular proteins; ENZYME proteins:Transferases					0.0	1.0	0.0	0.0	0.0	0.0	0.0	0.0	0.0	0.0	0.0	0.0	0.0	0.0	0.0	0.0	0.0	0.0	0.0	0.0
NRG4	145957	symbol	H. sapiens	145957	H. sapiens	NRG4	neuregulin 4	NRG4, also known as neuregulin 4, is a gene that encodes for a protein that activates type-1 growth factor receptors, such as EGFR, to initiate cell-to-cell signaling through tyrosine phosphorylation. This gene is involved in various biological processes, including the development of the nervous system, muscle growth and differentiation, and the regulation of metabolism. Dysregulation of NRG4 has…	NRG4 has been implicated in various diseases, including cancer, obesity, and diabetes. In cancer, NRG4 has been shown to promote tumor growth and metastasis in breast, lung, and pancreatic cancers. In obesity, NRG4 has been found to play a role in regulating adipose tissue metabolism and insulin sensitivity. In diabetes, NRG4 has been shown to improve glucose tolerance and insulin sensitivity. Ta…	GO:0038138 ERBB4-ERBB4 signaling pathway;GO:0038130 ERBB4 signaling pathway;GO:0038127 ERBB signaling pathway		Predicted secreted proteins			(M201)PID ERBB NETWORK PATHWAY; (M13)PID ERBB4 PATHWAY; (M5883)NABA SECRETED FACTORS		0.0	0.0	1.0	0.0	0.0	0.0	0.0	0.0	0.0	0.0	0.0	0.0	0.0	0.0	0.0	0.0	0.0	0.0	0.0	0.0
IGFBP6	3489	symbol	H. sapiens	3489	H. sapiens	IGFBP6	insulin like growth factor binding protein 6	The human gene IGFBP6 encodes for a protein called insulin-like growth factor binding protein 6, which has the ability to bind to identical proteins and insulin-like growth factor II. It plays a role in cell migration and positively regulates the stress-activated MAPK cascade. IGFBP6 is also a part of the insulin-like growth factor binary complex and has been implicated in obesity. Additionally, …	There are currently no targeted drug discovery efforts specifically for IGFBP6, as it is not directly implicated in any specific disease. However, its role in cell migration and regulation of the MAPK cascade make it a potential target for cancer therapies. In terms of disease implications, IGFBP6 has been found to be a biomarker for breast cancer, in situ carcinoma, leiomyoma, and neovascular in…	GO:0032874 positive regulation of stress-activated MAPK cascade;GO:0070304 positive regulation of stress-activated protein kinase signaling cascade;GO:0043567 regulation of insulin-like growth factor receptor signaling pathway		Predicted secreted proteins; Predicted intracellular proteins			(M3008)NABA ECM GLYCOPROTEINS; (M5884)NABA CORE MATRISOME; (M5889)NABA MATRISOME	(M5902)HALLMARK APOPTOSIS	0.0	0.0	0.0	0.0	0.0	0.0	0.0	0.0	0.0	0.0	0.0	0.0	0.0	0.0	0.0	0.0	0.0	0.0	0.0	1.0
CCDC96	257236	gene_synonym	H. sapiens	257236	H. sapiens	CFAP184	cilia and flagella associated protein 184	CCDC96 is a human gene that is predicted to play a role in cilium assembly. It is also predicted to be active in the axoneme and ciliary basal body. The gene's function is not yet fully understood, but it is believed to be involved in the formation of cilia, which are hair-like structures that protrude from the surface of cells and are involved in various cellular processes. The gene's role in ci…	There is limited information available on the disease implications of CCDC96. However, mutations in genes involved in cilium assembly have been linked to a group of disorders known as ciliopathies, which can affect multiple organ systems and lead to a range of symptoms, including vision and hearing loss, kidney disease, and skeletal abnormalities. Targeted drug discovery efforts for ciliopathies …	GO:0060271 cilium assembly;GO:0044782 cilium organization;GO:0120031 plasma membrane bounded cell projection assembly		Predicted intracellular proteins					0.0	0.0	0.0	0.0	0.0	0.0	0.0	0.0	0.0	0.0	0.0	0.0	0.0	0.0	0.0	0.0	0.0	0.0	0.0	0.0
WNT6	7475	symbol	H. sapiens	7475	H. sapiens	WNT6	Wnt family member 6	WNT6 is a member of the WNT gene family, which encodes secreted signaling proteins that play a role in oncogenesis and developmental processes. This gene is overexpressed in cervical cancer cell lines and is strongly coexpressed with another family member, WNT10A, in colorectal cancer cell lines. The overexpression of WNT6 may play a key role in carcinogenesis. The protein encoded by this gene is…	There is limited information available on the disease implications of WNT6, but studies have suggested that it may play a role in the development and progression of various cancers, including cervical and colorectal cancer. Targeted drug discovery efforts for WNT6 are still in the early stages, but there is potential for the development of drugs that target the WNT signaling pathway, which is dys…	GO:0060684 epithelial-mesenchymal cell signaling;GO:0070172 positive regulation of tooth mineralization;GO:0061303 cornea development in camera-type eye		Predicted secreted proteins			(M5493)WNT SIGNALING; (M5883)NABA SECRETED FACTORS; (M5885)NABA MATRISOME ASSOCIATED	(M5895)HALLMARK WNT BETA CATENIN SIGNALING	0.0	0.0	1.0	0.0	0.0	0.0	1.0	0.0	0.0	0.0	0.0	0.0	0.0	0.0	0.0	0.0	0.0	0.0	0.0	0.0
MTSS1L	92154	gene_synonym	H. sapiens	92154	H. sapiens	MTSS2	MTSS I-BAR domain containing 2	MTSS2 is a human gene that encodes a protein containing an I-BAR domain. This protein is involved in activating GTPase activity and responding to platelet-derived growth factor stimulus. It also has GTPase activator activity and small GTPase binding activity. MTSS2 is located in the ruffle membrane.	MTSS2 has been implicated in various diseases, including cancer, neurological disorders, and cardiovascular diseases. In cancer, MTSS2 has been shown to play a role in tumor invasion and metastasis, making it a potential target for cancer therapy. In neurological disorders, MTSS2 has been linked to Alzheimer's disease and schizophrenia, suggesting its involvement in neuronal function and synaptic…	GO:0036120 cellular response to platelet-derived growth factor stimulus;GO:0036119 response to platelet-derived growth factor;GO:0090630 activation of GTPase activity		Predicted intracellular proteins	Focal adhesion sites (Supported)				0.0	0.0	0.0	0.0	0.0	0.0	0.0	0.0	0.0	0.0	0.0	0.0	0.0	0.0	0.0	0.0	0.0	0.0	0.0	0.0
ASNS	440	symbol	H. sapiens	440	H. sapiens	ASNS	asparagine synthetase (glutamine-hydrolyzing)	The ASNS gene encodes a protein that plays a role in the production of asparagine. Mutations in this gene have been shown to affect the cell cycle in hamsters. Different versions of the gene have been identified through alternative splicing.	Mutations in the ASNS gene have been associated with several diseases, including acute lymphoblastic leukemia (ALL) and hepatocellular carcinoma (HCC). In ALL, ASNS mutations have been linked to resistance to asparaginase, a drug used in chemotherapy. Targeted drug discovery efforts have focused on developing inhibitors of ASNS to potentially treat these diseases. One example is the drug L-aspara…	GO:0070981 L-asparagine biosynthetic process;GO:0006529 asparagine biosynthetic process;GO:0070982 L-asparagine metabolic process		Human disease related genes:Congenital disorders of metabolism:Congenital disorders of amino acid metabolism; Predicted intracellular proteins; Potential drug targets; Disease related genes; ENZYME proteins:Ligase; Enzymes	Cytosol (Supported)	Aspartic acid; Glutamic acid; ATP; Asparagine		(M5922)HALLMARK UNFOLDED PROTEIN RESPONSE; (M5941)HALLMARK UV RESPONSE UP; (M5924)HALLMARK MTORC1 SIGNALING	0.0	0.0	0.0	0.0	0.0	0.0	0.0	0.0	0.0	0.0	1.0	0.0	0.0	0.0	0.0	0.0	0.0	0.0	0.0	0.0
CDC25C	995	symbol	H. sapiens	995	H. sapiens	CDC25C	cell division cycle 25C	CDC25C is a gene that encodes a protein that is involved in regulating cell division. The protein is responsible for triggering entry into mitosis by dephosphorylating cyclin B-bound CDC2. Additionally, it suppresses p53-induced growth arrest. The gene has multiple alternatively spliced transcript variants.	CDC25C has been implicated in various types of cancer, including breast, lung, and colorectal cancer. Overexpression of CDC25C has been observed in these cancers, leading to increased cell proliferation and tumor growth. Therefore, targeting CDC25C has been explored as a potential therapeutic strategy for cancer treatment. Several small molecule inhibitors of CDC25C have been developed, including…	GO:0110032 positive regulation of G2/MI transition of meiotic cell cycle;GO:1901995 positive regulation of meiotic cell cycle phase transition;GO:0110030 regulation of G2/MI transition of meiotic cell cycle		ENZYME proteins:Hydrolases; Enzymes; Predicted intracellular proteins; Cancer-related genes:Candidate cancer biomarkers	Nuclear speckles (Supported)		(M84)PID ATM PATHWAY; (M46)PID ATR PATHWAY; (M129)PID PLK1 PATHWAY		0.0	1.0	0.0	0.0	0.0	0.0	0.0	0.0	0.0	0.0	0.0	0.0	0.0	0.0	0.0	0.0	0.0	0.0	0.0	0.0
CKMT2-AS1	100131067	symbol	H. sapiens	100131067	H. sapiens	CKMT2-AS1	CKMT2 antisense RNA 1										0.0	0.0	0.0	0.0	0.0	0.0	0.0	0.0	0.0	0.0	0.0	0.0	0.0	0.0	0.0	0.0	0.0	0.0	0.0	0.0
HKR1	284459	gene_synonym	H. sapiens	284459	H. sapiens	ZNF875	zinc finger protein 875	ZNF875 is a human gene that encodes for a zinc finger protein 875. This protein is predicted to have DNA-binding transcription repressor activity, specifically for RNA polymerase II and regulatory region sequence-specific DNA binding activity. It is also predicted to be involved in negative regulation of transcription by RNA polymerase II and located in the nucleus.	There is currently limited information available on the disease implications of ZNF875. However, there have been some targeted drug discovery efforts focused on zinc finger proteins, including ZNF875, as potential therapeutic targets for cancer and other diseases. One example is the development of small molecule inhibitors that target the DNA-binding domain of zinc finger proteins, which could po…	GO:0006357 regulation of transcription by RNA polymerase II;GO:0006355 regulation of DNA-templated transcription;GO:2001141 regulation of RNA biosynthetic process		Transcription factors:Zinc-coordinating DNA-binding domains; Predicted intracellular proteins	Mitochondria;Nucleoplasm (Approved)				0.0	0.0	0.0	0.0	0.0	0.0	0.0	0.0	0.0	0.0	0.0	0.0	0.0	0.0	0.0	0.0	0.0	0.0	0.0	0.0
PLXND1	23129	symbol	H. sapiens	23129	H. sapiens	PLXND1	plexin D1	PLXND1, also known as plexin D1, is a human gene that encodes a protein involved in various biological processes, including endothelial cell migration, nervous system development, and regulation of angiogenesis. The protein is predicted to act upstream or within several processes, such as circulatory system development, dichotomous subdivision of terminal units involved in salivary gland branchin…	PLXND1 has been implicated in various diseases, including cancer, cardiovascular disease, and neurological disorders. In cancer, PLXND1 has been shown to promote tumor growth and metastasis by regulating angiogenesis and tumor cell migration. Targeting PLXND1 has been proposed as a potential therapeutic strategy for cancer treatment. In cardiovascular disease, PLXND1 has been linked to atheroscle…	GO:0008039 synaptic target recognition;GO:0060666 dichotomous subdivision of terminal units involved in salivary gland branching;GO:0060600 dichotomous subdivision of an epithelial terminal unit		Predicted intracellular proteins			(M5880)NABA ECM AFFILIATED; (M5885)NABA MATRISOME ASSOCIATED; (M5889)NABA MATRISOME		0.0	1.0	1.0	0.0	0.0	1.0	1.0	0.0	0.0	0.0	0.0	0.0	0.0	0.0	0.0	0.0	0.0	0.0	0.0	0.0
CEBPA-AS1	80054	gene_synonym	H. sapiens	80054	H. sapiens	CEBPA-DT	CEBPA divergent transcript										0.0	0.0	0.0	0.0	0.0	0.0	0.0	0.0	0.0	0.0	0.0	0.0	0.0	0.0	0.0	0.0	0.0	0.0	0.0	0.0
RNF113A	7737	symbol	H. sapiens	7737	H. sapiens	RNF113A	ring finger protein 113A	RNF113A is a human gene that encodes a protein containing two types of zinc finger domains: C3H1-type and C3HC4 Ring-type. The Ring-type zinc finger domain is found in various tumor suppressors, DNA repair genes, and cytokine receptor-associated molecules, and is believed to play a role in mediating protein-protein interactions. RNF113A is an intronless gene, meaning it lacks introns, which are n…	There is limited information available on the disease implications of RNF113A. However, some studies have suggested that it may play a role in cancer development and progression. For example, one study found that RNF113A expression was significantly higher in breast cancer tissues compared to normal breast tissues. Additionally, RNF113A has been identified as a potential therapeutic target for th…	GO:0034247 snoRNA splicing;GO:0070100 negative regulation of chemokine-mediated signaling pathway;GO:0070099 regulation of chemokine-mediated signaling pathway		Human disease related genes:Skin diseases:Skin and soft tissue diseases; Predicted intracellular proteins; ENZYME proteins:Transferases; Potential drug targets; Disease related genes; Enzymes	Nucleoplasm (Supported)				0.0	0.0	0.0	0.0	0.0	0.0	0.0	0.0	0.0	0.0	0.0	0.0	0.0	0.0	0.0	0.0	0.0	0.0	0.0	0.0
TUG1	55000	symbol	H. sapiens	55000	H. sapiens	TUG1	taurine up-regulated 1	TUG1, also known as taurine up-regulated 1, is a human gene that is predicted to play a role in the development and regulation of photoreceptor cells and gene expression. It is believed to be active in the nucleus of cells. TUG1 has also been identified as a biomarker for Huntington's disease, a genetic disorder that affects the brain and causes progressive neurological symptoms.	There is limited information available on the disease implications of TUG1, but it has been identified as a potential biomarker for Huntington's disease. This genetic disorder is caused by a mutation in the huntingtin gene, which leads to the progressive degeneration of neurons in the brain. TUG1 may be involved in the regulation of gene expression in the brain, and its dysregulation could contri…								0.0	0.0	0.0	0.0	0.0	0.0	0.0	0.0	0.0	0.0	0.0	0.0	0.0	0.0	0.0	0.0	0.0	0.0	0.0	0.0
CHKB	1120	symbol	H. sapiens	1120	H. sapiens	CHKB	choline kinase beta	CHKB is a human gene that encodes for choline kinase beta, an enzyme that catalyzes the phosphorylation of choline to phosphocholine. This is the first step in the biosynthesis of phosphatidylcholine in animal cells. CKs from mammalian sources have also been shown to have ethanolamine kinase activity, indicating that both activities are present on the same protein. The function of the choline kin…	CHKB has been implicated in several diseases, including cancer, Alzheimer's disease, and muscular dystrophy. In cancer, CHKB has been shown to be upregulated in several types of tumors, including breast, ovarian, and lung cancer, and its inhibition has been proposed as a potential therapeutic strategy. In Alzheimer's disease, CHKB has been found to be downregulated in the brains of patients, and …	GO:0006657 CDP-choline pathway;GO:0006646 phosphatidylethanolamine biosynthetic process;GO:0006656 phosphatidylcholine biosynthetic process	yes	Human disease related genes:Musculoskeletal diseases:Muscular diseases; Predicted intracellular proteins; ENZYME proteins:Transferases; Potential drug targets; Disease related genes; Enzymes	Cytosol (Approved)				0.0	0.0	0.0	0.0	0.0	0.0	1.0	0.0	0.0	0.0	0.0	0.0	0.0	0.0	0.0	0.0	1.0	0.0	0.0	0.0
SNRNP35	11066	symbol	H. sapiens	11066	H. sapiens	SNRNP35	small nuclear ribonucleoprotein U11/U12 subunit 35	SNRNP35 is a gene that encodes a protein that is similar to the U1-snRNP binding protein. The protein contains an RNA recognition motif in its N-terminal half and is rich in Arg/Asp and Arg/Glu dipeptides in its C-terminal half, which is a characteristic of various splicing factors. The protein is a component of the U11/U12 small nuclear ribonucleoproteins (snRNP) that form part of the U12-type s…	There is limited information available on the disease implications of SNRNP35. However, mutations in other genes encoding components of the U11/U12 snRNP have been associated with various diseases, including retinitis pigmentosa, amyotrophic lateral sclerosis, and spinal muscular atrophy. Therefore, it is possible that mutations in SNRNP35 could also contribute to the development of these or othe…	GO:0000377 RNA splicing, via transesterification reactions with bulged adenosine as nucleophile;GO:0000398 mRNA splicing, via spliceosome;GO:0000375 RNA splicing, via transesterification reactions		Predicted intracellular proteins	Nucleoli (Supported)				0.0	0.0	0.0	0.0	0.0	0.0	0.0	0.0	0.0	0.0	0.0	0.0	0.0	0.0	0.0	0.0	0.0	0.0	0.0	0.0
TPM2	7169	symbol	H. sapiens	7169	H. sapiens	TPM2	tropomyosin 2	TPM2 is a gene that encodes beta-tropomyosin, a protein that binds to actin filaments and is primarily expressed in slow, type 1 muscle fibers. Mutations in this gene can affect the expression of other sarcomeric tropomyosin proteins, leading to various conditions such as cap disease, nemaline myopathy, and distal arthrogryposis syndromes. Different isoforms of the protein are produced through al…	Mutations in the TPM2 gene have been associated with several muscle disorders, including cap disease, nemaline myopathy, and distal arthrogryposis syndromes. Cap disease is a rare congenital myopathy characterized by muscle weakness and wasting, while nemaline myopathy is a group of inherited muscle disorders that cause muscle weakness and respiratory problems. Distal arthrogryposis syndromes are…	GO:0043462 regulation of ATP-dependent activity;GO:0006936 muscle contraction;GO:0007015 actin filament organization		Human disease related genes:Musculoskeletal diseases:Muscular diseases; Predicted intracellular proteins; Human disease related genes:Congenital malformations:Other congenital malformations; Disease related genes; Cancer-related genes:Candidate cancer biomarkers				(M5909)HALLMARK MYOGENESIS; (M5930)HALLMARK EPITHELIAL MESENCHYMAL TRANSITION	0.0	0.0	0.0	1.0	0.0	0.0	0.0	0.0	0.0	0.0	0.0	0.0	1.0	0.0	0.0	0.0	0.0	0.0	0.0	0.0
ABL2	27	symbol	H. sapiens	27	H. sapiens	ABL2	ABL proto-oncogene 2, non-receptor tyrosine kinase	ABL2 is a gene that encodes a nonreceptor tyrosine protein kinase belonging to the Abelson family. It is similar to the c-abl oncogene 1 protein and plays a role in cytoskeletal rearrangements through its F-actin- and microtubule-binding sequences. ABL2 is expressed in both normal and tumor cells and is involved in translocation with the ets variant 6 gene in leukemia. The gene has multiple alter…	ABL2 has been implicated in several diseases, including chronic myeloid leukemia (CML), acute lymphoblastic leukemia (ALL), and non-small cell lung cancer (NSCLC). In CML, the BCR-ABL fusion protein, which is formed as a result of a translocation between chromosomes 9 and 22, leads to the constitutive activation of ABL2 and its downstream signaling pathways. Targeted drug discovery efforts have f…	GO:1903905 positive regulation of establishment of T cell polarity;GO:1903903 regulation of establishment of T cell polarity;GO:2000114 regulation of establishment of cell polarity	yes	Kinases:Tyr protein kinases; Predicted intracellular proteins; ENZYME proteins:Transferases; Cancer-related genes:Candidate cancer biomarkers; Enzymes; RAS pathway related proteins	Cytosol (Approved); Additional: Intermediate filaments	ATP; Dasatinib; XL228; K-00546; Fostamatinib			0.0	0.0	0.0	0.0	0.0	0.0	0.0	0.0	0.0	0.0	0.0	0.0	0.0	0.0	0.0	0.0	0.0	0.0	1.0	0.0
ASMTL	8623	symbol	H. sapiens	8623	H. sapiens	ASMTL	acetylserotonin O-methyltransferase like	ASMTL is a gene located in the pseudoautosomal region 1 (PAR1) of the X and Y chromosomes. It encodes a protein with an N-terminus similar to the multicopy associated filamentation (maf) protein of Bacillus subtilis and to orfE of Escherichia coli, and a C-terminus similar to N-acetylserotonin O-methyltransferase. Three transcript variants encoding different isoforms have been identified. The fun…	Mutations in the ASMTL gene have been associated with sleep disorders, including delayed sleep phase disorder (DSPD) and non-24-hour sleep-wake disorder (N24SWD). DSPD is a circadian rhythm disorder characterized by a delay in the timing of sleep onset and wake-up times, while N24SWD is a rare disorder in which the sleep-wake cycle is longer than 24 hours, leading to difficulty in maintaining a r…	GO:0032259 methylation;GO:0009117 nucleotide metabolic process;GO:0006753 nucleoside phosphate metabolic process		ENZYME proteins:Hydrolases; Enzymes; Predicted intracellular proteins	Cytosol (Enhanced)				0.0	0.0	0.0	0.0	0.0	0.0	0.0	0.0	0.0	0.0	0.0	0.0	0.0	0.0	0.0	0.0	0.0	0.0	0.0	0.0
ASPSCR1	79058	symbol	H. sapiens	79058	H. sapiens	ASPSCR1	ASPSCR1 tether for SLC2A4, UBX domain containing	ASPSCR1 is a human gene that encodes a protein containing a UBX domain and interacts with glucose transporter type 4 (GLUT4). This protein acts as a tether, sequestering GLUT4 in intracellular vesicles in muscle and fat cells in the absence of insulin, and redistributing it to the plasma membrane within minutes of insulin stimulation. The translocation of this gene with transcription factor TFE3 …	Mutations in the ASPSCR1 gene have been associated with alveolar soft part sarcoma (ASPS), a rare and aggressive cancer that typically affects adolescents and young adults. The ASPSCR1 gene is involved in a chromosomal translocation that results in the fusion of the ASPSCR1 gene with the transcription factor TFE3 gene, leading to the formation of a chimeric protein that drives the development of …	GO:0046324 regulation of D-glucose import;GO:0010827 regulation of D-glucose transmembrane transport;GO:0042593 glucose homeostasis		Disease related genes; Cancer-related genes; Human disease related genes:Cancers:Cancers of soft tissues and bone; Predicted intracellular proteins	Nucleoplasm (Supported); Additional: Plasma membrane;Vesicles				0.0	0.0	0.0	0.0	0.0	0.0	0.0	0.0	0.0	0.0	0.0	0.0	0.0	0.0	0.0	0.0	0.0	0.0	0.0	0.0
TCOF1	6949	symbol	H. sapiens	6949	H. sapiens	TCOF1	treacle ribosome biogenesis factor 1	The TCOF1 gene encodes a nucleolar protein that interacts with upstream binding factor (UBF) to regulate ribosomal DNA gene transcription. Mutations in this gene have been linked to Treacher Collins syndrome, a condition characterized by abnormal craniofacial development. The protein contains a LIS1 homology domain and has multiple transcript variants that encode different isoforms.	Treacher Collins syndrome (TCS) is a rare autosomal dominant disorder caused by mutations in the TCOF1 gene. TCS is characterized by craniofacial abnormalities, including underdeveloped cheekbones, small jaw and chin, and downward-slanting eyes. There is currently no cure for TCS, and treatment is focused on managing symptoms. However, targeted drug discovery efforts are underway to identify pote…	GO:0042790 nucleolar large rRNA transcription by RNA polymerase I;GO:0014029 neural crest formation;GO:0009303 rRNA transcription		Disease related genes; Predicted intracellular proteins; Human disease related genes:Other congenital disorders:Ribosomopathies	Nucleoli fibrillar center (Enhanced)			(M5928)HALLMARK MYC TARGETS V2	0.0	0.0	0.0	0.0	0.0	0.0	0.0	0.0	0.0	0.0	0.0	0.0	0.0	1.0	0.0	0.0	0.0	0.0	0.0	0.0
ABCB6	10058	symbol	H. sapiens	10058	H. sapiens	ABCB6	ATP binding cassette subfamily B member 6 (LAN blood group)	ABCB6 is a gene that belongs to the ATP-binding cassette (ABC) transporter superfamily, which is responsible for transporting various molecules across cell membranes. This gene is a member of the heavy metal importer subfamily and is involved in the transport of porphyrins. Mutations in this gene are responsible for the Langereis (Lan) blood group antigen and can cause familial pseudohyperkalemia…	There are currently no targeted drug discovery efforts for ABCB6, as it is primarily associated with rare genetic disorders and blood group antigens. However, research on the function of ABCB6 has led to a better understanding of porphyrin transport and metabolism, which has implications for the treatment of porphyria, a group of rare metabolic disorders. There are currently no drugs on the marke…	GO:0035351 heme transmembrane transport;GO:0098849 cellular detoxification of cadmium ion;GO:0140961 cellular detoxification of metal ion		Human disease related genes:Skin diseases:Skin and soft tissue diseases; Human disease related genes:Congenital malformations:Congenital malformations of eye; Transporters:Primary Active Transporters; Potential drug targets; Enzymes; Disease related genes; ENZYME proteins; Human disease related genes:Cardiovascular diseases:Hematologic diseases	Golgi apparatus (Supported); Additional: Cytosol;Mid piece;Mitochondria;Nucleoplasm;Plasma membrane;Principal piece			(M5937)HALLMARK GLYCOLYSIS; (M5945)HALLMARK HEME METABOLISM	0.0	0.0	0.0	0.0	0.0	0.0	0.0	0.0	0.0	0.0	0.0	0.0	0.0	0.0	0.0	0.0	0.0	0.0	0.0	0.0
SNRNP70	6625	symbol	H. sapiens	6625	H. sapiens	SNRNP70	small nuclear ribonucleoprotein U1 subunit 70	SNRNP70 is a human gene that encodes for the small nuclear ribonucleoprotein U1 subunit 70. This gene is involved in mRNA splicing and regulation of RNA splicing, and enables U1 snRNA binding activity. It is located in the nucleoplasm and is part of the U1 snRNP and spliceosomal complex. SNRNP70 has been implicated in mental health disorders and systemic lupus erythematosus, and is also a biomark…	SNRNP70 has been implicated in several diseases, including mental health disorders and systemic lupus erythematosus (SLE). In SLE, autoantibodies against SNRNP70 have been detected in patients, suggesting a potential role in disease pathogenesis. Additionally, SNRNP70 has been identified as a biomarker of Alzheimer's disease, with increased levels observed in the cerebrospinal fluid of patients. …	GO:0061083 regulation of protein refolding;GO:0061084 negative regulation of protein refolding;GO:1904715 negative regulation of chaperone-mediated autophagy		Predicted intracellular proteins	Nucleoplasm (Enhanced)				0.0	0.0	0.0	0.0	0.0	0.0	0.0	0.0	0.0	0.0	0.0	0.0	0.0	0.0	0.0	0.0	0.0	0.0	0.0	0.0
RBM10	8241	symbol	H. sapiens	8241	H. sapiens	RBM10	RNA binding motif protein 10	RBM10 is a gene that encodes a nuclear protein that contains an RNA-binding motif. This protein is involved in regulating alternative splicing and associates with hnRNP proteins. Mutations in this gene are responsible for TARP syndrome, an X-linked recessive disorder. Alternative splicing of this gene results in multiple transcript variants.	TARP syndrome is a rare genetic disorder caused by mutations in the RBM10 gene. It is characterized by intellectual disability, developmental delay, and other physical abnormalities such as facial dysmorphism, heart defects, and skeletal anomalies. There is currently no cure for TARP syndrome, and treatment is mainly supportive and symptomatic. However, research efforts are underway to identify p…	GO:1905288 vascular associated smooth muscle cell apoptotic process;GO:2000198 negative regulation of ribonucleoprotein complex localization;GO:2000201 negative regulation of ribosomal subunit export from nucleus		Disease related genes; Cancer-related genes:Mutated cancer genes; Predicted intracellular proteins; Human disease related genes:Congenital malformations:Other congenital malformations	Nuclear speckles (Enhanced)				0.0	0.0	0.0	0.0	0.0	0.0	0.0	0.0	0.0	0.0	0.0	0.0	0.0	0.0	0.0	0.0	0.0	0.0	0.0	0.0
SGK494	124923	gene_synonym	H. sapiens	124923	H. sapiens	RSKR	ribosomal protein S6 kinase related	The human gene RSKR is predicted to have protein kinase activity and be involved in protein phosphorylation. It is ribosomal protein S6 kinase related, meaning it is similar to a kinase that is involved in regulating protein synthesis. However, further research is needed to fully understand the function of RSKR.	Unfortunately, there is currently limited information available on the disease implications and targeted drug discovery efforts for the RSKR gene. As it is a relatively newly discovered gene, research is ongoing to fully understand its function and potential implications in disease. However, there have been some studies that suggest RSKR may play a role in cancer progression and metastasis. As fo…	GO:0006338 chromatin remodeling;GO:0006325 chromatin organization;GO:0016043 cellular component organization		Predicted intracellular proteins	Plasma membrane;Vesicles (Approved); Additional: Nucleoplasm				0.0	0.0	0.0	0.0	0.0	0.0	0.0	0.0	0.0	0.0	0.0	0.0	0.0	0.0	0.0	0.0	0.0	0.0	0.0	0.0
SPG7	6687	symbol	H. sapiens	6687	H. sapiens	SPG7	SPG7 matrix AAA peptidase subunit, paraplegin	SPG7 is a gene that encodes a mitochondrial metalloprotease protein belonging to the AAA family. This protein family shares an ATPase domain and plays various roles in cellular processes such as protein folding, proteolysis, organelle biogenesis, intracellular motility, and membrane trafficking. Mutations in SPG7 cause autosomal recessive spastic paraplegia 7, a neurological disorder characterize…	Mutations in the SPG7 gene have been linked to autosomal recessive spastic paraplegia 7 (SPG7), a rare neurological disorder characterized by progressive muscle weakness and stiffness in the lower limbs. There is currently no cure for SPG7, and treatment is mainly supportive, focusing on managing symptoms such as spasticity and muscle weakness. Targeted drug discovery efforts for SPG7 are ongoing…	GO:0110097 regulation of calcium import into the mitochondrion;GO:0034982 mitochondrial protein processing;GO:1902686 mitochondrial outer membrane permeabilization involved in programmed cell death		Human disease related genes:Nervous system diseases:Other nervous and sensory system diseases; Predicted intracellular proteins; Peptidases:Metallopeptidases; Potential drug targets; Disease related genes; Enzymes					0.0	0.0	0.0	0.0	0.0	0.0	0.0	0.0	0.0	0.0	0.0	0.0	0.0	0.0	0.0	0.0	0.0	0.0	0.0	0.0
PMS2P3	5387	symbol	H. sapiens	5387	H. sapiens	PMS2P3	PMS1 homolog 2, mismatch repair system component pseudogene 3			GO:0006298 mismatch repair;GO:0006281 DNA repair;GO:0006259 DNA metabolic process							0.0	0.0	0.0	0.0	0.0	0.0	0.0	0.0	0.0	0.0	0.0	0.0	0.0	0.0	0.0	0.0	0.0	0.0	0.0	0.0
METAP1D	254042	symbol	H. sapiens	254042	H. sapiens	METAP1D	methionyl aminopeptidase type 1D, mitochondrial	METAP1D is a gene that encodes for methionyl aminopeptidase type 1D, which is a mitochondrial enzyme involved in the N-terminal methionine excision pathway. This pathway is essential for removing the N-terminal methionine from many proteins, allowing for subsequent protein modification. Methionine aminopeptidases (MetAps or MAPs) catalyze this reaction in mitochondria. METAP1D is one of the genes…	There is limited information available on the disease implications of METAP1D. However, recent studies have suggested that mutations in this gene may be associated with mitochondrial dysfunction and neurodegenerative diseases such as Parkinson's disease. Targeted drug discovery efforts for METAP1D are still in the early stages, but there is potential for developing drugs that modulate the activit…	GO:0018206 peptidyl-methionine modification;GO:0031365 N-terminal protein amino acid modification;GO:0018193 peptidyl-amino acid modification		Peptidases:Metallopeptidases; ENZYME proteins:Hydrolases; Enzymes; Predicted intracellular proteins	Vesicles (Uncertain)				0.0	0.0	0.0	0.0	0.0	0.0	0.0	0.0	0.0	0.0	0.0	0.0	0.0	0.0	0.0	0.0	0.0	0.0	0.0	0.0
HEXIM1	10614	symbol	H. sapiens	10614	H. sapiens	HEXIM1	HEXIM P-TEFb complex subunit 1	HEXIM1 is a gene that encodes for a protein that is a subunit of the HEXIM P-TEFb complex. This complex plays a role in regulating gene expression by controlling the elongation phase of RNA polymerase II transcription. The expression of HEXIM1 is induced by hexamethylene-bis-acetamide in vascular smooth muscle cells. Interestingly, this gene has no introns, which are non-coding regions of DNA tha…	HEXIM1 has been implicated in various diseases, including cancer, cardiovascular disease, and HIV. In cancer, HEXIM1 has been shown to act as a tumor suppressor by inhibiting the activity of cyclin-dependent kinase 9 (CDK9), a key regulator of transcription elongation. In cardiovascular disease, HEXIM1 has been found to play a role in regulating vascular smooth muscle cell proliferation and migra…	GO:0032897 negative regulation of viral transcription;GO:0046782 regulation of viral transcription;GO:0034244 negative regulation of transcription elongation by RNA polymerase II		Predicted intracellular proteins	Nucleoplasm (Enhanced); Additional: Vesicles			(M5939)HALLMARK P53 PATHWAY	0.0	0.0	0.0	0.0	0.0	0.0	1.0	0.0	0.0	0.0	0.0	0.0	0.0	0.0	0.0	0.0	0.0	0.0	0.0	0.0
PI4KAP1	728233	symbol	H. sapiens	728233	H. sapiens	PI4KAP1	phosphatidylinositol 4-kinase alpha pseudogene 1										0.0	0.0	0.0	0.0	0.0	0.0	0.0	0.0	0.0	0.0	0.0	0.0	0.0	0.0	0.0	0.0	0.0	0.0	0.0	0.0
TXLNA	200081	symbol	H. sapiens	200081	H. sapiens	TXLNA	taxilin alpha	TXLNA, also known as taxilin alpha, is a human gene that is predicted to play a role in exocytosis and B cell activation. It is located in the cytoplasm and is predicted to enable syntaxin binding activity. The gene's function is not yet fully understood, but it may be involved in regulating the release of molecules from cells. Further research is needed to fully understand the role of TXLNA in h…	There is limited information available on the disease implications of TXLNA. However, some studies have suggested that mutations in this gene may be associated with certain types of cancer, such as breast cancer and glioblastoma. Targeted drug discovery efforts for TXLNA are also limited, as the gene's function is not yet fully understood. However, some studies have suggested that TXLNA may be a …	GO:0042113 B cell activation;GO:0006887 exocytosis;GO:0032940 secretion by cell		Predicted intracellular proteins; Cancer-related genes:Candidate cancer biomarkers	Cytosol (Approved); Additional: Centrosome;Nucleoplasm				0.0	0.0	0.0	0.0	0.0	0.0	0.0	0.0	0.0	0.0	0.0	0.0	0.0	0.0	0.0	0.0	0.0	0.0	0.0	0.0
COG4	25839	symbol	H. sapiens	25839	H. sapiens	COG4	component of oligomeric golgi complex 4	COG4 is a human gene that encodes a protein component of an oligomeric complex that plays a crucial role in the structure and function of the Golgi apparatus. The Golgi apparatus is responsible for modifying, sorting, and packaging proteins and lipids for transport to their final destinations within the cell or outside of it. Mutations in the COG4 gene have been linked to a congenital disorder of…	Mutations in the COG4 gene have been linked to a rare genetic disorder called Congenital Disorder of Glycosylation Type IIj (CDG-IIj). This disorder affects the body's ability to produce and process certain sugars, leading to a range of symptoms including developmental delays, intellectual disability, seizures, and abnormal facial features. There are currently no targeted drug discovery efforts s…	GO:0000301 retrograde transport, vesicle recycling within Golgi;GO:0006891 intra-Golgi vesicle-mediated transport;GO:0006890 retrograde vesicle-mediated transport, Golgi to endoplasmic reticulum		Human disease related genes:Congenital disorders of metabolism:Congenital disorders of glycan/glycoprotein metabolism; Predicted intracellular proteins	Golgi apparatus (Approved); Additional: Vesicles				0.0	0.0	0.0	0.0	0.0	0.0	0.0	0.0	0.0	0.0	0.0	0.0	0.0	0.0	0.0	0.0	0.0	0.0	0.0	0.0
EGFL8	80864	symbol	H. sapiens	80864	H. sapiens	EGFL8	EGF like domain multiple 8	EGFL8, also known as EGF like domain multiple 8, is a human gene that is predicted to have signaling receptor binding activity and be involved in anatomical structure development. It is also predicted to play a role in in utero embryonic development and be active in the cell surface and extracellular region. However, further research is needed to fully understand the function of this gene.	There is limited information available on the disease implications of EGFL8. However, some studies have suggested that it may be involved in the development and progression of certain types of cancer, including breast cancer and glioblastoma. As a result, there has been some interest in developing drugs that target EGFL8 as a potential treatment for these cancers. One example of a drug that has b…	GO:0001570 vasculogenesis;GO:0048514 blood vessel morphogenesis;GO:0001568 blood vessel development		Predicted secreted proteins	Vesicles (Approved); Additional: Nuclear speckles		(M5883)NABA SECRETED FACTORS; (M5885)NABA MATRISOME ASSOCIATED; (M5889)NABA MATRISOME		0.0	0.0	1.0	0.0	0.0	0.0	0.0	0.0	0.0	0.0	0.0	0.0	0.0	0.0	0.0	0.0	0.0	0.0	0.0	0.0
KIAA1656	85371	symbol	H. sapiens	85371	H. sapiens	KIAA1656	KIAA1656 protein										0.0	0.0	0.0	0.0	0.0	0.0	0.0	0.0	0.0	0.0	0.0	0.0	0.0	0.0	0.0	0.0	0.0	0.0	0.0	0.0
SNHG3	8420	symbol	H. sapiens	8420	H. sapiens	SNHG3	small nucleolar RNA host gene 3										0.0	0.0	0.0	0.0	0.0	0.0	0.0	0.0	0.0	0.0	0.0	0.0	0.0	0.0	0.0	0.0	0.0	0.0	0.0	0.0
GPR55	9290	symbol	H. sapiens	9290	H. sapiens	GPR55	G protein-coupled receptor 55	GPR55 is a gene that belongs to the G-protein-coupled receptor superfamily. It encodes an integral membrane protein that is believed to be a cannabinoid receptor. This receptor may play a role in various physiological and pathological processes by activating different signal transduction pathways.	GPR55 has been implicated in various diseases, including cancer, inflammation, and neurological disorders. In cancer, GPR55 has been shown to promote tumor growth and metastasis, making it a potential target for cancer therapy. Inflammation is also associated with GPR55 activation, and drugs targeting this receptor may have potential in treating inflammatory diseases such as arthritis. In the fie…	GO:0038171 cannabinoid signaling pathway;GO:0045453 bone resorption;GO:0035025 positive regulation of Rho protein signal transduction		G-protein coupled receptors:GPCRs excl olfactory receptors		Rimonabant; Cannabidiol; Tetrahydrocannabivarin; Medical Cannabis; Nabiximols			0.0	0.0	0.0	0.0	0.0	0.0	0.0	0.0	0.0	0.0	0.0	0.0	0.0	0.0	0.0	1.0	0.0	0.0	0.0	0.0
UTP3	57050	symbol	H. sapiens	57050	H. sapiens	UTP3	UTP3 small subunit processome component	UTP3 is a human gene that encodes a small subunit processome component. It has RNA binding activity and is predicted to play a role in brain development and the maturation of SSU-rRNA from tricistronic rRNA transcript. UTP3 is located in the nucleolus, a subnuclear structure where ribosomal RNA is synthesized and ribosome assembly occurs. The gene's function is important for the proper functionin…	Mutations in UTP3 have been associated with developmental disorders and intellectual disability. However, there are currently no targeted drug discovery efforts specifically for UTP3. Instead, drugs that target ribosome biogenesis and function, such as antibiotics that inhibit bacterial ribosomes, have been successful in treating various infections. Additionally, drugs that target ribosomal prote…	GO:0000462 maturation of SSU-rRNA from tricistronic rRNA transcript (SSU-rRNA, 5.8S rRNA, LSU-rRNA);GO:0030490 maturation of SSU-rRNA;GO:0042274 ribosomal small subunit biogenesis		Predicted intracellular proteins	Nucleoli (Supported); Additional: Vesicles				0.0	0.0	0.0	0.0	0.0	0.0	0.0	0.0	0.0	0.0	0.0	0.0	0.0	0.0	0.0	0.0	0.0	0.0	0.0	0.0
MGC39584						None	None	None	None	None	None	None	None	None	None	None	nan	nan	nan	nan	nan	nan	nan	nan	nan	nan	nan	nan	nan	nan	nan	nan	nan	nan	nan	nan
COL9A2	1298	symbol	H. sapiens	1298	H. sapiens	COL9A2	collagen type IX alpha 2 chain	COL9A2 is a gene that encodes one of the three alpha chains of type IX collagen, which is a major component of hyaline cartilage. This collagen is usually found in tissues containing type II collagen, and is a heterotrimeric molecule. The alpha 2 chain of type IX collagen is unique in that it contains a covalently attached glycosaminoglycan side chain. Mutations in this gene have been linked to m…	Multiple epiphyseal dysplasia (MED) is a rare genetic disorder that affects the growth and development of bones in the body. Mutations in the COL9A2 gene have been linked to MED, which is characterized by abnormal development of the cartilage in the joints, leading to joint pain, stiffness, and limited mobility. There is currently no cure for MED, and treatment is focused on managing symptoms. Ho…	GO:0030198 extracellular matrix organization;GO:0043062 extracellular structure organization;GO:0045229 external encapsulating structure organization		Predicted intracellular proteins; Predicted secreted proteins; Human disease related genes:Congenital malformations:Congenital malformations of the musculoskeletal system; Human disease related genes:Congenital malformations:Other congenital malformations; Disease related genes	Vesicles (Approved)		(M3005)NABA COLLAGENS; (M198)PID SYNDECAN 1 PATHWAY; (M160)PID AVB3 INTEGRIN PATHWAY		0.0	0.0	0.0	1.0	0.0	0.0	0.0	0.0	0.0	0.0	0.0	0.0	0.0	1.0	0.0	0.0	0.0	0.0	0.0	1.0
TAZ	6901	gene_synonym	H. sapiens	6901	H. sapiens	TAFAZZIN	tafazzin, phospholipid-lysophospholipid transacylase	The TAFAZZIN gene is highly expressed in cardiac and skeletal muscle and is responsible for encoding a protein that acts as a phospholipid-lysophospholipid transacylase. Mutations in this gene have been linked to various clinical disorders, including Barth syndrome, dilated cardiomyopathy, hypertrophic DCM, endocardial fibroelastosis, and left ventricular noncompaction. The gene produces multiple…	Barth syndrome is a rare X-linked genetic disorder caused by mutations in the TAFAZZIN gene. It is characterized by cardiomyopathy, skeletal myopathy, neutropenia, and growth retardation. There is currently no cure for Barth syndrome, and treatment is mainly supportive, focusing on managing symptoms and preventing complications. Targeted drug discovery efforts for Barth syndrome have focused on d…	GO:1900210 positive regulation of cardiolipin metabolic process;GO:0048137 spermatocyte division;GO:1900208 regulation of cardiolipin metabolic process		Disease related genes; Human disease related genes:Congenital disorders of metabolism:Congenital disorders of amino acid metabolism; Predicted intracellular proteins; Human disease related genes:Cardiovascular diseases:Cardiac diseases					0.0	0.0	0.0	1.0	0.0	0.0	1.0	0.0	0.0	0.0	0.0	1.0	0.0	0.0	0.0	0.0	0.0	0.0	0.0	0.0
UGGT2	55757	symbol	H. sapiens	55757	H. sapiens	UGGT2	UDP-glucose glycoprotein glucosyltransferase 2	UGGT2 is a human gene that encodes for UDP-glucose glycoprotein glucosyltransferase 2, a protein that plays a crucial role in quality control for protein transport out of the endoplasmic reticulum (ER). UGGT2 selectively reglucosylates unfolded glycoproteins, ensuring that only properly folded proteins are transported out of the ER. This process helps to prevent the accumulation of misfolded prot…	There is limited information on the disease implications of UGGT2 mutations. However, studies have shown that UGGT2 plays a role in the development of cancer, as it is involved in the quality control of glycoproteins that are important for cell signaling and growth. Targeted drug discovery efforts for UGGT2 have focused on developing inhibitors that can selectively block its activity, with the go…	GO:0097359 UDP-glucosylation;GO:0006011 UDP-alpha-D-glucose metabolic process;GO:1904380 endoplasmic reticulum mannose trimming		Predicted intracellular proteins					0.0	0.0	0.0	0.0	0.0	0.0	0.0	0.0	0.0	0.0	0.0	0.0	0.0	0.0	0.0	0.0	0.0	0.0	0.0	0.0
MZF1	7593	symbol	H. sapiens	7593	H. sapiens	MZF1	myeloid zinc finger 1	MZF1, or myeloid zinc finger 1, is a gene that encodes a protein involved in regulating gene expression. The protein has the ability to bind to specific DNA sequences and can either activate or repress the transcription of genes by RNA polymerase II. MZF1 is located in the nucleoplasm and can also form homodimers, which are important for its function. This gene is important for the development an…	MZF1 has been implicated in several diseases, including leukemia and atherosclerosis. In leukemia, MZF1 has been shown to play a role in the differentiation and proliferation of myeloid cells, and its dysregulation has been linked to the development of acute myeloid leukemia (AML). In atherosclerosis, MZF1 has been shown to regulate the expression of genes involved in inflammation and lipid metab…	GO:0000122 negative regulation of transcription by RNA polymerase II;GO:0045944 positive regulation of transcription by RNA polymerase II;GO:0045892 negative regulation of DNA-templated transcription		Transcription factors:Zinc-coordinating DNA-binding domains; Predicted intracellular proteins	Nucleoplasm (Supported)				0.0	0.0	0.0	0.0	0.0	0.0	0.0	0.0	0.0	0.0	0.0	0.0	0.0	0.0	0.0	0.0	0.0	0.0	0.0	0.0
LOC728743	728743	Gene_ID	H. sapiens	728743	H. sapiens	LOC728743	zinc finger domain-containing protein LOC728743	The human gene LOC728743 is a zinc finger domain-containing protein that is currently not well characterized. It is located on chromosome 19 and is predicted to encode a protein with 10 zinc finger domains. Zinc finger domains are protein motifs that bind to DNA and RNA, and are involved in regulating gene expression and other cellular processes. The function of LOC728743 is not yet known, but it…	Unfortunately, there is currently no information available on disease implications or targeted drug discovery efforts for the gene LOC728743. As it is a relatively uncharacterized gene, there have been no drugs developed specifically targeting its function. However, it is possible that future research may uncover potential therapeutic applications for this gene. At present, there are no successfu…			Predicted intracellular proteins					0.0	0.0	0.0	0.0	0.0	0.0	0.0	0.0	0.0	0.0	0.0	0.0	0.0	0.0	0.0	0.0	0.0	0.0	0.0	0.0
FAM193B	54540	symbol	H. sapiens	54540	H. sapiens	FAM193B	family with sequence similarity 193 member B	FAM193B is a human gene that is a member of the family with sequence similarity 193. It is located in the cytoplasm, nuclear speck, and nucleolus. The function of this gene is not yet fully understood, but it is believed to play a role in cellular processes such as RNA metabolism and protein synthesis. Further research is needed to fully understand the function of FAM193B and its potential implic…	There is currently limited information available on the disease implications of FAM193B. However, some studies have suggested that mutations in this gene may be associated with certain types of cancer, including breast cancer and lung adenocarcinoma. Targeted drug discovery efforts for FAM193B are also limited, as its function is not yet fully understood. There are currently no drugs on the marke…			Predicted intracellular proteins	Nucleoli;Nucleoplasm (Enhanced)				0.0	0.0	0.0	0.0	0.0	0.0	0.0	0.0	0.0	0.0	0.0	0.0	0.0	0.0	0.0	0.0	0.0	0.0	0.0	0.0
ZNF195	7748	symbol	H. sapiens	7748	H. sapiens	ZNF195	zinc finger protein 195	ZNF195 is a gene that encodes a protein belonging to the Krueppel C2H2-type zinc-finger protein family. These proteins are transcription factors that are involved in various cellular processes. ZNF195 is located near the centromeric border of chromosome 11p15.5, adjacent to an imprinted domain that is associated with maternal-specific loss of heterozygosity in Wilms' tumors. Alternative splicing …	There is limited information available on the disease implications of ZNF195. However, studies have shown that mutations in other Krueppel C2H2-type zinc-finger proteins are associated with various diseases, including cancer, developmental disorders, and neurological disorders. Therefore, it is possible that ZNF195 may also play a role in these diseases. As of now, there are no targeted drug disc…	GO:0006357 regulation of transcription by RNA polymerase II;GO:0006355 regulation of DNA-templated transcription;GO:2001141 regulation of RNA biosynthetic process		Transcription factors:Zinc-coordinating DNA-binding domains; Predicted intracellular proteins	Nucleoplasm (Approved); Additional: Cytosol				0.0	0.0	0.0	0.0	0.0	0.0	0.0	0.0	0.0	0.0	0.0	0.0	0.0	0.0	0.0	0.0	0.0	0.0	0.0	0.0
ACSF2	80221	symbol	H. sapiens	80221	H. sapiens	ACSF2	acyl-CoA synthetase family member 2	ACSF2, or acyl-CoA synthetase family member 2, is a gene that encodes a protein that enables medium-chain fatty acid-CoA ligase activity. This protein is predicted to be involved in the fatty acid metabolic process and is predicted to be located in the mitochondrial matrix. The mitochondrial matrix is the space within the inner membrane of a mitochondrion where the citric acid cycle occurs. The f…	Research has shown that mutations in the ACSF2 gene are associated with a rare genetic disorder called combined malonic and methylmalonic acidemia (CMAMMA). CMAMMA is characterized by an accumulation of malonic acid and methylmalonic acid in the body, which can lead to a range of symptoms including developmental delays, seizures, and metabolic acidosis. While there are currently no targeted drug …	GO:0006637 acyl-CoA metabolic process;GO:0035383 thioester metabolic process;GO:0001676 long-chain fatty acid metabolic process		ENZYME proteins:Ligase; Enzymes; Predicted intracellular proteins	Cytosol;Microtubules;Nucleoplasm (Uncertain)				0.0	0.0	0.0	0.0	0.0	0.0	0.0	0.0	0.0	0.0	1.0	0.0	0.0	0.0	0.0	0.0	0.0	0.0	0.0	0.0
PTAFR	5724	symbol	H. sapiens	5724	H. sapiens	PTAFR	platelet activating factor receptor	The PTAFR gene encodes a receptor for platelet-activating factor (PAF), a phospholipid that plays a role in various processes including tumor growth, angiogenesis, and inflammation. The PAFR receptor is a seven-transmembrane G-protein-coupled receptor that localizes to lipid rafts and/or caveolae in the cell membrane. Binding of PAF to the PAFR receptor stimulates various signal transduction path…	The PTAFR gene has been implicated in various diseases, including asthma, atherosclerosis, cancer, and inflammatory disorders. Targeting the PAFR receptor has been explored as a potential therapeutic strategy for these diseases. Several drugs have been developed that target the PAFR receptor, including PAFR antagonists and agonists. One example of a successful drug on the market is clopidogrel, w…	GO:0071258 cellular response to gravity;GO:1904301 regulation of maternal process involved in parturition;GO:1904303 positive regulation of maternal process involved in parturition		FDA approved drug targets:Small molecule drugs; G-protein coupled receptors:GPCRs excl olfactory receptors; Transporters	Plasma membrane (Approved); Additional: Nucleoplasm;Primary cilium;Vesicles	Platelet Activating Factor; Etizolam; Rupatadine		(M5932)HALLMARK INFLAMMATORY RESPONSE	1.0	0.0	0.0	0.0	0.0	0.0	0.0	0.0	1.0	0.0	0.0	1.0	0.0	0.0	0.0	0.0	0.0	0.0	1.0	0.0
NPDC1	56654	symbol	H. sapiens	56654	H. sapiens	NPDC1	neural proliferation, differentiation and control 1	The human gene NPDC1, also known as neural proliferation, differentiation and control 1, is predicted to be located in the plasma membrane. This gene is involved in regulating neural cell proliferation and differentiation, as well as controlling the growth and development of neural tissues. NPDC1 has been linked to various neurological disorders, including Alzheimer's disease and schizophrenia, a…	NPDC1 has been implicated in several neurological disorders, including Alzheimer's disease and schizophrenia. In Alzheimer's disease, NPDC1 expression has been found to be decreased in the hippocampus, a region of the brain important for memory and learning. This suggests that NPDC1 may play a role in the pathogenesis of Alzheimer's disease and could be a potential therapeutic target. In schizoph…			Predicted intracellular proteins	Nucleoplasm (Approved); Additional: Cytosol				0.0	0.0	0.0	0.0	0.0	0.0	0.0	0.0	0.0	0.0	0.0	0.0	0.0	0.0	0.0	0.0	0.0	0.0	0.0	0.0
SELO	83642	gene_synonym	H. sapiens	83642	H. sapiens	SELENOO	selenoprotein O	SELENOO is a gene that encodes the largest mammalian selenoprotein, which contains the rare amino acid selenocysteine (Sec) and is localized to the mitochondria. Sec is encoded by the UGA codon, which normally signals translation termination. The 3' UTRs of selenoprotein mRNAs contain a conserved stem-loop structure, designated the Sec insertion sequence (SECIS) element, that is necessary for the…	SELENOO has been implicated in various diseases, including cancer, neurodegenerative disorders, and metabolic disorders. In cancer, SELENOO has been shown to have both tumor-suppressive and tumor-promoting effects, depending on the type of cancer and the cellular context. In neurodegenerative disorders, SELENOO has been linked to oxidative stress and mitochondrial dysfunction, which are common fe…	GO:0018117 protein adenylylation;GO:0018175 protein nucleotidylation;GO:0036211 protein modification process		Enzymes; Predicted intracellular proteins; ENZYME proteins:Transferases	Mitochondria (Supported); Additional: Mitotic chromosome				0.0	0.0	0.0	0.0	0.0	0.0	0.0	0.0	0.0	0.0	0.0	0.0	0.0	0.0	0.0	0.0	0.0	0.0	0.0	0.0
LOC105373383	105373383	Gene_ID	H. sapiens	105373383	H. sapiens	LOC105373383	uncharacterized LOC105373383										0.0	0.0	0.0	0.0	0.0	0.0	0.0	0.0	0.0	0.0	0.0	0.0	0.0	0.0	0.0	0.0	0.0	0.0	0.0	0.0
PACS2	23241	symbol	H. sapiens	23241	H. sapiens	PACS2	phosphofurin acidic cluster sorting protein 2	PACS2, or phosphofurin acidic cluster sorting protein 2, is a gene that is predicted to have transmembrane transporter binding activity. It is involved in maintaining calcium ion homeostasis in the endoplasmic reticulum, tethering the mitochondrion and endoplasmic reticulum membrane, and localizing proteins to the plasma membrane. It plays a role upstream or within the process of protein localiza…	PACS2 has been implicated in developmental and epileptic encephalopathy 66 (DEE66), a rare genetic disorder characterized by early-onset seizures, developmental delay, intellectual disability, and other neurological symptoms. Targeted drug discovery efforts for DEE66 are still in the early stages, but there is hope that understanding the molecular mechanisms underlying the disease will lead to th…	GO:1990456 mitochondrion-endoplasmic reticulum membrane tethering;GO:0034497 protein localization to phagophore assembly site;GO:0032469 endoplasmic reticulum calcium ion homeostasis		Human disease related genes:Nervous system diseases:Epilepsy; Predicted intracellular proteins; Potential drug targets; Disease related genes; Transporters:Transporter channels and pores	Mitochondria (Approved)				0.0	0.0	0.0	0.0	0.0	0.0	0.0	0.0	0.0	0.0	0.0	0.0	0.0	0.0	0.0	0.0	0.0	0.0	0.0	0.0
PCSK7	9159	symbol	H. sapiens	9159	H. sapiens	PCSK7	proprotein convertase subtilisin/kexin type 7	The PCSK7 gene encodes a type 1 membrane bound protease that belongs to the subtilisin-like proprotein convertase family. It is expressed in various tissues, including the brain, liver, gut, and neuroendocrine system. The protein undergoes an initial autocatalytic processing event in the endoplasmic reticulum and then sorts to the trans-Golgi network through endosomes where a second autocatalytic…	PCSK7 has been implicated in various diseases, including obesity, diabetes, and cardiovascular disease. In particular, PCSK7 has been identified as a potential therapeutic target for the treatment of hypercholesterolemia, as it plays a key role in the processing of proprotein convertase subtilisin/kexin type 9 (PCSK9), a protein that regulates low-density lipoprotein (LDL) receptor levels. Severa…	GO:0016486 peptide hormone processing;GO:0140448 signaling receptor ligand precursor processing;GO:0016485 protein processing		Enzymes; Peptidases:Serine-type peptidases; Predicted intracellular proteins					0.0	0.0	0.0	0.0	0.0	0.0	0.0	0.0	0.0	0.0	0.0	0.0	0.0	0.0	0.0	0.0	0.0	0.0	0.0	0.0
CLEC11A	6320	symbol	H. sapiens	6320	H. sapiens	CLEC11A	C-type lectin domain containing 11A	CLEC11A is a gene that belongs to the C-type lectin superfamily. It encodes a secreted sulfated glycoprotein that acts as a growth factor for primitive hematopoietic progenitor cells. The gene has an alternative splice variant, but its biological function is unknown.	There is limited information available on the disease implications of CLEC11A. However, some studies have suggested that it may play a role in the development of certain types of cancer, including acute myeloid leukemia and breast cancer. Targeted drug discovery efforts for CLEC11A are also limited, as its biological function is not fully understood. However, some studies have explored the potent…	GO:0001503 ossification;GO:0008284 positive regulation of cell population proliferation;GO:0042127 regulation of cell population proliferation		Predicted secreted proteins	Centrosome (Approved)		(M5880)NABA ECM AFFILIATED; (M5885)NABA MATRISOME ASSOCIATED; (M5889)NABA MATRISOME		0.0	0.0	1.0	0.0	0.0	1.0	0.0	0.0	0.0	0.0	0.0	0.0	0.0	1.0	0.0	0.0	0.0	0.0	0.0	0.0
UPB1	51733	symbol	H. sapiens	51733	H. sapiens	UPB1	beta-ureidopropionase 1	The UPB1 gene encodes a protein that belongs to the CN hydrolase family and is responsible for catalyzing the final step in the pyrimidine degradation pathway. This pathway breaks down the pyrimidine bases uracil and thymine into beta-alanine and beta-aminoisobutyric acid, respectively. Deficiencies in UPB1 have been linked to N-carbamyl-beta-amino aciduria, a condition that can cause abnormaliti…	N-carbamyl-beta-amino aciduria is a rare autosomal recessive disorder caused by mutations in the UPB1 gene. This condition is characterized by elevated levels of N-carbamyl-beta-amino acids in the urine, which can lead to neurological symptoms such as seizures, developmental delay, and intellectual disability. There is currently no cure for this disorder, and treatment is focused on managing symp…	GO:0033396 beta-alanine biosynthetic process via 3-ureidopropionate;GO:0019483 beta-alanine biosynthetic process;GO:0019482 beta-alanine metabolic process		Predicted intracellular proteins; Human disease related genes:Congenital disorders of metabolism:Congenital disorders of nucleotide metabolism; Potential drug targets; Disease related genes; ENZYME proteins:Hydrolases; Enzymes				(M5934)HALLMARK XENOBIOTIC METABOLISM	0.0	0.0	0.0	0.0	0.0	0.0	0.0	0.0	0.0	0.0	1.0	0.0	0.0	0.0	0.0	0.0	0.0	0.0	0.0	0.0
TACC3	10460	symbol	H. sapiens	10460	H. sapiens	TACC3	transforming acidic coiled-coil containing protein 3	TACC3, or transforming acidic coiled-coil containing protein 3, is a motor spindle protein that helps stabilize the mitotic spindle during cell division. It belongs to the transforming acidic coiled-coil protein family and may also play a role in the growth and differentiation of certain cancer cells. TACC3 is encoded by the TACC3 gene and its function is important for proper cell division and pr…	TACC3 has been implicated in various types of cancer, including breast, lung, and ovarian cancer. Overexpression of TACC3 has been associated with poor prognosis and increased tumor aggressiveness. Therefore, TACC3 has been identified as a potential therapeutic target for cancer treatment. Several studies have focused on developing drugs that target TACC3, including small molecule inhibitors and …	GO:0007091 metaphase/anaphase transition of mitotic cell cycle;GO:0044784 metaphase/anaphase transition of cell cycle;GO:0007097 nuclear migration		Predicted intracellular proteins	Centriolar satellite;Cytosol (Approved); Additional: Basal body;Golgi apparatus;Mitotic spindle		(M242)PID AURORA A PATHWAY; (M71)PID ILK PATHWAY	(M5901)HALLMARK G2M CHECKPOINT; (M5925)HALLMARK E2F TARGETS	0.0	1.0	0.0	0.0	0.0	0.0	0.0	0.0	0.0	0.0	0.0	0.0	0.0	0.0	0.0	0.0	0.0	0.0	0.0	0.0
CCDC130	81576	gene_synonym	H. sapiens	81576	H. sapiens	YJU2B	YJU2 splicing factor homolog B	YJU2B is a human gene that is involved in the response to viruses. It is predicted to be part of the U2-type spliceosomal complex and the post-mRNA release spliceosomal complex. The U2-type spliceosomal complex is responsible for removing introns from pre-mRNA, while the post-mRNA release spliceosomal complex is involved in the release of mRNA after splicing. YJU2B is a homolog of the YJU2 splici…	There is limited information available on the disease implications of YJU2B. However, its involvement in the response to viruses suggests that it may play a role in viral infections. Targeted drug discovery efforts for YJU2B are also limited, as its function in humans is not yet fully understood. There are currently no drugs on the market that specifically target YJU2B. However, there are drugs t…	GO:0000377 RNA splicing, via transesterification reactions with bulged adenosine as nucleophile;GO:0000398 mRNA splicing, via spliceosome;GO:0000375 RNA splicing, via transesterification reactions		Predicted intracellular proteins	Vesicles (Approved)				0.0	0.0	0.0	0.0	0.0	0.0	0.0	0.0	0.0	0.0	0.0	0.0	0.0	0.0	0.0	0.0	0.0	0.0	0.0	0.0
NDUFA6-AS1	100132273	gene_synonym	H. sapiens	100132273	H. sapiens	NDUFA6-DT	NDUFA6 divergent transcript										0.0	0.0	0.0	0.0	0.0	0.0	0.0	0.0	0.0	0.0	0.0	0.0	0.0	0.0	0.0	0.0	0.0	0.0	0.0	0.0
C6orf136	221545	symbol	H. sapiens	221545	H. sapiens	C6orf136	chromosome 6 open reading frame 136	Human gene C6orf136, also known as chromosome 6 open reading frame 136, is predicted to be an integral component of the membrane. However, there is currently limited information available about the function of this gene. It is located on chromosome 6 and its exact role in human biology is still being studied.	Unfortunately, there is currently limited information available on the function of the C6orf136 gene, and as a result, there are no known disease implications or targeted drug discovery efforts related to this gene. Additionally, there are no known drugs on the market that target this gene. However, as research continues to uncover more information about the function of C6orf136, it is possible t…			Predicted intracellular proteins					0.0	0.0	0.0	0.0	0.0	0.0	0.0	0.0	0.0	0.0	0.0	0.0	0.0	0.0	0.0	0.0	0.0	0.0	0.0	0.0
SUPT5H	6829	symbol	H. sapiens	6829	H. sapiens	SUPT5H	SPT5 homolog, DSIF elongation factor subunit	SUPT5H is a human gene that encodes the SPT5 homolog, DSIF elongation factor subunit. It plays a role in regulating RNA metabolic processes and transcription elongation from RNA polymerase II promoter. It is also involved in positive regulation of macroautophagy. SUPT5H is located in the nucleoplasm and is part of the DSIF complex. It enables enzyme binding activity and protein heterodimerization…	There is limited information on the disease implications of SUPT5H. However, recent studies have suggested that it may play a role in cancer progression and metastasis. Targeted drug discovery efforts for SUPT5H are also limited, but some studies have explored the potential of targeting the DSIF complex as a therapeutic strategy for cancer treatment. One example of a successful drug targeting tra…	GO:0140673 transcription elongation-coupled chromatin remodeling;GO:0032785 negative regulation of DNA-templated transcription, elongation;GO:0006368 transcription elongation by RNA polymerase II		Predicted intracellular proteins	Nucleoplasm (Supported)			(M5898)HALLMARK DNA REPAIR	0.0	0.0	0.0	0.0	0.0	0.0	0.0	0.0	0.0	0.0	0.0	0.0	0.0	0.0	0.0	0.0	0.0	0.0	0.0	0.0
PELP1	27043	symbol	H. sapiens	27043	H. sapiens	PELP1	proline, glutamate and leucine rich protein 1	PELP1 is a gene that encodes a transcription factor that plays a role in regulating the expression of genes that respond to estrogen. It can also repress genes activated by other hormone receptors or transcription factors. The expression of PELP1 is regulated by both members of the estrogen receptor family. This gene may be involved in the progression of various types of cancer. Alternative splic…	PELP1 has been implicated in the progression of various types of cancer, including breast, ovarian, and prostate cancer. In breast cancer, PELP1 has been shown to promote tumor growth and metastasis by enhancing the activity of estrogen receptor alpha and other signaling pathways. Targeting PELP1 has emerged as a potential therapeutic strategy for breast cancer, and several small molecule inhibit…	GO:0071391 cellular response to estrogen stimulus;GO:0043627 response to estrogen;GO:0006364 rRNA processing		Predicted intracellular proteins	Nucleoli;Nucleoplasm (Enhanced)		(M213)PID AR NONGENOMIC PATHWAY; (M41)PID ER NONGENOMIC PATHWAY; (M58)PID AR PATHWAY		0.0	0.0	0.0	0.0	0.0	0.0	0.0	0.0	0.0	0.0	0.0	0.0	0.0	0.0	0.0	0.0	0.0	0.0	0.0	0.0
TP53I13	90313	symbol	H. sapiens	90313	H. sapiens	TP53I13	tumor protein p53 inducible protein 13	The TP53I13 gene encodes for a protein called tumor protein p53 inducible protein 13, which is involved in regulating the cell cycle, responding to UV radiation, and reacting to foreign substances in the body. The protein is located in the cytoplasm of cells.	There is limited information available on the disease implications of TP53I13 gene mutations. However, some studies have suggested that alterations in this gene may be associated with the development of certain types of cancer, including breast and lung cancer. Targeted drug discovery efforts for TP53I13 are currently limited, as the function of the protein it encodes is not well understood. Howe…	GO:0009411 response to UV;GO:0009416 response to light stimulus;GO:0045786 negative regulation of cell cycle		Predicted intracellular proteins					0.0	0.0	0.0	0.0	0.0	0.0	0.0	0.0	0.0	0.0	0.0	0.0	0.0	0.0	0.0	0.0	0.0	0.0	0.0	0.0
TRMT1	55621	symbol	H. sapiens	55621	H. sapiens	TRMT1	tRNA methyltransferase 1	TRMT1 is a gene that encodes a tRNA-modifying enzyme that acts as a dimethyltransferase, modifying a single guanine residue at position 26 of the tRNA. The enzyme has both mono- and dimethylase activity when exogenously expressed, and uses S-adenosyl methionine as a methyl donor. Mutations in this gene have been linked to autosomal recessive intellectual disorder (ARID). The C-terminal region of …	Mutations in the TRMT1 gene have been linked to autosomal recessive intellectual disorder (ARID), a group of disorders characterized by intellectual disability, developmental delay, and other neurological symptoms. While there are currently no targeted drug discovery efforts specifically for TRMT1 mutations, there are several drugs on the market that have been successful in treating symptoms asso…	GO:0002940 tRNA N2-guanine methylation;GO:0030488 tRNA methylation;GO:0001510 RNA methylation		Predicted intracellular proteins; Human disease related genes:Other diseases:Mental and behavioural disorders; ENZYME proteins:Transferases; Potential drug targets; Disease related genes; Enzymes	Cytosol;Plasma membrane (Approved); Additional: Nucleoplasm				0.0	0.0	0.0	0.0	0.0	0.0	0.0	0.0	0.0	0.0	0.0	0.0	0.0	0.0	0.0	0.0	0.0	0.0	0.0	0.0
PINK1-AS	100861548	symbol	H. sapiens	100861548	H. sapiens	PINK1-AS	PINK1 antisense RNA										0.0	0.0	0.0	0.0	0.0	0.0	0.0	0.0	0.0	0.0	0.0	0.0	0.0	0.0	0.0	0.0	0.0	0.0	0.0	0.0
FGD3	89846	symbol	H. sapiens	89846	H. sapiens	FGD3	FYVE, RhoGEF and PH domain containing 3	FGD3, also known as FYVE, RhoGEF and PH domain containing 3, is a human gene that is predicted to have guanyl-nucleotide exchange factor activity and small GTPase binding activity. It is involved in various processes such as filopodium assembly, regulation of GTPase activity, and regulation of cell shape. FGD3 is predicted to be located in the Golgi apparatus, lamellipodium, and ruffle, and is ac…	FGD3 has been implicated in several diseases, including cancer, neurological disorders, and cardiovascular diseases. In cancer, FGD3 has been shown to promote tumor growth and metastasis by regulating the activity of Rho GTPases, which are involved in cell migration and invasion. In neurological disorders, FGD3 mutations have been associated with intellectual disability and developmental delay. I…	GO:0046847 filopodium assembly;GO:0008360 regulation of cell shape;GO:0043087 regulation of GTPase activity		Predicted intracellular proteins	Cytosol;Nucleoplasm (Approved)				0.0	0.0	0.0	0.0	0.0	0.0	0.0	0.0	0.0	0.0	0.0	0.0	1.0	0.0	0.0	0.0	0.0	0.0	0.0	0.0
RIN1	9610	symbol	H. sapiens	9610	H. sapiens	RIN1	Ras and Rab interactor 1	RIN1, or Ras and Rab interactor 1, is a human gene that is predicted to have small GTPase binding activity and be involved in endocytosis, regulation of catalytic activity, and signal transduction. It is also predicted to play a role in associative learning, memory, and negative regulation of synaptic plasticity. RIN1 is located in both the cytoplasm and plasma membrane.	RIN1 has been implicated in several diseases, including cancer, Alzheimer's disease, and schizophrenia. In cancer, RIN1 has been shown to regulate the activity of the Ras oncogene, which is frequently mutated in cancer. Targeting RIN1 may therefore be a potential strategy for cancer therapy. In Alzheimer's disease, RIN1 has been shown to play a role in the regulation of amyloid beta production, w…	GO:0006897 endocytosis;GO:0098657 import into cell;GO:0016192 vesicle-mediated transport		Predicted intracellular proteins; RAS pathway related proteins			(M269)PID RAS PATHWAY; (M164)PID ERBB1 DOWNSTREAM PATHWAY		0.0	0.0	0.0	0.0	0.0	0.0	0.0	0.0	0.0	0.0	0.0	0.0	0.0	0.0	0.0	0.0	0.0	0.0	0.0	0.0
SIPA1L2	57568	symbol	H. sapiens	57568	H. sapiens	SIPA1L2	signal induced proliferation associated 1 like 2	SIPA1L2 is a human gene that belongs to the signal-induced proliferation-associated 1 like family. This gene encodes a protein that contains a GTPase activating domain, a PDZ domain, and a C-terminal coiled-coil domain with a leucine zipper. In rats, a similar protein acts as a GTPases for the small GTPase Rap. The function of SIPA1L2 in humans is not yet fully understood, but it is believed to p…	There is limited information available on the disease implications of SIPA1L2. However, studies have suggested that this gene may be involved in the development and progression of various types of cancer, including breast, lung, and colorectal cancer. Additionally, mutations in SIPA1L2 have been associated with neurological disorders such as autism spectrum disorder and schizophrenia. Currently, …	GO:0098928 presynaptic signal transduction;GO:0051056 regulation of small GTPase mediated signal transduction;GO:1902531 regulation of intracellular signal transduction		Predicted intracellular proteins	Nuclear bodies;Nuclear membrane;Nucleoplasm (Approved); Additional: Golgi apparatus				0.0	0.0	0.0	0.0	0.0	0.0	0.0	0.0	0.0	0.0	0.0	0.0	0.0	0.0	0.0	0.0	0.0	0.0	0.0	0.0
TAF6L	10629	symbol	H. sapiens	10629	H. sapiens	TAF6L	TATA-box binding protein associated factor 6 like	TAF6L is a human gene that encodes a protein that is a component of the PCAF histone acetylase complex and is structurally similar to one of the histone-like TAFs, TAF6. The PCAF histone acetylase complex, which is composed of more than 20 polypeptides some of which are TAFs, is required for myogenic transcription and differentiation. TAFs may participate in basal transcription, serve as coactiva…	There is limited information available on the disease implications of TAF6L. However, some studies have suggested that TAF6L may play a role in the development of certain cancers, including breast cancer and hepatocellular carcinoma. Targeted drug discovery efforts for TAF6L are also limited, as the function of this gene is not well understood. Currently, there are no drugs on the market that spe…	GO:1904672 regulation of somatic stem cell population maintenance;GO:0051123 RNA polymerase II preinitiation complex assembly;GO:2000036 regulation of stem cell population maintenance		Predicted intracellular proteins	Nucleoplasm (Supported)				0.0	1.0	0.0	0.0	0.0	0.0	0.0	0.0	0.0	0.0	0.0	0.0	0.0	0.0	0.0	0.0	0.0	0.0	0.0	0.0
ZNF394	84124	symbol	H. sapiens	84124	H. sapiens	ZNF394	zinc finger protein 394	ZNF394 is a human gene that encodes for a zinc finger protein. This protein is involved in inhibiting the transcription of mitogen-activated protein kinase signaling pathways, which are important for cell growth and differentiation. It is believed that ZNF394 may also play a role in cardiac function.	There is limited information available on the disease implications of ZNF394. However, some studies have suggested that alterations in the expression of this gene may be associated with certain types of cancer, including breast cancer and hepatocellular carcinoma. As for targeted drug discovery efforts, there are currently no drugs on the market that specifically target ZNF394. However, there are…	GO:0006357 regulation of transcription by RNA polymerase II;GO:0006355 regulation of DNA-templated transcription;GO:2001141 regulation of RNA biosynthetic process		Transcription factors:Zinc-coordinating DNA-binding domains; Predicted intracellular proteins	Nucleoplasm (Enhanced); Additional: Cytosol				0.0	0.0	0.0	0.0	0.0	0.0	0.0	0.0	0.0	0.0	0.0	0.0	0.0	0.0	0.0	0.0	0.0	0.0	0.0	0.0
ADCK1	57143	symbol	H. sapiens	57143	H. sapiens	ADCK1	aarF domain containing kinase 1	ADCK1 is a human gene that encodes a protein with ATP binding activity and protein serine/threonine kinase activity. It is involved in regulating mitochondrial fusion and cristae formation. The protein is predicted to be located in the extracellular region and active in the mitochondrial inner membrane. It is also predicted to be an integral component of the mitochondrial membrane.	There is limited information available on the disease implications of ADCK1. However, recent studies have suggested that mutations in ADCK1 may be associated with mitochondrial disorders, including progressive cerebellar ataxia and nephrotic syndrome. Targeted drug discovery efforts for ADCK1 are also limited, but some studies have suggested that small molecule inhibitors of ADCK1 may have potent…	GO:1903852 positive regulation of cristae formation;GO:1903850 regulation of cristae formation;GO:0010637 negative regulation of mitochondrial fusion	yes	Enzymes; Predicted intracellular proteins; Kinases:Atypical kinases	Nucleoplasm (Uncertain)				0.0	0.0	0.0	0.0	0.0	0.0	0.0	0.0	0.0	0.0	0.0	0.0	0.0	0.0	0.0	0.0	0.0	0.0	0.0	0.0
PIWIL4	143689	symbol	H. sapiens	143689	H. sapiens	PIWIL4	piwi like RNA-mediated gene silencing 4	PIWIL4 is a gene that belongs to the Argonaute family of proteins. These proteins play a role in the development and maintenance of germline stem cells. PIWIL4 is involved in piwi-like RNA-mediated gene silencing, which is a process that regulates gene expression by blocking the production of specific proteins. This gene is important for the proper functioning of germ cells, which are responsible…	There is limited information available on the disease implications of PIWIL4 mutations. However, studies have shown that mutations in this gene are associated with male infertility, specifically with azoospermia, a condition where there is no sperm in the semen. Targeted drug discovery efforts for PIWIL4 are currently limited, as the exact mechanisms of its function are not fully understood. Howe…	GO:0140965 secondary piRNA processing;GO:0141176 gene silencing by piRNA-directed DNA methylation;GO:0141196 transposable element silencing by piRNA-mediated DNA methylation		Predicted intracellular proteins	Mitochondria;Nucleoplasm (Supported)				0.0	1.0	0.0	0.0	0.0	0.0	0.0	0.0	0.0	0.0	0.0	0.0	0.0	0.0	0.0	1.0	0.0	0.0	0.0	0.0
CCDC101	112869	gene_synonym	H. sapiens	112869	H. sapiens	SGF29	SAGA complex associated factor 29	SGF29 is a human gene that is associated with the SAGA complex, which is involved in regulating gene expression by modifying histones. It is a subunit of two histone acetyltransferase complexes, the ATAC complex and the STAGA complex. Both of these complexes contain either GCN5 or PCAF, which are paralogous acetyltransferases. CCDC101 is another subunit of these complexes. The function of SGF29 i…	Mutations in SGF29 have been associated with developmental disorders such as intellectual disability and autism spectrum disorder. Additionally, SGF29 has been found to be overexpressed in various types of cancer, including breast, lung, and liver cancer. Targeted drug discovery efforts for SGF29 are still in the early stages, but there is potential for developing drugs that target the SAGA compl…	GO:0071169 establishment of protein localization to chromatin;GO:0070199 establishment of protein localization to chromosome;GO:0090043 regulation of tubulin deacetylation		Predicted intracellular proteins	Nucleoli (Supported); Additional: Nucleoplasm				0.0	1.0	0.0	0.0	0.0	0.0	0.0	0.0	0.0	0.0	0.0	0.0	0.0	0.0	0.0	0.0	0.0	0.0	0.0	0.0
C20orf96	140680	symbol	H. sapiens	140680	H. sapiens	C20orf96	chromosome 20 open reading frame 96	C20orf96 is a gene located on chromosome 20 that encodes a protein of unknown function. The protein contains a conserved domain found in a family of proteins involved in RNA metabolism, suggesting a potential role in RNA processing or regulation. However, the exact function of C20orf96 remains unclear. Studies have shown that mutations in this gene are associated with certain types of cancer, inc…	There is limited information available on the disease implications of C20orf96, but studies have shown that mutations in this gene are associated with certain types of cancer, including breast and lung cancer. Targeted drug discovery efforts for C20orf96 are currently underway, but there are no drugs on the market that specifically target this gene. However, there are drugs on the market that tar…			Predicted intracellular proteins	Centriolar satellite (Approved)				0.0	0.0	0.0	0.0	0.0	0.0	0.0	0.0	0.0	0.0	0.0	0.0	0.0	0.0	0.0	0.0	0.0	0.0	0.0	0.0
SUZ12P1	440423	symbol	H. sapiens	440423	H. sapiens	SUZ12P1	SUZ12 pseudogene 1										0.0	0.0	0.0	0.0	0.0	0.0	0.0	0.0	0.0	0.0	0.0	0.0	0.0	0.0	0.0	0.0	0.0	0.0	0.0	0.0
RAB5B	5869	symbol	H. sapiens	5869	H. sapiens	RAB5B	RAB5B, member RAS oncogene family	RAB5B is a human gene that belongs to the RAS oncogene family. It plays a role in antigen processing and presentation, as well as in the transport of materials from the plasma membrane to the endosome. RAB5B has been found to have GDP binding activity, GTP-dependent protein binding activity, and GTPase activity. It is located in the endosome and extracellular exosome.	There is limited information available on the disease implications of RAB5B. However, recent studies have suggested that RAB5B may play a role in the pathogenesis of Alzheimer's disease. Targeted drug discovery efforts for RAB5B are also limited, but some studies have focused on developing small molecule inhibitors of RAB5B to target cancer cells. One example of a successful drug targeting RAB5B …	GO:0048227 plasma membrane to endosome transport;GO:0007032 endosome organization;GO:0019882 antigen processing and presentation		ENZYME proteins:Hydrolases; Enzymes; Predicted intracellular proteins; RAS pathway related proteins	Vesicles (Supported)				0.0	0.0	0.0	0.0	0.0	0.0	0.0	0.0	0.0	0.0	0.0	0.0	0.0	0.0	0.0	0.0	0.0	0.0	0.0	0.0
LOC100506603	100506603	Gene_ID	H. sapiens	100506603	H. sapiens	VASH1-AS1	VASH1 antisense RNA 1										0.0	0.0	0.0	0.0	0.0	0.0	0.0	0.0	0.0	0.0	0.0	0.0	0.0	0.0	0.0	0.0	0.0	0.0	0.0	0.0
NADSYN1	55191	symbol	H. sapiens	55191	H. sapiens	NADSYN1	NAD synthetase 1	NADSYN1 is a human gene that encodes for NAD synthetase 1, an enzyme that plays a crucial role in the biosynthesis of nicotinamide adenine dinucleotide (NAD). NAD is a coenzyme involved in metabolic redox reactions, cell signaling, and protein posttranslational modifications. NAD synthetase catalyzes the final step in the biosynthesis of NAD from nicotinic acid adenine dinucleotide (NaAD). Mutati…	Mutations in the NADSYN1 gene have been associated with a rare genetic disorder called NAD synthetase deficiency. This disorder is characterized by developmental delay, intellectual disability, seizures, and other neurological symptoms. Currently, there are no targeted drug discovery efforts for NAD synthetase deficiency, and treatment is mainly supportive. However, there is growing interest in t…	GO:0034627 'de novo' NAD biosynthetic process;GO:0009435 NAD biosynthetic process;GO:0019359 nicotinamide nucleotide biosynthetic process		Human disease related genes:Congenital disorders of metabolism:Congenital disorders of amino acid metabolism; Predicted intracellular proteins; Potential drug targets; Disease related genes; ENZYME proteins:Ligase; Enzymes	Vesicles (Approved); Additional: Cytosol;Golgi apparatus	Glutamic acid		(M5906)HALLMARK ESTROGEN RESPONSE EARLY	0.0	0.0	0.0	0.0	0.0	0.0	0.0	0.0	0.0	0.0	0.0	0.0	0.0	0.0	0.0	0.0	0.0	0.0	0.0	0.0
FAM219A	203259	symbol	H. sapiens	203259	H. sapiens	FAM219A	family with sequence similarity 219 member A	FAM219A is a human gene that has been identified in other organisms such as mice and macaques. It has multiple transcript variants that encode different protein isoforms. The gene is known to have sequence similarity with other members of the FAM219 family. However, the function of this gene and its protein products are not yet fully understood.	Unfortunately, there is currently no information available on the disease implications or targeted drug discovery efforts for FAM219A. As the function of this gene and its protein products are not yet fully understood, it is difficult to determine any potential disease associations or drug targets. Additionally, there are no known drugs on the market that specifically target FAM219A. Further rese…			Predicted intracellular proteins	Golgi apparatus (Approved); Additional: Nucleoplasm;Vesicles				0.0	0.0	0.0	0.0	0.0	0.0	0.0	0.0	0.0	0.0	0.0	0.0	0.0	0.0	0.0	0.0	0.0	0.0	0.0	0.0
PGBD1	84547	symbol	H. sapiens	84547	H. sapiens	PGBD1	piggyBac transposable element derived 1	PGBD1 is a human gene that belongs to the piggyBac transposable element derived (PGBD) family of genes. The piggyBac family of proteins are transposases found in various animals, including humans, that are related to the transposase of the piggyBac transposon from the moth Trichoplusia ni. PGBD1 is specifically expressed in the brain, but its exact function is unknown. The PGBD proteins are consi…	There is limited information available on the disease implications of PGBD1. However, recent studies have suggested that mutations in PGBD1 may be associated with intellectual disability and developmental delay. Targeted drug discovery efforts for PGBD1 are also limited, as its exact function is not yet fully understood. Currently, there are no drugs on the market that specifically target PGBD1. …	GO:0006357 regulation of transcription by RNA polymerase II;GO:0006355 regulation of DNA-templated transcription;GO:2001141 regulation of RNA biosynthetic process		Predicted intracellular proteins	Nucleoplasm (Approved); Additional: Cytosol				0.0	0.0	0.0	0.0	0.0	0.0	0.0	0.0	0.0	0.0	0.0	0.0	0.0	0.0	0.0	0.0	0.0	0.0	0.0	0.0
CGNL1	84952	symbol	H. sapiens	84952	H. sapiens	CGNL1	cingulin like 1	CGNL1, also known as cingulin like 1, is a gene that encodes a protein belonging to the cingulin family. This protein is involved in the assembly and maintenance of both adherens and tight cell-cell junctions by regulating the activity of small GTPases RhoA and Rac1. Mutations in this gene have been associated with aromatase excess syndrome, a condition caused by heterozygous chromosomal rearrang…	There is currently limited information available on the disease implications of CGNL1. However, mutations in this gene have been associated with aromatase excess syndrome, a rare genetic disorder characterized by increased estrogen production due to the overexpression of the aromatase enzyme. This condition can lead to precocious puberty, gynecomastia, and other symptoms related to estrogen exces…	GO:0150105 protein localization to cell-cell junction;GO:0051497 negative regulation of stress fiber assembly;GO:0032232 negative regulation of actin filament bundle assembly		Disease related genes; Predicted intracellular proteins	Cell Junctions (Supported); Additional: Nuclear bodies				0.0	0.0	0.0	0.0	0.0	0.0	0.0	0.0	0.0	0.0	0.0	0.0	1.0	0.0	0.0	0.0	0.0	0.0	0.0	0.0
TUBA8	51807	symbol	H. sapiens	51807	H. sapiens	TUBA8	tubulin alpha 8	TUBA8 is a gene that encodes a protein called alpha tubulin 8, which is a member of the alpha tubulin protein family. Alpha tubulins are essential components of microtubules, which are structures that play a critical role in cell division, intracellular transport, and cell shape maintenance. Mutations in TUBA8 have been linked to two developmental disorders: polymicrogyria, a condition characteri…	There is currently no targeted drug discovery effort specifically focused on TUBA8, as the gene's role in disease is not well understood. However, research into the related alpha tubulin proteins has led to the development of several successful drugs. For example, taxanes such as paclitaxel and docetaxel are widely used chemotherapeutic agents that target microtubules by binding to beta tubulin, …	GO:0007286 spermatid development;GO:0048515 spermatid differentiation;GO:0007281 germ cell development		Disease related genes; Human disease related genes:Cardiovascular diseases:Hematologic diseases; Predicted intracellular proteins	Microtubules (Supported)	Epothilone D; Patupilone			0.0	1.0	0.0	1.0	0.0	0.0	0.0	0.0	0.0	0.0	0.0	0.0	0.0	0.0	0.0	0.0	0.0	0.0	0.0	0.0
CRAT	1384	symbol	H. sapiens	1384	H. sapiens	CRAT	carnitine O-acetyltransferase	CRAT, or carnitine O-acetyltransferase, is a gene that encodes an enzyme involved in energy homeostasis and fat metabolism. The enzyme catalyzes the transfer of acyl groups from an acyl-CoA thioester to carnitine, regulating the ratio of acyl-CoA/CoA. It is found in both the mitochondria and the peroxisome. Alternative splicing results in different isoforms that may localize to different subcellu…	There is limited information on the disease implications of CRAT mutations. However, some studies have suggested that CRAT may play a role in metabolic disorders such as obesity and type 2 diabetes. Targeted drug discovery efforts for CRAT have been limited, but some studies have explored the potential of CRAT inhibitors as a therapeutic strategy for metabolic disorders. One example of a successf…	GO:0019254 carnitine metabolic process, CoA-linked;GO:0033540 fatty acid beta-oxidation using acyl-CoA oxidase;GO:0009437 carnitine metabolic process		Predicted intracellular proteins; Transporters; Human disease related genes:Nervous system diseases:Neurodegenerative diseases; ENZYME proteins:Transferases; Potential drug targets; Disease related genes; Enzymes	Cytosol;Golgi apparatus (Approved)	Levocarnitine; Coenzyme A; (3-Carboxy-2-(R)-Hydroxy-Propyl)-Trimethyl-Ammonium		(M5949)HALLMARK PEROXISOME; (M5935)HALLMARK FATTY ACID METABOLISM; (M5905)HALLMARK ADIPOGENESIS	0.0	0.0	0.0	0.0	0.0	0.0	0.0	0.0	0.0	0.0	1.0	0.0	0.0	0.0	0.0	0.0	1.0	0.0	0.0	0.0
PPP1R3E	90673	symbol	H. sapiens	90673	H. sapiens	PPP1R3E	protein phosphatase 1 regulatory subunit 3E	PPP1R3E is a human gene that is predicted to enable phosphorylase phosphatase activity, glycogen binding activity, and protein phosphatase 1 binding activity. It is also predicted to be involved in positive regulation of glycogen biosynthetic process and located in glycogen granule. Additionally, it is predicted to be part of protein phosphatase type 1 complex.	There is limited information available on the disease implications of PPP1R3E. However, some studies have suggested that mutations in this gene may be associated with glycogen storage disease type IX, a rare genetic disorder characterized by the accumulation of glycogen in the liver and muscles. As for targeted drug discovery efforts, there is currently no known drug that specifically targets PPP…	GO:0045725 positive regulation of glycogen biosynthetic process;GO:0070875 positive regulation of glycogen metabolic process;GO:0005979 regulation of glycogen biosynthetic process		Predicted intracellular proteins	Microtubules;Mitochondria (Approved); Additional: Mitotic spindle				0.0	0.0	0.0	0.0	0.0	0.0	0.0	0.0	0.0	0.0	0.0	0.0	0.0	0.0	0.0	0.0	0.0	0.0	0.0	0.0
HIST1H2BL	8340	gene_synonym	H. sapiens	8340	H. sapiens	H2BC13	H2B clustered histone 13	H2BC13 is a replication-dependent histone that belongs to the histone H2B family. Histones are nuclear proteins that form the nucleosome structure of the chromosomal fiber in eukaryotes. H2BC13 is an intronless gene that lacks polyA tails but contains a palindromic termination element. It is found in the small histone gene cluster on chromosome 6p22-p21.3. Two molecules of each of the four core h…	There is limited information available on the disease implications of H2BC13. However, histones have been implicated in various diseases, including cancer, neurodegenerative disorders, and autoimmune diseases. Targeted drug discovery efforts have focused on developing drugs that modulate histone function, such as histone deacetylase inhibitors and bromodomain inhibitors. These drugs have shown pr…	GO:0006334 nucleosome assembly;GO:0034728 nucleosome organization;GO:0065004 protein-DNA complex assembly		Predicted intracellular proteins	Nucleoplasm (Approved); Additional: Cytosol				0.0	1.0	0.0	0.0	0.0	0.0	0.0	0.0	0.0	0.0	0.0	0.0	0.0	0.0	0.0	0.0	0.0	0.0	0.0	0.0
C9orf142	286257	gene_synonym	H. sapiens	286257	H. sapiens	PAXX	PAXX non-homologous end joining factor	PAXX is a human gene that plays a crucial role in the nonhomologous end joining (NHEJ) pathway of DNA double-strand break repair. The protein encoded by this gene is believed to stabilize the Ku70/Ku80 heterodimer, which helps in the assembly and maintenance of the NHEJ complex. The NHEJ pathway is one of the two major pathways that repair DNA double-strand breaks, and it is essential for maintai…	There is limited information available on targeted drug discovery efforts for PAXX, as it is a relatively new gene in the field of DNA repair. However, mutations in PAXX have been linked to various diseases, including cancer and immunodeficiency disorders. In cancer, PAXX has been shown to play a role in resistance to radiation therapy, making it a potential target for radiosensitization. In immu…	GO:0006303 double-strand break repair via nonhomologous end joining;GO:0006302 double-strand break repair;GO:0006281 DNA repair		Predicted intracellular proteins	Nucleoplasm (Supported)				0.0	0.0	0.0	0.0	0.0	0.0	0.0	0.0	0.0	0.0	0.0	0.0	0.0	0.0	0.0	0.0	0.0	0.0	0.0	0.0
PQLC2	54896	gene_synonym	H. sapiens	54896	H. sapiens	SLC66A1	solute carrier family 66 member 1	SLC66A1 is a human gene that encodes a protein belonging to the solute carrier family 66 member 1. This protein is involved in the transport of L-arginine and L-lysine across the lysosomal membrane, and plays a role in maintaining amino acid homeostasis. It is an integral component of the organelle membrane and enables L-arginine and L-lysine transmembrane transporter activity. The gene is locate…	There is limited information available on the disease implications of SLC66A1. However, mutations in this gene have been associated with a rare genetic disorder called autosomal recessive spastic ataxia of Charlevoix-Saguenay (ARSACS). This disorder is characterized by progressive cerebellar ataxia, spasticity, and peripheral neuropathy. There are currently no targeted drug discovery efforts for …	GO:0015819 lysine transport;GO:0089709 L-histidine transmembrane transport;GO:1902022 L-lysine transport		Transporters:Electrochemical Potential-driven transporters	Vesicles (Supported)				0.0	0.0	0.0	0.0	0.0	0.0	0.0	0.0	0.0	0.0	0.0	0.0	0.0	0.0	0.0	0.0	0.0	0.0	0.0	0.0
PITPNM2	57605	symbol	H. sapiens	57605	H. sapiens	PITPNM2	phosphatidylinositol transfer protein membrane associated 2	PITPNM2 is a human gene that encodes for a protein belonging to a family of membrane-associated phosphatidylinositol transfer domain-containing proteins. These proteins share homology with the Drosophila retinal degeneration B (rdgB) protein. The function of PITPNM2 is not fully understood, but it is believed to play a role in the transfer of phosphatidylinositol between cellular membranes. Mutat…	Mutations in the PITPNM2 gene have been associated with several neurological disorders, including intellectual disability, autism spectrum disorder, and schizophrenia. As a result, there has been interest in developing drugs that target this gene for therapeutic purposes. However, there are currently no drugs on the market that specifically target PITPNM2. One approach to drug discovery for PITPN…	GO:0120009 intermembrane lipid transfer;GO:0015914 phospholipid transport;GO:0006661 phosphatidylinositol biosynthetic process		Predicted intracellular proteins	Vesicles (Supported)				0.0	0.0	0.0	0.0	0.0	0.0	0.0	0.0	0.0	1.0	0.0	0.0	0.0	0.0	0.0	0.0	0.0	0.0	0.0	0.0
USP20	10868	symbol	H. sapiens	10868	H. sapiens	USP20	ubiquitin specific peptidase 20	USP20 is a gene that encodes a protein called ubiquitin specific peptidase 20. This protein is involved in regulating various cellular processes, including angiogenesis, glucose metabolism, cell proliferation, and metastasis. It does so by deubiquitinating hypoxia-inducible factor (HIF)-1 alpha, which leads to increased expression of HIF-1alpha targeted genes. Additionally, USP20 regulates G-prot…	Research on USP20 has revealed its potential as a therapeutic target for various diseases, including cancer, diabetes, and cardiovascular diseases. In cancer, USP20 has been shown to promote tumor growth and metastasis by regulating HIF-1alpha and ADRB2 signaling pathways. Therefore, targeting USP20 could be a promising strategy for cancer treatment. In diabetes, USP20 has been implicated in regu…	GO:0071108 protein K48-linked deubiquitination;GO:0070536 protein K63-linked deubiquitination;GO:0140374 antiviral innate immune response		Peptidases:Cysteine-type peptidases; ENZYME proteins:Hydrolases; Enzymes; Predicted intracellular proteins	Cytosol;Nucleoplasm;Plasma membrane (Approved)				0.0	0.0	0.0	0.0	0.0	0.0	0.0	0.0	0.0	0.0	0.0	0.0	0.0	0.0	0.0	0.0	0.0	0.0	0.0	0.0
HSPBAP1	79663	symbol	H. sapiens	79663	H. sapiens	HSPBAP1	HSPB1 associated protein 1	HSPBAP1 is a gene that encodes a protein that binds to hsp27, a small heat shock protein involved in cell growth and differentiation. Abnormal expression of this protein has been observed in patients with intractable epilepsy, but the impact on brain function is not yet understood.	There is limited information available on the disease implications of HSPBAP1. However, abnormal expression of this gene has been observed in patients with intractable epilepsy, suggesting a potential role in the development or progression of this condition. Currently, there are no targeted drug discovery efforts specifically focused on HSPBAP1. However, drugs that target heat shock proteins, suc…			Disease related genes; Predicted intracellular proteins	Mitochondria (Approved)				0.0	0.0	0.0	0.0	0.0	0.0	0.0	0.0	0.0	0.0	0.0	0.0	0.0	0.0	0.0	0.0	0.0	0.0	0.0	0.0
FAHD2B	151313	symbol	H. sapiens	151313	H. sapiens	FAHD2B	fumarylacetoacetate hydrolase domain containing 2B	FAHD2B is a human gene that is predicted to have hydro-lyase activity. It contains the fumarylacetoacetate hydrolase domain and is involved in the breakdown of certain amino acids. The function of this gene is not fully understood, but it may play a role in cellular metabolism and energy production. Further research is needed to fully understand the role of FAHD2B in human biology.	There is limited information available on the disease implications of FAHD2B. However, some studies have suggested that mutations in this gene may be associated with certain neurological disorders, such as Parkinson's disease and Alzheimer's disease. Targeted drug discovery efforts for FAHD2B are also limited, as the function of this gene is not fully understood. Currently, there are no drugs on …	GO:0006107 oxaloacetate metabolic process;GO:0043648 dicarboxylic acid metabolic process;GO:0019752 carboxylic acid metabolic process		Predicted intracellular proteins					0.0	0.0	0.0	0.0	0.0	0.0	0.0	0.0	0.0	0.0	1.0	0.0	0.0	0.0	0.0	0.0	0.0	0.0	0.0	0.0
FLT3LG	2323	symbol	H. sapiens	2323	H. sapiens	FLT3LG	fms related receptor tyrosine kinase 3 ligand	The human gene FLT3LG, also known as fms related receptor tyrosine kinase 3 ligand, plays a crucial role in the development of dendritic cells (DCs), which are responsible for recognizing pathogens and initiating immune responses. FLT3LG is particularly important for the development of plasmacytoid DCs and CD8-positive classical DCs, as well as their tissue counterparts that express CD103. This g…	Mutations in FLT3LG have been associated with various immune deficiencies, including severe combined immunodeficiency (SCID) and autoimmune diseases such as systemic lupus erythematosus (SLE) and rheumatoid arthritis (RA). Targeted drug discovery efforts have focused on developing FLT3LG agonists to enhance DC development and function, as well as FLT3LG inhibitors to treat autoimmune diseases. On…	GO:0035162 embryonic hemopoiesis;GO:0097028 dendritic cell differentiation;GO:0030183 B cell differentiation		Predicted secreted proteins; Predicted intracellular proteins; RAS pathway related proteins			(M5883)NABA SECRETED FACTORS; (M5885)NABA MATRISOME ASSOCIATED; (M5889)NABA MATRISOME	(M5947)HALLMARK IL2 STAT5 SIGNALING	0.0	0.0	1.0	0.0	0.0	0.0	0.0	0.0	0.0	0.0	0.0	0.0	0.0	0.0	0.0	0.0	0.0	0.0	0.0	0.0
SLC25A37	51312	symbol	H. sapiens	51312	H. sapiens	SLC25A37	solute carrier family 25 member 37	SLC25A37 is a gene that encodes for a protein belonging to the solute carrier family 25. This protein is located in the inner membrane of mitochondria and plays a crucial role in importing iron for the synthesis of mitochondrial heme and iron-sulfur clusters. These clusters are essential for the proper functioning of various enzymes involved in cellular respiration and energy production. Mutation…	Mutations in SLC25A37 have been associated with sideroblastic anemia with mitochondrial myopathy (SMM). SMM is a rare genetic disorder characterized by muscle weakness, fatigue, and anemia. There is currently no cure for SMM, and treatment is mainly supportive, focusing on managing symptoms such as anemia and muscle weakness. Targeted drug discovery efforts for SMM are limited, but some studies h…	GO:0048250 iron import into the mitochondrion;GO:0046985 positive regulation of hemoglobin biosynthetic process;GO:0046984 regulation of hemoglobin biosynthetic process		Transporters:Electrochemical Potential-driven transporters; Predicted intracellular proteins	Mitochondria (Approved); Additional: Cytosol			(M5945)HALLMARK HEME METABOLISM	0.0	0.0	0.0	0.0	0.0	0.0	0.0	0.0	0.0	0.0	0.0	0.0	0.0	0.0	0.0	0.0	0.0	0.0	0.0	0.0
ZASP	11155	gene_synonym	H. sapiens	11155	H. sapiens	LDB3	LIM domain binding 3	LDB3, also known as LIM domain binding 3, is a gene that encodes a protein containing PDZ and LIM domains. PDZ domains are protein-protein interaction domains that play a role in cytoskeletal assembly and membrane protein targeting. LIM domains are cysteine-rich motifs that contain zinc-binding modules and are involved in protein-protein interactions. The protein encoded by LDB3 interacts with al…	Mutations in LDB3 have been linked to myofibrillar myopathy and dilated cardiomyopathy. Myofibrillar myopathy is a rare genetic disorder characterized by muscle weakness and wasting, while dilated cardiomyopathy is a condition in which the heart becomes enlarged and weakened, leading to heart failure. There are currently no targeted drug discovery efforts specifically for LDB3, but there are drug…	GO:0045214 sarcomere organization;GO:0030239 myofibril assembly;GO:0031032 actomyosin structure organization		Disease related genes; Human disease related genes:Musculoskeletal diseases:Muscular diseases; Predicted intracellular proteins; Human disease related genes:Cardiovascular diseases:Cardiac diseases	Cytosol;Focal adhesion sites (Uncertain); Additional: Nucleoplasm			(M5909)HALLMARK MYOGENESIS	0.0	0.0	0.0	1.0	0.0	0.0	1.0	0.0	0.0	0.0	0.0	0.0	1.0	0.0	0.0	0.0	0.0	0.0	0.0	0.0
CATSPER2	117155	symbol	H. sapiens	117155	H. sapiens	CATSPER2	cation channel sperm associated 2	CATSPER2 is a gene that codes for a cation channel protein found in the flagellum of spermatozoa. This protein is essential for male fertility, and defects in the gene can cause male infertility. The gene has several alternatively spliced transcript variants, and readthrough transcription originates upstream of the gene in a pseudogene. There are also related pseudogenes found near the CATSPER2 g…	Defects in the CATSPER2 gene have been linked to male infertility, specifically asthenozoospermia, which is characterized by reduced sperm motility. Targeted drug discovery efforts have focused on developing drugs that can modulate the activity of the CATSPER2 protein, with the goal of improving sperm motility and increasing male fertility. One example of a successful drug in this area is mibefra…	GO:0048240 sperm capacitation;GO:0030317 flagellated sperm motility;GO:0097722 sperm motility		Predicted intracellular proteins; Voltage-gated ion channels:CatSper and Two-Pore Channels; Potential drug targets; Human disease related genes:Congenital malformations:Other congenital malformations; Disease related genes; Transporters:Transporter channels and pores	End piece (Uncertain); Additional: Plasma membrane;Primary cilium;Principal piece;Vesicles				0.0	1.0	0.0	0.0	0.0	0.0	0.0	0.0	0.0	0.0	0.0	0.0	0.0	0.0	0.0	0.0	0.0	0.0	0.0	0.0
INF2	64423	symbol	H. sapiens	64423	H. sapiens	INF2	inverted formin 2	INF2 is a gene that belongs to the formin family of proteins and is known as inverted formin 2. It contains a diaphanous inhibitory domain at its N-terminus, which classifies it as a diaphanous formin. Research on a similar mouse protein suggests that INF2 may play a role in the polymerization and depolymerization of actin filaments. Mutations in this gene have been linked to focal segmental glom…	Mutations in the INF2 gene have been linked to focal segmental glomerulosclerosis (FSGS), a rare kidney disease that can lead to kidney failure. FSGS is characterized by scarring of the glomeruli, the tiny blood vessels in the kidneys that filter waste from the blood. INF2 mutations are thought to disrupt the normal function of podocytes, specialized cells in the glomeruli that help maintain the …	GO:0090140 regulation of mitochondrial fission;GO:0030041 actin filament polymerization;GO:0008154 actin polymerization or depolymerization		Disease related genes; Human disease related genes:Urinary system diseases:Kidney diseases; Human disease related genes:Nervous system diseases:Neurodegenerative diseases; Predicted intracellular proteins	Endoplasmic reticulum (Approved); Additional: Nuclear bodies				0.0	0.0	0.0	1.0	0.0	0.0	0.0	0.0	0.0	0.0	0.0	0.0	1.0	0.0	0.0	0.0	0.0	0.0	0.0	0.0
MRVI1	10335	gene_synonym	H. sapiens	10335	H. sapiens	IRAG1	inositol 1,4,5-triphosphate receptor associated 1	IRAG1 is a human gene that encodes a protein found in the membrane of the endoplasmic reticulum. It is similar to a mouse tumor suppressor gene that is frequently disrupted by mouse AIDS-related virus. The protein is a substrate of cGMP-dependent kinase-1 and can function as a regulator of IP3-induced calcium release. Studies in mice suggest that MRV integration at the mouse homolog of IRAG1 indu…	There is limited information available on the disease implications of IRAG1. However, studies in mice suggest that it may function as a tumor suppressor gene in myeloid leukemia. As for targeted drug discovery efforts, there are currently no known drugs that specifically target IRAG1. However, given its potential role in cancer, it may be a target for future drug development efforts. There are al…	GO:0019934 cGMP-mediated signaling;GO:0141124 intracellular signaling cassette;GO:0035556 intracellular signal transduction		Predicted intracellular proteins	Cytosol (Approved); Additional: Nuclear bodies				0.0	0.0	0.0	0.0	0.0	0.0	0.0	0.0	0.0	0.0	0.0	0.0	0.0	0.0	0.0	0.0	0.0	0.0	0.0	0.0
WDFY2	115825	symbol	H. sapiens	115825	H. sapiens	WDFY2	WD repeat and FYVE domain containing 2	The WDFY2 gene encodes a protein that has two WD domains and an FYVE zinc finger region. The function of this gene is currently unknown, and there may be an alternative spliced transcript variant of the gene.	Currently, there is limited information on the disease implications of the WDFY2 gene. However, some studies have suggested that mutations in this gene may be associated with certain types of cancer, including breast cancer and hepatocellular carcinoma. Additionally, WDFY2 has been implicated in autophagy, a cellular process that plays a role in various diseases, including neurodegenerative disor…	GO:0045600 positive regulation of fat cell differentiation;GO:0045598 regulation of fat cell differentiation;GO:0001934 positive regulation of protein phosphorylation		Predicted intracellular proteins	Vesicles (Supported)				0.0	0.0	0.0	0.0	0.0	0.0	0.0	0.0	0.0	0.0	0.0	0.0	0.0	0.0	0.0	0.0	0.0	0.0	0.0	0.0
EHD2	30846	symbol	H. sapiens	30846	H. sapiens	EHD2	EH domain containing 2	EHD2 is a gene that encodes a protein belonging to the EH domain-containing protein family. The protein contains a nucleotide-binding consensus site at the N terminus, a C-terminal EF-hand domain, and a bipartite nuclear localization signal. It interacts with the actin cytoskeleton through its N-terminal domain and binds to an EH domain-binding protein through its C-terminal EH domain. This inter…	There is limited information available on the disease implications of EHD2. However, recent studies have suggested that EHD2 may play a role in cancer progression and metastasis. Specifically, EHD2 has been shown to regulate the trafficking of integrins, which are involved in cell adhesion and migration. Dysregulation of integrin trafficking has been implicated in cancer cell invasion and metasta…	GO:2001137 positive regulation of endocytic recycling;GO:0097320 plasma membrane tubulation;GO:1901741 positive regulation of myoblast fusion		Predicted intracellular proteins	Plasma membrane (Supported); Additional: Primary cilium;Primary cilium transition zone				0.0	0.0	0.0	0.0	0.0	0.0	0.0	0.0	0.0	0.0	0.0	0.0	1.0	0.0	0.0	0.0	0.0	0.0	0.0	0.0
DDX39B	7919	symbol	H. sapiens	7919	H. sapiens	DDX39B	DExD-box helicase 39B	DDX39B is a gene that encodes a protein belonging to the DEAD box family of RNA-dependent ATPases. This protein is essential for pre-mRNA splicing and is required for the association of U2 small nuclear ribonucleoprotein with pre-mRNA. It also plays a crucial role in mRNA export from the nucleus to the cytoplasm. DDX39B is located in the human major histocompatibility complex class III region, ne…	Mutations in the DDX39B gene have been associated with several diseases, including rheumatoid arthritis, systemic lupus erythematosus, and multiple sclerosis. Targeted drug discovery efforts have focused on developing small molecule inhibitors of DDX39B to treat these diseases. One example is the drug E7107, which inhibits the ATPase activity of DDX39B and has shown promising results in preclinic…	GO:0010501 RNA secondary structure unwinding;GO:0006406 mRNA export from nucleus;GO:0006405 RNA export from nucleus		ENZYME proteins:Hydrolases; Enzymes; Transporters:Primary Active Transporters; Predicted intracellular proteins	Nuclear speckles (Enhanced)	Artenimol			0.0	0.0	0.0	0.0	0.0	0.0	0.0	0.0	0.0	0.0	0.0	0.0	0.0	0.0	0.0	0.0	0.0	0.0	0.0	0.0
ZNF784	147808	symbol	H. sapiens	147808	H. sapiens	ZNF784	zinc finger protein 784	ZNF784 is a human gene that encodes for a zinc finger protein 784. This protein is involved in sequence-specific double-stranded DNA binding activity and is predicted to play a role in regulating transcription by RNA polymerase II. It is also predicted to be involved in hematopoietic progenitor cell differentiation. The protein is active in the nucleus.	There is limited information available on the disease implications of ZNF784. However, some studies have suggested that it may be involved in the development of certain types of cancer, including breast cancer and leukemia. Targeted drug discovery efforts for ZNF784 are also limited, as its function and role in disease are not well understood. Currently, there are no drugs on the market that spec…	GO:0002244 hematopoietic progenitor cell differentiation;GO:0030097 hemopoiesis;GO:0045944 positive regulation of transcription by RNA polymerase II		Transcription factors:Zinc-coordinating DNA-binding domains; Predicted intracellular proteins	Nucleoplasm (Approved)				0.0	0.0	0.0	0.0	0.0	0.0	0.0	0.0	0.0	0.0	0.0	0.0	0.0	0.0	0.0	0.0	0.0	0.0	0.0	0.0
FAP	2191	symbol	H. sapiens	2191	H. sapiens	FAP	fibroblast activation protein alpha	FAP, or fibroblast activation protein alpha, is a protein that belongs to the serine protease family and is found in reactive stromal fibroblasts of epithelial cancers, granulation tissue of healing wounds, and malignant cells of bone and soft tissue sarcomas. It is believed to play a role in controlling fibroblast growth and epithelial-mesenchymal interactions during tissue repair, development, …	FAP has been identified as a potential therapeutic target for cancer treatment due to its overexpression in tumor-associated fibroblasts. Several studies have shown that inhibition of FAP can lead to reduced tumor growth and metastasis in preclinical models. As a result, there has been significant interest in developing FAP-targeted drugs for cancer therapy. One such drug is Talabostat, which is …	GO:1902362 melanocyte apoptotic process;GO:0010710 regulation of collagen catabolic process;GO:0060244 negative regulation of cell proliferation involved in contact inhibition		Predicted intracellular proteins; Predicted secreted proteins; Peptidases:Serine-type peptidases; ENZYME proteins:Hydrolases; Enzymes; Cancer-related genes:Candidate cancer biomarkers		Sibrotuzumab		(M5930)HALLMARK EPITHELIAL MESENCHYMAL TRANSITION	0.0	0.0	0.0	0.0	0.0	0.0	0.0	0.0	0.0	0.0	0.0	0.0	0.0	0.0	0.0	0.0	0.0	0.0	0.0	0.0
RBM6	10180	symbol	H. sapiens	10180	H. sapiens	RBM6	RNA binding motif protein 6	RBM6, or RNA binding motif protein 6, is a gene that encodes a protein that is involved in RNA binding activity. It is predicted to play a role in mRNA splicing through the spliceosome and is active in the nucleus. The function of RBM6 is not fully understood, but it is believed to be involved in regulating gene expression and may play a role in cancer development. Further research is needed to f…	RBM6 has been implicated in various types of cancer, including lung, breast, and ovarian cancer. Studies have shown that RBM6 expression is reduced in cancer cells, suggesting that it may act as a tumor suppressor. Targeting RBM6 could therefore be a potential strategy for cancer therapy. However, there are currently no drugs specifically targeting RBM6. There have been some efforts to develop dr…	GO:0000377 RNA splicing, via transesterification reactions with bulged adenosine as nucleophile;GO:0000398 mRNA splicing, via spliceosome;GO:0000375 RNA splicing, via transesterification reactions		Predicted intracellular proteins; Cancer-related genes:Candidate cancer biomarkers	Nuclear speckles (Approved); Additional: Cytoplasmic bodies				0.0	0.0	0.0	0.0	0.0	0.0	0.0	0.0	0.0	0.0	0.0	0.0	0.0	0.0	0.0	0.0	0.0	0.0	0.0	0.0
ZNF839	55778	symbol	H. sapiens	55778	H. sapiens	ZNF839	zinc finger protein 839	ZNF839 is a human gene that encodes for a protein called zinc finger protein 839. This protein is predicted to have the ability to bind to metal ions. Zinc finger proteins are known to play important roles in regulating gene expression and other cellular processes. However, the specific function of ZNF839 is not yet fully understood. Further research is needed to determine the exact role of this …	Unfortunately, there is currently limited information available on the disease implications and targeted drug discovery efforts for ZNF839. As the specific function of this gene and its protein product are not yet fully understood, it is difficult to determine potential disease associations or drug targets. Additionally, there are no known drugs on the market that specifically target ZNF839. Howe…			Predicted intracellular proteins	Plasma membrane (Approved); Additional: Nucleoplasm				0.0	0.0	0.0	0.0	0.0	0.0	0.0	0.0	0.0	0.0	0.0	0.0	0.0	0.0	0.0	0.0	0.0	0.0	0.0	0.0
ETFB	2109	symbol	H. sapiens	2109	H. sapiens	ETFB	electron transfer flavoprotein subunit beta	The ETFB gene encodes the beta subunit of electron-transfer-flavoprotein, which transfers electrons between flavoprotein dehydrogenases involved in mitochondrial fatty acid and amino acid catabolism and the membrane-bound electron transfer flavoprotein ubiquinone oxidoreductase. Deficiencies in this gene have been linked to type II glutaricaciduria, a rare metabolic disorder that affects the brea…	Deficiencies in the ETFB gene have been linked to type II glutaricaciduria, a rare metabolic disorder that affects the breakdown of certain amino acids and can lead to neurological problems. There are currently no targeted drug discovery efforts specifically for ETFB gene deficiencies, but treatment for type II glutaricaciduria typically involves a low-protein diet and supplementation with carnit…	GO:0033539 fatty acid beta-oxidation using acyl-CoA dehydrogenase;GO:0006635 fatty acid beta-oxidation;GO:0019395 fatty acid oxidation		Disease related genes; Human disease related genes:Congenital disorders of metabolism:Congenital disorders of amino acid metabolism; Predicted intracellular proteins	Mitochondria (Enhanced)			(M5905)HALLMARK ADIPOGENESIS; (M5907)HALLMARK ESTROGEN RESPONSE LATE; (M5936)HALLMARK OXIDATIVE PHOSPHORYLATION	0.0	0.0	0.0	0.0	0.0	0.0	0.0	0.0	0.0	0.0	1.0	0.0	0.0	0.0	0.0	0.0	0.0	0.0	0.0	0.0
PTP4A3	11156	symbol	H. sapiens	11156	H. sapiens	PTP4A3	protein tyrosine phosphatase 4A3	PTP4A3 is a gene that encodes a protein tyrosine phosphatase, which is involved in regulating various cellular processes. Studies have shown that this protein is associated with the cell plasma membrane and may enhance cell proliferation. Overexpression of PTP4A3 has been linked to tumor metastasis, suggesting its potential role in cancer development. The gene undergoes alternative splicing, resu…	PTP4A3 has been implicated in various types of cancer, including breast, lung, colon, and pancreatic cancer. Overexpression of PTP4A3 has been associated with tumor progression, invasion, and metastasis, making it a potential therapeutic target for cancer treatment. Several studies have focused on developing drugs that target PTP4A3, including small molecule inhibitors and monoclonal antibodies. …	GO:0043117 positive regulation of vascular permeability;GO:1900746 regulation of vascular endothelial growth factor signaling pathway;GO:1902547 regulation of cellular response to vascular endothelial growth factor stimulus		ENZYME proteins:Hydrolases; Enzymes; Predicted intracellular proteins			(M11)PID PRL SIGNALING EVENTS PATHWAY	(M5909)HALLMARK MYOGENESIS	0.0	0.0	0.0	0.0	0.0	0.0	0.0	0.0	0.0	0.0	0.0	1.0	0.0	0.0	0.0	0.0	0.0	0.0	0.0	0.0
DICER1-AS1	400242	symbol	H. sapiens	400242	H. sapiens	DICER1-AS1	DICER1 antisense RNA 1										0.0	0.0	0.0	0.0	0.0	0.0	0.0	0.0	0.0	0.0	0.0	0.0	0.0	0.0	0.0	0.0	0.0	0.0	0.0	0.0
NOD1	10392	symbol	H. sapiens	10392	H. sapiens	NOD1	nucleotide binding oligomerization domain containing 1	NOD1 is a gene that belongs to the NOD-like receptor family of proteins and plays a crucial role in innate immunity. It acts as a pattern-recognition receptor that recognizes bacterial peptidoglycans and triggers inflammation. The protein is also involved in the immune response to viral and parasitic infections. The gene encodes a protein with an N-terminal caspase recruitment domain, a centrally…	NOD1 gene mutations have been associated with several diseases, including inflammatory bowel disease (IBD), asthma, Behcet disease, and sarcoidosis. Targeted drug discovery efforts have focused on developing drugs that modulate the NOD1 pathway to treat these diseases. One example is the drug mesalamine, which is used to treat IBD and works by inhibiting the NOD1 pathway. Another drug, budesonide…	GO:0070427 nucleotide-binding oligomerization domain containing 1 signaling pathway;GO:0002606 positive regulation of dendritic cell antigen processing and presentation;GO:0002579 positive regulation of antigen processing and presentation		Human disease related genes:Immune system diseases:Allergies and autoimmune diseases; Human disease related genes:Skin diseases:Skin and soft tissue diseases; Predicted intracellular proteins	Mitochondria (Approved)			(M5923)HALLMARK PI3K AKT MTOR SIGNALING; (M5913)HALLMARK INTERFERON GAMMA RESPONSE	1.0	0.0	0.0	0.0	1.0	0.0	0.0	0.0	0.0	0.0	0.0	0.0	0.0	0.0	0.0	0.0	0.0	0.0	0.0	0.0
KDM8	79831	symbol	H. sapiens	79831	H. sapiens	KDM8	lysine demethylase 8	KDM8 is a gene that encodes a protein called lysine demethylase 8, which is likely involved in removing certain chemical modifications from histone proteins. Studies in mice suggest that this protein may have a role in suppressing tumor growth. The gene can produce different versions of the protein due to alternative splicing, which is a process that allows a single gene to produce multiple prote…	There is limited information available on the disease implications of KDM8. However, studies have suggested that it may play a role in cancer development and progression. Targeted drug discovery efforts for KDM8 are still in the early stages, but there is potential for the development of drugs that target this protein to treat cancer. Currently, there are no drugs on the market that specifically …	GO:0048144 fibroblast proliferation;GO:0000086 G2/M transition of mitotic cell cycle;GO:0031648 protein destabilization		Enzymes; ENZYME proteins:Oxidoreductases; Predicted intracellular proteins	Nucleoplasm (Approved); Additional: Cytosol				0.0	0.0	0.0	0.0	0.0	0.0	0.0	0.0	0.0	0.0	0.0	0.0	0.0	0.0	0.0	0.0	0.0	0.0	0.0	0.0
AHRR	57491	symbol	H. sapiens	57491	H. sapiens	AHRR	aryl hydrocarbon receptor repressor	AHRR is a human gene that plays a role in the aryl hydrocarbon receptor (AhR) signaling pathway, which is involved in regulating cell growth and differentiation. It acts as a feedback modulator by repressing the expression of genes that are dependent on AhR. The gene is also associated with dioxin toxicity. Different isoforms of the gene have been identified through alternative splicing.	AHRR has been implicated in several diseases, including cancer, cardiovascular disease, and autoimmune disorders. In cancer, AHRR has been shown to be downregulated in various types of tumors, including lung, breast, and liver cancer. Targeting AHRR may therefore be a potential strategy for cancer therapy. In cardiovascular disease, AHRR has been linked to atherosclerosis and hypertension, and ma…	GO:0006805 xenobiotic metabolic process;GO:0030522 intracellular receptor signaling pathway;GO:0071466 cellular response to xenobiotic stimulus		Predicted intracellular proteins	Nucleoplasm (Supported); Additional: Cytosol				0.0	0.0	0.0	0.0	0.0	0.0	0.0	0.0	0.0	0.0	0.0	0.0	0.0	0.0	0.0	0.0	0.0	0.0	0.0	0.0
PARP10	84875	symbol	H. sapiens	84875	H. sapiens	PARP10	poly(ADP-ribose) polymerase family member 10	PARP10 is a member of the poly(ADP-ribose) polymerase family that plays a role in regulating gene transcription by modifying chromatin organization through the addition of ADP-ribose to histones. In addition, PARP10 can act as a transcriptional cofactor.	PARP10 has been implicated in various diseases, including cancer, viral infections, and autoimmune disorders. In cancer, PARP10 has been shown to promote tumor growth and metastasis, making it a potential target for cancer therapy. Several small molecule inhibitors of PARP10 have been developed and tested in preclinical studies, showing promising results in reducing tumor growth and metastasis. H…	GO:1900045 negative regulation of protein K63-linked ubiquitination;GO:0070212 protein poly-ADP-ribosylation;GO:1902915 negative regulation of protein polyubiquitination		Predicted intracellular proteins	Nucleoli rim (Supported); Additional: Cytosol;Golgi apparatus				0.0	0.0	0.0	0.0	0.0	0.0	0.0	0.0	0.0	0.0	0.0	0.0	0.0	0.0	0.0	0.0	0.0	0.0	0.0	0.0
WASH2P	375260	symbol	H. sapiens	375260	H. sapiens	WASH2P	WASP family homolog 2, pseudogene										0.0	0.0	0.0	0.0	0.0	0.0	0.0	0.0	0.0	0.0	0.0	0.0	0.0	0.0	0.0	0.0	0.0	0.0	0.0	0.0
C1orf228	339541	gene_synonym	H. sapiens	339541	H. sapiens	ARMH1	armadillo like helical domain containing 1	Armadillo-like helical domain-containing protein 1 (ARMH1) is a gene that encodes a protein involved in the regulation of cell growth and differentiation. The protein contains an armadillo-like helical domain, which is a structural motif found in many proteins involved in cell signaling and adhesion. ARMH1 is expressed in a variety of tissues, including the brain, heart, and skeletal muscle. Muta…	There is currently limited information available on the disease implications of ARMH1 and targeted drug discovery efforts. However, mutations in the ARMH1 gene have been associated with developmental disorders, such as intellectual disability and autism spectrum disorder. As for drug discovery efforts, there are currently no known drugs that specifically target ARMH1. However, research on the pro…			Predicted intracellular proteins	Cytosol;Plasma membrane (Enhanced)				0.0	0.0	0.0	0.0	0.0	0.0	0.0	0.0	0.0	0.0	0.0	0.0	0.0	0.0	0.0	0.0	0.0	0.0	0.0	0.0
FOSB	2354	symbol	H. sapiens	2354	H. sapiens	FOSB	FosB proto-oncogene, AP-1 transcription factor subunit	FOSB is a member of the Fos gene family, which encodes leucine zipper proteins that can form the transcription factor complex AP-1 with proteins of the JUN family. FOSB has been implicated in regulating cell proliferation, differentiation, and transformation. Alternative splicing of the FOSB gene results in different isoforms. FOSB is a proto-oncogene, meaning that it has the potential to cause c…	FOSB has been implicated in various diseases, including cancer, addiction, and neurological disorders. In cancer, FOSB has been shown to promote tumor growth and metastasis, making it a potential target for cancer therapy. Targeted drug discovery efforts have focused on developing inhibitors of FOSB expression or activity. However, there are currently no drugs on the market that specifically targ…	GO:0043278 response to morphine;GO:0051412 response to corticosterone;GO:0014072 response to isoquinoline alkaloid		Transcription factors:Basic domains; Predicted intracellular proteins	Nucleoplasm (Supported); Additional: Vesicles		(M167)PID AP1 PATHWAY	(M5941)HALLMARK UV RESPONSE UP; (M5890)HALLMARK TNFA SIGNALING VIA NFKB	0.0	1.0	0.0	0.0	0.0	0.0	0.0	0.0	0.0	0.0	0.0	0.0	0.0	0.0	1.0	0.0	0.0	0.0	0.0	0.0
LOC100506123	100506123	Gene_ID	H. sapiens	100506123	H. sapiens	APPAT	atherosclerotic plaque pathogenesis associated transcript										0.0	0.0	0.0	0.0	0.0	0.0	0.0	0.0	0.0	0.0	0.0	0.0	0.0	0.0	0.0	0.0	0.0	0.0	0.0	0.0
CLTCL1	8218	symbol	H. sapiens	8218	H. sapiens	CLTCL1	clathrin heavy chain like 1	CLTCL1 is a gene that encodes a protein that is a major component of the polyhedral coat of coated pits and vesicles. It belongs to the clathrin heavy chain family. Mutations or chromosomal aberrations in this gene have been associated with several disorders, including meningioma, DiGeorge syndrome, and velo-cardio-facial syndrome. Multiple transcript variants of this gene have been identified, w…	Mutations or chromosomal aberrations in the CLTCL1 gene have been associated with several disorders, including meningioma, DiGeorge syndrome, and velo-cardio-facial syndrome. Meningioma is a type of brain tumor that arises from the meninges, the protective membranes that surround the brain and spinal cord. DiGeorge syndrome and velo-cardio-facial syndrome are genetic disorders that affect multipl…	GO:0046326 positive regulation of D-glucose import;GO:0010828 positive regulation of D-glucose transmembrane transport;GO:0046324 regulation of D-glucose import		Transporters:Accessory Factors Involved in Transport; Cancer-related genes:Mutational cancer driver genes; Predicted intracellular proteins	Vesicles (Approved)				0.0	0.0	0.0	0.0	0.0	0.0	0.0	0.0	0.0	0.0	0.0	0.0	0.0	0.0	0.0	0.0	0.0	0.0	0.0	0.0
TRIM45	80263	symbol	H. sapiens	80263	H. sapiens	TRIM45	tripartite motif containing 45	TRIM45 is a gene that belongs to the tripartite motif family. It encodes a protein that may act as a transcriptional repressor of the mitogen-activated protein kinase pathway. The gene has multiple alternative spliced transcript variants.	There is limited information available on the disease implications of TRIM45. However, some studies have suggested that it may play a role in cancer development and progression. For example, one study found that TRIM45 expression was significantly upregulated in breast cancer tissues compared to normal tissues, and that higher TRIM45 expression was associated with poorer overall survival in breas…	GO:0070936 protein K48-linked ubiquitination;GO:0060348 bone development;GO:0050728 negative regulation of inflammatory response		Predicted intracellular proteins	Cytosol (Supported); Additional: Cytokinetic bridge;Nucleoplasm				0.0	0.0	0.0	0.0	0.0	0.0	0.0	0.0	0.0	0.0	0.0	0.0	0.0	1.0	0.0	0.0	0.0	0.0	0.0	0.0
MAN2C1	4123	symbol	H. sapiens	4123	H. sapiens	MAN2C1	mannosidase alpha class 2C member 1	The MAN2C1 gene is predicted to have alpha-mannosidase activity and be involved in the catabolic process of oligosaccharides. It is located in the nucleoplasm.	Mutations in the MAN2C1 gene have been associated with several diseases, including lysosomal storage disorders such as alpha-mannosidosis and beta-mannosidosis. These disorders are characterized by the accumulation of undigested oligosaccharides in lysosomes, leading to a range of symptoms including developmental delay, intellectual disability, skeletal abnormalities, and hearing loss. Targeted d…	GO:0006013 mannose metabolic process;GO:0009313 oligosaccharide catabolic process;GO:0009311 oligosaccharide metabolic process		Predicted intracellular proteins; Potential drug targets; Disease related genes; ENZYME proteins:Hydrolases; Enzymes	Nucleoplasm (Enhanced)				0.0	0.0	0.0	0.0	0.0	0.0	0.0	0.0	0.0	0.0	0.0	0.0	0.0	0.0	0.0	0.0	0.0	0.0	0.0	0.0
LOC113230	113230	Gene_ID	H. sapiens	113230	H. sapiens	MISP3	MISP family member 3	MISP3, also known as MISP family member 3, is a human gene that encodes a protein involved in the regulation of cell division and migration. The protein is part of the MISP family, which is involved in the formation of actin filaments and the regulation of cell shape and movement. MISP3 has been shown to interact with other proteins involved in cell division and migration, suggesting a role in th…	There is limited information available on the disease implications of MISP3, but mutations in this gene have been associated with certain types of cancer, including breast and ovarian cancer. Targeted drug discovery efforts for MISP3 are also limited, as the function of this gene is not fully understood. However, there are ongoing efforts to develop drugs that target other proteins in the MISP fa…			Predicted intracellular proteins					0.0	0.0	0.0	0.0	0.0	0.0	0.0	0.0	0.0	0.0	0.0	0.0	0.0	0.0	0.0	0.0	0.0	0.0	0.0	0.0
LRRC45	201255	symbol	H. sapiens	201255	H. sapiens	LRRC45	leucine rich repeat containing 45	LRRC45 is a human gene that encodes for a protein called leucine rich repeat containing 45. This protein is found in various parts of the cell, including the centrosome, cytosol, and nucleoplasm. The function of LRRC45 is not yet fully understood, but it is believed to play a role in cell division and the formation of cilia, which are hair-like structures on the surface of cells that help with mo…	There is limited information available on the disease implications of LRRC45, but studies have suggested that it may play a role in certain types of cancer, including breast and lung cancer. Targeted drug discovery efforts for LRRC45 are also limited, as its function is not yet fully understood. However, some studies have suggested that targeting LRRC45 may be a potential therapeutic strategy for…			Predicted intracellular proteins	Basal body;Centrosome;Cytosol;Mid piece (Supported); Additional: Plasma membrane;Principal piece				0.0	0.0	0.0	0.0	0.0	0.0	0.0	0.0	0.0	0.0	0.0	0.0	0.0	0.0	0.0	0.0	0.0	0.0	0.0	0.0
LOC284454	284454	Gene_ID	H. sapiens	284454	H. sapiens	MIR23AHG	miR-23a/27a/24-2 cluster host gene			GO:0035195 miRNA-mediated post-transcriptional gene silencing;GO:0035194 regulatory ncRNA-mediated post-transcriptional gene silencing;GO:0016441 post-transcriptional gene silencing							0.0	0.0	0.0	0.0	0.0	0.0	0.0	0.0	0.0	0.0	0.0	0.0	0.0	0.0	0.0	0.0	0.0	0.0	0.0	0.0
GTF2I	2969	symbol	H. sapiens	2969	H. sapiens	GTF2I	general transcription factor IIi	GTF2I is a gene that encodes a phosphoprotein with six repeat motifs. It plays a role in regulating transcription by binding to the initiator element and E-box element in promoters. GTF2I is located on chromosome 7 and is often deleted in Williams-Beuren syndrome, a genetic disorder characterized by developmental delays and cardiovascular problems. There are also pseudogenes of GTF2I on chromosom…	GTF2I has been implicated in several diseases, including Williams-Beuren syndrome, schizophrenia, and cancer. In Williams-Beuren syndrome, a deletion of GTF2I is associated with the characteristic facial features, cardiovascular problems, and intellectual disability seen in affected individuals. In schizophrenia, GTF2I has been identified as a potential risk gene, with variations in the gene asso…	GO:0016525 negative regulation of angiogenesis;GO:2000181 negative regulation of blood vessel morphogenesis;GO:1901343 negative regulation of vasculature development		Disease related genes; Human disease related genes:Other congenital disorders:Chromosomal abnormalities; Predicted intracellular proteins	Nucleoplasm (Enhanced)				0.0	0.0	0.0	0.0	0.0	0.0	0.0	0.0	0.0	0.0	0.0	0.0	0.0	0.0	0.0	0.0	0.0	0.0	0.0	0.0
CORO1B	57175	symbol	H. sapiens	57175	H. sapiens	CORO1B	coronin 1B	CORO1B, also known as coronin 1B, is a gene that belongs to the coronin family. This family of genes encodes for actin-binding proteins that play a role in regulating cell motility. Specifically, CORO1B contains WD repeats and is involved in the organization of the actin cytoskeleton. Mutations in this gene have been associated with various diseases, including autoimmune disorders and cancer. Ove…	CORO1B has been implicated in various diseases, including autoimmune disorders and cancer. In autoimmune disorders, such as systemic lupus erythematosus (SLE) and rheumatoid arthritis (RA), CORO1B has been found to be upregulated and may play a role in the pathogenesis of these diseases. In cancer, CORO1B has been shown to be involved in tumor cell migration and invasion, making it a potential ta…	GO:0090135 actin filament branching;GO:1902463 protein localization to cell leading edge;GO:0071672 negative regulation of smooth muscle cell chemotaxis		Predicted intracellular proteins	Cytosol;Plasma membrane (Supported)				0.0	0.0	0.0	0.0	0.0	0.0	0.0	1.0	1.0	0.0	0.0	0.0	1.0	0.0	0.0	0.0	0.0	0.0	0.0	0.0
TSSK3	81629	symbol	H. sapiens	81629	H. sapiens	TSSK3	testis specific serine kinase 3	TSSK3 is a gene that encodes a kinase, a type of enzyme, that is only expressed in the testis. It is believed to have a role in either the differentiation of germ cells or the function of mature sperm. This gene is specific to the testis and is not expressed in other tissues.	There is limited information available on the disease implications of TSSK3. However, mutations in this gene have been associated with male infertility. Targeted drug discovery efforts for TSSK3 have been focused on developing inhibitors that could potentially be used as male contraceptives. One example of a successful drug targeting a similar kinase is Imatinib, which is used to treat chronic my…	GO:0007286 spermatid development;GO:0048515 spermatid differentiation;GO:0007281 germ cell development	yes	Enzymes; Predicted intracellular proteins; Kinases:CAMK Ser/Thr protein kinases; ENZYME proteins:Transferases	Nucleoli;Nucleoplasm (Approved); Additional: Nuclear bodies				0.0	0.0	0.0	0.0	0.0	0.0	0.0	0.0	0.0	0.0	0.0	0.0	0.0	0.0	0.0	0.0	0.0	0.0	0.0	0.0
ELMO3	79767	symbol	H. sapiens	79767	H. sapiens	ELMO3	engulfment and cell motility 3	ELMO3 is a human gene that encodes a protein similar to a protein found in C. elegans, which is involved in the process of phagocytosis of apoptotic cells and cell migration. ELMO3 belongs to a small family of proteins called engulfment and cell motility (ELMO) proteins, which have been shown to interact with the dedicator of cyto-kinesis 1 protein to promote phagocytosis and changes in cell shap…	There is limited information available on the disease implications of ELMO3. However, some studies have suggested that it may be involved in the development and progression of certain types of cancer, including breast cancer and glioblastoma. Targeted drug discovery efforts for ELMO3 are currently underway, with a focus on identifying small molecule inhibitors that can block its activity and pote…	GO:0006909 phagocytosis;GO:0007015 actin filament organization;GO:0006897 endocytosis		Predicted intracellular proteins	Cell Junctions;Plasma membrane (Approved)				0.0	0.0	0.0	0.0	0.0	0.0	0.0	0.0	0.0	0.0	0.0	0.0	1.0	0.0	0.0	0.0	0.0	0.0	0.0	0.0
SLFNL1-AS1	100507178	symbol	H. sapiens	100507178	H. sapiens	SLFNL1-AS1	SLFNL1 antisense RNA 1										0.0	0.0	0.0	0.0	0.0	0.0	0.0	0.0	0.0	0.0	0.0	0.0	0.0	0.0	0.0	0.0	0.0	0.0	0.0	0.0
HDAC10	83933	symbol	H. sapiens	83933	H. sapiens	HDAC10	histone deacetylase 10	HDAC10 is a gene that encodes a protein belonging to the histone deacetylase family. This protein is responsible for deacetylating lysine residues on the N-terminal part of the core histones, which modulates chromatin structure and plays a role in transcriptional regulation, cell cycle progression, and developmental events. The gene has multiple alternatively spliced transcript variants that enco…	Research has shown that HDAC10 plays a role in various diseases, including cancer, neurodegenerative disorders, and cardiovascular diseases. In cancer, HDAC10 has been found to be overexpressed in several types of tumors, including breast, lung, and colon cancer. Targeting HDAC10 with specific inhibitors has shown promising results in preclinical studies, leading to the development of several HDA…	GO:0106047 polyamine deacetylation;GO:0106048 spermidine deacetylation;GO:0032425 positive regulation of mismatch repair		Predicted intracellular proteins; FDA approved drug targets:Small molecule drugs; Disease related genes; ENZYME proteins:Hydrolases; Enzymes; Cancer-related genes:Candidate cancer biomarkers	Cytosol;Nucleoplasm (Supported)	Bufexamac	(M30)PID HDAC CLASSII PATHWAY; (M101)PID HDAC CLASSI PATHWAY		0.0	1.0	0.0	0.0	0.0	0.0	0.0	0.0	0.0	0.0	0.0	0.0	0.0	0.0	0.0	0.0	0.0	0.0	0.0	0.0
LOC727751	727751	Gene_ID	H. sapiens	727751	H. sapiens	LOC727751	golgin A2 pseudogene										0.0	0.0	0.0	0.0	0.0	0.0	0.0	0.0	0.0	0.0	0.0	0.0	0.0	0.0	0.0	0.0	0.0	0.0	0.0	0.0
TAF3	83860	symbol	H. sapiens	83860	H. sapiens	TAF3	TATA-box binding protein associated factor 3	TAF3 is a gene that is part of the RNA polymerase II transcription factor TFIID, which includes the TATA box-binding protein (TBP) and a set of TBP-associated factors (TAFs). TAFs are important for recognizing and selecting promoters and have antiapoptotic functions. TAF3 is highly conserved and contributes to the function of TFIID.	Mutations in the TAF3 gene have been associated with a range of diseases, including intellectual disability, developmental delay, and craniofacial abnormalities. TAF3 has also been implicated in cancer, as it is involved in the regulation of cell proliferation and apoptosis. Targeted drug discovery efforts for TAF3 are still in the early stages, but there is potential for developing drugs that ta…	GO:0051457 maintenance of protein location in nucleus;GO:0072595 maintenance of protein localization in organelle;GO:0042789 mRNA transcription by RNA polymerase II		Predicted intracellular proteins	Nuclear membrane;Nucleoplasm (Supported)				0.0	1.0	0.0	0.0	0.0	0.0	0.0	0.0	0.0	0.0	0.0	0.0	0.0	0.0	0.0	0.0	0.0	0.0	0.0	0.0
PRSS12	8492	symbol	H. sapiens	8492	H. sapiens	PRSS12	serine protease 12	PRSS12 is a gene that encodes a serine protease, a type of enzyme that breaks down proteins. The protein produced by this gene, also known as neurotrypsin or motopsin, is secreted by neurons and localizes to the synaptic cleft. Studies in mice have shown that this protein cleaves a protein called agrin, which is important for the formation and maintenance of excitatory synapses. Defects in this g…	Defects in the PRSS12 gene have been linked to a form of autosomal recessive cognitive impairment known as MRT1. This condition is characterized by intellectual disability, delayed speech and language development, and behavioral problems. There are currently no targeted drug discovery efforts specifically for PRSS12, but research into the role of neurotrypsin in synaptic function and cognitive im…	GO:0006887 exocytosis;GO:0032940 secretion by cell;GO:0140352 export from cell		Predicted secreted proteins; Human disease related genes:Other diseases:Mental and behavioural disorders; Peptidases:Serine-type peptidases; Potential drug targets; Disease related genes; Enzymes			(M3468)NABA ECM REGULATORS; (M5885)NABA MATRISOME ASSOCIATED; (M5889)NABA MATRISOME		0.0	0.0	1.0	0.0	0.0	0.0	0.0	0.0	0.0	0.0	0.0	0.0	0.0	0.0	0.0	0.0	0.0	0.0	0.0	0.0
SH3BP5-AS1	100505696	symbol	H. sapiens	100505696	H. sapiens	SH3BP5-AS1	SH3BP5 antisense RNA 1										0.0	0.0	0.0	0.0	0.0	0.0	0.0	0.0	0.0	0.0	0.0	0.0	0.0	0.0	0.0	0.0	0.0	0.0	0.0	0.0
ZNF845	91664	symbol	H. sapiens	91664	H. sapiens	ZNF845	zinc finger protein 845	ZNF845 is a human gene that encodes for a zinc finger protein. This protein is predicted to have DNA-binding transcription activator activity, specifically for RNA polymerase II and cis-regulatory region sequence-specific DNA binding activity. It is also predicted to be involved in the regulation of transcription by RNA polymerase II and to be active in the nucleus.	There is limited information available on the disease implications of ZNF845. However, some studies have suggested that it may play a role in the development of certain cancers, such as breast cancer and glioblastoma. As for targeted drug discovery efforts, there are currently no drugs on the market that specifically target ZNF845. However, there are ongoing efforts to develop drugs that target o…	GO:0045944 positive regulation of transcription by RNA polymerase II;GO:0045893 positive regulation of DNA-templated transcription;GO:1902680 positive regulation of RNA biosynthetic process		Transcription factors:Zinc-coordinating DNA-binding domains; Predicted intracellular proteins					0.0	0.0	0.0	0.0	0.0	0.0	0.0	0.0	0.0	0.0	0.0	0.0	0.0	0.0	0.0	0.0	0.0	0.0	0.0	0.0
SPHK1	8877	symbol	H. sapiens	8877	H. sapiens	SPHK1	sphingosine kinase 1	SPHK1, or sphingosine kinase 1, is a gene that encodes a protein responsible for catalyzing the phosphorylation of sphingosine to form sphingosine-1-phosphate (S1P). S1P is a lipid mediator that has both intra- and extracellular functions, regulating proliferation and survival intracellularly and acting as a ligand for cell surface G protein-coupled receptors extracellularly. SPHK1 and S1P play a…	SPHK1 has been implicated in various diseases, including cancer, inflammation, and autoimmune disorders. In cancer, SPHK1 is overexpressed and promotes tumor growth, invasion, and metastasis. Therefore, targeting SPHK1 has emerged as a potential therapeutic strategy for cancer treatment. Several small molecule inhibitors of SPHK1 have been developed and tested in preclinical studies, showing prom…	GO:0046521 sphingoid catabolic process;GO:1905364 regulation of endosomal vesicle fusion;GO:1900060 negative regulation of ceramide biosynthetic process	yes	Enzymes; Predicted intracellular proteins; ENZYME proteins:Transferases	Plasma membrane;Vesicles (Supported); Additional: Primary cilium;Primary cilium transition zone		(M103)PID S1P S1P1 PATHWAY; (M155)PID S1P META PATHWAY; (M53)PID INTEGRIN3 PATHWAY	(M5890)HALLMARK TNFA SIGNALING VIA NFKB; (M5909)HALLMARK MYOGENESIS; (M5932)HALLMARK INFLAMMATORY RESPONSE	1.0	0.0	0.0	0.0	0.0	0.0	0.0	0.0	0.0	0.0	1.0	0.0	0.0	0.0	0.0	0.0	0.0	0.0	0.0	0.0
ITPKB	3707	symbol	H. sapiens	3707	H. sapiens	ITPKB	inositol-trisphosphate 3-kinase B	ITPKB is a human gene that encodes a protein responsible for regulating inositol phosphate metabolism by phosphorylating inositol 1,4,5-trisphosphate to Ins(1,3,4,5)P4. This activity is crucial in regulating the levels of inositol polyphosphates that are important in cellular signaling. The protein's activity is controlled by both calcium/calmodulin and protein phosphorylation mechanisms.	ITPKB has been implicated in several diseases, including cancer, autoimmune disorders, and neurological disorders. In cancer, ITPKB has been shown to promote tumor growth and metastasis, making it a potential target for cancer therapy. In autoimmune disorders, ITPKB has been linked to the dysregulation of immune cells, leading to the development of diseases such as lupus and rheumatoid arthritis.…	GO:0033030 negative regulation of neutrophil apoptotic process;GO:0032957 inositol trisphosphate metabolic process;GO:0033029 regulation of neutrophil apoptotic process	yes	Enzymes; Cancer-related genes:Mutated cancer genes; Predicted intracellular proteins; ENZYME proteins:Transferases	Nucleoplasm (Approved)				0.0	0.0	0.0	0.0	0.0	0.0	0.0	0.0	0.0	0.0	0.0	0.0	0.0	0.0	0.0	1.0	0.0	0.0	1.0	0.0
RPS10P7	376693	symbol	H. sapiens	376693	H. sapiens	RPS10P7	ribosomal protein S10 pseudogene 7										0.0	0.0	0.0	0.0	0.0	0.0	0.0	0.0	0.0	0.0	0.0	0.0	0.0	0.0	0.0	0.0	0.0	0.0	0.0	0.0
PRORSD1P	344405	symbol	H. sapiens	344405	H. sapiens	PRORSD1P	prolyl-tRNA synthetase associated domain containing 1, pseudogene			GO:0106074 aminoacyl-tRNA metabolism involved in translational fidelity;GO:0006450 regulation of translational fidelity;GO:0006399 tRNA metabolic process							0.0	0.0	0.0	0.0	0.0	0.0	0.0	0.0	0.0	0.0	0.0	0.0	0.0	0.0	0.0	0.0	0.0	0.0	0.0	0.0
LINC01355	100996511	symbol	H. sapiens	100996511	H. sapiens	LINC01355	long intergenic non-protein coding RNA 1355										0.0	0.0	0.0	0.0	0.0	0.0	0.0	0.0	0.0	0.0	0.0	0.0	0.0	0.0	0.0	0.0	0.0	0.0	0.0	0.0
CELSR3	1951	symbol	H. sapiens	1951	H. sapiens	CELSR3	cadherin EGF LAG seven-pass G-type receptor 3	CELSR3 is a gene that belongs to the flamingo subfamily of the cadherin superfamily. It encodes a plasma membrane protein that contains seven epidermal growth factor-like repeats, nine cadherin domains, and two laminin A G-type repeats in its ectodomain. The protein also has seven transmembrane domains, which is a characteristic feature of its subfamily. CELSR3 may be involved in regulating conta…	CELSR3 has been implicated in several diseases, including neural tube defects, autism spectrum disorder, and cancer. In neural tube defects, CELSR3 variants have been associated with an increased risk of spina bifida and anencephaly. In autism spectrum disorder, CELSR3 has been identified as a potential candidate gene through genome-wide association studies. In cancer, CELSR3 has been found to be…	GO:0036515 serotonergic neuron axon guidance;GO:0036514 dopaminergic neuron axon guidance;GO:0060071 Wnt signaling pathway, planar cell polarity pathway		G-protein coupled receptors:Family 2 (B) receptors; G-protein coupled receptors:GPCRs excl olfactory receptors					0.0	0.0	0.0	0.0	0.0	0.0	0.0	0.0	0.0	0.0	0.0	0.0	0.0	0.0	0.0	0.0	0.0	0.0	0.0	0.0
FBXL8	55336	symbol	H. sapiens	55336	H. sapiens	FBXL8	F-box and leucine rich repeat protein 8	FBXL8 is a human gene that belongs to the F-box protein family. F-box proteins are characterized by an approximately 40 amino acid motif, the F-box, and are one of the four subunits of the ubiquitin protein ligase complex called SCFs. FBXL8 belongs to the Fbls class of F-box proteins, which contain leucine-rich repeats. It shares 78% sequence identity with the mouse protein. The function of FBXL8…	There is limited information available on the disease implications of FBXL8. However, some studies have suggested that it may play a role in cancer development and progression. For example, one study found that FBXL8 expression was significantly upregulated in breast cancer tissues compared to normal tissues, and that high FBXL8 expression was associated with poor prognosis. As for targeted drug …			Predicted intracellular proteins	Golgi apparatus (Approved)				0.0	0.0	0.0	0.0	0.0	0.0	0.0	0.0	0.0	0.0	0.0	0.0	0.0	0.0	0.0	0.0	0.0	0.0	0.0	0.0
KCNJ1	3758	symbol	H. sapiens	3758	H. sapiens	KCNJ1	potassium inwardly rectifying channel subfamily J member 1	The KCNJ1 gene encodes for an inward-rectifier type potassium channel that plays a crucial role in maintaining potassium homeostasis in mammalian cells. The protein encoded by this gene is activated by internal ATP and has a greater tendency to allow potassium to flow into a cell rather than out of it. Mutations in this gene have been linked to antenatal Bartter syndrome, a rare genetic disorder …	Antenatal Bartter syndrome is a rare genetic disorder caused by mutations in the KCNJ1 gene. This disorder is characterized by salt wasting, hypokalemic alkalosis, hypercalciuria, and low blood pressure. Treatment for this disorder typically involves the administration of potassium-sparing diuretics, such as spironolactone and amiloride, to help maintain electrolyte balance. However, these drugs …	GO:1990573 potassium ion import across plasma membrane;GO:0098659 inorganic cation import across plasma membrane;GO:0099587 inorganic ion import across plasma membrane		Human disease related genes:Endocrine and metabolic diseases:Other endocrine and metabolic diseases; Voltage-gated ion channels:Inwardly Rectifying Potassium Channels; FDA approved drug targets:Small molecule drugs; Disease related genes; Transporters:Transporter channels and pores		Bethanidine; Glimepiride; Minoxidil; Acetohexamide; Tolbutamide; Glymidine; Yohimbine; Agmatine; Butamben			0.0	0.0	0.0	0.0	0.0	0.0	0.0	0.0	0.0	0.0	0.0	0.0	0.0	0.0	0.0	0.0	0.0	0.0	0.0	0.0
GUSBP11	91316	symbol	H. sapiens	91316	H. sapiens	GUSBP11	GUSB pseudogene 11										0.0	0.0	0.0	0.0	0.0	0.0	0.0	0.0	0.0	0.0	0.0	0.0	0.0	0.0	0.0	0.0	0.0	0.0	0.0	0.0
WASH3P	374666	symbol	H. sapiens	374666	H. sapiens	WASH3P	WASP family homolog 3, pseudogene			GO:0034314 Arp2/3 complex-mediated actin nucleation;GO:0045022 early endosome to late endosome transport;GO:0045010 actin nucleation							0.0	0.0	0.0	0.0	0.0	0.0	0.0	0.0	0.0	0.0	0.0	0.0	1.0	0.0	0.0	0.0	0.0	0.0	0.0	0.0
ALG11	440138	symbol	H. sapiens	440138	H. sapiens	ALG11	ALG11 alpha-1,2-mannosyltransferase	ALG11 is a gene that encodes a protein called GDP-Man:Man3GlcNAc2-PP-dolichol-alpha1,2-mannosyltransferase. This protein is responsible for transferring the fourth and fifth mannose residue from GDP-mannose to Man3GlcNAc2-PP-dolichol and Man4GlcNAc2-PP-dolichol, resulting in the production of Man5GlcNAc2-PP-dolichol. ALG11 is located on the cytosolic side of the endoplasmic reticulum and mutation…	Mutations in the ALG11 gene have been associated with congenital disorder of glycosylation type Ip (CDGIP), a rare genetic disorder characterized by developmental delay, intellectual disability, seizures, and abnormal glycosylation of proteins. There are currently no targeted drug discovery efforts specifically for ALG11, but there are ongoing efforts to develop therapies for CDGIP as a whole. Tr…	GO:0006488 dolichol-linked oligosaccharide biosynthetic process;GO:0018279 protein N-linked glycosylation via asparagine;GO:0006487 protein N-linked glycosylation		Predicted intracellular proteins; ENZYME proteins:Transferases; Potential drug targets; Disease related genes; Enzymes; Human disease related genes:Congenital disorders of metabolism:Congenital disorders of glycan/glycoprotein metabolism					0.0	0.0	0.0	0.0	0.0	0.0	0.0	0.0	0.0	0.0	0.0	0.0	0.0	0.0	0.0	0.0	0.0	0.0	0.0	0.0
NPIPB15	440348	symbol	H. sapiens	440348	H. sapiens	NPIPB15	nuclear pore complex interacting protein family member B15	NPIPB15 is a member of the nuclear pore complex interacting protein family, which is located in the nucleoplasm. This gene has been identified through genome sequencing and is believed to play a role in regulating the transport of molecules in and out of the nucleus. While the exact function of NPIPB15 is not yet fully understood, it is thought to be involved in the regulation of gene expression …	Unfortunately, there is currently very limited information available on the disease implications and targeted drug discovery efforts for NPIPB15. As a relatively newly identified gene, research on its potential role in disease is still in its early stages. There are currently no known drugs on the market that specifically target NPIPB15. However, as research on this gene continues, it may be iden…				Nucleoplasm (Approved)				0.0	0.0	0.0	0.0	0.0	0.0	0.0	0.0	0.0	0.0	0.0	0.0	0.0	0.0	0.0	0.0	0.0	0.0	0.0	0.0
GSDMD	79792	symbol	H. sapiens	79792	H. sapiens	GSDMD	gasdermin D	Gasdermin D (GSDMD) is a gene that belongs to the gasdermin family and is involved in regulating epithelial proliferation. It has been suggested to act as a tumor suppressor. The gene has multiple alternatively spliced transcript variants.	Recent studies have shown that GSDMD plays a crucial role in the regulation of inflammation and cell death, particularly in the context of pyroptosis, a form of programmed cell death. Dysregulation of GSDMD has been implicated in various diseases, including inflammatory bowel disease, sepsis, and cancer. Targeted drug discovery efforts have focused on developing small molecule inhibitors of GSDMD…	GO:0141201 pyroptotic cell death;GO:0032741 positive regulation of interleukin-18 production;GO:0032661 regulation of interleukin-18 production		Transporters:Transporter channels and pores; Predicted intracellular proteins	Nucleoplasm (Supported)				1.0	1.0	0.0	0.0	0.0	0.0	0.0	0.0	0.0	0.0	0.0	0.0	0.0	0.0	0.0	0.0	0.0	0.0	0.0	0.0
CXCR4	7852	symbol	H. sapiens	7852	H. sapiens	CXCR4	C-X-C motif chemokine receptor 4	The CXCR4 gene encodes a protein that is a receptor for stromal cell-derived factor-1, a type of chemokine. The protein has seven transmembrane regions and is located on the surface of cells. It plays a role in supporting HIV entry into cells and is highly expressed in breast cancer cells. Mutations in this gene have been linked to WHIM syndrome, a rare immune disorder characterized by warts, hyp…	The CXCR4 gene has been implicated in several diseases, including cancer, HIV/AIDS, and WHIM syndrome. In cancer, CXCR4 is overexpressed in many types of tumors and is associated with tumor growth, metastasis, and poor prognosis. Targeting CXCR4 with small molecule inhibitors has shown promise in preclinical studies and clinical trials for various cancers, including breast, pancreatic, and multip…	GO:1901327 response to tacrolimus;GO:2000448 positive regulation of macrophage migration inhibitory factor signaling pathway;GO:1990478 response to ultrasound		Transporters; G-protein coupled receptors:Chemokines and chemotactic factors receptors; FDA approved drug targets:Small molecule drugs; G-protein coupled receptors:GPCRs excl olfactory receptors; Disease related genes; CD markers; Human disease related genes:Immune system diseases:Primary immunodeficiency; Cancer-related genes:Candidate cancer biomarkers		Framycetin; AMD-070; Plerixafor; Ibalizumab	(M55)PID S1P S1P3 PATHWAY; (M257)PID EPHRINB REV PATHWAY; (M165)PID SYNDECAN 4 PATHWAY	(M5923)HALLMARK PI3K AKT MTOR SIGNALING; (M5891)HALLMARK HYPOXIA; (M5924)HALLMARK MTORC1 SIGNALING	1.0	1.0	0.0	1.0	0.0	0.0	1.0	1.0	1.0	0.0	0.0	1.0	0.0	0.0	1.0	0.0	0.0	0.0	0.0	0.0
DCHS1	8642	symbol	H. sapiens	8642	H. sapiens	DCHS1	dachsous cadherin-related 1	DCHS1 is a gene that encodes a protein belonging to the cadherin superfamily, which are cell-cell adhesion molecules that rely on calcium. The protein has a signal peptide, 27 cadherin repeat domains, and a unique cytoplasmic region. It is expressed in fibroblasts, but not in melanocytes or keratinocytes. Fibroblast cell-cell adhesion is believed to be important for wound healing.	There is limited information available on the disease implications of DCHS1. However, recent studies have suggested that mutations in this gene may be associated with certain types of cancer, including breast cancer and lung adenocarcinoma. Targeted drug discovery efforts for DCHS1 are currently underway, with a focus on developing drugs that can modulate the protein's function in cell-cell adhes…	GO:0003192 mitral valve formation;GO:0072137 condensed mesenchymal cell proliferation;GO:0003273 cell migration involved in endocardial cushion formation		Disease related genes; Human disease related genes:Congenital malformations:Congenital malformations of the musculoskeletal system; Human disease related genes:Cardiovascular diseases:Cardiac diseases	Plasma membrane (Approved)				0.0	0.0	0.0	0.0	0.0	0.0	1.0	0.0	0.0	0.0	0.0	0.0	0.0	1.0	0.0	0.0	0.0	0.0	0.0	0.0
SLX4	84464	symbol	H. sapiens	84464	H. sapiens	SLX4	SLX4 structure-specific endonuclease subunit	SLX4 is a human gene that encodes a protein that acts as an assembly component of multiple structure-specific endonucleases. These endonuclease complexes are essential for repairing specific types of DNA lesions and are critical for cellular responses to replication fork failure. Mutations in the SLX4 gene have been identified in patients with Fanconi anemia, a rare genetic disorder characterized…	SLX4 mutations have been linked to several genetic disorders, including Fanconi anemia, which is characterized by bone marrow failure, developmental abnormalities, and an increased risk of cancer. In addition, mutations in SLX4 have been associated with a rare form of colorectal cancer known as hereditary nonpolyposis colorectal cancer (HNPCC). Targeted drug discovery efforts for SLX4 have focuse…	GO:0072429 response to intra-S DNA damage checkpoint signaling;GO:1904431 positive regulation of t-circle formation;GO:0010792 DNA double-strand break processing involved in repair via single-strand annealing		Disease related genes; Human disease related genes:Cardiovascular diseases:Hematologic diseases; Predicted intracellular proteins	Nucleoplasm (Supported)				0.0	0.0	0.0	0.0	0.0	0.0	0.0	0.0	0.0	0.0	0.0	0.0	0.0	0.0	0.0	0.0	0.0	0.0	0.0	0.0
HOMER3	9454	symbol	H. sapiens	9454	H. sapiens	HOMER3	homer scaffold protein 3	HOMER3 is a gene that encodes a protein belonging to the HOMER family of postsynaptic density scaffolding proteins. The protein contains an N-terminal domain that mediates protein-protein interactions and a carboxy-terminal domain involved in self-oligomerization. HOMER3 binds to various proteins, including group I metabotropic glutamate receptors, inositol 1,4,5-trisphosphate receptors, and amyl…	Research has implicated HOMER3 in several diseases, including schizophrenia, Alzheimer's disease, and cancer. In schizophrenia, HOMER3 has been found to be downregulated in the prefrontal cortex of patients, suggesting a potential role in the pathophysiology of the disease. In Alzheimer's disease, HOMER3 has been shown to interact with amyloid precursor protein, which is involved in the formation…	GO:0007216 G protein-coupled glutamate receptor signaling pathway;GO:0070885 negative regulation of calcineurin-NFAT signaling cascade;GO:0106057 negative regulation of calcineurin-mediated signaling		Predicted intracellular proteins	Cytosol (Supported); Additional: Cytoplasmic bodies;Plasma membrane				0.0	0.0	0.0	0.0	0.0	0.0	0.0	0.0	0.0	0.0	0.0	0.0	0.0	0.0	0.0	0.0	0.0	0.0	0.0	0.0
CTSK	1513	symbol	H. sapiens	1513	H. sapiens	CTSK	cathepsin K	The CTSK gene encodes for a lysosomal cysteine proteinase that plays a crucial role in bone remodeling and resorption. It belongs to the peptidase C1 protein family and is mainly expressed in osteoclasts. However, it is also expressed in a significant fraction of human breast cancers, where it may contribute to tumor invasiveness. Mutations in this gene are responsible for pycnodysostosis, an aut…	Pycnodysostosis is a rare genetic disorder caused by mutations in the CTSK gene, resulting in impaired bone resorption and abnormal bone growth. Patients with pycnodysostosis have short stature, brittle bones, and dental abnormalities. There is currently no cure for pycnodysostosis, and treatment is mainly supportive, focusing on managing symptoms and preventing fractures. Targeted drug discovery…	GO:0001957 intramembranous ossification;GO:0036072 direct ossification;GO:0034224 cellular response to zinc ion starvation		Predicted intracellular proteins; Peptidases:Cysteine-type peptidases; Human disease related genes:Congenital malformations:Congenital malformations of skin; Potential drug targets; Human disease related genes:Congenital disorders of metabolism:Lysosomal storage diseases; Disease related genes; ENZYME proteins:Hydrolases; Enzymes	Vesicles (Supported)	[1-(4-Fluorobenzyl)Cyclobutyl]Methyl (1s)-1-[Oxo(1h-Pyrazol-5-Ylamino)Acetyl]Pentylcarbamate; Cyanamide; 3-amino-5-phenylpentane; N2-[(Benzyloxy)carbonyl]-N-[(3R)-1-{N-[(benzyloxy)carbonyl]-L-leucyl}-4-oxo-3-pyrrolidinyl]-L-leucinamide; N2-[(benzyloxy)carbonyl]-n1-[(3S)-1-cyanopyrrolidin-3-yl]-l-leucinamide; N-[(2S)-4-Methyl-1-oxo-1-{[(4S)-3-oxo-1-(2-pyridinylsulfonyl)-4-azepanyl]amino}-2-pentany…	(M3468)NABA ECM REGULATORS; (M5885)NABA MATRISOME ASSOCIATED; (M5889)NABA MATRISOME	(M5946)HALLMARK COAGULATION	0.0	1.0	1.0	0.0	0.0	0.0	0.0	0.0	0.0	0.0	0.0	0.0	0.0	1.0	0.0	1.0	0.0	0.0	0.0	1.0
IRX3	79191	symbol	H. sapiens	79191	H. sapiens	IRX3	iroquois homeobox 3	IRX3 is a gene that belongs to the Iroquois homeobox gene family and is involved in the early stages of neural development. This gene family plays a crucial role in the formation of patterns in vertebrate embryos. IRX3 is essential for the proper development of the nervous system and is involved in the regulation of gene expression during embryonic development. Mutations in IRX3 have been associa…	IRX3 has been associated with obesity and metabolic disorders, particularly through its role in regulating energy metabolism. Studies have shown that mutations in IRX3 can lead to an increased risk of obesity and metabolic syndrome. As a result, there has been interest in targeting IRX3 as a potential therapeutic target for these conditions. However, there are currently no drugs on the market tha…	GO:0003165 Purkinje myocyte development;GO:0003167 atrioventricular bundle cell differentiation;GO:0060932 His-Purkinje system cell differentiation		Transcription factors:Helix-turn-helix domains; Predicted intracellular proteins	Nucleoplasm (Approved); Additional: Cytosol				0.0	0.0	0.0	0.0	0.0	0.0	1.0	0.0	0.0	0.0	0.0	0.0	0.0	0.0	0.0	1.0	0.0	0.0	0.0	0.0
SNHG9	735301	symbol	H. sapiens	735301	H. sapiens	SNHG9	small nucleolar RNA host gene 9										0.0	0.0	0.0	0.0	0.0	0.0	0.0	0.0	0.0	0.0	0.0	0.0	0.0	0.0	0.0	0.0	0.0	0.0	0.0	0.0
CARD9	64170	symbol	H. sapiens	64170	H. sapiens	CARD9	caspase recruitment domain family member 9	CARD9 is a human gene that belongs to the caspase recruitment domain family. It encodes a protein that contains a caspase-associated recruitment domain (CARD), which is a protein interaction domain that regulates cell apoptosis. The protein interacts selectively with the CARD domain of BCL10, a positive regulator of apoptosis and NF-kappaB activation, and acts as a molecular scaffold for the asse…	Mutations in the CARD9 gene have been associated with several diseases, including inflammatory bowel disease (IBD), psoriasis, and invasive fungal infections. In IBD, CARD9 mutations have been linked to an increased risk of developing Crohn's disease. In psoriasis, CARD9 has been shown to play a role in the activation of immune cells that contribute to the development of the disease. Invasive fun…	GO:0048874 host-mediated regulation of intestinal microbiota composition;GO:0032494 response to peptidoglycan;GO:0032725 positive regulation of granulocyte macrophage colony-stimulating factor production		Disease related genes; Predicted intracellular proteins; Human disease related genes:Immune system diseases:Other immune system diseases					1.0	0.0	0.0	0.0	0.0	0.0	0.0	0.0	0.0	0.0	0.0	0.0	0.0	0.0	0.0	1.0	0.0	0.0	0.0	0.0
KIF5C	3800	symbol	H. sapiens	3800	H. sapiens	KIF5C	kinesin family member 5C	KIF5C is a gene that encodes a kinesin heavy chain subunit, which is involved in transporting cargo within the central nervous system. The protein acts as a tetramer and interacts with protein kinase CK2. Mutations in this gene have been linked to complex cortical dysplasia with other brain malformations-2. There are two transcript variants of the gene, one that codes for a protein and another th…	Mutations in the KIF5C gene have been associated with complex cortical dysplasia with other brain malformations-2 (CCD2), a rare neurological disorder characterized by abnormal brain development and seizures. While there are currently no targeted drug discovery efforts specifically for KIF5C, there are drugs on the market that target kinesin proteins, such as the cancer drug paclitaxel. Additiona…	GO:0098964 anterograde dendritic transport of messenger ribonucleoprotein complex;GO:0098971 anterograde dendritic transport of neurotransmitter receptor complex;GO:0099640 axo-dendritic protein transport		Disease related genes; Human disease related genes:Congenital malformations:Congenital malformations of the nervous system; Predicted intracellular proteins	Connecting piece;Cytosol;Equatorial segment (Uncertain)			(M5953)HALLMARK KRAS SIGNALING UP	0.0	0.0	0.0	1.0	0.0	0.0	0.0	0.0	0.0	0.0	0.0	0.0	0.0	0.0	0.0	0.0	0.0	0.0	0.0	0.0
TCF25	22980	symbol	H. sapiens	22980	H. sapiens	TCF25	TCF25 ribosome quality control complex subunit	TCF25 is a transcription factor that belongs to the basic helix-loop-helix family of proteins. These proteins play a crucial role in embryonic development. TCF25's specific function is not yet fully understood, but it is believed to be involved in regulating gene expression. The gene for TCF25 is located on chromosome 17 and mutations in this gene have been associated with certain types of cancer…	Mutations in the TCF25 gene have been associated with several types of cancer, including breast, lung, and ovarian cancer. Studies have shown that TCF25 plays a role in regulating the expression of genes involved in cell proliferation and differentiation, which are processes that can become dysregulated in cancer. As a result, TCF25 has become a target for drug discovery efforts aimed at developi…	GO:0061945 regulation of protein K48-linked ubiquitination;GO:1902914 regulation of protein polyubiquitination;GO:0072344 rescue of stalled ribosome		Transcription factors:Yet undefined DNA-binding domains; Predicted intracellular proteins					0.0	0.0	0.0	0.0	0.0	0.0	1.0	0.0	0.0	0.0	0.0	0.0	0.0	0.0	0.0	0.0	0.0	0.0	0.0	0.0
ZCWPW1	55063	symbol	H. sapiens	55063	H. sapiens	ZCWPW1	zinc finger CW-type and PWWP domain containing 1	ZCWPW1 is a human gene that encodes a protein containing both zinc finger CW-type and PWWP domains. This protein is predicted to have methyl-CpG binding activity and methylated histone binding activity, and is involved in meiosis I, positive regulation of DNA metabolic process, and spermatogenesis. It is also predicted to act upstream of or within homologous chromosome pairing at meiosis and to b…	There is limited information available on the disease implications of ZCWPW1. However, recent studies have suggested that mutations in this gene may be associated with male infertility. Targeted drug discovery efforts for ZCWPW1 are also limited, as the function of this protein is not yet fully understood. However, given its predicted roles in meiosis and spermatogenesis, drugs targeting ZCWPW1 m…	GO:0007129 homologous chromosome pairing at meiosis;GO:0070192 chromosome organization involved in meiotic cell cycle;GO:0045143 homologous chromosome segregation		Predicted intracellular proteins	Golgi apparatus (Approved)				0.0	0.0	0.0	0.0	0.0	0.0	0.0	0.0	0.0	0.0	0.0	0.0	0.0	0.0	0.0	0.0	0.0	0.0	0.0	0.0
IL11RA	3590	symbol	H. sapiens	3590	H. sapiens	IL11RA	interleukin 11 receptor subunit alpha	IL11RA is a gene that encodes the interleukin 11 receptor subunit alpha, which is a member of the hematopoietic cytokine receptor family. Interleukin 11 is a cytokine that is produced by stromal cells and is part of a family of cytokines that use the gp130 transducing subunit in their high affinity receptors. The IL-11 receptor is similar to ciliary neurotrophic factor, as both contain an extrace…	IL11RA has been implicated in various diseases, including cancer, inflammatory bowel disease, and osteoporosis. In cancer, IL11RA has been shown to promote tumor growth and metastasis in several types of cancer, including breast, lung, and colon cancer. Targeting IL11RA has been explored as a potential therapeutic strategy for these cancers. In inflammatory bowel disease, IL11RA has been found to…	GO:0038154 interleukin-11-mediated signaling pathway;GO:0019221 cytokine-mediated signaling pathway;GO:0071345 cellular response to cytokine stimulus		Disease related genes; Predicted secreted proteins; FDA approved drug targets:Biotech drugs; Human disease related genes:Congenital malformations:Other congenital malformations	Plasma membrane;Vesicles (Approved)	Oprelvekin			0.0	0.0	0.0	0.0	0.0	0.0	0.0	0.0	0.0	0.0	0.0	0.0	0.0	0.0	0.0	0.0	0.0	0.0	0.0	0.0
LINC01137	728431	gene_synonym	H. sapiens	728431	H. sapiens	LITATS1	lncRNA induced by TGF-beta and antagonizes TGF-beta signaling 1										0.0	0.0	0.0	0.0	0.0	0.0	0.0	0.0	0.0	0.0	0.0	0.0	0.0	0.0	0.0	0.0	0.0	0.0	0.0	0.0
WDR53	348793	symbol	H. sapiens	348793	H. sapiens	WDR53	WD repeat domain 53	The human gene WDR53, also known as WD repeat domain 53, encodes a protein that contains WD domains. However, the function of this gene is currently unknown. This information was provided by RefSeq in July 2008.	Unfortunately, there is currently no information available on the disease implications or targeted drug discovery efforts for the WDR53 gene. As its function is still unknown, it is difficult to speculate on any potential disease associations or drug targets. Additionally, there are no known drugs on the market that target this gene. However, as research continues to uncover the function of WDR53…			Predicted intracellular proteins	Cytosol;Plasma membrane (Approved)				0.0	0.0	0.0	0.0	0.0	0.0	0.0	0.0	0.0	0.0	0.0	0.0	0.0	0.0	0.0	0.0	0.0	0.0	0.0	0.0
NPIPB11	728888	symbol	H. sapiens	728888	H. sapiens	NPIPB11	nuclear pore complex interacting protein family member B11	NPIPB11 is a member of the nuclear pore complex interacting protein family and is predicted to play a role in preventing polyspermy, which is the fertilization of an egg by multiple sperm. It is located in the nucleoplasm, which is the fluid within the nucleus of a cell. The function of NPIPB11 is not fully understood, but it is believed to act upstream or within the prevention of polyspermy proc…	Unfortunately, there is currently no information available on disease implications or targeted drug discovery efforts for NPIPB11. As a relatively understudied gene, there have been no drugs developed specifically targeting this gene. However, it is possible that future research may uncover potential therapeutic applications for NPIPB11. It is important to note that the lack of information on dis…				Nucleoplasm (Approved)				0.0	0.0	0.0	0.0	0.0	0.0	0.0	0.0	0.0	0.0	0.0	0.0	0.0	0.0	0.0	0.0	0.0	0.0	0.0	0.0
PRG2	5553	symbol	H. sapiens	5553	H. sapiens	PRG2	proteoglycan 2, pro eosinophil major basic protein	PRG2, or proteoglycan 2, is a gene that encodes the major constituent of the crystalline core of eosinophil granules. It is also present in high levels in placenta and pregnancy serum, where it forms a complex with other proteins. PRG2 is involved in antiparasitic defense mechanisms and immune hypersensitivity reactions, and has potent antimicrobial activity against bacteria and fungi. It is dire…	PRG2 has been implicated in various diseases, including asthma, allergic rhinitis, and atopic dermatitis. In asthma, PRG2 is thought to contribute to airway inflammation and bronchospasm. Targeted drug discovery efforts have focused on developing inhibitors of PRG2 as a potential treatment for these conditions. One example is the drug mepolizumab, a monoclonal antibody that targets interleukin-5,…	GO:0002215 defense response to nematode;GO:0010936 negative regulation of macrophage cytokine production;GO:0032693 negative regulation of interleukin-10 production		FDA approved drug targets:Biotech drugs; Predicted secreted proteins		Sargramostim; Chymopapain	(M5882)NABA PROTEOGLYCANS; (M5884)NABA CORE MATRISOME; (M5889)NABA MATRISOME	(M5944)HALLMARK ANGIOGENESIS	1.0	0.0	0.0	0.0	0.0	0.0	0.0	0.0	0.0	0.0	0.0	0.0	0.0	0.0	0.0	0.0	0.0	0.0	0.0	1.0
HSD3B7	80270	symbol	H. sapiens	80270	H. sapiens	HSD3B7	hydroxy-delta-5-steroid dehydrogenase, 3 beta- and steroid delta-isomerase 7	HSD3B7 is a gene that encodes an enzyme involved in the initial stages of bile acid synthesis from cholesterol. It belongs to the short-chain dehydrogenase/reductase superfamily and is active against 7-alpha hydrosylated sterol substrates. Mutations in this gene are associated with a congenital bile acid synthesis defect that leads to neonatal cholestasis, a form of progressive liver disease. The…	Mutations in the HSD3B7 gene are associated with a rare autosomal recessive disorder called 3β-hydroxy-delta-5-C27-steroid oxidoreductase deficiency (also known as 3β-HSD deficiency or cerebrotendinous xanthomatosis). This disorder affects the synthesis of bile acids and leads to the accumulation of toxic intermediates in the liver and other tissues, causing progressive neurological symptoms, cat…	GO:0035754 B cell chemotaxis;GO:0006699 bile acid biosynthetic process;GO:0048247 lymphocyte chemotaxis		Human disease related genes:Congenital disorders of metabolism:Congenital disorders of lipid/glycolipid metabolism; Predicted intracellular proteins; ENZYME proteins:Oxidoreductases; Potential drug targets; Disease related genes; Enzymes	Lipid droplets (Enhanced)			(M5949)HALLMARK PEROXISOME; (M5948)HALLMARK BILE ACID METABOLISM	0.0	0.0	0.0	0.0	0.0	0.0	0.0	0.0	1.0	0.0	1.0	0.0	0.0	0.0	0.0	0.0	0.0	0.0	0.0	0.0
CCRL2	9034	symbol	H. sapiens	9034	H. sapiens	CCRL2	C-C motif chemokine receptor like 2	CCRL2 is a gene that encodes a protein similar to chemokine receptors, which are involved in signaling pathways that recruit immune cells to sites of inflammation. The protein is predicted to have seven transmembrane domains and is most closely related to CCR1. CCRL2 is highly expressed in primary neutrophils and monocytes, and its expression is further increased during neutrophil activation and …	There is limited information available on the disease implications of CCRL2. However, some studies have suggested that CCRL2 may play a role in the pathogenesis of inflammatory diseases such as rheumatoid arthritis and atherosclerosis. Targeted drug discovery efforts for CCRL2 are also limited, as the function of the protein is not well understood. However, some studies have suggested that CCRL2 …	GO:0070098 chemokine-mediated signaling pathway;GO:1990868 response to chemokine;GO:1990869 cellular response to chemokine		G-protein coupled receptors:Chemokines and chemotactic factors receptors; G-protein coupled receptors:GPCRs excl olfactory receptors				(M5911)HALLMARK INTERFERON ALPHA RESPONSE; (M5890)HALLMARK TNFA SIGNALING VIA NFKB; (M5932)HALLMARK INFLAMMATORY RESPONSE	1.0	0.0	0.0	0.0	0.0	0.0	0.0	0.0	1.0	0.0	0.0	0.0	0.0	0.0	0.0	0.0	0.0	0.0	0.0	0.0
CD79A	973	symbol	H. sapiens	973	H. sapiens	CD79A	CD79a molecule	CD79A is a gene that encodes the Ig-alpha protein, which is a component of the B lymphocyte antigen receptor. This receptor is a complex that includes surface immunoglobulin (Ig), Ig-alpha, and Ig-beta. The Ig-alpha and Ig-beta proteins are necessary for the expression and function of the B-cell antigen receptor. CD79A is involved in the activation of B cells and the production of antibodies. Alt…	Mutations in the CD79A gene have been associated with various B-cell malignancies, including B-cell lymphomas and leukemias. In particular, CD79A mutations have been found in a subtype of diffuse large B-cell lymphoma (DLBCL) called activated B-cell-like (ABC) DLBCL, which is known to have a poor prognosis. Targeted drug discovery efforts have focused on developing therapies that specifically tar…	GO:0042100 B cell proliferation;GO:0050853 B cell receptor signaling pathway;GO:0046651 lymphocyte proliferation		Human disease related genes:Cancers:Cancers of haematopoietic and lymphoid tissues; Predicted intracellular proteins; Cancer-related genes; Disease related genes; CD markers; Human disease related genes:Immune system diseases:Primary immunodeficiency			(M10)PID BCR 5PATHWAY	(M5950)HALLMARK ALLOGRAFT REJECTION	0.0	0.0	0.0	0.0	0.0	0.0	0.0	0.0	0.0	0.0	0.0	0.0	0.0	0.0	0.0	0.0	0.0	0.0	0.0	0.0
ZBTB17	7709	symbol	H. sapiens	7709	H. sapiens	ZBTB17	zinc finger and BTB domain containing 17	ZBTB17 is a human gene that encodes a zinc finger protein that plays a role in regulating the c-myc gene. The protein contains both zinc finger and BTB domains. The gene symbol MIZ1 has also been linked to another gene called PIAS2, which is located on chromosome 18.	ZBTB17 has been implicated in various diseases, including cancer, autoimmune disorders, and neurological disorders. In cancer, ZBTB17 has been shown to regulate the expression of c-myc, a proto-oncogene that is frequently overexpressed in cancer. Targeting ZBTB17 has been explored as a potential therapeutic strategy for cancer treatment. For example, a study showed that inhibiting ZBTB17 expressi…	GO:0070314 G1 to G0 transition;GO:0007398 ectoderm development;GO:0001702 gastrulation with mouth forming second		Transcription factors:Zinc-coordinating DNA-binding domains; Predicted intracellular proteins			(M139)PID MYC PATHWAY; (M254)PID MYC REPRESS PATHWAY; (M2)PID SMAD2 3NUCLEAR PATHWAY	(M5922)HALLMARK UNFOLDED PROTEIN RESPONSE	0.0	0.0	0.0	0.0	0.0	0.0	0.0	0.0	0.0	0.0	0.0	0.0	0.0	0.0	0.0	0.0	0.0	0.0	0.0	0.0
TM7SF2	7108	symbol	H. sapiens	7108	H. sapiens	TM7SF2	transmembrane 7 superfamily member 2	TM7SF2 is a human gene that encodes a protein belonging to the transmembrane 7 superfamily. This protein is involved in the biosynthesis of cholesterol and enables delta14-sterol reductase activity. It is located in the endoplasmic reticulum and is part of a receptor complex. The function of this gene is important for maintaining proper cholesterol levels in the body.	Mutations in the TM7SF2 gene have been associated with a rare autosomal recessive disorder called sitosterolemia. This disorder is characterized by the accumulation of plant sterols in the body, leading to increased risk of atherosclerosis and premature cardiovascular disease. Targeted drug discovery efforts have focused on developing inhibitors of the delta14-sterol reductase activity of the TM7…	GO:0006695 cholesterol biosynthetic process;GO:1902653 secondary alcohol biosynthetic process;GO:0016126 sterol biosynthetic process		Enzymes; ENZYME proteins:Oxidoreductases	Endoplasmic reticulum (Supported); Additional: Vesicles			(M5892)HALLMARK CHOLESTEROL HOMEOSTASIS; (M5924)HALLMARK MTORC1 SIGNALING	0.0	0.0	0.0	0.0	0.0	0.0	0.0	0.0	0.0	0.0	0.0	0.0	0.0	0.0	0.0	0.0	0.0	0.0	0.0	0.0
ATG16L2	89849	symbol	H. sapiens	89849	H. sapiens	ATG16L2	autophagy related 16 like 2	ATG16L2 is a human gene that is predicted to play a role in autophagosome assembly and negative stranded viral RNA replication. It is located in the nucleoplasm, which is the fluid within the nucleus of a cell. Autophagy is a process by which cells break down and recycle their own components, and it is important for maintaining cellular health. Negative stranded viral RNA replication refers to th…	There is limited information available on the disease implications of ATG16L2. However, some studies have suggested that mutations in this gene may be associated with an increased risk of developing Crohn's disease, a chronic inflammatory bowel disease. Targeted drug discovery efforts for ATG16L2 are also limited, as the specific functions of this gene are not yet fully understood. However, there…	GO:0039689 negative stranded viral RNA replication;GO:0039694 viral RNA genome replication;GO:0019079 viral genome replication		Predicted intracellular proteins; Transporters	Nucleoplasm (Enhanced)				0.0	0.0	0.0	0.0	0.0	0.0	0.0	0.0	0.0	0.0	0.0	0.0	0.0	0.0	0.0	0.0	0.0	0.0	0.0	0.0
ANKS3	124401	symbol	H. sapiens	124401	H. sapiens	ANKS3	ankyrin repeat and sterile alpha motif domain containing 3	The ANKS3 gene is predicted to be located in the cytoplasm and contains ankyrin repeat and sterile alpha motif domains. The function of this gene is not well understood, but it may play a role in cellular signaling pathways. Further research is needed to fully understand the function of ANKS3.	There is limited information available on the disease implications of ANKS3. However, some studies have suggested that mutations in this gene may be associated with certain types of cancer, including breast and ovarian cancer. Targeted drug discovery efforts for ANKS3 are also limited, as the function of this gene is not well understood. Currently, there are no drugs on the market that specifical…			Predicted intracellular proteins	Nucleoplasm (Approved); Additional: Cytosol				0.0	0.0	0.0	0.0	0.0	0.0	0.0	0.0	0.0	0.0	0.0	0.0	0.0	0.0	0.0	0.0	0.0	0.0	0.0	0.0
TSPYL2	64061	symbol	H. sapiens	64061	H. sapiens	TSPYL2	TSPY like 2	TSPYL2 is a gene that belongs to the TSPY-like/SET/nucleosome assembly protein-1 superfamily. It is primarily expressed in the testis and is localized in the nucleolus. The protein encoded by this gene is involved in chromatin remodeling and acts as an inhibitor of cell-cycle progression. It is believed to play a role in suppressing tumor growth. TSPYL2 is a potential target for cancer therapy du…	There is limited information available on the disease implications of TSPYL2. However, studies have shown that TSPYL2 expression is downregulated in various types of cancer, including breast, lung, and prostate cancer. This suggests that TSPYL2 may play a role in tumor suppression and could be a potential target for cancer therapy. Targeted drug discovery efforts for TSPYL2 are still in the early…	GO:0008156 negative regulation of DNA replication;GO:0006334 nucleosome assembly;GO:0006275 regulation of DNA replication		Predicted intracellular proteins				(M5922)HALLMARK UNFOLDED PROTEIN RESPONSE; (M5939)HALLMARK P53 PATHWAY	0.0	1.0	0.0	0.0	0.0	0.0	0.0	0.0	0.0	0.0	0.0	0.0	0.0	0.0	0.0	0.0	0.0	0.0	0.0	0.0
CACNA2D3	55799	symbol	H. sapiens	55799	H. sapiens	CACNA2D3	calcium voltage-gated channel auxiliary subunit alpha2delta 3	The CACNA2D3 gene encodes a protein that is part of the voltage-dependent calcium channel complex, which mediates the influx of calcium ions into cells upon membrane polarization. This protein belongs to the alpha-2/delta subunit family and is cleaved into alpha-2 and delta subunits. The calcium channel complex consists of a complex of alpha-1, alpha-2/delta, beta, and gamma subunits in a 1:1:1:1…	The CACNA2D3 gene has been implicated in several diseases, including epilepsy, autism, and bipolar disorder. Targeted drug discovery efforts have focused on developing drugs that modulate the activity of the voltage-dependent calcium channel complex, which includes the CACNA2D3 protein. One example of a successful drug targeting this complex is pregabalin, which is used to treat neuropathic pain,…	GO:0099174 regulation of presynapse organization;GO:0070588 calcium ion transmembrane transport;GO:0006816 calcium ion transport		Transporters:Accessory Factors Involved in Transport; FDA approved drug targets:Small molecule drugs; Predicted intracellular proteins	Nucleoplasm;Principal piece (Uncertain)	Amlodipine; Nilvadipine			0.0	0.0	0.0	0.0	0.0	0.0	0.0	0.0	0.0	0.0	0.0	0.0	0.0	0.0	0.0	0.0	0.0	0.0	0.0	0.0
MED15	51586	symbol	H. sapiens	51586	H. sapiens	MED15	mediator complex subunit 15	MED15 is a human gene that encodes a subunit of the PC2 and ARC/DRIP multiprotein complexes. It may act as a transcriptional coactivator in RNA polymerase II transcription. The gene is located in the chromosome 22 region that is deleted in DiGeorge syndrome and contains trinucleotide repeats. Alternative splicing results in multiple transcript variants.	There is limited information on the disease implications of MED15 mutations. However, studies have shown that MED15 is involved in the development of certain cancers, including breast and prostate cancer. Targeted drug discovery efforts for MED15 are still in the early stages, but there is potential for MED15 inhibitors to be developed as cancer therapies. Currently, there are no drugs on the mar…	GO:0032968 positive regulation of transcription elongation by RNA polymerase II;GO:0035019 somatic stem cell population maintenance;GO:0032786 positive regulation of DNA-templated transcription, elongation		Predicted intracellular proteins	Nucleoplasm (Supported)		(M2)PID SMAD2 3NUCLEAR PATHWAY		0.0	1.0	0.0	0.0	0.0	0.0	0.0	0.0	0.0	0.0	0.0	0.0	0.0	0.0	0.0	0.0	0.0	0.0	0.0	0.0
[truncated: 577 more rows]

## Sheet: Enrichment
GroupID	Category	Term	Description	LogP	Log(q-value)	Genes	Symbols	InTerm_InList
[truncated: 205 more rows]
