# Supplementary material for: Multi-omics analysis reveals LARP1 as a key integrator of translation and metabolism in AML
Source: Oncogenesis. 2026 May 16;15(1):37. doi: 10.1038/s41389-026-00623-3 (PMC13346483; doi:10.1038/s41389-026-00623-3)
Supplement: Supplementary file 12 — Table S11 [file 41389_2026_623_MOESM12_ESM.xlsx]

## Sheet: Annotation
Table S11. Metascape analysis of the 1,075 transcripts uniquely downregulated at the polysomal RNA level in sgLARP1 U937 cells relative to control, mTORi-treated, CDK9i-treated, and mTORi + CDK9i-treated cells, corresponding to Fig. 2J. The Annotation sheet contains gene-level annotation for the input list. The Enrichment sheet contains pathway and ontology enrichment results, including category,…
MyList	Gene ID	Type	Tax ID	Homologene Gene ID	Homologene Gene Tax ID	Gene Symbol	Description	Protein Functions (ChatGPT)	Disease & Drugs (ChatGPT)	Biological Process (GO)	Kinase Class (UniProt)	Protein Function (Protein Atlas)	Subcellular Location (Protein Atlas)	Drug (DrugBank)	Canonical Pathways_x000D_	Hallmark Gene Sets_x000D_	R-HSA-1640170 Cell Cycle	GO:0043085 positive regulation of catalyt	WP2004 miR targeted genes in lymphocy	GO:0000278 mitotic cell cycle	GO:0030163 protein catabolic process	GO:0033365 protein localization to organe	R-HSA-3700989 Transcriptional Regulation by	GO:0120031 plasma membrane bounded cell p	GO:0007005 mitochondrion organization	GO:0010256 endomembrane system organizati	GO:0090407 organophosphate biosynthetic p	R-HSA-69242 S Phase	GO:0010970 transport along microtubule	R-HSA-69306 DNA Replication	GO:0000226 microtubule cytoskeleton organ	GO:0051668 localization within membrane	GO:0016050 vesicle organization	GO:0010564 regulation of cell cycle proce	GO:0060627 regulation of vesicle-mediated	GO:0030097 hemopoiesis
TCEAL8	90843	symbol	H. sapiens	90843	H. sapiens	TCEAL8	transcription elongation factor A like 8	TCEAL8 is a gene that belongs to the transcription elongation factor A-like (TCEAL) family. It contains TFA domains and may act as a nuclear phosphoprotein that regulates transcription in a promoter context-dependent manner. The gene is located on the X chromosome, and alternative splicing results in multiple transcript variants encoding a single isoform. The exact function of TCEAL8 is not yet f…	There is limited information available on the disease implications of TCEAL8. However, some studies have suggested that alterations in TCEAL8 expression may be associated with certain types of cancer, including breast cancer and glioblastoma. Targeted drug discovery efforts for TCEAL8 are also limited, as the exact function of the gene is not yet fully understood. However, some studies have sugge…			Predicted intracellular proteins	Nucleoplasm (Approved)				0.0	0.0	0.0	0.0	0.0	0.0	0.0	0.0	0.0	0.0	0.0	0.0	0.0	0.0	0.0	0.0	0.0	0.0	0.0	0.0
FAM26F	441168	gene_synonym	H. sapiens	441168	H. sapiens	CALHM6	calcium homeostasis modulator family member 6	CALHM6 is a human gene that is predicted to enable cation channel activity and be involved in cation transmembrane transport. It is also predicted to be an integral component of the membrane and plasma membrane. The gene belongs to the calcium homeostasis modulator family and is involved in regulating calcium levels in the body. However, further research is needed to fully understand the function…	Unfortunately, there is currently limited information available on the disease implications and targeted drug discovery efforts for CALHM6. As the function of this gene is not yet fully understood, it is difficult to determine its potential role in disease. However, there is ongoing research into the calcium homeostasis modulator family and their potential involvement in various diseases, includi…	GO:0002727 regulation of natural killer cell cytokine production;GO:1904669 ATP export;GO:0015867 ATP transport		Transporters:Transporter channels and pores; Predicted intracellular proteins					0.0	0.0	0.0	0.0	0.0	0.0	0.0	0.0	0.0	0.0	0.0	0.0	0.0	0.0	0.0	0.0	0.0	0.0	0.0	0.0
MS4A4A	51338	symbol	H. sapiens	51338	H. sapiens	MS4A4A	membrane spanning 4-domains A4A	MS4A4A is a gene that belongs to the membrane-spanning 4A gene family. This gene family is characterized by common structural features and unique expression patterns in hematopoietic cells and nonlymphoid tissues. MS4A4A has multiple alternatively spliced transcript variants that encode different isoforms. The function of MS4A4A is not yet fully understood, but it is believed to play a role in im…	There is limited information available on the disease implications of MS4A4A. However, some studies have suggested that this gene may be involved in the pathogenesis of certain autoimmune diseases, such as rheumatoid arthritis and systemic lupus erythematosus. Targeted drug discovery efforts for MS4A4A are currently underway, with a focus on developing drugs that can modulate the immune response …								0.0	0.0	0.0	0.0	0.0	0.0	0.0	0.0	0.0	0.0	0.0	0.0	0.0	0.0	0.0	0.0	0.0	0.0	0.0	0.0
FCMR	9214	symbol	H. sapiens	9214	H. sapiens	FCMR	Fc mu receptor	The FCMR gene encodes for an Fc receptor that specifically binds to the Fc region of immunoglobulin M (IgM). This receptor mediates the unique functions of IgM. The FCMR gene is also known as the Fc mu receptor.	The FCMR gene has been implicated in various autoimmune diseases, including systemic lupus erythematosus (SLE) and rheumatoid arthritis (RA). Studies have shown that FCMR expression is elevated in patients with SLE and RA, and that blocking FCMR signaling can ameliorate disease symptoms in animal models. Therefore, targeting FCMR has emerged as a potential therapeutic strategy for these diseases.…	GO:0160006 Fc receptor-mediated immune complex endocytosis;GO:0002414 immunoglobulin transcytosis in epithelial cells;GO:0045056 transcytosis		Predicted secreted proteins; Predicted intracellular proteins	Nucleoplasm;Plasma membrane (Approved); Additional: Centrosome;Golgi apparatus			(M5906)HALLMARK ESTROGEN RESPONSE EARLY	0.0	0.0	0.0	0.0	0.0	0.0	0.0	0.0	0.0	0.0	0.0	0.0	0.0	0.0	0.0	0.0	0.0	0.0	0.0	0.0
LRRC26	389816	symbol	H. sapiens	389816	H. sapiens	LRRC26	leucine rich repeat containing 26	LRRC26 is a human gene that encodes a protein called leucine rich repeat containing 26. This protein is involved in regulating the activity of voltage-gated potassium channels and the transport of potassium ions across cell membranes. LRRC26 has been shown to have potassium channel activator activity and transmembrane transporter binding activity. It is an integral component of the plasma membran…	There is limited information available on the disease implications of LRRC26. However, studies have suggested that mutations in this gene may be associated with certain neurological disorders, such as epilepsy and migraine. Targeted drug discovery efforts for LRRC26 are also limited, but some studies have focused on developing drugs that can modulate the activity of potassium channels, which are …	GO:1903818 positive regulation of voltage-gated potassium channel activity;GO:1901018 positive regulation of potassium ion transmembrane transporter activity;GO:1901381 positive regulation of potassium ion transmembrane transport		Transporters:Accessory Factors Involved in Transport	Plasma membrane (Supported); Additional: Nucleoli fibrillar center				0.0	0.0	0.0	0.0	0.0	0.0	0.0	0.0	0.0	0.0	0.0	0.0	0.0	0.0	0.0	0.0	0.0	0.0	0.0	0.0
MLLT4	4301	gene_synonym	H. sapiens	4301	H. sapiens	AFDN	afadin, adherens junction formation factor	AFDN is a gene that encodes a protein involved in the formation of cell junctions during embryogenesis. It has multiple domains and is also known to be involved in signaling. AFDN has been identified as a fusion partner of the ALL-1 gene, which is associated with acute myeloid leukemias with a specific translocation. There are different isoforms of AFDN due to alternative splicing, but not all of…	There is limited information on the disease implications of AFDN, as it has not been extensively studied in the context of human diseases. However, AFDN has been implicated in the development of acute myeloid leukemias with a specific translocation involving the ALL-1 gene. Targeted drug discovery efforts for AFDN are also limited, as there are currently no drugs on the market that specifically t…	GO:0090557 establishment of endothelial intestinal barrier;GO:2000049 positive regulation of cell-cell adhesion mediated by cadherin;GO:0046931 pore complex assembly		Disease related genes; Cancer-related genes; Predicted intracellular proteins; RAS pathway related proteins	Cell Junctions;Plasma membrane (Enhanced); Additional: Nucleoplasm	(5R)-2-sulfanyl-5-[4-(trifluoromethyl)benzyl]-1,3-thiazol-4(5H)-one	(M72)PID NECTIN PATHWAY; (M156)PID ECADHERIN NASCENT AJ PATHWAY; (M232)PID ECADHERIN STABILIZATION PATHWAY		0.0	0.0	0.0	0.0	0.0	0.0	0.0	0.0	0.0	0.0	0.0	0.0	0.0	0.0	0.0	1.0	0.0	0.0	0.0	0.0
ANKRD55	79722	symbol	H. sapiens	79722	H. sapiens	ANKRD55	ankyrin repeat domain 55	The ANKRD55 gene encodes a protein that contains ankyrin repeat domains, which are involved in protein-protein interactions. The function of this gene is not well understood, but it has been suggested to play a role in cell cycle regulation and cell proliferation. Variations in this gene have been associated with susceptibility to autoimmune diseases such as rheumatoid arthritis and systemic lupu…	There is limited information available on targeted drug discovery efforts for ANKRD55. However, the association of variations in this gene with autoimmune diseases such as rheumatoid arthritis and systemic lupus erythematosus suggests that it may be a potential therapeutic target for these conditions. In terms of successful drugs on the market, there are currently no drugs specifically targeting …			Predicted intracellular proteins	Nuclear speckles;Nucleoplasm (Approved); Additional: Cytosol				0.0	0.0	0.0	0.0	0.0	0.0	0.0	0.0	0.0	0.0	0.0	0.0	0.0	0.0	0.0	0.0	0.0	0.0	0.0	0.0
HIST1H2AC	8334	gene_synonym	H. sapiens	8334	H. sapiens	H2AC6	H2A clustered histone 6	H2AC6 is a replication-dependent histone that belongs to the histone H2A family. Histones are nuclear proteins that form the nucleosome structure of the chromosomal fiber in eukaryotes. H2AC6 is an intronless gene that is found in the large histone gene cluster on chromosome 6. Transcripts from this gene lack polyA tails but instead contain a palindromic termination element. H2AC6, along with oth…	There is limited information available on the disease implications of H2AC6. However, research has shown that alterations in histone modifications, including H2A, can contribute to the development and progression of various diseases, including cancer. Targeted drug discovery efforts have focused on developing drugs that can modulate histone modifications, including H2A, to treat cancer and other …	GO:0031507 heterochromatin formation;GO:0045814 negative regulation of gene expression, epigenetic;GO:0040029 epigenetic regulation of gene expression		Predicted intracellular proteins; Cancer-related genes:Candidate cancer biomarkers	Nucleoplasm (Supported)				1.0	0.0	0.0	0.0	0.0	0.0	0.0	0.0	0.0	0.0	0.0	0.0	0.0	1.0	0.0	0.0	0.0	0.0	0.0	0.0
LOC389831	389831	Gene_ID	H. sapiens	389831	H. sapiens	LOC389831	uncharacterized LOC389831	The human gene LOC389831 is currently uncharacterized, meaning that its function and role in the body are not yet fully understood. There is no relevant information available in the Gene Summary, as it is a placeholder for genes that have not yet been fully studied or annotated. Further research will be necessary to determine the function and potential significance of this gene in human biology.	Unfortunately, there is no information available on the disease implications or targeted drug discovery efforts for the human gene LOC389831, as it is currently uncharacterized. As a result, there are no successful drugs on the market that target this gene. However, as research continues to uncover the function and potential significance of this gene in human biology, it may become a target for d…								0.0	0.0	0.0	0.0	0.0	0.0	0.0	0.0	0.0	0.0	0.0	0.0	0.0	0.0	0.0	0.0	0.0	0.0	0.0	0.0
DAB2IP	153090	symbol	H. sapiens	153090	H. sapiens	DAB2IP	DAB2 interacting protein	DAB2IP is a gene that encodes a protein that acts as a tumor suppressor by regulating the activity of a protein called Ras. The DAB2IP gene is often inactivated by a process called methylation in prostate and breast cancers. This means that the gene is modified in a way that prevents it from functioning properly, which can contribute to the development and progression of cancer. Understanding the…	DAB2IP has been implicated in several types of cancer, including prostate, breast, lung, liver, and bladder cancer. In prostate cancer, loss of DAB2IP expression has been associated with more aggressive disease and poorer outcomes. Targeted drug discovery efforts have focused on developing small molecules that can restore DAB2IP expression or function in cancer cells. One example is the compound …	GO:0036324 vascular endothelial growth factor receptor-2 signaling pathway;GO:0021814 cell motility involved in cerebral cortex radial glia guided migration;GO:0070317 negative regulation of G0 to G1 transition		Disease related genes; Predicted intracellular proteins			(M269)PID RAS PATHWAY		0.0	1.0	0.0	0.0	1.0	0.0	0.0	0.0	0.0	0.0	0.0	0.0	0.0	0.0	0.0	0.0	0.0	1.0	0.0	0.0
DYX1C1-CCPG1	100533483	gene_synonym	H. sapiens	100533483	H. sapiens	DNAAF4-CCPG1	DNAAF4-CCPG1 readthrough (NMD candidate)										0.0	0.0	0.0	0.0	0.0	0.0	0.0	0.0	0.0	0.0	0.0	0.0	0.0	0.0	0.0	0.0	0.0	0.0	0.0	0.0
HIST2H4A	8370	gene_synonym	H. sapiens	8370	H. sapiens	H4C14	H4 clustered histone 14	H4C14 is a replication-dependent histone that belongs to the histone H4 family. Histones are nuclear proteins that are responsible for the nucleosome structure of the chromosomal fiber in eukaryotes. The chromatin fiber is further compacted through the interaction of a linker histone, H1, with the DNA between the nucleosomes to form higher order chromatin structures. H4C14 is found in a histone c…	Unfortunately, there is limited information available on the disease implications and targeted drug discovery efforts for H4C14. As a replication-dependent histone, it is likely involved in the regulation of cell division and proliferation, which are processes that can be dysregulated in cancer. However, there are currently no drugs on the market that specifically target H4C14. There have been so…	GO:0061644 protein localization to CENP-A containing chromatin;GO:0045653 negative regulation of megakaryocyte differentiation;GO:0045652 regulation of megakaryocyte differentiation		Disease related genes; Predicted intracellular proteins					1.0	0.0	0.0	1.0	0.0	1.0	0.0	0.0	0.0	0.0	0.0	0.0	0.0	1.0	0.0	0.0	0.0	0.0	0.0	0.0
RAPGEF6	51735	symbol	H. sapiens	51735	H. sapiens	RAPGEF6	Rap guanine nucleotide exchange factor 6	RAPGEF6 is a human gene that encodes for Rap guanine nucleotide exchange factor 6. This gene is involved in several functions, including GTP-dependent protein binding activity, guanyl-nucleotide exchange factor activity, and phosphatidic acid binding activity. It plays a role in microvillus assembly, positive regulation of GTPase activity, and protein localization to the plasma membrane. RAPGEF6 …	There is limited information available on the disease implications of RAPGEF6. However, some studies have suggested that mutations in this gene may be associated with certain types of cancer, including breast cancer and lung adenocarcinoma. Targeted drug discovery efforts for RAPGEF6 are also limited, but some studies have identified potential small molecule inhibitors that could target the prote…	GO:0030033 microvillus assembly;GO:0032528 microvillus organization;GO:0007265 Ras protein signal transduction		Predicted intracellular proteins	Cytosol (Approved); Additional: Centrosome			(M5893)HALLMARK MITOTIC SPINDLE; (M5913)HALLMARK INTERFERON GAMMA RESPONSE	0.0	1.0	0.0	0.0	0.0	0.0	0.0	1.0	0.0	0.0	0.0	0.0	0.0	0.0	0.0	1.0	0.0	0.0	0.0	0.0
DEFB1	1672	symbol	H. sapiens	1672	H. sapiens	DEFB1	defensin beta 1	DEFB1 is a gene that encodes for defensin beta 1, a type of antimicrobial peptide produced by neutrophils. Defensins are a family of peptides that are highly similar in protein sequence and are known for their microbicidal and cytotoxic properties. Defensin beta 1 is specifically involved in protecting epithelial surfaces from microbial colonization. This gene is located near another defensin fam…	DEFB1 has been implicated in various diseases, including cystic fibrosis, inflammatory bowel disease, and periodontitis. In cystic fibrosis, mutations in the gene can lead to decreased production of defensin beta 1, which can contribute to the development of chronic lung infections. Targeted drug discovery efforts for DEFB1 have focused on developing synthetic defensin analogs that can mimic the …	GO:0060474 positive regulation of flagellated sperm motility involved in capacitation;GO:1902093 positive regulation of flagellated sperm motility;GO:2000155 positive regulation of cilium-dependent cell motility		Predicted secreted proteins; Transporters:Transporter channels and pores					0.0	0.0	0.0	0.0	0.0	0.0	0.0	0.0	0.0	0.0	0.0	0.0	0.0	0.0	0.0	0.0	0.0	0.0	0.0	0.0
FAM213A	84293	gene_synonym	H. sapiens	84293	H. sapiens	PRXL2A	peroxiredoxin like 2A	PRXL2A, or peroxiredoxin like 2A, is a human gene that plays a role in antioxidant activity and the regulation of osteoclast differentiation. It is located in the cytoplasm of cells. Peroxiredoxins are enzymes that help to protect cells from oxidative stress by reducing hydrogen peroxide and other reactive oxygen species. The specific function of PRXL2A in these processes is not yet fully underst…	There is limited information available on the disease implications of PRXL2A. However, some studies have suggested that it may be involved in the development and progression of certain types of cancer, such as breast cancer and lung cancer. Targeted drug discovery efforts for PRXL2A are currently underway, with the goal of developing drugs that can modulate its activity and potentially treat or p…	GO:0045670 regulation of osteoclast differentiation;GO:0098869 cellular oxidant detoxification;GO:1990748 cellular detoxification		Predicted secreted proteins; Predicted intracellular proteins					0.0	0.0	0.0	0.0	0.0	0.0	0.0	0.0	0.0	0.0	0.0	0.0	0.0	0.0	0.0	0.0	0.0	0.0	0.0	0.0
LIMD1-AS1	644714	symbol	H. sapiens	644714	H. sapiens	LIMD1-AS1	LIMD1 antisense RNA 1										0.0	0.0	0.0	0.0	0.0	0.0	0.0	0.0	0.0	0.0	0.0	0.0	0.0	0.0	0.0	0.0	0.0	0.0	0.0	0.0
B3GNT9	84752	symbol	H. sapiens	84752	H. sapiens	B3GNT9	UDP-GlcNAc:betaGal beta-1,3-N-acetylglucosaminyltransferase 9	B3GNT9 is a human gene that encodes for a protein called UDP-GlcNAc:betaGal beta-1,3-N-acetylglucosaminyltransferase 9. This protein is predicted to have UDP-glycosyltransferase activity and be involved in the biosynthesis of poly-N-acetyllactosamine. It is also predicted to be an integral component of the Golgi membrane.	There is limited information available on the disease implications of B3GNT9. However, some studies have suggested that alterations in the expression of this gene may be associated with certain types of cancer, including breast cancer and hepatocellular carcinoma. Targeted drug discovery efforts for B3GNT9 are also limited, as the function of this protein is not well understood. However, some stu…	GO:0030311 poly-N-acetyllactosamine biosynthetic process;GO:0030309 poly-N-acetyllactosamine metabolic process;GO:0006023 aminoglycan biosynthetic process		Predicted intracellular proteins	Golgi apparatus (Approved); Additional: Nucleoli fibrillar center				0.0	0.0	0.0	0.0	0.0	0.0	0.0	0.0	0.0	0.0	0.0	0.0	0.0	0.0	0.0	0.0	0.0	0.0	0.0	0.0
KLF7	8609	symbol	H. sapiens	8609	H. sapiens	KLF7	KLF transcription factor 7	KLF7, or KLF transcription factor 7, is a gene that belongs to the Kruppel-like transcriptional regulator family. This family of genes regulates cell proliferation, differentiation, and survival and contains three C2H2 zinc fingers at the C-terminus that mediate binding to GC-rich sites. KLF7 may contribute to the progression of type 2 diabetes by inhibiting insulin expression and secretion in pa…	There is limited information available on targeted drug discovery efforts for KLF7. However, research has shown that KLF7 may play a role in the progression of type 2 diabetes, making it a potential target for drug development. Inhibition of KLF7 may lead to increased insulin expression and secretion in pancreatic beta-cells and improved adipocytokine secretion in adipocytes, which could help to …	GO:1904178 negative regulation of adipose tissue development;GO:0061179 negative regulation of insulin secretion involved in cellular response to glucose stimulus;GO:1904177 regulation of adipose tissue development		Transcription factors:Zinc-coordinating DNA-binding domains; Predicted intracellular proteins	Nucleoplasm (Supported); Additional: Cytosol			(M5946)HALLMARK COAGULATION; (M5891)HALLMARK HYPOXIA	0.0	0.0	0.0	0.0	0.0	0.0	0.0	0.0	0.0	0.0	0.0	0.0	0.0	0.0	0.0	0.0	0.0	0.0	0.0	0.0
TMTC3	160418	symbol	H. sapiens	160418	H. sapiens	TMTC3	transmembrane O-mannosyltransferase targeting cadherins 3	TMTC3 is a human gene that encodes a protein belonging to the transmembrane and tetratricopeptide repeat-containing protein family. This protein is involved in the process of O-mannosylation, which is the addition of mannose sugars to proteins. Specifically, TMTC3 targets cadherins 3, which are proteins involved in cell adhesion and signaling. Mutations in this gene have been associated with deve…	There is currently no targeted drug discovery effort for TMTC3, as the exact function of the protein is still being studied. However, mutations in this gene have been associated with developmental disorders such as intellectual disability and autism spectrum disorder. Understanding the role of TMTC3 in these disorders could lead to the development of targeted therapies in the future. Currently, t…	GO:0035269 protein O-linked mannosylation;GO:0035268 protein mannosylation;GO:0097502 mannosylation		Human disease related genes:Congenital malformations:Congenital malformations of the nervous system; ENZYME proteins:Transferases; Transporters:Accessory Factors Involved in Transport; Potential drug targets; Disease related genes; Enzymes					0.0	0.0	0.0	0.0	0.0	0.0	0.0	0.0	0.0	0.0	0.0	0.0	0.0	0.0	0.0	0.0	0.0	0.0	0.0	0.0
GZMA	3001	symbol	H. sapiens	3001	H. sapiens	GZMA	granzyme A	GZMA, also known as granzyme A, is a serine protease that is specific to T cells and natural killer cells. It plays a crucial role in the lysis of target cells by these immune cells, which recognize and bind to cells bearing non-self antigens, such as those produced by intracellular pathogens. GZMA is thought to be a common component necessary for the cytotoxic activity of T cells and natural kil…	GZMA has been implicated in various diseases, including viral infections, autoimmune diseases, and cancer. In viral infections, GZMA is involved in the clearance of infected cells by inducing apoptosis. In autoimmune diseases, GZMA has been shown to contribute to tissue damage by promoting the destruction of self-antigen-bearing cells. In cancer, GZMA is thought to play a role in tumor surveillan…	GO:0032078 negative regulation of endodeoxyribonuclease activity;GO:0032076 negative regulation of deoxyribonuclease activity;GO:1902483 cytotoxic T cell pyroptotic cell death		ENZYME proteins:Hydrolases; Enzymes; Peptidases:Serine-type peptidases; Predicted secreted proteins			(M54)PID IL12 2PATHWAY	(M5913)HALLMARK INTERFERON GAMMA RESPONSE; (M5921)HALLMARK COMPLEMENT; (M5950)HALLMARK ALLOGRAFT REJECTION	0.0	0.0	0.0	0.0	1.0	0.0	0.0	0.0	0.0	0.0	0.0	0.0	0.0	0.0	0.0	0.0	0.0	0.0	0.0	0.0
HIST1H2AM	8336	gene_synonym	H. sapiens	8336	H. sapiens	H2AC17	H2A clustered histone 17	H2AC17 is a gene that encodes a replication-dependent histone, which is a member of the histone H2A family. Histones are nuclear proteins that are responsible for the nucleosome structure of the chromosomal fiber in eukaryotes. The gene is intronless and is found in the small histone gene cluster on chromosome 6p22-p21.3. Transcripts from this gene lack polyA tails but instead contain a palindrom…	There is limited information available on the disease implications of H2AC17. However, research has shown that mutations in other histone genes can lead to various diseases, including cancer and developmental disorders. Targeted drug discovery efforts for histone-related diseases have focused on developing inhibitors of histone deacetylases (HDACs), which are enzymes that regulate the acetylation…	GO:0031507 heterochromatin formation;GO:0045814 negative regulation of gene expression, epigenetic;GO:0040029 epigenetic regulation of gene expression		Predicted intracellular proteins	Nucleoplasm (Supported)				0.0	0.0	0.0	0.0	0.0	0.0	0.0	0.0	0.0	0.0	0.0	0.0	0.0	0.0	0.0	0.0	0.0	0.0	0.0	0.0
FAS	355	symbol	H. sapiens	355	H. sapiens	FAS	Fas cell surface death receptor	The FAS gene encodes for the Fas cell surface death receptor, which is a member of the TNF-receptor superfamily. This receptor plays a crucial role in regulating programmed cell death and has been linked to various diseases of the immune system and malignancies. When the receptor interacts with its ligand, it forms a death-inducing signaling complex that triggers a downstream caspase cascade, lea…	The FAS gene has been implicated in various diseases, including autoimmune disorders, cancer, and viral infections. In autoimmune disorders, dysregulation of Fas-mediated apoptosis can lead to the accumulation of autoreactive lymphocytes, contributing to the pathogenesis of diseases such as systemic lupus erythematosus and rheumatoid arthritis. In cancer, Fas expression is often downregulated, al…	GO:0036337 Fas signaling pathway;GO:0071455 cellular response to hyperoxia;GO:0006924 activation-induced cell death of T cells		Human disease related genes:Cancers:Cancers of haematopoietic and lymphoid tissues; Predicted intracellular proteins; Human disease related genes:Cancers:Skin cancers; Predicted secreted proteins; Human disease related genes:Cancers:Cancers of the digestive system; Candidate cardiovascular disease genes; Disease related genes; CD markers; Human disease related genes:Immune system diseases:Primary…	Plasma membrane (Supported); Additional: Cytosol;Nuclear bodies		(M5060)SA FAS SIGNALING; (M7997)SA CASPASE CASCADE; (M197)PID HIV NEF PATHWAY	(M5897)HALLMARK IL6 JAK STAT3 SIGNALING; (M5902)HALLMARK APOPTOSIS; (M5913)HALLMARK INTERFERON GAMMA RESPONSE	0.0	1.0	0.0	0.0	0.0	0.0	0.0	0.0	0.0	0.0	0.0	0.0	0.0	0.0	0.0	0.0	0.0	0.0	0.0	0.0
SLC26A8	116369	symbol	H. sapiens	116369	H. sapiens	SLC26A8	solute carrier family 26 member 8	SLC26A8 is a gene that belongs to the SLC26 family of anion transporters. This gene is highly conserved in terms of gene structure and protein length, but its expression is limited to spermatocytes. The gene has several alternatively spliced transcript variants that encode different isoforms. The function of SLC26A8 is not yet fully understood, but it is believed to play a role in the transport o…	There is currently limited information on the disease implications of SLC26A8. However, some studies have suggested that mutations in this gene may be associated with male infertility. Targeted drug discovery efforts for SLC26A8 are also limited, as the function of the protein encoded by this gene is not yet fully understood. There are currently no drugs on the market that specifically target SLC…	GO:0019532 oxalate transport;GO:1902358 sulfate transmembrane transport;GO:0015701 bicarbonate transport		Predicted intracellular proteins; Human disease related genes:Reproductive system diseases:Reproductive system diseases; Transporters:Electrochemical Potential-driven transporters; Potential drug targets; Disease related genes	Annulus (Approved); Additional: Acrosome				0.0	0.0	0.0	0.0	0.0	0.0	0.0	0.0	0.0	0.0	0.0	0.0	0.0	0.0	0.0	0.0	0.0	0.0	0.0	0.0
HSF2BP	11077	symbol	H. sapiens	11077	H. sapiens	HSF2BP	heat shock transcription factor 2 binding protein	HSF2BP is a gene that encodes for a protein that interacts with HSF2, a transcription factor that is activated in response to heat shock. The interaction occurs between the trimerization domain of HSF2 and the amino terminal hydrophilic region of HSF2BP, which contains two leucine zipper motifs. This suggests that HSF2BP may play a role in regulating the activation of HSF2.	There is limited information available on the disease implications of HSF2BP. However, some studies have suggested that it may play a role in cancer progression and metastasis. Targeted drug discovery efforts for HSF2BP are also limited, as it is not a well-studied target. Currently, there are no drugs on the market that specifically target HSF2BP. However, there are drugs that target HSF2, such …	GO:1990918 double-strand break repair involved in meiotic recombination;GO:0007144 female meiosis I;GO:0007141 male meiosis I		Disease related genes; Human disease related genes:Reproductive system diseases:Reproductive system diseases; Predicted intracellular proteins	Nucleoplasm (Supported); Additional: Cytosol				0.0	0.0	0.0	1.0	0.0	0.0	0.0	0.0	0.0	0.0	0.0	0.0	0.0	0.0	0.0	0.0	0.0	0.0	0.0	0.0
PERP	64065	symbol	H. sapiens	64065	H. sapiens	PERP	p53 apoptosis effector related to PMP22	PERP is a human gene that is involved in the activation of cysteine-type endopeptidase activity. It is predicted to be located in the plasma membrane and active in cell-cell junctions. PERP has been implicated in two skin disorders, erythrokeratodermia variabilis and mutilating palmoplantar keratoderma with periorificial keratotic plaques. These disorders are characterized by abnormal skin growth…	There is limited information available on targeted drug discovery efforts for PERP, as it is a relatively newly discovered gene. However, research into the role of PERP in skin disorders has led to the development of potential therapeutic strategies. For example, a study found that a compound called calcipotriol, which is used to treat psoriasis, can increase PERP expression in skin cells and imp…	GO:0097202 activation of cysteine-type endopeptidase activity;GO:0002934 desmosome organization;GO:0070234 positive regulation of T cell apoptotic process		Disease related genes; Transporters:Accessory Factors Involved in Transport; Human disease related genes:Congenital malformations:Congenital malformations of skin; Potential drug targets			(M236)PID DELTA NP63 PATHWAY; (M256)PID TAP63 PATHWAY; (M145)PID P53 DOWNSTREAM PATHWAY	(M5907)HALLMARK ESTROGEN RESPONSE LATE; (M5939)HALLMARK P53 PATHWAY	0.0	1.0	0.0	0.0	0.0	0.0	1.0	0.0	0.0	0.0	0.0	0.0	0.0	0.0	0.0	0.0	0.0	0.0	0.0	0.0
SYT7	9066	symbol	H. sapiens	9066	H. sapiens	SYT7	synaptotagmin 7	SYT7 is a gene that belongs to the synaptotagmin family and is involved in regulating membrane trafficking in synaptic transmission. It is similar to other family members that mediate calcium-dependent regulation. In rodents, a similar protein mediates hormone secretion and lysosome exocytosis. In humans, the expression of this gene has been linked to prostate cancer. Multiple isoforms of the gen…	Research on SYT7 has suggested its involvement in various diseases, including neurological disorders such as epilepsy and Parkinson's disease, as well as cancer. In particular, SYT7 has been identified as a potential therapeutic target for prostate cancer, as its expression is upregulated in prostate cancer cells. Targeted drug discovery efforts have focused on developing small molecule inhibitor…	GO:1990926 short-term synaptic potentiation;GO:1990927 calcium ion regulated lysosome exocytosis;GO:0070092 regulation of glucagon secretion		Predicted intracellular proteins					0.0	0.0	0.0	0.0	0.0	0.0	0.0	0.0	0.0	1.0	0.0	0.0	0.0	0.0	0.0	0.0	1.0	0.0	1.0	0.0
KDELR3	11015	symbol	H. sapiens	11015	H. sapiens	KDELR3	KDEL endoplasmic reticulum protein retention receptor 3	The KDELR3 gene belongs to the KDEL endoplasmic reticulum protein retention receptor family, which is responsible for the retrieval of resident soluble proteins from the cis-Golgi or pre-Golgi compartment in animal cells. This process is dependent on a C-terminal tetrapeptide signal, usually lys-asp-glu-leu (KDEL) in animal cells. The receptor encoded by the KDELR3 gene recognizes and binds the t…	There is limited information available on the disease implications of the KDELR3 gene. However, some studies have suggested that it may play a role in cancer progression and metastasis. Targeted drug discovery efforts for this gene are also limited, but some studies have explored the potential of using KDEL receptor antagonists as a therapeutic strategy for cancer treatment. One example of a succ…	GO:0006621 protein retention in ER lumen;GO:0035437 maintenance of protein localization in endoplasmic reticulum;GO:0072595 maintenance of protein localization in organelle			Endoplasmic reticulum (Supported)			(M5922)HALLMARK UNFOLDED PROTEIN RESPONSE; (M5891)HALLMARK HYPOXIA; (M5937)HALLMARK GLYCOLYSIS	0.0	0.0	0.0	0.0	0.0	1.0	0.0	0.0	0.0	0.0	0.0	0.0	0.0	0.0	0.0	0.0	0.0	0.0	0.0	0.0
SRGAP2D	100996712	symbol	H. sapiens	100996712	H. sapiens	SRGAP2D	SLIT-ROBO Rho GTPase activating protein 2D (pseudogene)										0.0	0.0	0.0	0.0	0.0	0.0	0.0	0.0	0.0	0.0	0.0	0.0	0.0	0.0	0.0	0.0	0.0	0.0	0.0	0.0
ZC3H6	376940	symbol	H. sapiens	376940	H. sapiens	ZC3H6	zinc finger CCCH-type containing 6	ZC3H6 is a human gene that is predicted to have RNA binding and metal ion binding activity. It is also predicted to be involved in negative regulation of transcription and to be part of chromatin. ZC3H6 is expected to be active in the nucleus.	There is limited information available on the disease implications of ZC3H6. However, recent studies have suggested that mutations in this gene may be associated with intellectual disability and developmental delay. As for targeted drug discovery efforts, there are currently no known drugs that specifically target ZC3H6. However, given its predicted involvement in negative regulation of transcrip…	GO:0045892 negative regulation of DNA-templated transcription;GO:1902679 negative regulation of RNA biosynthetic process;GO:0051253 negative regulation of RNA metabolic process		Transcription factors:Zinc-coordinating DNA-binding domains; Predicted intracellular proteins	Golgi apparatus;Nucleoplasm (Approved)				0.0	0.0	0.0	0.0	0.0	0.0	0.0	0.0	0.0	0.0	0.0	0.0	0.0	0.0	0.0	0.0	0.0	0.0	0.0	0.0
PPP2R2B	5521	symbol	H. sapiens	5521	H. sapiens	PPP2R2B	protein phosphatase 2 regulatory subunit Bbeta	PPP2R2B is a gene that encodes a beta isoform of the regulatory subunit B55 subfamily of protein phosphatase 2 (PP2A). PP2A is a major Ser/Thr phosphatase that negatively controls cell growth and division. The B regulatory subunit of PP2A modulates substrate selectivity and catalytic activity. Defects in PPP2R2B cause autosomal dominant spinocerebellar ataxia 12 (SCA12), a disease characterized b…	Spinocerebellar ataxia 12 (SCA12) is a rare genetic disorder caused by mutations in the PPP2R2B gene. The disease is characterized by progressive degeneration of the cerebellum, brainstem, and spinal cord, leading to poor coordination of speech and body movements. There is currently no cure for SCA12, and treatment is mainly supportive and symptomatic. However, research efforts are underway to de…	GO:0006915 apoptotic process;GO:0012501 programmed cell death;GO:0008219 cell death		Disease related genes; Human disease related genes:Nervous system diseases:Neurodegenerative diseases; Predicted intracellular proteins	Cytosol (Approved)		(M46)PID ATR PATHWAY; (M186)PID PDGFRB PATHWAY		0.0	0.0	0.0	0.0	0.0	0.0	0.0	0.0	0.0	0.0	0.0	0.0	0.0	0.0	0.0	0.0	0.0	0.0	0.0	0.0
ARHGAP8	23779	symbol	H. sapiens	23779	H. sapiens	ARHGAP8	Rho GTPase activating protein 8	ARHGAP8 is a gene that belongs to the RHOGAP family and encodes a multidomain protein that regulates cell processes involved in cytoskeletal changes. The protein functions to promote Erk activation and cell motility by alternating between an active (GTP-bound) and inactive (GDP-bound) state based on the GTP:GDP ratio in the cell. Alternative splicing results in multiple transcript variants, and r…	There is limited information available on the disease implications of ARHGAP8. However, recent studies have suggested that ARHGAP8 may play a role in cancer progression and metastasis. Specifically, ARHGAP8 has been shown to be upregulated in several types of cancer, including breast, lung, and pancreatic cancer. Targeted drug discovery efforts for ARHGAP8 are still in the early stages, but there…	GO:2001136 negative regulation of endocytic recycling;GO:2001135 regulation of endocytic recycling;GO:0032387 negative regulation of intracellular transport		Predicted intracellular proteins			(M68)PID RHOA REG PATHWAY		0.0	1.0	0.0	0.0	0.0	0.0	0.0	0.0	0.0	0.0	0.0	0.0	0.0	0.0	0.0	0.0	0.0	0.0	1.0	0.0
GSPT2	23708	symbol	H. sapiens	23708	H. sapiens	GSPT2	G1 to S phase transition 2	GSPT2 is a gene that encodes a GTPase belonging to the GTP-binding elongation factor family. The protein it produces is a polypeptide release factor that works with eukaryotic peptide chain release factor 1 to facilitate translation termination. Additionally, this protein may play a role in mRNA stability.	There is limited information available on the disease implications of GSPT2. However, some studies have suggested that mutations in this gene may be associated with intellectual disability and developmental delay. Targeted drug discovery efforts for GSPT2 are also limited, as the function of this gene is not well understood. Currently, there are no drugs on the market that specifically target GSP…	GO:0006415 translational termination;GO:0000184 nuclear-transcribed mRNA catabolic process, nonsense-mediated decay;GO:0000956 nuclear-transcribed mRNA catabolic process		Predicted intracellular proteins	Cytosol (Enhanced)				0.0	0.0	0.0	0.0	0.0	0.0	0.0	0.0	0.0	0.0	0.0	0.0	0.0	0.0	0.0	0.0	0.0	0.0	0.0	0.0
LILRA5	353514	symbol	H. sapiens	353514	H. sapiens	LILRA5	leukocyte immunoglobulin like receptor A5	LILRA5 is a gene that encodes a protein belonging to the leukocyte immunoglobulin-like receptor (LIR) family. LIR family members have both activating and inhibitory functions in leukocytes. When the receptor protein is crosslinked on the surface of monocytes, it induces calcium flux and secretion of proinflammatory cytokines, suggesting its role in triggering innate immune responses. LILRA5 is pa…	There is limited information available on the disease implications of LILRA5. However, some studies have suggested that LILRA5 may play a role in autoimmune diseases such as rheumatoid arthritis and systemic lupus erythematosus. Targeted drug discovery efforts for LILRA5 are also limited, but some studies have explored the potential of LILRA5 as a therapeutic target for autoimmune diseases. One s…	GO:0032696 negative regulation of interleukin-13 production;GO:0061098 positive regulation of protein tyrosine kinase activity;GO:0032695 negative regulation of interleukin-12 production		CD markers; Predicted secreted proteins					0.0	1.0	0.0	0.0	1.0	0.0	0.0	0.0	0.0	0.0	0.0	0.0	0.0	0.0	0.0	0.0	0.0	0.0	0.0	0.0
LKAAEAR1	198437	symbol	H. sapiens	198437	H. sapiens	LKAAEAR1	LKAAEAR motif containing 1	LKAAEAR1 is a human gene that encodes a protein containing a LKAAEAR motif. The function of this gene is not well understood, but it has been suggested to play a role in cellular signaling pathways. The protein is expressed in various tissues, including the brain, heart, and liver. Mutations in this gene have been associated with certain types of cancer, including breast and lung cancer. Further …	There is limited information available on the disease implications of LKAAEAR1, and no targeted drug discovery efforts have been reported for this gene. However, mutations in LKAAEAR1 have been associated with certain types of cancer, including breast and lung cancer. In breast cancer, LKAAEAR1 mutations have been found to be more common in patients with triple-negative breast cancer, which is a …			Predicted intracellular proteins	Nucleoplasm (Approved)				0.0	0.0	0.0	0.0	0.0	0.0	0.0	0.0	0.0	0.0	0.0	0.0	0.0	0.0	0.0	0.0	0.0	0.0	0.0	0.0
CTPS2	56474	symbol	H. sapiens	56474	H. sapiens	CTPS2	CTP synthase 2	CTP synthase 2 (CTPS2) is a gene that encodes a protein responsible for catalyzing the formation of CTP from UTP while deaminating glutamine to glutamate. This protein is crucial in the synthesis of cytosine nucleotides, which are essential for various metabolic processes and provide the precursors necessary for the synthesis of RNA and DNA. Increased activity of CTPS2 is observed in cancer cells…	CTPS2 has been implicated in various diseases, including cancer, autoimmune disorders, and viral infections. In cancer, increased expression of CTPS2 has been observed in several types of tumors, including breast, lung, and pancreatic cancer. Targeting CTPS2 has emerged as a promising strategy for cancer therapy, and several small molecule inhibitors of CTPS2 have been developed. One such inhibit…	GO:0044210 'de novo' CTP biosynthetic process;GO:0019856 pyrimidine nucleobase biosynthetic process;GO:0006241 CTP biosynthetic process		ENZYME proteins:Ligase; Enzymes; Predicted intracellular proteins	Cytosol;Mitochondria (Approved)				0.0	0.0	0.0	0.0	0.0	0.0	0.0	0.0	0.0	0.0	1.0	0.0	0.0	0.0	0.0	0.0	0.0	0.0	0.0	0.0
KIF17	57576	symbol	H. sapiens	57576	H. sapiens	KIF17	kinesin family member 17	KIF17, or kinesin family member 17, is a human gene that is predicted to have microtubule binding activity and plus-end-directed microtubule motor activity. It is also predicted to be involved in anterograde dendritic transport of neurotransmitter receptor complex and cell projection organization. KIF17 is believed to act upstream of or within microtubule-based processes, protein-containing compl…	There is limited information available on the disease implications of KIF17. However, some studies have suggested that mutations in KIF17 may be associated with neurodevelopmental disorders such as autism spectrum disorder and intellectual disability. Targeted drug discovery efforts for KIF17 are also limited, but some studies have identified potential small molecule inhibitors of KIF17 that coul…	GO:0098971 anterograde dendritic transport of neurotransmitter receptor complex;GO:0098937 anterograde dendritic transport;GO:0098935 dendritic transport		Predicted intracellular proteins	Nucleoplasm (Approved); Additional: Acrosome;Basal body;Cytosol;Plasma membrane;Primary cilium tip;Principal piece				0.0	0.0	0.0	0.0	0.0	0.0	0.0	1.0	0.0	0.0	0.0	0.0	1.0	0.0	0.0	0.0	0.0	0.0	0.0	0.0
TGIF2-C20orf24	100527943	gene_synonym	H. sapiens	100527943	H. sapiens	TGIF2-RAB5IF	TGIF2-RAB5IF readthrough	TGIF2-RAB5IF is a gene that results from the natural read-through transcription between the neighboring TGIF2 and C20orf24 genes. The read-through transcript encodes a fusion protein that shares sequence identity with each individual gene product. TGIF2 is a homeobox gene that plays a role in embryonic development and cell differentiation, while C20orf24 is a gene with an unknown function. The fu…	There is limited information available on the disease implications and targeted drug discovery efforts for TGIF2-RAB5IF. However, both TGIF2 and RAB5IF have been implicated in various diseases. TGIF2 has been associated with several types of cancer, including breast, prostate, and ovarian cancer. It has also been linked to developmental disorders such as holoprosencephaly and DiGeorge syndrome. R…				Mitochondria (Approved)				0.0	0.0	0.0	0.0	0.0	0.0	0.0	0.0	0.0	0.0	0.0	0.0	0.0	0.0	0.0	0.0	0.0	0.0	0.0	0.0
CD22	933	symbol	H. sapiens	933	H. sapiens	CD22	CD22 molecule	CD22 is a human gene that encodes for the CD22 molecule, which is involved in regulating B cell activation and the signaling pathway of the B cell receptor. It is predicted to have several functions, including binding to the CD4 receptor, protein phosphatase, and sialic acid. CD22 is located in the early endosome and recycling endosome.	CD22 has been implicated in several diseases, including B cell lymphomas, autoimmune disorders, and infectious diseases. In B cell lymphomas, CD22 is overexpressed and has been targeted for therapy using monoclonal antibodies such as epratuzumab and inotuzumab ozogamicin. These antibodies bind to CD22 and induce cell death through various mechanisms. In autoimmune disorders such as systemic lupus…	GO:0050859 negative regulation of B cell receptor signaling pathway;GO:0002638 negative regulation of immunoglobulin production;GO:0050849 negative regulation of calcium-mediated signaling		FDA approved drug targets:Biotech drugs; CD markers; Predicted intracellular proteins		Epratuzumab; Inotuzumab ozogamicin; Moxetumomab Pasudotox	(M8626)SIG BCR SIGNALING PATHWAY; (M10)PID BCR 5PATHWAY		0.0	0.0	0.0	0.0	1.0	0.0	0.0	0.0	0.0	0.0	0.0	0.0	0.0	0.0	0.0	0.0	0.0	0.0	1.0	1.0
RHBDL3	162494	symbol	H. sapiens	162494	H. sapiens	RHBDL3	rhomboid like 3	RHBDL3 is a human gene that is predicted to encode a protein with serine-type endopeptidase activity and is involved in proteolysis. It is also predicted to be an integral component of the membrane. The function of this gene is not yet fully understood, but it may play a role in the regulation of protein processing and turnover. Further research is needed to fully elucidate the function of RHBDL3…	There is limited information available on the disease implications of RHBDL3. However, recent studies have suggested that this gene may be involved in the pathogenesis of certain cancers, including breast cancer and glioblastoma. Targeted drug discovery efforts for RHBDL3 are still in the early stages, but there is potential for the development of novel therapeutics that target this gene. Current…	GO:0006508 proteolysis;GO:0019538 protein metabolic process;GO:0043170 macromolecule metabolic process		ENZYME proteins:Hydrolases; Enzymes; Peptidases:Serine-type peptidases					0.0	0.0	0.0	0.0	0.0	0.0	0.0	0.0	0.0	0.0	0.0	0.0	0.0	0.0	0.0	0.0	0.0	0.0	0.0	0.0
ART3	419	symbol	H. sapiens	419	H. sapiens	ART3	ADP-ribosyltransferase 3 (inactive)	ART3 is a gene that encodes for an arginine-specific ADP-ribosyltransferase, which is an enzyme that modifies proteins by adding or removing ADP-ribose to an arginine residue. This modification regulates the function of the modified protein. The gene has multiple transcript variants that encode for different isoforms of the enzyme. A pseudogene for ADP-ribosyltransferase is also located on chromo…	Research on ART3 has shown its involvement in various diseases, including cancer, inflammation, and autoimmune disorders. In cancer, ART3 has been found to play a role in tumor growth and metastasis, making it a potential target for cancer therapy. In autoimmune disorders, ART3 has been implicated in the regulation of immune responses, and its inhibition has been shown to reduce disease severity …			Enzymes; Predicted intracellular proteins; ENZYME proteins:Transferases	End piece;Principal piece (Approved)			(M5951)HALLMARK SPERMATOGENESIS	0.0	0.0	0.0	0.0	0.0	0.0	0.0	0.0	0.0	0.0	0.0	0.0	0.0	0.0	0.0	0.0	0.0	0.0	0.0	0.0
ITGAV	3685	symbol	H. sapiens	3685	H. sapiens	ITGAV	integrin subunit alpha V	ITGAV is a gene that encodes for the alpha V subunit of integrin, a protein that plays a role in cell adhesion and signaling. The preproprotein encoded by this gene is processed to generate light and heavy chains that make up the alpha V subunit. This subunit can associate with several beta subunits, including beta 1, beta 3, beta 5, beta 6, and beta 8. The alpha V and beta 3 subunits together fo…	ITGAV has been implicated in various diseases, including cancer, osteoporosis, and fibrosis. In cancer, ITGAV has been shown to play a role in tumor growth, invasion, and metastasis. Targeting ITGAV has been explored as a potential therapeutic strategy for cancer treatment. Several drugs targeting ITGAV are currently in clinical trials, including monoclonal antibodies and small molecule inhibitor…	GO:0085017 entry into host cell by a symbiont-containing vacuole;GO:2000536 negative regulation of entry of bacterium into host cell;GO:0050748 negative regulation of lipoprotein metabolic process		Predicted intracellular proteins; FDA approved drug targets:Biotech drugs; Transporters:Accessory Factors Involved in Transport; FDA approved drug targets:Small molecule drugs; CD markers; Cancer-related genes:Candidate cancer biomarkers	Cytosol;Focal adhesion sites (Approved)	Antithymocyte immunoglobulin (rabbit); Levothyroxine	(M212)PID INTEGRIN5 PATHWAY; (M103)PID S1P S1P1 PATHWAY; (M206)PID PDGFRA PATHWAY	(M5944)HALLMARK ANGIOGENESIS; (M5908)HALLMARK ANDROGEN RESPONSE; (M5947)HALLMARK IL2 STAT5 SIGNALING	0.0	0.0	0.0	0.0	1.0	0.0	0.0	0.0	0.0	0.0	0.0	0.0	0.0	0.0	0.0	0.0	0.0	0.0	1.0	0.0
CD109	135228	symbol	H. sapiens	135228	H. sapiens	CD109	CD109 molecule	CD109 is a gene that encodes a glycosyl phosphatidylinositol (GPI)-linked glycoprotein found on the surface of platelets, activated T-cells, and endothelial cells. The protein binds to and negatively regulates signaling by transforming growth factor beta (TGF-beta). There are multiple transcript variants of the gene that encode different isoforms.	CD109 has been implicated in various diseases, including cancer, cardiovascular disease, and autoimmune disorders. In cancer, CD109 has been shown to promote tumor growth and metastasis in several types of cancer, including lung, breast, and pancreatic cancer. Targeting CD109 has been explored as a potential therapeutic strategy for cancer treatment. For example, a monoclonal antibody targeting C…	GO:0072675 osteoclast fusion;GO:0072674 multinuclear osteoclast differentiation;GO:0010839 negative regulation of keratinocyte proliferation		CD markers	Plasma membrane (Supported); Additional: Cytosol		(M3468)NABA ECM REGULATORS; (M5885)NABA MATRISOME ASSOCIATED; (M5889)NABA MATRISOME		0.0	0.0	0.0	0.0	0.0	0.0	0.0	0.0	0.0	0.0	0.0	0.0	0.0	0.0	0.0	0.0	0.0	0.0	0.0	1.0
FLT1	2321	symbol	H. sapiens	2321	H. sapiens	FLT1	fms related receptor tyrosine kinase 1	The FLT1 gene encodes a member of the vascular endothelial growth factor receptor (VEGFR) family, which are receptor tyrosine kinases involved in angiogenesis and vasculogenesis. This protein binds to VEGFR-A, VEGFR-B, and placental growth factor and is expressed in vascular endothelial cells, placental trophoblast cells, and peripheral blood monocytes. Multiple transcript variants have been foun…	The FLT1 gene has been implicated in various diseases, including cancer, diabetic retinopathy, and pre-eclampsia. In cancer, FLT1 has been shown to promote tumor angiogenesis and growth, making it a potential target for anti-cancer therapies. Several drugs targeting FLT1, such as pazopanib and axitinib, have been approved for the treatment of renal cell carcinoma. In diabetic retinopathy, FLT1 ha…	GO:1990384 hyaloid vascular plexus regression;GO:0060033 anatomical structure regression;GO:0002548 monocyte chemotaxis	yes	Kinases:Tyr protein kinases; RAS pathway related proteins; FDA approved drug targets:Biotech drugs; Predicted secreted proteins; ENZYME proteins:Transferases; FDA approved drug targets:Small molecule drugs; Disease related genes; Enzymes; Cancer-related genes:Candidate cancer biomarkers	Plasma membrane (Supported); Additional: Actin filaments;Cytosol	Sorafenib; Sunitinib; Vatalanib; TG-100801; OSI-930; Denibulin; ABT-869; IMC-1C11; Pazopanib; Axitinib; N-(4-chlorophenyl)-2-[(pyridin-4-ylmethyl)amino]benzamide; Regorafenib; Lenvatinib; Nintedanib; Polaprezinc; Foreskin fibroblast (neonatal); Fostamatinib; Selpercatinib	(M137)PID VEGF VEGFR PATHWAY; (M226)PID VEGFR1 PATHWAY; (M33)PID GLYPICAN 1PATHWAY		0.0	1.0	0.0	0.0	0.0	0.0	0.0	0.0	0.0	0.0	0.0	0.0	0.0	0.0	0.0	0.0	0.0	0.0	0.0	0.0
TMEM182	130827	symbol	H. sapiens	130827	H. sapiens	TMEM182	transmembrane protein 182	TMEM182 is a human gene that is predicted to be an integral component of the membrane. It encodes for a transmembrane protein, which means that it spans across the cell membrane. The function of TMEM182 is not yet fully understood, but it is believed to play a role in cellular processes that involve the membrane. The gene is located on chromosome 3 and has been identified as a potential target fo…	There is limited information available on the disease implications of TMEM182 and targeted drug discovery efforts. However, some studies have suggested that mutations in the gene may be associated with certain types of cancer, including breast and lung cancer. As such, TMEM182 has been identified as a potential target for therapeutic interventions in these diseases. Currently, there are no drugs …	GO:0014906 myotube cell development involved in skeletal muscle regeneration;GO:1901740 negative regulation of myoblast fusion;GO:0034242 negative regulation of syncytium formation by plasma membrane fusion		Predicted intracellular proteins	Nucleoplasm;Vesicles (Approved)				0.0	0.0	0.0	0.0	0.0	0.0	0.0	0.0	0.0	0.0	0.0	0.0	0.0	0.0	0.0	0.0	0.0	0.0	0.0	0.0
MTMR11	10903	symbol	H. sapiens	10903	H. sapiens	MTMR11	myotubularin related protein 11	MTMR11 is a human gene that is predicted to have phosphatidylinositol-3-phosphatase activity and be involved in phosphatidylinositol dephosphorylation. It is located in the cytoplasm. This information is provided by the Alliance of Genome Resources as of April 2022.	There is limited information available on the disease implications of MTMR11. However, mutations in other genes within the same family, such as MTMR2 and MTMR5, have been associated with Charcot-Marie-Tooth disease, a group of inherited peripheral neuropathies. It is possible that mutations in MTMR11 may also contribute to the development of this disease or other related conditions. As for target…	GO:0046856 phosphatidylinositol dephosphorylation;GO:0046839 phospholipid dephosphorylation;GO:0016311 dephosphorylation		Predicted intracellular proteins	Centrosome (Approved)				0.0	0.0	0.0	0.0	0.0	0.0	0.0	0.0	0.0	0.0	1.0	0.0	0.0	0.0	0.0	0.0	0.0	0.0	0.0	0.0
ITGAX	3687	symbol	H. sapiens	3687	H. sapiens	ITGAX	integrin subunit alpha X	ITGAX is a gene that encodes the alpha X chain protein of integrins, which are membrane proteins composed of alpha and beta chains. When combined with the beta 2 chain, ITGB2, it forms a leukocyte-specific integrin known as inactivated-C3b receptor 4. The alpha X beta 2 complex is involved in the adherence of neutrophils and monocytes to stimulated endothelial cells and in the phagocytosis of com…	ITGAX has been implicated in various diseases, including autoimmune disorders, infectious diseases, and cancer. In autoimmune disorders such as systemic lupus erythematosus (SLE) and rheumatoid arthritis (RA), ITGAX has been found to be upregulated on dendritic cells, leading to increased activation of T cells and exacerbation of the disease. In infectious diseases such as tuberculosis and malari…	GO:1905956 positive regulation of endothelial tube morphogenesis;GO:1901509 regulation of endothelial tube morphogenesis;GO:0031643 positive regulation of myelination		FDA approved drug targets:Biotech drugs; CD markers; Predicted intracellular proteins	Plasma membrane;Vesicles (Supported)	Efalizumab	(M47)PID INTEGRIN CS PATHWAY; (M169)PID INTEGRIN2 PATHWAY		0.0	0.0	0.0	0.0	0.0	0.0	0.0	0.0	0.0	0.0	0.0	0.0	0.0	0.0	0.0	0.0	0.0	0.0	0.0	0.0
LIN52	91750	symbol	H. sapiens	91750	H. sapiens	LIN52	lin-52 DREAM MuvB core complex component	LIN52 is a human gene that is predicted to be involved in transcription, specifically DNA-templated transcription. It is also predicted to be located in the nucleoplasm and to be a part of the DREAM MuvB core complex. This complex is involved in regulating the cell cycle and is important for proper cell division. LIN52's role in this complex suggests that it may play a critical role in regulating…	There is limited information available on the disease implications of LIN52. However, some studies have suggested that alterations in the DREAM MuvB complex, of which LIN52 is a part, may be associated with cancer development and progression. Targeted drug discovery efforts for LIN52 are also limited, as its function and role in disease are not yet fully understood. Currently, there are no drugs …	GO:0006355 regulation of DNA-templated transcription;GO:2001141 regulation of RNA biosynthetic process;GO:0051252 regulation of RNA metabolic process		Predicted intracellular proteins	Nuclear speckles (Approved)				1.0	0.0	0.0	0.0	0.0	0.0	0.0	0.0	0.0	0.0	0.0	1.0	0.0	0.0	0.0	0.0	0.0	0.0	0.0	0.0
ARL15	54622	symbol	H. sapiens	54622	H. sapiens	ARL15	ARF like GTPase 15	ARL15 is a human gene that is predicted to have GTP binding and GTPase activity. It is located in extracellular exosomes, which are small vesicles that are released by cells and play a role in intercellular communication. The gene is classified as an ADP ribosylation factor like GTPase 15, which suggests that it may be involved in regulating intracellular trafficking and signaling pathways. Howev…	There is limited information available on the disease implications of ARL15. However, some studies have suggested that it may be involved in the development and progression of certain types of cancer, including breast cancer and hepatocellular carcinoma. Targeted drug discovery efforts for ARL15 are also limited, as its function and role in disease are not yet fully understood. Currently, there a…	GO:0008150 biological_process		Predicted intracellular proteins	Microtubules;Primary cilium (Approved); Additional: Basal body;Cytokinetic bridge;Mitotic spindle				0.0	0.0	0.0	0.0	0.0	0.0	0.0	0.0	0.0	0.0	0.0	0.0	0.0	0.0	0.0	0.0	0.0	0.0	0.0	0.0
GUCY1A2	2977	symbol	H. sapiens	2977	H. sapiens	GUCY1A2	guanylate cyclase 1 soluble subunit alpha 2	GUCY1A2 is a human gene that encodes for the alpha subunit of the soluble guanylate cyclase enzyme. This enzyme is responsible for converting GTP to 3',5'-cyclic GMP and pyrophosphate. The alpha subunit interacts with a beta subunit to form the enzyme, which is activated by nitric oxide. Two different isoforms of the protein have been identified.	GUCY1A2 has been implicated in various diseases, including cardiovascular diseases, pulmonary hypertension, and erectile dysfunction. Targeted drug discovery efforts have focused on developing drugs that can modulate the activity of the soluble guanylate cyclase enzyme. One such drug is riociguat, which was approved by the FDA in 2013 for the treatment of pulmonary arterial hypertension and chron…	GO:0010750 positive regulation of nitric oxide mediated signal transduction;GO:0010749 regulation of nitric oxide mediated signal transduction;GO:0006182 cGMP biosynthetic process		ENZYME proteins:Lyases; Enzymes; FDA approved drug targets:Small molecule drugs; Predicted intracellular proteins		Nitric Oxide; Isosorbide mononitrate; Riociguat; Methylene blue; Molsidomine; Plecanatide			0.0	0.0	0.0	0.0	0.0	0.0	0.0	0.0	0.0	0.0	1.0	0.0	0.0	0.0	0.0	0.0	0.0	0.0	0.0	0.0
FGF13	2258	symbol	H. sapiens	2258	H. sapiens	FGF13	fibroblast growth factor 13	FGF13 is a gene that belongs to the fibroblast growth factor family. This gene is located on chromosome X and is associated with Borjeson-Forssman-Lehmann syndrome (BFLS), which is a possible candidate gene for familial cases of BFLS and other syndromal and nonspecific forms of X-linked cognitive disability mapping to this region. FGF13 is involved in various biological processes, including embry…	Borjeson-Forssman-Lehmann syndrome (BFLS) is a rare genetic disorder caused by mutations in the FGF13 gene. This syndrome is characterized by intellectual disability, seizures, obesity, hypogonadism, and distinctive facial features. There are currently no targeted drug discovery efforts for BFLS, and treatment is mainly supportive and symptomatic. However, FGF13 has been implicated in various oth…	GO:1905152 positive regulation of voltage-gated sodium channel activity;GO:0045196 establishment or maintenance of neuroblast polarity;GO:0045200 establishment of neuroblast polarity		Disease related genes; Human disease related genes:Nervous system diseases:Epilepsy; Predicted intracellular proteins	Cytosol (Supported)		(M5883)NABA SECRETED FACTORS; (M5885)NABA MATRISOME ASSOCIATED; (M5889)NABA MATRISOME	(M5939)HALLMARK P53 PATHWAY	0.0	0.0	0.0	1.0	0.0	0.0	0.0	0.0	0.0	0.0	0.0	0.0	0.0	0.0	1.0	1.0	0.0	0.0	0.0	0.0
LINC01272	100506115	gene_synonym	H. sapiens	100506115	H. sapiens	PELATON	plaque enriched lncRNA in atherosclerotic and inflammatory bowel macrophage regulation										0.0	0.0	0.0	0.0	0.0	0.0	0.0	0.0	0.0	0.0	0.0	0.0	0.0	0.0	0.0	0.0	0.0	0.0	0.0	0.0
TMEM17	200728	symbol	H. sapiens	200728	H. sapiens	TMEM17	transmembrane protein 17	TMEM17 is a human gene that is involved in the assembly of non-motile cilia. It is predicted to be located in the ciliary membrane and to be part of the MKS complex. TMEM17 is also predicted to be active in the ciliary transition zone.	There is limited information available on the disease implications of TMEM17. However, mutations in other genes involved in cilia assembly, such as MKS1 and MKS3, have been linked to a group of genetic disorders known as Meckel-Gruber syndrome (MKS). This syndrome is characterized by abnormalities in multiple organs, including the kidneys, liver, and brain, and is often fatal in the early stages …	GO:1905515 non-motile cilium assembly;GO:0007224 smoothened signaling pathway;GO:0060271 cilium assembly		Transporters	Actin filaments (Approved); Additional: Golgi apparatus				0.0	0.0	0.0	0.0	0.0	0.0	0.0	1.0	0.0	0.0	0.0	0.0	0.0	0.0	0.0	0.0	0.0	0.0	0.0	0.0
LOC400927-CSNK1E	102800317	gene_synonym	H. sapiens	102800317	H. sapiens	TPTEP2-CSNK1E	TPTEP2-CSNK1E readthrough	TPTEP2-CSNK1E readthrough is a naturally occurring transcription between two neighboring genes, LOC400927 and CSNK1E, on chromosome 22. The readthrough transcript encodes the same protein as the downstream gene product, casein kinase I isoform epsilon. This locus represents a unique genetic phenomenon where the transcription of one gene continues into the next gene without interruption, resulting…	There is limited information available on the disease implications of TPTEP2-CSNK1E readthrough. However, casein kinase I isoform epsilon, the protein encoded by the readthrough transcript, has been implicated in various diseases, including cancer, Alzheimer's disease, and Parkinson's disease. As a result, there is interest in developing drugs that target this protein. Several small molecule inhi…			Predicted intracellular proteins					1.0	0.0	0.0	0.0	0.0	0.0	0.0	1.0	0.0	0.0	0.0	0.0	0.0	0.0	0.0	0.0	0.0	0.0	0.0	0.0
PPTC7	160760	symbol	H. sapiens	160760	H. sapiens	PPTC7	protein phosphatase targeting COQ7	PPTC7 is a human gene that encodes a protein phosphatase targeting COQ7. This gene enables protein serine/threonine phosphatase activity and is involved in peptidyl-serine dephosphorylation and regulation of ubiquinone biosynthetic process. PPTC7 is located in the mitochondrial matrix.	There is limited information available on the disease implications of PPTC7. However, recent studies have suggested that mutations in this gene may be associated with mitochondrial dysfunction and neurodegenerative disorders such as Parkinson's disease. Targeted drug discovery efforts for PPTC7 are still in the early stages, but there is potential for the development of drugs that can modulate th…	GO:0010795 regulation of ubiquinone biosynthetic process;GO:0070262 peptidyl-serine dephosphorylation;GO:0010566 regulation of ketone biosynthetic process		ENZYME proteins:Hydrolases; Enzymes; Predicted intracellular proteins	Cytosol;Plasma membrane (Approved)				0.0	0.0	0.0	0.0	0.0	0.0	0.0	0.0	0.0	0.0	0.0	0.0	0.0	0.0	0.0	0.0	0.0	0.0	0.0	0.0
CCM2L	140706	symbol	H. sapiens	140706	H. sapiens	CCM2L	CCM2 like scaffold protein	CCM2L is a gene that is predicted to play a role in several biological processes, including heart development, regulation of cell-cell adhesion, and regulation of fibroblast growth factor production. It is a scaffold protein that is similar to CCM2, which is known to be involved in the formation of cerebral cavernous malformations. While the exact function of CCM2L is not yet fully understood, it…	Unfortunately, there is currently limited information available on the disease implications of CCM2L and targeted drug discovery efforts. As of April 2022, there are no known drugs on the market that specifically target CCM2L. However, given its potential role in heart development and cell adhesion, it is possible that future research may identify CCM2L as a target for drug development in cardiov…	GO:0003007 heart morphogenesis;GO:0007507 heart development;GO:0072359 circulatory system development		Predicted intracellular proteins	Nucleoplasm (Approved)				0.0	0.0	0.0	0.0	0.0	0.0	0.0	0.0	0.0	0.0	0.0	0.0	0.0	0.0	0.0	0.0	0.0	0.0	0.0	0.0
ENO2	2026	symbol	H. sapiens	2026	H. sapiens	ENO2	enolase 2	ENO2 is a gene that encodes for one of the three enolase isoenzymes found in mammals. This specific isoenzyme is a homodimer and is primarily found in mature neurons and cells of neuronal origin. During development in rats and primates, there is a switch from alpha enolase to gamma enolase in neural tissue.	ENO2 has been implicated in several diseases, including neurodegenerative disorders such as Alzheimer's disease and Parkinson's disease. Studies have shown that ENO2 expression is increased in the brains of patients with Alzheimer's disease, and that it may play a role in the formation of amyloid plaques. Additionally, ENO2 has been found to be upregulated in certain types of cancer, including gl…	GO:0006735 NADH regeneration;GO:0061621 canonical glycolysis;GO:0061718 glucose catabolic process to pyruvate		ENZYME proteins:Lyases; Predicted intracellular proteins; Candidate cardiovascular disease genes; Enzymes; Cancer-related genes:Candidate cancer biomarkers	Cytosol;Plasma membrane (Enhanced)	2-Phosphoglycolic Acid		(M5935)HALLMARK FATTY ACID METABOLISM; (M5941)HALLMARK UV RESPONSE UP; (M5902)HALLMARK APOPTOSIS	0.0	0.0	0.0	0.0	0.0	0.0	0.0	0.0	0.0	0.0	0.0	0.0	0.0	0.0	0.0	0.0	0.0	0.0	0.0	0.0
C16orf52	730094	gene_synonym	H. sapiens	730094	H. sapiens	MOSMO	modulator of smoothened	MOSMO is a human gene that is predicted to play a role in regulating the smoothened signaling pathway, which is involved in various cellular processes such as neuron differentiation. It is also predicted to be located in the plasma membrane and active in the Golgi apparatus and ciliary membrane. Additionally, MOSMO is predicted to be involved in regulating protein stability. These findings sugges…	There is limited information available on the disease implications of MOSMO. However, studies have suggested that dysregulation of the smoothened signaling pathway, which MOSMO is predicted to regulate, can lead to various diseases such as cancer and developmental disorders. Therefore, MOSMO may have potential implications in these diseases. As of now, there are no targeted drug discovery efforts…	GO:0045879 negative regulation of smoothened signaling pathway;GO:0008589 regulation of smoothened signaling pathway;GO:0007224 smoothened signaling pathway							0.0	0.0	0.0	0.0	0.0	0.0	0.0	0.0	0.0	0.0	0.0	0.0	0.0	0.0	0.0	0.0	0.0	0.0	0.0	0.0
HAVCR2	84868	symbol	H. sapiens	84868	H. sapiens	HAVCR2	hepatitis A virus cellular receptor 2	HAVCR2, also known as hepatitis A virus cellular receptor 2, is a gene that encodes a protein belonging to the immunoglobulin superfamily and TIM family of proteins. The protein is found on the surface of CD4-positive T helper lymphocytes and is involved in regulating macrophage activation and inhibiting Th1-mediated auto- and alloimmune responses. It promotes immunological tolerance and is speci…	Research on HAVCR2 has shown its potential as a therapeutic target for various autoimmune diseases, including multiple sclerosis, rheumatoid arthritis, and type 1 diabetes. Inhibiting HAVCR2 has been shown to enhance T cell activation and promote immune responses against cancer cells. Several drugs targeting HAVCR2 are currently in development, including monoclonal antibodies and small molecule i…	GO:0032712 negative regulation of interleukin-3 production;GO:0071656 negative regulation of granulocyte colony-stimulating factor production;GO:0002652 regulation of tolerance induction dependent upon immune response		Disease related genes; CD markers; Predicted intracellular proteins					0.0	1.0	0.0	0.0	0.0	0.0	0.0	0.0	0.0	0.0	0.0	0.0	0.0	0.0	0.0	0.0	0.0	0.0	0.0	1.0
PTPN3	5774	symbol	H. sapiens	5774	H. sapiens	PTPN3	protein tyrosine phosphatase non-receptor type 3	PTPN3 is a gene that encodes a protein tyrosine phosphatase (PTP) that regulates various cellular processes such as cell growth, differentiation, and oncogenic transformation. The protein contains a PTP domain and a domain similar to cytoskeletal-associated proteins. PTPN3 has been shown to regulate the cell cycle regulator, P97, and interacts with the adaptor protein 14-3-3 beta. The gene has se…	PTPN3 has been implicated in various diseases, including cancer, diabetes, and neurodegenerative disorders. In cancer, PTPN3 has been shown to be overexpressed in several types of tumors, including breast, lung, and colon cancer, and is associated with poor prognosis. Targeting PTPN3 has been proposed as a potential therapeutic strategy for cancer treatment. In diabetes, PTPN3 has been shown to r…	GO:0098902 regulation of membrane depolarization during action potential;GO:0051045 negative regulation of membrane protein ectodomain proteolysis;GO:0042059 negative regulation of epidermal growth factor receptor signaling pathway		ENZYME proteins:Hydrolases; Enzymes; Predicted intracellular proteins					0.0	0.0	0.0	0.0	0.0	0.0	0.0	0.0	0.0	0.0	0.0	0.0	0.0	0.0	0.0	0.0	0.0	1.0	0.0	0.0
WDR78	79819	gene_synonym	H. sapiens	79819	H. sapiens	DNAI4	dynein axonemal intermediate chain 4	DNAI4 is a human gene that is predicted to play a role in the assembly of axonemal dynein complex and cilium movement. It is also predicted to be involved in hematopoietic progenitor cell differentiation. The gene is predicted to enable dynein heavy chain binding activity and dynein light chain binding activity. It is located in axoneme, dynein axonemal particle, and motile cilium, and is part of…	There is limited information available on the disease implications of DNAI4. However, mutations in other genes involved in the assembly of axonemal dynein complex and cilium movement have been associated with a range of ciliopathies, including primary ciliary dyskinesia (PCD), a rare genetic disorder that affects the respiratory tract, causing chronic lung infections and other respiratory problem…	GO:0070286 axonemal dynein complex assembly;GO:0002244 hematopoietic progenitor cell differentiation;GO:0035082 axoneme assembly		Predicted intracellular proteins	Flagellar centriole (Approved); Additional: Mid piece;Principal piece				0.0	0.0	0.0	0.0	0.0	0.0	0.0	1.0	0.0	0.0	0.0	0.0	1.0	0.0	1.0	0.0	0.0	0.0	0.0	1.0
ZBTB41	360023	symbol	H. sapiens	360023	H. sapiens	ZBTB41	zinc finger and BTB domain containing 41	ZBTB41 is a human gene that is predicted to have DNA-binding transcription factor activity, specifically for RNA polymerase II and cis-regulatory region sequence-specific DNA binding activity. It is also predicted to be involved in the regulation of transcription by RNA polymerase II and located in the nucleus.	There is limited information available on the disease implications of ZBTB41. However, some studies have suggested that it may play a role in the development of certain cancers, including breast cancer and glioblastoma. Targeted drug discovery efforts for ZBTB41 are also limited, as its function and role in disease are not well understood. Currently, there are no drugs on the market that specific…	GO:0006357 regulation of transcription by RNA polymerase II;GO:0006355 regulation of DNA-templated transcription;GO:2001141 regulation of RNA biosynthetic process		Transcription factors:Zinc-coordinating DNA-binding domains; Predicted intracellular proteins	Nuclear membrane;Nucleoplasm (Approved); Additional: Cytosol				0.0	0.0	0.0	0.0	0.0	0.0	0.0	0.0	0.0	0.0	0.0	0.0	0.0	0.0	0.0	0.0	0.0	0.0	0.0	0.0
PRDM1	639	symbol	H. sapiens	639	H. sapiens	PRDM1	PR/SET domain 1	PRDM1, also known as PR/SET domain 1, is a gene that encodes a protein that acts as a repressor of beta-interferon gene expression. The protein binds specifically to the PRDI element of the beta-IFN gene promoter. Transcription of this gene increases upon virus induction. Two alternatively spliced transcript variants that encode different isoforms have been reported. This gene is important in reg…	PRDM1 has been implicated in the development of several autoimmune diseases, including systemic lupus erythematosus (SLE), rheumatoid arthritis (RA), and multiple sclerosis (MS). Studies have shown that decreased expression of PRDM1 is associated with increased disease activity in SLE and RA patients. Additionally, PRDM1 has been found to play a role in the development of B-cell lymphomas, with m…	GO:1990654 sebum secreting cell proliferation;GO:0033082 regulation of extrathymic T cell differentiation;GO:0051136 regulation of NK T cell differentiation		Human disease related genes:Cancers:Cancers of haematopoietic and lymphoid tissues; Predicted intracellular proteins; Disease related genes; Cancer-related genes:Mutated cancer genes; Transcription factors:Zinc-coordinating DNA-binding domains	Nucleoli (Supported); Additional: Nucleoplasm		(M145)PID P53 DOWNSTREAM PATHWAY	(M5953)HALLMARK KRAS SIGNALING UP	0.0	0.0	0.0	0.0	0.0	0.0	1.0	0.0	0.0	0.0	0.0	0.0	0.0	0.0	0.0	0.0	0.0	0.0	0.0	0.0
HAR1B	768097	symbol	H. sapiens	768097	H. sapiens	HAR1B	highly accelerated region 1B										0.0	0.0	0.0	0.0	0.0	0.0	0.0	0.0	0.0	0.0	0.0	0.0	0.0	0.0	0.0	0.0	0.0	0.0	0.0	0.0
TNFRSF19	55504	symbol	H. sapiens	55504	H. sapiens	TNFRSF19	TNF receptor superfamily member 19	TNFRSF19 is a gene that encodes a protein belonging to the TNF-receptor superfamily. This receptor is expressed at high levels during embryonic development and has been shown to interact with TRAF family members, activating the JNK signaling pathway when overexpressed in cells. The receptor is capable of inducing apoptosis through a caspase-independent mechanism and is thought to play a crucial r…	TNFRSF19 has been implicated in various diseases, including cancer, autoimmune disorders, and neurological disorders. In cancer, TNFRSF19 has been shown to be overexpressed in several types of tumors, including breast, lung, and pancreatic cancer. Targeting TNFRSF19 has been explored as a potential therapeutic strategy for cancer treatment. For example, a monoclonal antibody targeting TNFRSF19, c…	GO:0033209 tumor necrosis factor-mediated signaling pathway;GO:0007254 JNK cascade;GO:0001942 hair follicle development			Golgi apparatus (Approved); Additional: Nucleoplasm				0.0	1.0	0.0	0.0	0.0	0.0	0.0	0.0	0.0	0.0	0.0	0.0	0.0	0.0	0.0	0.0	0.0	0.0	0.0	0.0
FAM179B	23116	gene_synonym	H. sapiens	23116	H. sapiens	TOGARAM1	TOG array regulator of axonemal microtubules 1	TOGARAM1 is a human gene that is predicted to have microtubule binding activity and be involved in organelle assembly and positive regulation of microtubule polymerization. It is also predicted to be located in the ciliary basal body and active in the cilium and microtubule cytoskeleton. TOGARAM1 is implicated in Joubert syndrome, a rare genetic disorder that affects brain development and causes …	There is currently no targeted drug discovery effort for TOGARAM1, as it is a relatively newly discovered gene and its role in disease is still being studied. However, as TOGARAM1 is implicated in Joubert syndrome, understanding its function may lead to the development of new therapies for this rare genetic disorder. Currently, treatment for Joubert syndrome is focused on managing symptoms, such …	GO:0031116 positive regulation of microtubule polymerization;GO:0031112 positive regulation of microtubule polymerization or depolymerization;GO:1905515 non-motile cilium assembly		Disease related genes; Human disease related genes:Congenital malformations:Congenital malformations of the nervous system; Predicted intracellular proteins	Microtubules;Nuclear speckles (Uncertain); Additional: Primary cilium			(M5942)HALLMARK UV RESPONSE DN	0.0	0.0	0.0	0.0	0.0	0.0	0.0	1.0	0.0	0.0	0.0	0.0	0.0	0.0	1.0	0.0	0.0	0.0	0.0	0.0
TDRD9	122402	symbol	H. sapiens	122402	H. sapiens	TDRD9	tudor domain containing 9	TDRD9 (Tudor Domain Containing 9) is a gene that is predicted to have RNA binding activity and is involved in spermatogenesis. It is located in both the cytoplasm and nucleus of cells. Mutations in this gene have been implicated in spermatogenic failure 30, a condition where the production of sperm is impaired.	Spermatogenic failure 30 is a rare genetic disorder caused by mutations in the TDRD9 gene. This condition affects the production of sperm, leading to male infertility. Currently, there are no targeted drug discovery efforts for this specific gene, but research is ongoing to better understand the underlying mechanisms of spermatogenesis and identify potential therapeutic targets. There are no drug…	GO:0141006 transposable element silencing by piRNA-mediated heterochromatin formation;GO:0141176 gene silencing by piRNA-directed DNA methylation;GO:0141196 transposable element silencing by piRNA-mediated DNA methylation		Predicted intracellular proteins; Human disease related genes:Reproductive system diseases:Reproductive system diseases; Potential drug targets; Disease related genes; ENZYME proteins:Hydrolases; Enzymes					0.0	0.0	0.0	1.0	0.0	0.0	0.0	0.0	0.0	0.0	0.0	0.0	0.0	0.0	0.0	0.0	0.0	0.0	0.0	0.0
ARMC2	84071	symbol	H. sapiens	84071	H. sapiens	ARMC2	armadillo repeat containing 2	ARMC2, or armadillo repeat containing 2, is a gene that plays a role in the assembly of sperm axonemes. It has been linked to spermatogenic failure 38, a condition in which the production of sperm is impaired. This information is provided by the Alliance of Genome Resources as of April 2022.	There is limited information available on targeted drug discovery efforts for ARMC2, as it is primarily associated with a rare genetic condition, spermatogenic failure 38. Currently, there are no known drugs on the market that specifically target ARMC2. However, there are several drugs that have been approved for the treatment of male infertility, which may be relevant to individuals with spermat…	GO:0007288 sperm axoneme assembly;GO:0120316 sperm flagellum assembly;GO:0044458 motile cilium assembly		Disease related genes; Human disease related genes:Reproductive system diseases:Reproductive system diseases; Predicted intracellular proteins					0.0	0.0	0.0	0.0	0.0	0.0	0.0	1.0	0.0	0.0	0.0	0.0	1.0	0.0	1.0	0.0	0.0	0.0	0.0	0.0
LINC-PINT	378805	symbol	H. sapiens	378805	H. sapiens	LINC-PINT	long intergenic non-protein coding RNA, p53 induced transcript										0.0	0.0	0.0	0.0	0.0	0.0	0.0	0.0	0.0	0.0	0.0	0.0	0.0	0.0	0.0	0.0	0.0	0.0	0.0	0.0
DNAJC6	9829	symbol	H. sapiens	9829	H. sapiens	DNAJC6	DnaJ heat shock protein family (Hsp40) member C6	DNAJC6 is a member of the DNAJ/HSP40 family of proteins that regulate molecular chaperone activity by stimulating ATPase activity. This protein contains a conserved J domain, a G/F-rich region, and a cysteine-rich domain with 4 motifs resembling a zinc finger domain. It is involved in the regulation of synaptic vesicle endocytosis and recycling, and mutations in this gene have been associated wit…	Mutations in the DNAJC6 gene have been associated with autosomal dominant juvenile parkinsonism, a rare form of Parkinson's disease that typically presents in individuals under the age of 30. This suggests that DNAJC6 plays a critical role in maintaining proper neuronal function, particularly in the dopaminergic neurons that are affected in Parkinson's disease. There are currently no drugs specif…	GO:1905443 regulation of clathrin coat assembly;GO:0016191 synaptic vesicle uncoating;GO:0072318 clathrin coat disassembly		Predicted intracellular proteins; Human disease related genes:Nervous system diseases:Neurodegenerative diseases; Potential drug targets; Disease related genes; ENZYME proteins:Hydrolases; Enzymes	Cytosol (Approved); Additional: Nucleoplasm;Plasma membrane				0.0	0.0	0.0	0.0	0.0	0.0	0.0	0.0	0.0	0.0	0.0	0.0	0.0	0.0	0.0	0.0	0.0	0.0	1.0	0.0
TULP1	7287	symbol	H. sapiens	7287	H. sapiens	TULP1	TUB like protein 1	TULP1 is a gene that belongs to the tubby-like gene family and is found in plants, vertebrates, and invertebrates. The gene encodes a protein that is believed to be involved in the functioning of photoreceptors. Mutations in TULP1 have been linked to two eye disorders, recessive juvenile retinitis pigmentosa and Leber congenital amaurosis-15. These conditions cause progressive vision loss and can…	Mutations in TULP1 have been linked to two inherited retinal diseases, recessive juvenile retinitis pigmentosa (RP) and Leber congenital amaurosis-15 (LCA15). RP is a group of inherited disorders that cause progressive vision loss due to the degeneration of photoreceptor cells in the retina. LCA15 is a severe form of inherited blindness that affects infants and young children. There are currently…	GO:1903546 protein localization to photoreceptor outer segment;GO:0097499 protein localization to non-motile cilium;GO:0006910 phagocytosis, recognition		Disease related genes; Human disease related genes:Nervous system diseases:Eye disease; Predicted intracellular proteins					0.0	0.0	0.0	0.0	0.0	1.0	0.0	1.0	0.0	0.0	0.0	0.0	0.0	0.0	0.0	0.0	0.0	0.0	1.0	0.0
PHLDA1	22822	symbol	H. sapiens	22822	H. sapiens	PHLDA1	pleckstrin homology like domain family A member 1	PHLDA1, also known as pleckstrin homology like domain family A member 1, is a gene that encodes a nuclear protein that is rich in proline and histidine. This protein is evolutionarily conserved and may play a crucial role in the anti-apoptotic effects of insulin-like growth factor-1. The gene is believed to be involved in regulating cell growth and survival, and its dysregulation has been linked …	Dysregulation of PHLDA1 has been implicated in various diseases, including cancer. In particular, PHLDA1 has been shown to be overexpressed in breast cancer, where it promotes tumor growth and metastasis. As a result, PHLDA1 has been identified as a potential therapeutic target for breast cancer treatment. Several drug discovery efforts have focused on developing small molecule inhibitors of PHLD…	GO:0045210 FasL biosynthetic process;GO:0009101 glycoprotein biosynthetic process;GO:0009100 glycoprotein metabolic process		Cancer-related genes:Mutational cancer driver genes; Predicted intracellular proteins	Nucleoli;Nucleoli rim (Supported); Additional: Nucleoplasm			(M5947)HALLMARK IL2 STAT5 SIGNALING; (M5890)HALLMARK TNFA SIGNALING VIA NFKB	1.0	0.0	0.0	0.0	0.0	0.0	0.0	0.0	0.0	0.0	0.0	0.0	0.0	0.0	0.0	0.0	0.0	0.0	0.0	0.0
FKBP1A-SDCBP2	100528031	symbol	H. sapiens	100528031	H. sapiens	FKBP1A-SDCBP2	FKBP1A-SDCBP2 readthrough (NMD candidate)										0.0	0.0	0.0	0.0	0.0	0.0	0.0	0.0	0.0	0.0	0.0	0.0	0.0	0.0	0.0	0.0	0.0	0.0	0.0	0.0
ZNF585B	92285	symbol	H. sapiens	92285	H. sapiens	ZNF585B	zinc finger protein 585B	ZNF585B is a human gene that encodes for a zinc finger protein 585B. This protein is predicted to have the ability to bind to DNA and activate transcription through RNA polymerase II. It is also predicted to be involved in regulating transcription by RNA polymerase II and is active in the nucleus.	There is limited information available on the disease implications of ZNF585B. However, some studies have suggested that it may be involved in the development of certain cancers, including breast cancer and glioblastoma. As for targeted drug discovery efforts, there are currently no known drugs that specifically target ZNF585B. However, there are ongoing efforts to develop drugs that target other…	GO:0045944 positive regulation of transcription by RNA polymerase II;GO:0045893 positive regulation of DNA-templated transcription;GO:1902680 positive regulation of RNA biosynthetic process		Transcription factors:Zinc-coordinating DNA-binding domains; Predicted intracellular proteins	Cytoplasmic bodies;Nucleoplasm (Approved)				0.0	0.0	0.0	0.0	0.0	0.0	0.0	0.0	0.0	0.0	0.0	0.0	0.0	0.0	0.0	0.0	0.0	0.0	0.0	0.0
LOC100379224	100379224	Gene_ID	H. sapiens	100379224	H. sapiens	ZNF225-AS1	ZNF225 and ZNF224 antisense RNA 1										0.0	0.0	0.0	0.0	0.0	0.0	0.0	0.0	0.0	0.0	0.0	0.0	0.0	0.0	0.0	0.0	0.0	0.0	0.0	0.0
SLC1A7	6512	symbol	H. sapiens	6512	H. sapiens	SLC1A7	solute carrier family 1 member 7	SLC1A7 is a human gene that is predicted to enable anion transmembrane transporter activity and is involved in neurotransmitter reuptake. It is also predicted to be located in the plasma membrane and active in the glutamatergic synapse. SLC1A7 is predicted to be an integral component of both the postsynaptic and presynaptic membranes.	There is limited information available on the disease implications of SLC1A7. However, studies have suggested that mutations in this gene may be associated with neuropsychiatric disorders such as schizophrenia and bipolar disorder. Targeted drug discovery efforts for SLC1A7 have focused on developing drugs that can modulate its activity and improve neurotransmitter reuptake. One example of a succ…	GO:0015813 L-glutamate transmembrane transport;GO:0001504 neurotransmitter uptake;GO:0051938 L-glutamate import		Transporters:Electrochemical Potential-driven transporters		Glutamic acid			0.0	0.0	0.0	0.0	0.0	0.0	0.0	0.0	0.0	0.0	0.0	0.0	0.0	0.0	0.0	0.0	0.0	0.0	0.0	0.0
PRTG	283659	symbol	H. sapiens	283659	H. sapiens	PRTG	protogenin	The human gene PRTG, also known as protogenin, is a transmembrane protein that belongs to the immunoglobulin superfamily. It plays a crucial role in the development of various tissues, particularly in neurogenesis. Studies have suggested that this gene may be linked to attention deficit hyperactivity disorder (ADHD).	There is limited information available on the disease implications of the PRTG gene. However, studies have suggested that it may be linked to attention deficit hyperactivity disorder (ADHD). Targeted drug discovery efforts for this gene are also limited, as its exact function and role in disease are not yet fully understood. Currently, there are no drugs on the market that specifically target the…	GO:0050768 negative regulation of neurogenesis;GO:0051961 negative regulation of nervous system development;GO:0010721 negative regulation of cell development		Predicted intracellular proteins	Cytosol (Approved); Additional: Plasma membrane;Vesicles				0.0	0.0	0.0	0.0	0.0	0.0	0.0	0.0	0.0	0.0	0.0	0.0	0.0	0.0	0.0	0.0	0.0	0.0	0.0	0.0
IL22RA2	116379	symbol	H. sapiens	116379	H. sapiens	IL22RA2	interleukin 22 receptor subunit alpha 2	IL22RA2 is a gene that encodes a soluble protein that belongs to the class II cytokine receptor family. The protein specifically binds to and inhibits the activity of interleukin 22 by blocking its interaction with its cell surface receptor. This gene is important in regulating the inflammatory response and has been linked to the regulation of tumorigenesis in the colon. Alternative splicing of t…	IL22RA2 has been implicated in various diseases, including inflammatory bowel disease (IBD), psoriasis, and cancer. In IBD, IL22RA2 has been shown to be downregulated, leading to increased activity of interleukin 22 and exacerbation of inflammation. In psoriasis, IL22RA2 has been found to be upregulated, suggesting a potential therapeutic target for the disease. In cancer, IL22RA2 has been shown …	GO:0140865 interleukin-22-mediated signaling pathway;GO:0042509 regulation of tyrosine phosphorylation of STAT protein;GO:0050730 regulation of peptidyl-tyrosine phosphorylation		Predicted secreted proteins					0.0	1.0	0.0	0.0	0.0	0.0	0.0	0.0	0.0	0.0	0.0	0.0	0.0	0.0	0.0	0.0	0.0	0.0	0.0	0.0
SLC12A5	57468	symbol	H. sapiens	57468	H. sapiens	SLC12A5	solute carrier family 12 member 5	SLC12A5 is a gene that encodes for a protein called K-Cl cotransporter, which helps to regulate chloride levels in neurons. This protein can function as either an efflux or influx pathway depending on the concentration gradients of potassium and chloride. SLC12A5 can also form homomultimers or heteromultimers with other K-Cl cotransporters to maintain chloride homeostasis. Alternative splicing of…	Mutations in SLC12A5 have been associated with several neurological disorders, including epilepsy, autism spectrum disorder, and schizophrenia. In particular, mutations in SLC12A5 have been linked to a rare form of epilepsy called epilepsy of infancy with migrating focal seizures (EIMFS). This disorder is characterized by seizures that move from one part of the brain to another and can be difficu…	GO:0040040 thermosensory behavior;GO:0030002 intracellular monoatomic anion homeostasis;GO:0030644 intracellular chloride ion homeostasis		Human disease related genes:Nervous system diseases:Epilepsy; Predicted intracellular proteins; Transporters:Electrochemical Potential-driven transporters; FDA approved drug targets:Small molecule drugs; Disease related genes		Potassium chloride; Bumetanide			0.0	0.0	0.0	0.0	0.0	0.0	0.0	0.0	0.0	0.0	0.0	0.0	0.0	0.0	0.0	1.0	0.0	0.0	0.0	0.0
LOC100507462	100507462	Gene_ID	H. sapiens	100507462	H. sapiens	CCDC28A-AS1	CCDC28A antisense RNA 1										0.0	0.0	0.0	0.0	0.0	0.0	0.0	0.0	0.0	0.0	0.0	0.0	0.0	0.0	0.0	0.0	0.0	0.0	0.0	0.0
ANKRD6	22881	symbol	H. sapiens	22881	H. sapiens	ANKRD6	ankyrin repeat domain 6	ANKRD6 is a human gene that encodes for a protein with an ankyrin repeat domain. It is predicted to be involved in the negative regulation of the canonical Wnt signaling pathway and the positive regulation of the JNK cascade. ANKRD6 is also predicted to act upstream or within the positive regulation of the Wnt signaling pathway and the planar cell polarity pathway. The gene is located in an intra…	There is limited information available on the disease implications of ANKRD6. However, some studies have suggested that ANKRD6 may play a role in cancer development and progression. For example, ANKRD6 has been found to be upregulated in several types of cancer, including breast, lung, and liver cancer. Additionally, ANKRD6 has been shown to promote cancer cell proliferation and invasion in vitro…	GO:0045036 protein targeting to chloroplast;GO:0072596 establishment of protein localization to chloroplast;GO:0072598 protein localization to chloroplast		Predicted intracellular proteins	Vesicles (Enhanced)				0.0	1.0	0.0	0.0	0.0	1.0	0.0	0.0	0.0	0.0	0.0	0.0	0.0	0.0	0.0	0.0	0.0	0.0	0.0	0.0
DARS-AS1	101928243	gene_synonym	H. sapiens	101928243	H. sapiens	DARS1-AS1	DARS1 antisense RNA 1										0.0	0.0	0.0	0.0	0.0	0.0	0.0	0.0	0.0	0.0	0.0	0.0	0.0	0.0	0.0	0.0	0.0	0.0	0.0	0.0
LOC102723701	102723701	Gene_ID	H. sapiens	102723701	H. sapiens	LOC102723701	uncharacterized LOC102723701										0.0	0.0	0.0	0.0	0.0	0.0	0.0	0.0	0.0	0.0	0.0	0.0	0.0	0.0	0.0	0.0	0.0	0.0	0.0	0.0
SH2D5	400745	symbol	H. sapiens	400745	H. sapiens	SH2D5	SH2 domain containing 5	SH2D5, also known as SH2 domain containing 5, is a human gene that is predicted to be active in the postsynaptic density. The postsynaptic density is a specialized region of the neuron that is involved in the transmission of signals between neurons. The SH2D5 gene contains a SH2 domain, which is a protein domain that is involved in signal transduction. The function of SH2D5 is not well understood…	There is limited information available on the disease implications of SH2D5. However, some studies have suggested that mutations in this gene may be associated with neurological disorders such as autism spectrum disorder and schizophrenia. Targeted drug discovery efforts for SH2D5 are also limited, as the function of this gene is not well understood. However, some studies have suggested that targ…			Predicted intracellular proteins	Cytosol (Approved)				0.0	0.0	0.0	0.0	0.0	0.0	0.0	0.0	0.0	0.0	0.0	0.0	0.0	0.0	0.0	0.0	0.0	0.0	0.0	0.0
TREML3P	340206	symbol	H. sapiens	340206	H. sapiens	TREML3P	triggering receptor expressed on myeloid cells like 3, pseudogene										0.0	0.0	0.0	0.0	0.0	0.0	0.0	0.0	0.0	0.0	0.0	0.0	0.0	0.0	0.0	0.0	0.0	0.0	0.0	0.0
ARL6	84100	symbol	H. sapiens	84100	H. sapiens	ARL6	ARF like GTPase 6	ARL6 is a gene that belongs to the ARF-like sub-family of GTP-binding proteins, which are involved in regulating intracellular traffic. Mutations in this gene are associated with Bardet-Biedl syndrome (BBS), a genetic disorder that affects multiple organs and systems in the body. A vision-specific transcript, encoding long isoform BBS3L, has also been identified.	Bardet-Biedl syndrome (BBS) is a rare genetic disorder that affects multiple organs and systems in the body, including vision, obesity, kidney function, and cognitive impairment. Mutations in the ARL6 gene have been identified as one of the causes of BBS. Targeted drug discovery efforts for BBS have been limited due to the complexity of the disease and the lack of understanding of the underlying …	GO:0032402 melanosome transport;GO:0032401 establishment of melanosome localization;GO:0051904 pigment granule transport		Disease related genes; Human disease related genes:Congenital disorders of metabolism:Other congenital disorders of metabolism; Human disease related genes:Nervous system diseases:Eye disease; Predicted intracellular proteins	Microtubules;Primary cilium (Supported); Additional: Cytosol;Nucleoplasm;Vesicles				0.0	0.0	0.0	0.0	0.0	1.0	0.0	1.0	0.0	0.0	0.0	0.0	0.0	0.0	0.0	1.0	0.0	0.0	0.0	0.0
NTRK3	4916	symbol	H. sapiens	4916	H. sapiens	NTRK3	neurotrophic receptor tyrosine kinase 3	NTRK3 is a gene that belongs to the neurotrophic tyrosine receptor kinase family. It encodes a membrane-bound receptor that, upon binding with neurotrophins, phosphorylates itself and members of the MAPK pathway. This leads to cell differentiation and may play a role in the development of proprioceptive neurons that sense body position. Mutations in this gene have been linked to medulloblastomas,…	NTRK3 gene fusions have been identified in a variety of cancers, including lung, colorectal, thyroid, and pancreatic cancers. These fusions result in constitutive activation of the NTRK3 kinase domain, leading to uncontrolled cell growth and proliferation. Targeted therapies that inhibit NTRK3 kinase activity have shown promising results in clinical trials, with several drugs receiving FDA approv…	GO:0032148 activation of protein kinase B activity;GO:0050927 positive regulation of positive chemotaxis;GO:0050926 regulation of positive chemotaxis	yes	Kinases:Tyr protein kinases; Predicted intracellular proteins; ENZYME proteins:Transferases; Human disease related genes:Cancers:Head and neck cancers; Human disease related genes:Cancers:Cancers of eye, brain, and central nervous system; FDA approved drug targets:Small molecule drugs; Disease related genes; Enzymes; Cancer-related genes:Candidate cancer biomarkers	Nucleoli;Nucleoli rim (Supported); Additional: Nuclear membrane	Entrectinib; Fostamatinib; Larotrectinib	(M100)PID SHP2 PATHWAY; (M187)PID TRKR PATHWAY	(M5941)HALLMARK UV RESPONSE UP	0.0	1.0	0.0	0.0	0.0	0.0	0.0	0.0	0.0	0.0	0.0	0.0	0.0	0.0	0.0	0.0	0.0	0.0	0.0	0.0
SLC25A34	284723	symbol	H. sapiens	284723	H. sapiens	SLC25A34	solute carrier family 25 member 34	SLC25A34 is a gene that belongs to the SLC25 family of mitochondrial carrier proteins. This gene is responsible for encoding a protein that is involved in transporting molecules across the mitochondrial membrane. The function of this protein is not yet fully understood, but it is believed to play a role in energy metabolism and cellular respiration. Mutations in this gene have been associated wit…	There is limited information available on the disease implications of SLC25A34 mutations. However, studies have suggested that mutations in this gene may be associated with mitochondrial disorders and neurodegenerative diseases such as Parkinson's disease. Targeted drug discovery efforts for SLC25A34 are currently underway, but there are no drugs on the market that specifically target this gene. …	GO:0001835 blastocyst hatching;GO:0035188 hatching;GO:0071684 organism emergence from protective structure		Transporters:Electrochemical Potential-driven transporters	Mitochondria (Approved)				0.0	0.0	0.0	0.0	0.0	0.0	0.0	0.0	0.0	0.0	0.0	0.0	0.0	0.0	0.0	0.0	0.0	0.0	0.0	0.0
NIPAL2	79815	symbol	H. sapiens	79815	H. sapiens	NIPAL2	NIPA like domain containing 2	NIPAL2 is a human gene that is predicted to be involved in magnesium ion transport and enable magnesium ion transmembrane transporter activity. It is also predicted to be an integral component of the membrane and active in the membrane. The function of this gene is not fully understood, but it may play a role in maintaining magnesium homeostasis in the body. Further research is needed to fully un…	There is limited information available on the disease implications and targeted drug discovery efforts for NIPAL2. However, magnesium deficiency has been linked to a variety of health conditions, including cardiovascular disease, diabetes, and osteoporosis. Therefore, understanding the role of NIPAL2 in magnesium transport and homeostasis may have implications for these diseases. Currently, there…	GO:1903830 magnesium ion transmembrane transport;GO:0015693 magnesium ion transport;GO:0030001 metal ion transport		Transporters:Electrochemical Potential-driven transporters					0.0	0.0	0.0	0.0	0.0	0.0	0.0	0.0	0.0	0.0	0.0	0.0	0.0	0.0	0.0	0.0	0.0	0.0	0.0	0.0
HTRA4	203100	symbol	H. sapiens	203100	H. sapiens	HTRA4	HtrA serine peptidase 4	HTRA4, also known as HtrA serine peptidase 4, is a gene that encodes a protease belonging to the HtrA family. The protein contains several domains, including a signal peptide, an insulin growth factor binding domain, a Kazal protease inhibitor domain, a trypsin domain, and a PDZ domain. Studies suggest that HTRA4 may function as a chaperone protease that degrades misfolded secretory proteins. Oth…	There is limited information available on the disease implications of HTRA4. However, studies have suggested that mutations in the HTRA4 gene may be associated with the development of osteoarthritis. Targeted drug discovery efforts for HTRA4 are also limited, as the function of the protein is not well understood. However, some studies have suggested that HTRA4 may be a potential therapeutic targe…	GO:0030512 negative regulation of transforming growth factor beta receptor signaling pathway;GO:0017015 regulation of transforming growth factor beta receptor signaling pathway;GO:1903844 regulation of cellular response to transforming growth factor beta stimulus		Predicted secreted proteins; Enzymes; Peptidases:Serine-type peptidases			(M3468)NABA ECM REGULATORS; (M5885)NABA MATRISOME ASSOCIATED; (M5889)NABA MATRISOME		0.0	0.0	0.0	0.0	0.0	0.0	0.0	0.0	0.0	0.0	0.0	0.0	0.0	0.0	0.0	0.0	0.0	0.0	0.0	0.0
GLI1	2735	symbol	H. sapiens	2735	H. sapiens	GLI1	GLI family zinc finger 1	GLI1 is a gene that belongs to the Kruppel family of zinc finger proteins. It is a transcription factor that is activated by the sonic hedgehog signal transduction pathway and plays a role in regulating stem cell proliferation. The activity and nuclear localization of GLI1 is negatively regulated by p53 in an inhibitory loop. There are multiple transcript variants of GLI1 that encode different is…	GLI1 has been implicated in various types of cancer, including basal cell carcinoma, medulloblastoma, and pancreatic cancer. In these cancers, GLI1 is often overexpressed and plays a role in promoting tumor growth and survival. As a result, GLI1 has been identified as a potential therapeutic target for cancer treatment. Several drugs have been developed that target the sonic hedgehog pathway and …	GO:0060032 notochord regression;GO:0007418 ventral midline development;GO:0048570 notochord morphogenesis		Disease related genes; Human disease related genes:Congenital malformations:Congenital malformations of the musculoskeletal system; Predicted intracellular proteins; Transcription factors:Zinc-coordinating DNA-binding domains	Cytosol;Nucleoplasm (Enhanced); Additional: Basal body;Plasma membrane		(M219)PID HEDGEHOG GLI PATHWAY	(M5919)HALLMARK HEDGEHOG SIGNALING	0.0	0.0	0.0	0.0	0.0	0.0	0.0	0.0	0.0	0.0	0.0	0.0	0.0	0.0	0.0	0.0	0.0	1.0	0.0	0.0
KIR3DX1	90011	symbol	H. sapiens	90011	H. sapiens	KIR3DX1	killer cell immunoglobulin like receptor, three Ig domains X1 (pseudogene)			GO:0002764 immune response-regulating signaling pathway;GO:0050776 regulation of immune response;GO:0002682 regulation of immune system process							0.0	0.0	0.0	0.0	0.0	0.0	0.0	0.0	0.0	0.0	0.0	0.0	0.0	0.0	0.0	0.0	0.0	0.0	0.0	0.0
CFAP99	402160	symbol	H. sapiens	402160	H. sapiens	CFAP99	cilia and flagella associated protein 99	CFAP99 is a gene that is predicted to be located in the motile cilium. It is a cilia and flagella associated protein that plays a role in the movement of cilia and flagella. Cilia and flagella are hair-like structures that protrude from the surface of cells and are involved in various biological processes, including cell motility, sensory perception, and fluid movement. CFAP99 is important for th…	There is limited information available on targeted drug discovery efforts for CFAP99, as it is a relatively newly discovered gene. However, mutations in CFAP99 have been associated with primary ciliary dyskinesia (PCD), a rare genetic disorder that affects the structure and function of cilia and flagella. PCD can lead to chronic respiratory infections, hearing loss, and infertility. Currently, th…			Predicted intracellular proteins	End piece;Microtubules;Mid piece;Principal piece (Approved); Additional: Cytokinetic bridge;Mitotic spindle				0.0	0.0	0.0	0.0	0.0	0.0	0.0	0.0	0.0	0.0	0.0	0.0	0.0	0.0	0.0	0.0	0.0	0.0	0.0	0.0
TTC28	23331	symbol	H. sapiens	23331	H. sapiens	TTC28	tetratricopeptide repeat domain 28	TTC28, or tetratricopeptide repeat domain 28, is a human gene that plays a role in regulating the mitotic cell cycle and has kinase binding activity. It is located in the midbody, a structure that forms during cell division and is involved in the separation of daughter cells. The gene's function and location suggest that it may be important for proper cell division and proliferation. This informa…	There is limited information available on the disease implications of TTC28. However, mutations in this gene have been associated with a rare genetic disorder called Bardet-Biedl syndrome (BBS), which is characterized by obesity, retinal degeneration, polydactyly, and other symptoms. Additionally, TTC28 has been implicated in the development of certain cancers, including breast cancer and gliobla…	GO:0051301 cell division;GO:0007346 regulation of mitotic cell cycle;GO:0051726 regulation of cell cycle		Predicted intracellular proteins	Cytokinetic bridge;Microtubules;Mitotic spindle (Approved); Additional: Cytosol				0.0	0.0	0.0	1.0	0.0	0.0	0.0	0.0	0.0	0.0	0.0	0.0	0.0	0.0	0.0	0.0	0.0	1.0	0.0	0.0
TERT	7015	symbol	H. sapiens	7015	H. sapiens	TERT	telomerase reverse transcriptase	TERT, or telomerase reverse transcriptase, is a gene that encodes a protein component of the telomerase enzyme. Telomerase is responsible for maintaining the ends of telomeres, which are repetitive DNA sequences that protect the ends of chromosomes from degradation. Telomerase expression is normally repressed in postnatal somatic cells, leading to progressive shortening of telomeres and cellular …	TERT has been implicated in various diseases, particularly cancer. Upregulation of TERT expression and telomerase activity is a common feature of many cancer types, allowing cells to bypass senescence and maintain their proliferative capacity. Therefore, TERT is a potential target for cancer therapy. Several drugs targeting TERT or telomerase are currently in development, including small molecule…	GO:0140745 siRNA transcription;GO:1903618 regulation of transdifferentiation;GO:1903620 positive regulation of transdifferentiation		Human disease related genes:Cancers:Cancers of haematopoietic and lymphoid tissues; Human disease related genes:Other congenital disorders:Chromosomal abnormalities; Human disease related genes:Cancers:Skin cancers; Human disease related genes:Cancers:Cancers of the digestive system; ENZYME proteins:Transferases; Human disease related genes:Respiratory diseases:Lung diseases; Human disease relate…	Nucleoplasm (Supported); Additional: Cytosol;Nuclear speckles	Zidovudine; Grn163l; Tertomotide	(M143)PID IL2 PI3K PATHWAY; (M255)PID HIF1 TFPATHWAY; (M105)PID TELOMERASE PATHWAY		1.0	1.0	1.0	1.0	0.0	1.0	0.0	0.0	1.0	0.0	0.0	0.0	0.0	0.0	0.0	0.0	0.0	1.0	0.0	0.0
LY96	23643	symbol	H. sapiens	23643	H. sapiens	LY96	lymphocyte antigen 96	LY96 is a human gene that encodes a protein that interacts with toll-like receptor 4 on the cell surface, allowing the cell to respond to lipopolysaccharide (LPS) and connect the receptor to LPS signaling. The gene may also be involved in neutralizing endotoxins. Alternative splicing of the gene results in multiple transcript variants that encode different isoforms.	LY96 has been implicated in various diseases, including sepsis, a life-threatening condition caused by a dysregulated immune response to infection. LY96 has been shown to play a critical role in the recognition and response to bacterial LPS, which is a major component of the outer membrane of gram-negative bacteria and a potent activator of the immune system. Dysregulation of LPS signaling throug…	GO:0032497 detection of lipopolysaccharide;GO:0031666 positive regulation of lipopolysaccharide-mediated signaling pathway;GO:0032490 detection of molecule of bacterial origin		Predicted secreted proteins	Vesicles (Approved)	Morphine; (R)-3-hydroxytetradecanoic acid; Lauric acid; Myristic acid	(M264)PID TOLL ENDOGENOUS PATHWAY	(M5953)HALLMARK KRAS SIGNALING UP	0.0	0.0	0.0	0.0	1.0	0.0	0.0	0.0	0.0	0.0	0.0	0.0	0.0	0.0	0.0	0.0	0.0	0.0	0.0	0.0
KCNH2	3757	symbol	H. sapiens	3757	H. sapiens	KCNH2	potassium voltage-gated channel subfamily H member 2	The KCNH2 gene encodes a protein that is a component of a voltage-activated potassium channel found in various tissues, including cardiac muscle, nerve cells, and microglia. This protein interacts with another protein called KCNE2 to form a functional potassium channel. Mutations in the KCNH2 gene can lead to long QT syndrome type 2 (LQT2), a heart condition that can cause irregular heartbeats an…	Mutations in the KCNH2 gene can lead to long QT syndrome type 2 (LQT2), a heart condition that can cause irregular heartbeats and fainting. LQT2 is a rare genetic disorder that affects approximately 1 in 5,000 individuals. There are currently no targeted drugs available for LQT2, but treatment options include beta-blockers, which can help reduce the risk of arrhythmias, and implantable cardiovert…	GO:0003064 regulation of heart rate by hormone;GO:1903765 negative regulation of potassium ion export across plasma membrane;GO:0003062 regulation of heart rate by chemical signal		Voltage-gated ion channels:Voltage-Gated Potassium Channels; Human disease related genes:Cardiovascular diseases:Cardiac diseases; FDA approved drug targets:Small molecule drugs; Disease related genes; Transporters:Transporter channels and pores		Fluvoxamine; Erythromycin; Dofetilide; Phenytoin; Amsacrine; Disopyramide; Ibutilide; Amitriptyline; Terfenadine; Alfuzosin; Loratadine; Prazosin; Imipramine; Fluoxetine; Chlorpromazine; Sotalol; Ciprofloxacin; Hydroxyzine; Doxazosin; Cisapride; Astemizole; Verapamil; Tamoxifen; Thioridazine; Quinidine; Ketoconazole; Procainamide; Perhexiline; Pimozide; Amiodarone; Carvedilol; Doxepin; Nefazodone…		(M5941)HALLMARK UV RESPONSE UP; (M5909)HALLMARK MYOGENESIS; (M5915)HALLMARK APICAL JUNCTION	0.0	0.0	0.0	0.0	0.0	0.0	0.0	0.0	0.0	0.0	0.0	0.0	0.0	0.0	0.0	0.0	0.0	0.0	0.0	0.0
RILPL1	353116	symbol	H. sapiens	353116	H. sapiens	RILPL1	Rab interacting lysosomal protein like 1	RILPL1, or Rab interacting lysosomal protein like 1, is a gene that is predicted to enable protein dimerization activity and be involved in several processes, including cilium assembly, epithelial cell morphogenesis, and protein transport from ciliary membrane to plasma membrane. It is located in the cytosol, nucleoplasm, and plasma membrane. This information is provided by the Alliance of Genome…	There is limited information available on the disease implications of RILPL1. However, some studies have suggested that mutations in this gene may be associated with ciliopathies, which are a group of genetic disorders that affect the structure and function of cilia. Cilia are hair-like structures that protrude from the surface of cells and play important roles in various cellular processes, incl…	GO:1903445 protein transport from ciliary membrane to plasma membrane;GO:0032594 protein transport within lipid bilayer;GO:0007263 nitric oxide mediated signal transduction		Disease related genes; Human disease related genes:Musculoskeletal diseases:Muscular diseases; Predicted intracellular proteins	Cytosol;Plasma membrane;Primary cilium (Approved); Additional: Basal body;Centrosome;Nucleoplasm				0.0	0.0	0.0	0.0	0.0	0.0	0.0	1.0	0.0	1.0	0.0	0.0	0.0	0.0	0.0	1.0	0.0	0.0	0.0	0.0
BBS12	166379	symbol	H. sapiens	166379	H. sapiens	BBS12	Bardet-Biedl syndrome 12	BBS12 is a human gene that encodes a protein involved in membrane trafficking and protein folding. It acts as a molecular chaperone and aids in adipocyte differentiation. Mutations in this gene are associated with Bardet-Biedl syndrome type 12, a rare genetic disorder characterized by obesity, retinal degeneration, polydactyly, and other symptoms. Two variants of the gene have been identified, bo…	Bardet-Biedl syndrome (BBS) is a rare genetic disorder that affects multiple organ systems, including the eyes, kidneys, and central nervous system. BBS12 is one of the 21 genes that have been identified as causing BBS. Mutations in BBS12 are associated with a milder form of the disease, with fewer symptoms than other forms of BBS. There are currently no targeted drug therapies for BBS, and treat…	GO:0051131 chaperone-mediated protein complex assembly;GO:2000737 negative regulation of stem cell differentiation;GO:0042755 eating behavior		Disease related genes; Human disease related genes:Congenital disorders of metabolism:Other congenital disorders of metabolism; Predicted intracellular proteins					0.0	0.0	0.0	0.0	0.0	0.0	0.0	1.0	0.0	0.0	0.0	0.0	1.0	0.0	0.0	0.0	0.0	0.0	0.0	0.0
STON2	85439	symbol	H. sapiens	85439	H. sapiens	STON2	stonin 2	STON2 is a gene that encodes a membrane protein involved in regulating endocytotic complexes. It is one of the clathrin-associated sorting proteins that ensure specific proteins are internalized. STON2 has also been shown to participate in synaptic vesicle recycling through interaction with synaptotagmin 1, which is required for neurotransmission. The gene has multiple transcript variants that en…	Research on STON2 has suggested its potential involvement in various neurological disorders, including schizophrenia, Alzheimer's disease, and Parkinson's disease. In schizophrenia, STON2 has been found to be downregulated in the prefrontal cortex, which may contribute to the cognitive deficits observed in the disorder. In Alzheimer's disease, STON2 has been shown to be involved in the clearance …	GO:0072583 clathrin-dependent endocytosis;GO:0048488 synaptic vesicle endocytosis;GO:0140238 presynaptic endocytosis		Predicted intracellular proteins	Cytosol;Nucleoli (Approved)				0.0	0.0	0.0	0.0	0.0	0.0	0.0	0.0	0.0	0.0	0.0	0.0	0.0	0.0	0.0	0.0	0.0	0.0	1.0	0.0
SIRPG	55423	symbol	H. sapiens	55423	H. sapiens	SIRPG	signal regulatory protein gamma	SIRPG is a gene that encodes a protein belonging to the signal-regulatory protein (SIRP) family and the immunoglobulin superfamily. SIRP family members are transmembrane glycoproteins that negatively regulate receptor tyrosine kinase-coupled signaling processes. The protein encoded by SIRPG is involved in this negative regulation and has multiple isoforms due to alternative splicing.	SIRPG has been implicated in various diseases, including cancer, autoimmune disorders, and infectious diseases. In cancer, SIRPG has been shown to be overexpressed in certain types of tumors, such as breast cancer, and its expression has been associated with poor prognosis. Targeting SIRPG has been explored as a potential therapeutic strategy in cancer, with preclinical studies showing promising …	GO:0050766 positive regulation of phagocytosis;GO:0050764 regulation of phagocytosis;GO:0045807 positive regulation of endocytosis		CD markers					0.0	0.0	0.0	0.0	0.0	0.0	0.0	0.0	0.0	0.0	0.0	0.0	0.0	0.0	0.0	0.0	0.0	0.0	1.0	0.0
ARHGAP24	83478	symbol	H. sapiens	83478	H. sapiens	ARHGAP24	Rho GTPase activating protein 24	ARHGAP24 is a gene that encodes a protein called Rho GTPase activating protein 24. This protein is specific for a small GTPase family member called Rac. When filamin A binds to the protein, it is targeted to sites of membrane protrusion where it inhibits Rac. This leads to the suppression of lamellae formation and promotes retraction to regulate cell polarity. The gene undergoes alternative splic…	There is limited information available on the disease implications of ARHGAP24. However, studies have shown that mutations in the gene may be associated with certain types of cancer, including breast cancer and glioblastoma. Targeted drug discovery efforts for ARHGAP24 are also limited, but some studies have suggested that inhibiting the protein may have therapeutic potential in cancer treatment.…	GO:0035021 negative regulation of Rac protein signal transduction;GO:1900028 negative regulation of ruffle assembly;GO:0035313 wound healing, spreading of epidermal cells		Predicted intracellular proteins	Cytosol;Plasma membrane (Approved)				1.0	0.0	0.0	0.0	0.0	0.0	0.0	0.0	0.0	0.0	0.0	0.0	0.0	0.0	0.0	0.0	0.0	0.0	0.0	0.0
FAM131B	9715	symbol	H. sapiens	9715	H. sapiens	FAM131B	family with sequence similarity 131 member B	FAM131B is a human gene that is located in both the cytosol and nucleoplasm. It belongs to the family with sequence similarity 131 member B. Further information about the gene is not provided in the Gene Summary.	Unfortunately, there is currently limited information available on the disease implications and targeted drug discovery efforts for FAM131B. As of now, there are no drugs on the market that specifically target this gene. However, research is ongoing to better understand the function of FAM131B and its potential role in disease. Some studies have suggested that FAM131B may be involved in the regul…			Predicted intracellular proteins	Nucleoplasm (Enhanced); Additional: Cytosol				0.0	0.0	0.0	0.0	0.0	0.0	0.0	0.0	0.0	0.0	0.0	0.0	0.0	0.0	0.0	0.0	0.0	0.0	0.0	0.0
CD52	1043	symbol	H. sapiens	1043	H. sapiens	CD52	CD52 molecule	CD52 is a human gene that is involved in the positive regulation of cytosolic calcium ion concentration. It is predicted to be located in the extracellular region and plasma membrane, and to be an intrinsic component of the plasma membrane. CD52 is also predicted to be active in the sperm midpiece. This information is provided by the Alliance of Genome Resources as of April 2022.	CD52 has been implicated in several diseases, including multiple sclerosis (MS), chronic lymphocytic leukemia (CLL), and rheumatoid arthritis (RA). In MS, CD52 is targeted by the monoclonal antibody alemtuzumab, which is used to treat relapsing-remitting MS. Alemtuzumab binds to CD52 on the surface of T and B cells, leading to their depletion and a reduction in inflammation. In CLL, CD52 is also …	GO:0045730 respiratory burst;GO:0007204 positive regulation of cytosolic calcium ion concentration;GO:0065008 regulation of biological quality		FDA approved drug targets:Biotech drugs; CD markers; Cancer-related genes:Candidate cancer biomarkers		Alemtuzumab			0.0	0.0	0.0	0.0	0.0	0.0	0.0	0.0	0.0	0.0	0.0	0.0	0.0	0.0	0.0	0.0	0.0	0.0	0.0	0.0
PIK3R6	146850	symbol	H. sapiens	146850	H. sapiens	PIK3R6	phosphoinositide-3-kinase regulatory subunit 6	PIK3R6 is a gene that encodes a regulatory subunit of phosphoinositide 3-kinase gamma, a lipid kinase that produces the lipid second messenger phosphatidylinositol 3,4,5-trisphosphate. This kinase is activated by G protein-coupled receptors and is composed of a catalytic subunit and one of several regulatory subunits. PIK3R6 is distantly related to the phosphoinositide-3-kinase, regulatory subuni…	Research on PIK3R6 has shown its involvement in various diseases, including cancer, inflammation, and immune disorders. In cancer, PIK3R6 has been found to be overexpressed in several types of tumors, including breast, ovarian, and lung cancer, and is associated with poor prognosis. Therefore, targeting PIK3R6 has been explored as a potential therapeutic strategy for cancer treatment. Several dru…	GO:0042269 regulation of natural killer cell mediated cytotoxicity;GO:0002715 regulation of natural killer cell mediated immunity;GO:0043406 positive regulation of MAP kinase activity		Predicted intracellular proteins	Golgi apparatus;Nucleoplasm (Approved); Additional: Cytosol;Plasma membrane		(M252)PID IL8 CXCR1 PATHWAY; (M177)PID EPHA FWDPATHWAY; (M210)PID IL8 CXCR2 PATHWAY		0.0	1.0	0.0	0.0	1.0	0.0	0.0	0.0	0.0	0.0	1.0	0.0	0.0	0.0	0.0	0.0	0.0	0.0	0.0	0.0
SHTN1	57698	symbol	H. sapiens	57698	H. sapiens	SHTN1	shootin 1	The human gene SHTN1, also known as shootin 1, is involved in positive regulation of neuron migration and is located in the cytoplasm. It enables identical protein binding activity, which is important for proper neuronal development and function. This gene plays a role in the formation of neural circuits and the establishment of neuronal connections. Dysregulation of SHTN1 has been associated wit…	Research on SHTN1 has identified its potential role in neurological disorders such as autism spectrum disorder and schizophrenia. Dysregulation of this gene has been associated with abnormal neuronal migration and connectivity, which may contribute to the pathogenesis of these disorders. Targeted drug discovery efforts for SHTN1 are still in the early stages, but there is potential for developing…	GO:0061163 endoplasmic reticulum polarization;GO:0061573 actin filament bundle retrograde transport;GO:0070650 actin filament bundle distribution		Predicted intracellular proteins	Cytosol;Plasma membrane (Approved); Additional: Basal body;Centrosome;Nucleoplasm				0.0	0.0	0.0	0.0	0.0	0.0	0.0	1.0	0.0	1.0	0.0	0.0	0.0	0.0	0.0	0.0	0.0	0.0	0.0	0.0
LOC101929066	101929066	Gene_ID	H. sapiens	101929066	H. sapiens	ASAH1-AS1	ASAH1 antisense RNA 1										0.0	0.0	0.0	0.0	0.0	0.0	0.0	0.0	0.0	0.0	0.0	0.0	0.0	0.0	0.0	0.0	0.0	0.0	0.0	0.0
LRRC18	474354	symbol	H. sapiens	474354	H. sapiens	LRRC18	leucine rich repeat containing 18	LRRC18 (leucine rich repeat containing 18) is a human gene that is predicted to be located in the cytoplasm. The gene encodes a protein that contains leucine-rich repeats, which are involved in protein-protein interactions. LRRC18 has been implicated in various biological processes, including cell adhesion, immune response, and signal transduction. However, the exact function of LRRC18 is not yet…	There is limited information available on the disease implications of LRRC18. However, some studies have suggested that the gene may be involved in the development and progression of certain cancers, including breast cancer and lung cancer. Targeted drug discovery efforts for LRRC18 are also limited, as the exact function of the gene is not yet fully understood. Currently, there are no drugs on t…	GO:0035556 intracellular signal transduction;GO:0007165 signal transduction;GO:0023052 signaling		Predicted intracellular proteins	Cytosol (Approved)				0.0	0.0	0.0	0.0	0.0	0.0	0.0	0.0	0.0	0.0	0.0	0.0	0.0	0.0	0.0	0.0	0.0	0.0	0.0	0.0
C16orf45	89927	gene_synonym	H. sapiens	89927	H. sapiens	BMERB1	bMERB domain containing 1	BMERB1, also known as bMERB domain containing 1, is a human gene that is predicted to play a role in negative regulation of cell motility involved in cerebral cortex radial glia guided migration and negative regulation of microtubule depolymerization. It is also predicted to be located in the microtubule cytoskeleton. This information is provided by the Alliance of Genome Resources as of April 20…	Unfortunately, there is currently limited information available on the disease implications and targeted drug discovery efforts for BMERB1. As of April 2022, there are no drugs on the market that specifically target this gene. However, further research on the function and regulation of BMERB1 may provide insights into potential therapeutic targets for diseases involving abnormal cell motility or …	GO:0021822 negative regulation of cell motility involved in cerebral cortex radial glia guided migration;GO:1903976 negative regulation of glial cell migration;GO:0021814 cell motility involved in cerebral cortex radial glia guided migration		Predicted intracellular proteins	Cytosol (Approved); Additional: Nucleoplasm				0.0	0.0	0.0	0.0	0.0	0.0	0.0	0.0	0.0	0.0	0.0	0.0	0.0	0.0	1.0	0.0	0.0	0.0	0.0	0.0
ZNF586	54807	symbol	H. sapiens	54807	H. sapiens	ZNF586	zinc finger protein 586	ZNF586 is a human gene that encodes for a zinc finger protein 586. This protein is predicted to have the ability to bind to DNA and regulate transcription by RNA polymerase II. It is also predicted to be active in the nucleus. The exact function of ZNF586 is not yet fully understood, but it is believed to play a role in the regulation of gene expression. Further research is needed to fully unders…	Unfortunately, there is currently limited information available on the disease implications and targeted drug discovery efforts for ZNF586. As the function of this gene is not yet fully understood, it is difficult to determine its potential role in disease development or progression. Additionally, there are no known drugs on the market that specifically target ZNF586. However, further research on…	GO:0006357 regulation of transcription by RNA polymerase II;GO:0006355 regulation of DNA-templated transcription;GO:2001141 regulation of RNA biosynthetic process		Transcription factors:Zinc-coordinating DNA-binding domains; Predicted intracellular proteins	Nucleoli fibrillar center (Approved); Additional: Vesicles				0.0	0.0	0.0	0.0	0.0	0.0	0.0	0.0	0.0	0.0	0.0	0.0	0.0	0.0	0.0	0.0	0.0	0.0	0.0	0.0
SULT1B1	27284	symbol	H. sapiens	27284	H. sapiens	SULT1B1	sulfotransferase family 1B member 1	SULT1B1 is a gene that encodes for a sulfotransferase enzyme that is involved in the sulfate conjugation of various compounds such as hormones, neurotransmitters, drugs, and xenobiotics. This enzyme is found in the cytosol and has different substrate specificities and tissue distributions compared to other sulfotransferase enzymes. Although the gene structure is similar to other SULT1 genes, the …	SULT1B1 has been implicated in various diseases and conditions, including cancer, Alzheimer's disease, and drug metabolism. Studies have shown that alterations in SULT1B1 activity can affect the metabolism and efficacy of drugs such as tamoxifen, a commonly used breast cancer drug. Targeted drug discovery efforts have focused on developing inhibitors or activators of SULT1B1 to modulate its activ…	GO:0009812 flavonoid metabolic process;GO:0006068 ethanol catabolic process;GO:0006067 ethanol metabolic process		Enzymes; Predicted intracellular proteins; ENZYME proteins:Transferases	Golgi apparatus (Approved); Additional: Nucleoplasm	Adenosine 3',5'-diphosphate		(M5948)HALLMARK BILE ACID METABOLISM	0.0	0.0	0.0	0.0	0.0	0.0	0.0	0.0	0.0	0.0	0.0	0.0	0.0	0.0	0.0	0.0	0.0	0.0	0.0	0.0
RFX3	5991	symbol	H. sapiens	5991	H. sapiens	RFX3	regulatory factor X3	RFX3 is a gene that belongs to the regulatory factor X gene family, which encodes transcription factors that contain a highly-conserved winged helix DNA binding domain. This gene is structurally related to regulatory factors X1, X2, X4, and X5. RFX3 is a transcriptional activator that can bind DNA as a monomer or as a heterodimer with other RFX family members. Multiple transcript variants encodin…	Research on RFX3 has revealed its involvement in various diseases and disorders. Studies have shown that mutations in the RFX3 gene are associated with ciliary dyskinesia, a rare genetic disorder that affects the function of cilia in the respiratory tract, leading to chronic respiratory infections and other complications. RFX3 has also been implicated in the development of certain cancers, includ…	GO:2000078 positive regulation of type B pancreatic cell development;GO:0072560 type B pancreatic cell maturation;GO:2000074 regulation of type B pancreatic cell development		Transcription factors:Helix-turn-helix domains; Predicted intracellular proteins	Nucleoplasm (Approved); Additional: Cytosol;Vesicles				0.0	0.0	0.0	0.0	0.0	0.0	0.0	1.0	0.0	0.0	0.0	0.0	1.0	0.0	0.0	0.0	0.0	0.0	0.0	0.0
ZNF888	388559	symbol	H. sapiens	388559	H. sapiens	ZNF888	zinc finger protein 888	ZNF888 is a human gene that encodes for a zinc finger protein 888. This protein is predicted to have the ability to bind to DNA and regulate transcription by RNA polymerase II. It is also predicted to be active in the nucleus. The exact function of ZNF888 is not yet fully understood, but it is believed to play a role in the regulation of gene expression. Further research is needed to fully unders…	There is currently limited information available on the disease implications of ZNF888. However, some studies have suggested that alterations in the expression of this gene may be associated with certain types of cancer, including breast cancer and hepatocellular carcinoma. Targeted drug discovery efforts for ZNF888 are also limited, as the exact function of this gene is not yet fully understood.…	GO:0006357 regulation of transcription by RNA polymerase II;GO:0006355 regulation of DNA-templated transcription;GO:2001141 regulation of RNA biosynthetic process		Predicted intracellular proteins					0.0	0.0	0.0	0.0	0.0	0.0	0.0	0.0	0.0	0.0	0.0	0.0	0.0	0.0	0.0	0.0	0.0	0.0	0.0	0.0
AGT	183	symbol	H. sapiens	183	H. sapiens	AGT	angiotensinogen	AGT, also known as angiotensinogen, is a gene that encodes for a protein expressed in the liver. This protein is cleaved by the enzyme renin in response to lowered blood pressure, resulting in the production of angiotensin I. Angiotensin I is then cleaved by angiotensin converting enzyme (ACE) to generate the physiologically active enzyme angiotensin II. AGT is involved in maintaining blood press…	AGT is a promising target for drug discovery efforts aimed at treating hypertension and related cardiovascular diseases. Several drugs have been developed that target the renin-angiotensin system, including ACE inhibitors, angiotensin receptor blockers (ARBs), and renin inhibitors. ACE inhibitors, such as lisinopril and enalapril, block the conversion of angiotensin I to angiotensin II, while ARB…	GO:0002019 regulation of renal output by angiotensin;GO:0007199 G protein-coupled receptor signaling pathway coupled to cGMP nucleotide second messenger;GO:1902632 positive regulation of membrane hyperpolarization		Disease related genes; Human disease related genes:Congenital malformations:Congenital malformations of the urinary system; Predicted secreted proteins; Candidate cardiovascular disease genes		Zinc; Copper; Sparsentan; Zinc acetate	(M11)PID PRL SIGNALING EVENTS PATHWAY; (M167)PID AP1 PATHWAY; (M3468)NABA ECM REGULATORS		0.0	1.0	0.0	0.0	0.0	0.0	0.0	0.0	0.0	0.0	0.0	0.0	0.0	0.0	0.0	0.0	0.0	0.0	0.0	0.0
LOC399815	399815	Gene_ID	H. sapiens	399815	H. sapiens	C10orf88B	C10orf88B (pseudogene)										0.0	0.0	0.0	0.0	0.0	0.0	0.0	0.0	0.0	0.0	0.0	0.0	0.0	0.0	0.0	0.0	0.0	0.0	0.0	0.0
DPH3P1	100132911	symbol	H. sapiens	100132911	H. sapiens	DPH3P1	diphthamide biosynthesis 3 pseudogene 1			GO:0017183 protein histidyl modification to diphthamide;GO:0018202 peptidyl-histidine modification;GO:0018193 peptidyl-amino acid modification							0.0	0.0	0.0	0.0	0.0	0.0	0.0	0.0	0.0	0.0	0.0	0.0	0.0	0.0	0.0	0.0	0.0	0.0	0.0	0.0
F2R	2149	symbol	H. sapiens	2149	H. sapiens	F2R	coagulation factor II thrombin receptor	The F2R gene encodes for the coagulation factor II thrombin receptor, which is a 7-transmembrane receptor that plays a role in regulating the body's response to blood clotting. When the receptor is cleaved, it becomes activated and triggers a response. F2R is a member of the G-protein coupled receptor family and can have multiple transcript variants due to alternative splicing.	The F2R gene has been implicated in various diseases, including cardiovascular diseases, cancer, and inflammatory disorders. In cardiovascular diseases, the activation of the thrombin receptor can lead to platelet aggregation and thrombus formation, which can cause heart attacks and strokes. In cancer, the thrombin receptor has been shown to promote tumor growth and metastasis. Inflammatory disor…	GO:1900134 negative regulation of renin secretion into blood stream;GO:0007529 establishment of synaptic specificity at neuromuscular junction;GO:0036145 dendritic cell homeostasis		FDA approved drug targets:Small molecule drugs; G-protein coupled receptors:GPCRs excl olfactory receptors; Transporters; Predicted intracellular proteins		Streptokinase; SR-123781A; Vorapaxar; Thrombin	(M238)PID THROMBIN PAR1 PATHWAY	(M5902)HALLMARK APOPTOSIS; (M5939)HALLMARK P53 PATHWAY; (M5950)HALLMARK ALLOGRAFT REJECTION	0.0	1.0	0.0	0.0	0.0	0.0	0.0	0.0	0.0	1.0	0.0	0.0	0.0	0.0	0.0	0.0	1.0	0.0	0.0	1.0
KEL	3792	symbol	H. sapiens	3792	H. sapiens	KEL	Kell metallo-endopeptidase (Kell blood group)	The KEL gene encodes a type II transmembrane glycoprotein that is responsible for the Kell blood group antigen. This highly polymorphic gene is linked to the XK membrane protein that carries the Kx antigen via a single disulfide bond. The Kell glycoprotein is structurally similar to members of the neprilysin (M13) family of zinc endopeptidases.	Mutations in the KEL gene can lead to Kell blood group system antigens, which can cause hemolytic disease of the newborn and transfusion reactions. In addition, the Kell glycoprotein has been implicated in the pathogenesis of autoimmune diseases such as systemic lupus erythematosus and rheumatoid arthritis. Targeted drug discovery efforts for Kell-related diseases are currently limited, but there…	GO:0010961 intracellular magnesium ion homeostasis;GO:0031133 regulation of axon diameter;GO:0010960 magnesium ion homeostasis		Predicted intracellular proteins; Peptidases:Metallopeptidases; CD markers; Enzymes; Cancer-related genes:Mutated cancer genes; Blood group antigen proteins	Golgi apparatus;Plasma membrane (Approved); Additional: Cytosol;Nucleoplasm	Phosphoramidon		(M5945)HALLMARK HEME METABOLISM	0.0	0.0	0.0	0.0	0.0	0.0	0.0	0.0	0.0	0.0	0.0	0.0	0.0	0.0	0.0	0.0	0.0	0.0	0.0	0.0
EML1	2009	symbol	H. sapiens	2009	H. sapiens	EML1	EMAP like 1	EML1 (EMAP like 1) is a gene that is a strong candidate for the Usher syndrome type 1A gene. Usher syndrome is a group of genetic disorders that cause congenital deafness, retinitis pigmentosa, and vestibular dysfunction. The disease affects the entire brain and is not limited to the auditory and visual systems. Usher syndrome is categorized into three types, with type I being the most severe. Th…	Usher syndrome type 1A is caused by mutations in the EML1 gene, which encodes a protein involved in the development and maintenance of sensory cells in the inner ear and retina. There are currently no approved drugs for the treatment of Usher syndrome, but there are ongoing efforts to develop targeted therapies. One approach is to use gene therapy to replace the defective EML1 gene with a functio…	GO:0007405 neuroblast proliferation;GO:0007052 mitotic spindle organization;GO:0002244 hematopoietic progenitor cell differentiation		Disease related genes; Predicted intracellular proteins					0.0	0.0	0.0	1.0	0.0	0.0	0.0	0.0	0.0	0.0	0.0	0.0	0.0	0.0	1.0	0.0	0.0	0.0	0.0	1.0
LOC100506472	100506472	Gene_ID	H. sapiens	100506472	H. sapiens	LOC100506472	uncharacterized LOC100506472										0.0	0.0	0.0	0.0	0.0	0.0	0.0	0.0	0.0	0.0	0.0	0.0	0.0	0.0	0.0	0.0	0.0	0.0	0.0	0.0
FAM161B	145483	symbol	H. sapiens	145483	H. sapiens	FAM161B	FAM161 centrosomal protein B	FAM161B is a human gene that is predicted to play a role in the organization of cilia, which are hair-like structures on the surface of cells that are involved in various biological processes. The gene encodes a protein called FAM161 centrosomal protein B, which is located in the cytoplasmic microtubule. The function of this protein is not fully understood, but it is thought to be involved in the…	Retinitis pigmentosa (RP) is a rare genetic disorder that affects the retina, leading to progressive vision loss and eventual blindness. Mutations in the FAM161B gene have been identified as a cause of RP, particularly in individuals with early-onset and severe forms of the disease. While there are currently no targeted drug therapies available for RP caused by FAM161B mutations, research efforts…	GO:0044782 cilium organization;GO:0120036 plasma membrane bounded cell projection organization;GO:0030030 cell projection organization		Predicted intracellular proteins	Nucleoplasm;Plasma membrane (Approved); Additional: Cytosol;Vesicles				0.0	0.0	0.0	0.0	0.0	0.0	0.0	1.0	0.0	0.0	0.0	0.0	0.0	0.0	0.0	0.0	0.0	0.0	0.0	0.0
LAMB2P1	22973	symbol	H. sapiens	22973	H. sapiens	LAMB2P1	laminin subunit beta 2 pseudogene 1										0.0	0.0	0.0	0.0	0.0	0.0	0.0	0.0	0.0	0.0	0.0	0.0	0.0	0.0	0.0	0.0	0.0	0.0	0.0	0.0
USP27X-AS1	158572	gene_synonym	H. sapiens	158572	H. sapiens	USP27X-DT	USP27X divergent transcript										0.0	0.0	0.0	0.0	0.0	0.0	0.0	0.0	0.0	0.0	0.0	0.0	0.0	0.0	0.0	0.0	0.0	0.0	0.0	0.0
TTBK2	146057	symbol	H. sapiens	146057	H. sapiens	TTBK2	tau tubulin kinase 2	The TTBK2 gene encodes a protein that is responsible for phosphorylating tau and tubulin proteins. Mutations in this gene have been linked to spinocerebellar ataxia type 11 (SCA11), a neurodegenerative disease that causes progressive ataxia and atrophy of the cerebellum and brainstem. The exact role of TTBK2 in the development of SCA11 is not fully understood, but it is believed that the mutation…	Spinocerebellar ataxia type 11 (SCA11) is a rare neurodegenerative disease caused by mutations in the TTBK2 gene. Currently, there are no targeted drug discovery efforts specifically for SCA11, but research is ongoing to better understand the role of TTBK2 in the development of the disease. Some drugs that have been successful in treating other neurodegenerative diseases, such as Alzheimer's and …	GO:0021935 cerebellar granule cell precursor tangential migration;GO:1904527 negative regulation of microtubule binding;GO:0021934 hindbrain tangential cell migration	yes	Predicted intracellular proteins; Kinases:CK1 Ser/Thr protein kinases; Human disease related genes:Nervous system diseases:Neurodegenerative diseases; ENZYME proteins:Transferases; Potential drug targets; Disease related genes; Enzymes	Cytosol;Microtubules (Supported); Additional: Basal body;Primary cilium;Primary cilium transition zone				0.0	0.0	0.0	0.0	0.0	0.0	0.0	1.0	0.0	0.0	0.0	0.0	0.0	0.0	1.0	0.0	0.0	0.0	0.0	0.0
CIRBP-AS1	148046	symbol	H. sapiens	148046	H. sapiens	CIRBP-AS1	CIRBP antisense RNA 1										0.0	0.0	0.0	0.0	0.0	0.0	0.0	0.0	0.0	0.0	0.0	0.0	0.0	0.0	0.0	0.0	0.0	0.0	0.0	0.0
C10orf55	414236	symbol	H. sapiens	414236	H. sapiens	C10orf55	chromosome 10 putative open reading frame 55										0.0	0.0	0.0	0.0	0.0	0.0	0.0	0.0	0.0	0.0	0.0	0.0	0.0	0.0	0.0	0.0	0.0	0.0	0.0	0.0
RASGEF1C	255426	symbol	H. sapiens	255426	H. sapiens	RASGEF1C	RasGEF domain family member 1C	RASGEF1C is a human gene that is predicted to have guanyl-nucleotide exchange factor activity and be involved in regulating catalytic activity and small GTPase mediated signal transduction. It belongs to the RasGEF domain family member 1C. The gene's function is not yet fully understood, but it may play a role in various cellular processes such as cell growth, differentiation, and survival. Furth…	There is limited information available on the disease implications and targeted drug discovery efforts for RASGEF1C. However, some studies have suggested that mutations in this gene may be associated with certain types of cancer, including lung cancer and colorectal cancer. As for targeted drug discovery efforts, there are currently no drugs on the market that specifically target RASGEF1C. Howeve…	GO:0007265 Ras protein signal transduction;GO:0007264 small GTPase-mediated signal transduction;GO:0141124 intracellular signaling cassette		Predicted intracellular proteins	Mitochondria (Approved)				0.0	0.0	0.0	0.0	0.0	0.0	0.0	0.0	0.0	0.0	0.0	0.0	0.0	0.0	0.0	0.0	0.0	0.0	0.0	0.0
TTC30B	92104	gene_synonym	H. sapiens	92104	H. sapiens	IFT70A	intraflagellar transport 70A	TTC30A is a human gene that is predicted to be involved in intraciliary transport and located in the centrosome and cilium. It is also predicted to enable intraciliary transport particle B binding activity and be part of intraciliary transport particle B. Additionally, it is predicted to be active in axonemal microtubule and ciliary basal body.	There is limited information available on the disease implications of TTC30A. However, mutations in this gene have been associated with ciliary dysfunction, which can lead to a range of disorders known as ciliopathies. These disorders can affect multiple organ systems, including the respiratory, renal, and central nervous systems. Targeted drug discovery efforts for ciliopathies are still in the …	GO:0042073 intraciliary transport;GO:0031503 protein-containing complex localization;GO:0010970 transport along microtubule		Predicted intracellular proteins	Basal body;Centrosome;Primary cilium (Approved); Additional: Nucleoplasm;Primary cilium tip				0.0	0.0	0.0	0.0	0.0	0.0	0.0	1.0	0.0	0.0	0.0	0.0	1.0	0.0	0.0	0.0	0.0	0.0	0.0	0.0
C5orf63	401207	symbol	H. sapiens	401207	H. sapiens	C5orf63	chromosome 5 open reading frame 63	Human gene C5orf63, also known as chromosome 5 open reading frame 63, is a protein-coding gene located on chromosome 5. The function of this gene is not yet fully understood, but it is believed to play a role in cellular processes such as cell division and DNA repair. Mutations in this gene have been associated with various diseases, including cancer and developmental disorders. Further research …	There is limited information available on the disease implications and targeted drug discovery efforts for C5orf63. However, mutations in this gene have been associated with various diseases, including cancer and developmental disorders. Targeted drug discovery efforts for C5orf63 are currently underway, but there are no drugs on the market that specifically target this gene. However, there are d…			Predicted intracellular proteins	Mitochondria (Approved)				0.0	0.0	0.0	0.0	0.0	0.0	0.0	0.0	0.0	0.0	0.0	0.0	0.0	0.0	0.0	0.0	0.0	0.0	0.0	0.0
CXCR3	2833	symbol	H. sapiens	2833	H. sapiens	CXCR3	C-X-C motif chemokine receptor 3	The CXCR3 gene encodes a G protein-coupled receptor that selectively binds to three chemokines: CXCL9/Mig, CXCL10/IP10, and CXCL11/I-TAC. When these chemokines bind to the receptor, it triggers cellular responses that are involved in the movement of white blood cells, including changes in cell structure and movement towards the site of inflammation. The gene has multiple isoforms, with one isofor…	The CXCR3 gene has been implicated in various diseases, including autoimmune disorders, infectious diseases, and cancer. In autoimmune disorders such as multiple sclerosis and rheumatoid arthritis, CXCR3 is involved in the recruitment of immune cells to the site of inflammation, leading to tissue damage. In infectious diseases such as HIV and tuberculosis, CXCR3 is involved in the recruitment of …	GO:1900119 positive regulation of execution phase of apoptosis;GO:1900118 negative regulation of execution phase of apoptosis;GO:1900117 regulation of execution phase of apoptosis		CD markers; G-protein coupled receptors:Chemokines and chemotactic factors receptors; G-protein coupled receptors:GPCRs excl olfactory receptors			(M222)PID CXCR3 PATHWAY	(M5950)HALLMARK ALLOGRAFT REJECTION	0.0	0.0	0.0	0.0	0.0	0.0	0.0	0.0	0.0	0.0	0.0	0.0	0.0	0.0	0.0	0.0	0.0	0.0	0.0	0.0
CCR6	1235	symbol	H. sapiens	1235	H. sapiens	CCR6	C-C motif chemokine receptor 6	CCR6 is a gene that encodes a protein belonging to the beta chemokine receptor family. This protein is predicted to be a seven transmembrane protein similar to G protein-coupled receptors. The gene is mainly expressed by immature dendritic cells and memory T cells. The ligand of this receptor is macrophage inflammatory protein 3 alpha (MIP-3 alpha). This receptor plays a crucial role in B-lineage…	CCR6 has been implicated in various diseases, including inflammatory bowel disease (IBD), psoriasis, rheumatoid arthritis, and multiple sclerosis. In IBD, CCR6 is involved in the recruitment of inflammatory cells to the gut, leading to chronic inflammation. In psoriasis, CCR6 is involved in the migration of Th17 cells to the skin, leading to the development of psoriatic lesions. In rheumatoid art…	GO:0048290 isotype switching to IgA isotypes;GO:1904156 DN3 thymocyte differentiation;GO:0060474 positive regulation of flagellated sperm motility involved in capacitation		Human disease related genes:Immune system diseases:Allergies and autoimmune diseases; Human disease related genes:Skin diseases:Skin and soft tissue diseases; G-protein coupled receptors:Chemokines and chemotactic factors receptors; G-protein coupled receptors:GPCRs excl olfactory receptors; CD markers					0.0	0.0	0.0	0.0	0.0	0.0	0.0	0.0	0.0	0.0	0.0	0.0	0.0	0.0	0.0	0.0	0.0	0.0	0.0	1.0
SERPINB10	5273	symbol	H. sapiens	5273	H. sapiens	SERPINB10	serpin family B member 10	SERPINB10 is a gene that belongs to the serpin peptidase inhibitor, clade B family and is located on chromosome 18. It is involved in regulating protease functions during hematopoiesis, the process of blood cell formation. Variations in this gene have been linked to an increased risk of prostate cancer.	There is limited information available on targeted drug discovery efforts for SERPINB10. However, variations in this gene have been linked to an increased risk of prostate cancer. Studies have shown that SERPINB10 expression is significantly reduced in prostate cancer tissues compared to normal prostate tissues, suggesting that it may play a role in the development and progression of the disease.…	GO:0010951 negative regulation of endopeptidase activity;GO:0010466 negative regulation of peptidase activity;GO:0051346 negative regulation of hydrolase activity		Predicted intracellular proteins	Nucleoplasm (Supported); Additional: Cytosol		(M3468)NABA ECM REGULATORS; (M5885)NABA MATRISOME ASSOCIATED; (M5889)NABA MATRISOME		0.0	0.0	0.0	0.0	0.0	0.0	0.0	0.0	0.0	0.0	0.0	0.0	0.0	0.0	0.0	0.0	0.0	0.0	0.0	0.0
UBXN10	127733	symbol	H. sapiens	127733	H. sapiens	UBXN10	UBX domain protein 10	UBXN10 is a human gene that encodes for a protein called UBX domain protein 10. This protein is involved in the assembly of cilia, which are hair-like structures found on the surface of cells that play important roles in sensing and signaling. UBXN10 is located within the cilium and is known to colocalize with intraciliary transport particle B, which is involved in the movement of proteins and ot…	There is limited information available on the disease implications of UBXN10. However, defects in cilia assembly and function have been linked to a group of disorders known as ciliopathies, which can affect multiple organ systems and lead to a range of symptoms including respiratory problems, kidney disease, and vision loss. Targeted drug discovery efforts for ciliopathies are ongoing, with a foc…	GO:0036503 ERAD pathway;GO:0034976 response to endoplasmic reticulum stress;GO:0060271 cilium assembly		Predicted intracellular proteins					0.0	0.0	0.0	0.0	1.0	0.0	0.0	1.0	0.0	0.0	0.0	0.0	0.0	0.0	0.0	0.0	0.0	0.0	0.0	0.0
CD2	914	symbol	H. sapiens	914	H. sapiens	CD2	CD2 molecule	CD2 is a gene that encodes a surface antigen found on all peripheral blood T-cells. The protein interacts with LFA3 (CD58) on antigen-presenting cells to optimize immune recognition. A locus control region (LCR) has been identified in the 3' flanking sequence of this gene.	CD2 has been implicated in various diseases, including autoimmune disorders, infectious diseases, and cancer. In autoimmune disorders, CD2 has been found to play a role in the activation and proliferation of T-cells, leading to the destruction of self-tissues. In infectious diseases, CD2 has been shown to be involved in the recognition and elimination of infected cells by the immune system. In ca…	GO:0030887 positive regulation of myeloid dendritic cell activation;GO:0001766 membrane raft polarization;GO:0030885 regulation of myeloid dendritic cell activation		FDA approved drug targets:Biotech drugs; CD markers; Predicted intracellular proteins	Plasma membrane (Supported); Additional: Golgi apparatus;Nucleoplasm	Alefacept; Siplizumab		(M5902)HALLMARK APOPTOSIS; (M5950)HALLMARK ALLOGRAFT REJECTION	0.0	0.0	0.0	0.0	0.0	0.0	0.0	0.0	0.0	1.0	0.0	0.0	0.0	0.0	0.0	1.0	0.0	0.0	0.0	1.0
XAF1	54739	symbol	H. sapiens	54739	H. sapiens	XAF1	XIAP associated factor 1	XAF1 (XIAP associated factor 1) is a gene that produces a protein that counteracts the inhibitory effect of IAP (inhibitor of apoptosis) proteins. IAP proteins bind to and inhibit caspases, which are activated during apoptosis. The XAF1 protein binds to IAP proteins and interferes with their activity, affecting the progress of the apoptosis signaling pathway. Multiple transcript variants encoding…	Research on XAF1 has shown its potential as a therapeutic target for cancer treatment. XAF1 expression is frequently downregulated in various types of cancer, including lung, breast, and liver cancer, and its restoration has been shown to induce apoptosis and inhibit tumor growth. Therefore, efforts have been made to develop drugs that can restore XAF1 expression or mimic its function. One exampl…	GO:0035456 response to interferon-beta;GO:0032480 negative regulation of type I interferon production;GO:0032479 regulation of type I interferon production		Predicted intracellular proteins	Mitochondria;Nucleoplasm (Supported)			(M5913)HALLMARK INTERFERON GAMMA RESPONSE	0.0	0.0	0.0	0.0	0.0	0.0	0.0	0.0	0.0	0.0	0.0	0.0	0.0	0.0	0.0	0.0	0.0	0.0	0.0	0.0
BATF2	116071	symbol	H. sapiens	116071	H. sapiens	BATF2	basic leucine zipper ATF-like transcription factor 2	BATF2 is a human gene that encodes a transcription factor with a basic leucine zipper domain. It is predicted to have DNA-binding activity specific to RNA polymerase II and cis-regulatory regions. The gene is involved in defense response to protozoan, myeloid dendritic cell differentiation, and regulation of transcription by RNA polymerase II. It is predicted to be part of chromatin and active in…	There is limited information available on the disease implications of BATF2. However, some studies have suggested that it may play a role in the development and progression of certain cancers, including breast cancer and hepatocellular carcinoma. As such, there have been efforts to target BATF2 for drug discovery, with the aim of developing therapies that can modulate its activity and potentially…	GO:0043011 myeloid dendritic cell differentiation;GO:0001773 myeloid dendritic cell activation;GO:0042832 defense response to protozoan		Transcription factors:Basic domains; Predicted intracellular proteins	Nucleoli (Approved)			(M5911)HALLMARK INTERFERON ALPHA RESPONSE; (M5913)HALLMARK INTERFERON GAMMA RESPONSE	0.0	0.0	0.0	0.0	0.0	0.0	0.0	0.0	0.0	0.0	0.0	0.0	0.0	0.0	0.0	0.0	0.0	0.0	0.0	1.0
CARF	79800	symbol	H. sapiens	79800	H. sapiens	CARF	calcium responsive transcription factor	CARF (Calcium Responsive Transcription Factor) is a gene that encodes a protein involved in DNA binding and transcriptional regulation. It is activated in response to calcium and potassium ions and is predicted to be located in the nucleus. CARF plays a role in the positive regulation of transcription from RNA polymerase II promoter in response to calcium ion. Its exact function and role in human…	There is limited information available on the disease implications of CARF. However, some studies have suggested that it may play a role in cancer development and progression. Targeted drug discovery efforts for CARF are also limited, as its exact function and role in human biology are still being studied. Currently, there are no drugs on the market that specifically target CARF. However, there a…	GO:0071277 cellular response to calcium ion;GO:0051592 response to calcium ion;GO:0071248 cellular response to metal ion		Predicted intracellular proteins	Vesicles (Approved); Additional: Cytosol;Nucleoli fibrillar center				0.0	0.0	0.0	0.0	0.0	0.0	0.0	0.0	0.0	0.0	0.0	0.0	0.0	0.0	0.0	0.0	0.0	0.0	0.0	0.0
SNHG4	724102	symbol	H. sapiens	724102	H. sapiens	SNHG4	small nucleolar RNA host gene 4										0.0	0.0	0.0	0.0	0.0	0.0	0.0	0.0	0.0	0.0	0.0	0.0	0.0	0.0	0.0	0.0	0.0	0.0	0.0	0.0
TMC3-AS1	101929655	symbol	H. sapiens	101929655	H. sapiens	TMC3-AS1	TMC3 antisense RNA 1										0.0	0.0	0.0	0.0	0.0	0.0	0.0	0.0	0.0	0.0	0.0	0.0	0.0	0.0	0.0	0.0	0.0	0.0	0.0	0.0
AMDHD1	144193	symbol	H. sapiens	144193	H. sapiens	AMDHD1	amidohydrolase domain containing 1	The human gene AMDHD1, also known as amidohydrolase domain containing 1, is predicted to have imidazolonepropionase activity and be involved in histidine catabolic process. It is also predicted to be located in the cytosol. This information was provided by the Alliance of Genome Resources in April 2022.	There is limited information available on the disease implications of AMDHD1. However, mutations in this gene have been associated with histidinemia, a rare metabolic disorder characterized by elevated levels of histidine in the blood and urine. Histidinemia can lead to developmental delays, intellectual disability, and behavioral problems. As for targeted drug discovery efforts, there is current…	GO:0019556 L-histidine catabolic process to glutamate and formamide;GO:0043606 formamide metabolic process;GO:0019557 L-histidine catabolic process to glutamate and formate		ENZYME proteins:Hydrolases; Enzymes; Predicted intracellular proteins	Cytosol (Approved); Additional: Nucleoplasm;Plasma membrane				0.0	0.0	0.0	0.0	0.0	0.0	0.0	0.0	0.0	0.0	0.0	0.0	0.0	0.0	0.0	0.0	0.0	0.0	0.0	0.0
PBLD	64081	symbol	H. sapiens	64081	H. sapiens	PBLD	phenazine biosynthesis like protein domain containing	The human gene PBLD, which stands for phenazine biosynthesis like protein domain containing, is involved in various biological processes such as maintaining the gastrointestinal epithelium and regulating signaling pathways. It has been found to have identical protein binding activity and is located in the cytoplasm. Additionally, PBLD plays a role in negative regulation of SMAD protein signal tra…	There is limited information available on the disease implications of PBLD. However, some studies have suggested that alterations in PBLD expression may be associated with certain types of cancer, including colorectal and gastric cancer. Targeted drug discovery efforts for PBLD are also limited, as the exact mechanisms of its involvement in disease are not yet fully understood. Currently, there a…	GO:0030277 maintenance of gastrointestinal epithelium;GO:0010669 epithelial structure maintenance;GO:0022600 digestive system process		Predicted intracellular proteins	Vesicles (Approved)				0.0	0.0	0.0	0.0	0.0	0.0	0.0	0.0	0.0	0.0	0.0	0.0	0.0	0.0	0.0	0.0	0.0	0.0	0.0	0.0
RASGRP3	25780	symbol	H. sapiens	25780	H. sapiens	RASGRP3	RAS guanyl releasing protein 3	RASGRP3 is a gene that encodes a protein responsible for activating the oncogenes HRAS and RAP1A. Mutations in this gene have been linked to systemic lupus erythematosus and various types of cancer. As a guanine nucleotide exchange factor, RASGRP3 plays a crucial role in regulating cell signaling pathways and controlling cell growth and division. Understanding the function of this gene and its po…	There is limited information available on targeted drug discovery efforts for RASGRP3. However, mutations in this gene have been linked to systemic lupus erythematosus (SLE) and various types of cancer, including melanoma, lung cancer, and colorectal cancer. In SLE, RASGRP3 mutations have been associated with increased disease severity and activity. In cancer, RASGRP3 overexpression has been link…	GO:0007265 Ras protein signal transduction;GO:0000165 MAPK cascade;GO:0007264 small GTPase-mediated signal transduction		Predicted intracellular proteins; RAS pathway related proteins	Cytosol (Approved); Additional: Golgi apparatus		(M269)PID RAS PATHWAY		0.0	0.0	0.0	0.0	1.0	0.0	0.0	0.0	0.0	0.0	0.0	0.0	0.0	0.0	0.0	0.0	0.0	0.0	0.0	0.0
GBP2	2634	symbol	H. sapiens	2634	H. sapiens	GBP2	guanylate binding protein 2	GBP2 is a gene that belongs to the guanine-binding protein family. It encodes a GTPase that can hydrolyze GTP to GDP. The protein is mainly involved in binding to guanine nucleotides and is induced by interferon. It may also serve as a marker for squamous cell carcinomas.	GBP2 has been implicated in various diseases, including viral infections, autoimmune diseases, and cancer. In viral infections, GBP2 has been shown to play a role in the innate immune response by inhibiting viral replication. In autoimmune diseases, GBP2 has been found to be upregulated in patients with systemic lupus erythematosus and rheumatoid arthritis, suggesting a potential role in the path…	GO:0140973 positive regulation of AIM2 inflammasome complex assembly;GO:0140971 regulation of AIM2 inflammasome complex assembly;GO:0051715 cytolysis in another organism		Predicted intracellular proteins	Cytosol;Nucleoplasm (Approved)			(M5911)HALLMARK INTERFERON ALPHA RESPONSE; (M5950)HALLMARK ALLOGRAFT REJECTION	0.0	0.0	0.0	0.0	0.0	1.0	0.0	0.0	0.0	0.0	0.0	0.0	0.0	0.0	0.0	0.0	0.0	0.0	0.0	0.0
ZNF420	147923	symbol	H. sapiens	147923	H. sapiens	ZNF420	zinc finger protein 420	ZNF420 is a human gene that encodes for a KRAB-type zinc finger protein. This protein plays a role in regulating apoptosis, specifically by negatively regulating the p53-mediated pathway. When the cell is under stress, the protein is phosphorylated by ATM and dissociates from p53, allowing p53 to activate and initiate apoptosis. This information was provided by RefSeq in July 2016.	There is limited information available on the disease implications of ZNF420. However, some studies have suggested that alterations in the expression of this gene may be associated with certain types of cancer, including breast cancer and hepatocellular carcinoma. As for targeted drug discovery efforts, there are currently no drugs on the market that specifically target ZNF420. However, there are…	GO:0006357 regulation of transcription by RNA polymerase II;GO:0006355 regulation of DNA-templated transcription;GO:2001141 regulation of RNA biosynthetic process		Transcription factors:Zinc-coordinating DNA-binding domains; Predicted intracellular proteins	Nucleoplasm (Approved)				0.0	0.0	0.0	0.0	0.0	0.0	1.0	0.0	0.0	0.0	0.0	0.0	0.0	0.0	0.0	0.0	0.0	0.0	0.0	0.0
TMIGD3	57413	symbol	H. sapiens	57413	H. sapiens	TMIGD3	transmembrane and immunoglobulin domain containing 3	The TMIGD3 gene encodes a protein that contains both transmembrane and immunoglobulin domains. Alternative splicing of the gene results in multiple transcript variants, one of which is fused with the adenosine A3 receptor gene. The function of the TMIGD3 protein is not well understood, but it is believed to play a role in cell signaling and communication. Further research is needed to fully under…	There is limited information available on the disease implications of the TMIGD3 gene. However, some studies have suggested that it may be involved in the development and progression of certain types of cancer, including breast cancer and glioblastoma. Targeted drug discovery efforts for TMIGD3 are currently limited, as the function of the protein is not well understood. However, some studies hav…	GO:0007190 activation of adenylate cyclase activity;GO:0045762 positive regulation of adenylate cyclase activity;GO:0031281 positive regulation of cyclase activity							0.0	1.0	0.0	0.0	0.0	0.0	0.0	0.0	0.0	0.0	0.0	0.0	0.0	0.0	0.0	0.0	0.0	0.0	0.0	0.0
MN1	4330	symbol	H. sapiens	4330	H. sapiens	MN1	MN1 proto-oncogene, transcriptional regulator	The MN1 gene is a proto-oncogene and transcriptional regulator that contains two sets of CAG repeats. It has been found to be disrupted by a balanced translocation (4;22) in a meningioma, which may contribute to the development of this type of brain tumor. This information was provided by RefSeq in July 2008.	The MN1 gene has been implicated in several types of cancer, including acute myeloid leukemia (AML), myelodysplastic syndrome (MDS), and meningioma. In AML and MDS, MN1 overexpression has been associated with poor prognosis and resistance to chemotherapy. Therefore, targeting MN1 has been proposed as a potential therapeutic strategy for these diseases. Several small molecule inhibitors of MN1 hav…	GO:0070564 positive regulation of vitamin D receptor signaling pathway;GO:0001957 intramembranous ossification;GO:0036072 direct ossification		Disease related genes; Human disease related genes:Cancers:Cancers of eye, brain, and central nervous system; Cancer-related genes:Mutational cancer driver genes; Predicted intracellular proteins	Nucleoplasm (Approved)				0.0	0.0	0.0	0.0	0.0	0.0	0.0	0.0	0.0	0.0	0.0	0.0	0.0	0.0	0.0	0.0	0.0	1.0	0.0	0.0
SYCP2	10388	symbol	H. sapiens	10388	H. sapiens	SYCP2	synaptonemal complex protein 2	SYCP2 is a gene that encodes a protein that is a major component of the synaptonemal complex, a structure that links homologous chromosomes during the prophase of meiosis. This protein may also bind DNA at scaffold attachment regions. It requires synaptonemal complex protein 3, but not 1, for inclusion in the synaptonemal complex.	There is limited information available on the disease implications of SYCP2 mutations. However, a study has suggested that SYCP2 may be a candidate gene for male infertility, as it is expressed in the testis and plays a critical role in meiosis. Targeted drug discovery efforts for SYCP2 are also limited, as the function of the protein is not well understood. However, there have been some studies …	GO:0048808 male genitalia morphogenesis;GO:0090598 male anatomical structure morphogenesis;GO:0035112 genitalia morphogenesis		Disease related genes; Human disease related genes:Reproductive system diseases:Reproductive system diseases; Predicted intracellular proteins	Nucleoplasm (Approved)				1.0	0.0	0.0	1.0	0.0	0.0	0.0	0.0	0.0	0.0	0.0	0.0	0.0	0.0	0.0	0.0	0.0	0.0	0.0	0.0
CPEB3	22849	symbol	H. sapiens	22849	H. sapiens	CPEB3	cytoplasmic polyadenylation element binding protein 3	CPEB3 is a human gene that encodes for a protein called cytoplasmic polyadenylation element binding protein 3. This protein is involved in various cellular processes such as mRNA binding and translation factor activity. It also plays a role in regulating transcription by RNA polymerase II and mRNA catabolic process. CPEB3 is found in different cellular components including cytosol, midbody, and n…	There is limited information available on the disease implications of CPEB3. However, some studies have suggested that alterations in CPEB3 expression may be associated with certain neurological disorders such as Alzheimer's disease and schizophrenia. Targeted drug discovery efforts for CPEB3 are also limited, but some studies have explored the potential of small molecule inhibitors to target the…	GO:1900248 negative regulation of cytoplasmic translational elongation;GO:1900247 regulation of cytoplasmic translational elongation;GO:0045900 negative regulation of translational elongation		Predicted intracellular proteins	Cytosol (Approved); Additional: Midbody;Nucleoplasm;Plasma membrane			(M5956)HALLMARK KRAS SIGNALING DN	0.0	0.0	0.0	0.0	0.0	0.0	0.0	0.0	0.0	0.0	0.0	0.0	0.0	0.0	0.0	0.0	0.0	0.0	0.0	0.0
GAS1	2619	symbol	H. sapiens	2619	H. sapiens	GAS1	growth arrest specific 1	GAS1, or growth arrest-specific 1, is a gene that plays a crucial role in suppressing growth. It prevents normal and transformed cells from cycling and blocks entry to the S phase. GAS1 is considered a potential tumor suppressor gene, meaning that it may help prevent the development of cancer. Overall, GAS1 is an important gene in regulating cell growth and division, and its dysfunction may contr…	Dysfunction of the GAS1 gene has been implicated in various diseases, including cancer, developmental disorders, and neurological disorders. In cancer, GAS1 is often downregulated, leading to uncontrolled cell growth and tumor formation. Targeted drug discovery efforts have focused on developing drugs that can restore GAS1 function or mimic its effects. One example is the use of monoclonal antibo…	GO:0060628 regulation of ER to Golgi vesicle-mediated transport;GO:0010955 negative regulation of protein processing;GO:1903318 negative regulation of protein maturation		Predicted intracellular proteins; Cancer-related genes:Candidate cancer biomarkers	Nuclear speckles (Approved)		(M211)PID HEDGEHOG 2PATHWAY; (M176)PID FOXM1 PATHWAY	(M5916)HALLMARK APICAL SURFACE; (M5930)HALLMARK EPITHELIAL MESENCHYMAL TRANSITION	0.0	0.0	0.0	0.0	0.0	0.0	0.0	0.0	0.0	0.0	0.0	0.0	0.0	0.0	0.0	0.0	0.0	1.0	1.0	0.0
TC2N	123036	symbol	H. sapiens	123036	H. sapiens	TC2N	tandem C2 domains, nuclear	TC2N is a human gene that is predicted to be active in the nucleus. It contains tandem C2 domains and is involved in various cellular processes. The function of TC2N is not fully understood, but it is believed to play a role in regulating gene expression and cell signaling. The gene is located on chromosome 12 and has been linked to certain diseases, including cancer. Further research is needed t…	There is limited information available on the disease implications of TC2N. However, studies have suggested that the gene may be involved in the development and progression of certain types of cancer, including breast cancer and hepatocellular carcinoma. Targeted drug discovery efforts for TC2N are currently underway, with a focus on identifying small molecule inhibitors that can selectively targ…			Predicted intracellular proteins	Nuclear bodies;Nucleoplasm (Approved)				0.0	0.0	0.0	0.0	0.0	0.0	0.0	0.0	0.0	0.0	0.0	0.0	0.0	0.0	0.0	0.0	0.0	0.0	0.0	0.0
LOC102724094	102724094	Gene_ID	H. sapiens	102724094	H. sapiens	MUC12-AS1	MUC12 antisense RNA 1										0.0	0.0	0.0	0.0	0.0	0.0	0.0	0.0	0.0	0.0	0.0	0.0	0.0	0.0	0.0	0.0	0.0	0.0	0.0	0.0
DCBLD1	285761	symbol	H. sapiens	285761	H. sapiens	DCBLD1	discoidin, CUB and LCCL domain containing 1	DCBLD1 is a human gene that encodes for a protein containing discoidin, CUB, and LCCL domains. It is predicted to be an integral component of the cell membrane. The function of this protein is not yet fully understood, but it has been implicated in various cellular processes such as cell adhesion, migration, and angiogenesis. Mutations in this gene have been associated with certain types of cance…	DCBLD1 has been implicated in various diseases, including cancer and cardiovascular diseases. In cancer, DCBLD1 has been shown to promote tumor growth and metastasis by enhancing angiogenesis and cell migration. In particular, DCBLD1 has been found to be overexpressed in breast, lung, and pancreatic cancers. In cardiovascular diseases, DCBLD1 has been linked to atherosclerosis and hypertension. T…				Cytosol (Approved)				0.0	0.0	0.0	0.0	0.0	0.0	0.0	0.0	0.0	0.0	0.0	0.0	0.0	0.0	0.0	0.0	0.0	0.0	0.0	0.0
LOC105447645	105447645	Gene_ID	H. sapiens	105447645	H. sapiens	LOC105447645	uncharacterized LOC105447645										0.0	0.0	0.0	0.0	0.0	0.0	0.0	0.0	0.0	0.0	0.0	0.0	0.0	0.0	0.0	0.0	0.0	0.0	0.0	0.0
MID1	4281	symbol	H. sapiens	4281	H. sapiens	MID1	midline 1	MID1 (midline 1) is a gene that encodes a protein belonging to the tripartite motif (TRIM) family, which includes three zinc-binding domains, a RING, a B-box type 1 and a B-box type 2, and a coiled-coil region. The protein forms homodimers that associate with microtubules in the cytoplasm and is likely involved in the formation of multiprotein structures acting as anchor points to microtubules. M…	Opitz syndrome is a rare genetic disorder caused by mutations in the MID1 gene. The X-linked form of the syndrome is caused by mutations in the MID1 gene, which encodes a protein that plays a role in the development of the midline structures of the body. The syndrome is characterized by a range of midline abnormalities, including cleft lip and palate, laryngeal cleft, heart defects, hypospadias, …	GO:0035372 protein localization to microtubule;GO:0032874 positive regulation of stress-activated MAPK cascade;GO:0070304 positive regulation of stress-activated protein kinase signaling cascade		Predicted intracellular proteins; ENZYME proteins:Transferases; Potential drug targets; Human disease related genes:Congenital malformations:Other congenital malformations; Disease related genes; Enzymes	Centriolar satellite (Uncertain); Additional: Cytosol;Golgi apparatus			(M5893)HALLMARK MITOTIC SPINDLE	0.0	1.0	0.0	0.0	1.0	1.0	0.0	0.0	0.0	0.0	0.0	0.0	0.0	0.0	1.0	0.0	0.0	0.0	0.0	0.0
BHLHE40-AS1	100507582	symbol	H. sapiens	100507582	H. sapiens	BHLHE40-AS1	BHLHE40 antisense RNA 1			GO:0006617 SRP-dependent cotranslational protein targeting to membrane, signal sequence recognition;GO:0006614 SRP-dependent cotranslational protein targeting to membrane;GO:0006613 cotranslational protein targeting to membrane							0.0	0.0	0.0	0.0	0.0	1.0	0.0	0.0	0.0	0.0	0.0	0.0	0.0	0.0	0.0	1.0	0.0	0.0	0.0	0.0
RASGRF1	5923	symbol	H. sapiens	5923	H. sapiens	RASGRF1	Ras protein specific guanine nucleotide releasing factor 1	RASGRF1 is a gene that encodes a guanine nucleotide exchange factor (GEF) that is similar to the CDC25 gene product found in yeast. The protein encoded by RASGRF1 stimulates the dissociation of GDP from RAS protein. Studies in mice have shown that the Ras-GEF activity of this protein in the brain can be activated by Ca2+ influx, muscarinic receptors, and G protein beta-gamma subunit. The Ras-GEF …	RASGRF1 has been implicated in several diseases, including addiction, schizophrenia, and Alzheimer's disease. In addiction, RASGRF1 has been shown to play a role in the development of drug-seeking behavior and relapse. In schizophrenia, RASGRF1 has been associated with cognitive deficits and abnormal brain function. In Alzheimer's disease, RASGRF1 has been linked to impaired memory and cognitive …	GO:0044342 type B pancreatic cell proliferation;GO:0046579 positive regulation of Ras protein signal transduction;GO:0035020 regulation of Rac protein signal transduction		Predicted intracellular proteins; RAS pathway related proteins	Golgi apparatus (Approved)		(M269)PID RAS PATHWAY; (M241)PID RAC1 REG PATHWAY; (M187)PID TRKR PATHWAY		0.0	1.0	0.0	0.0	0.0	0.0	0.0	0.0	0.0	0.0	0.0	0.0	0.0	0.0	0.0	0.0	0.0	0.0	0.0	0.0
LOC101928069	101928069	Gene_ID	H. sapiens	101928069	H. sapiens	DPP3-DT	DPP3 divergent transcript										0.0	0.0	0.0	0.0	0.0	0.0	0.0	0.0	0.0	0.0	0.0	0.0	0.0	0.0	0.0	0.0	0.0	0.0	0.0	0.0
MIR646HG	284757	symbol	H. sapiens	284757	H. sapiens	MIR646HG	MIR646 host gene										0.0	0.0	0.0	0.0	0.0	0.0	0.0	0.0	0.0	0.0	0.0	0.0	0.0	0.0	0.0	0.0	0.0	0.0	0.0	0.0
AATK	9625	symbol	H. sapiens	9625	H. sapiens	AATK	apoptosis associated tyrosine kinase	AATK (apoptosis associated tyrosine kinase) is a gene that encodes a protein with a tyrosine kinase domain at the N-terminus and a proline-rich domain at the C-terminus. The gene is induced during apoptosis and may be necessary for the induction of growth arrest and/or apoptosis of myeloid precursor cells. AATK has also been shown to produce neuronal differentiation in a neuroblastoma cell line. …	There is limited information available on the disease implications of AATK. However, recent studies have suggested that AATK may play a role in the development and progression of certain types of cancer, including breast cancer and glioblastoma. Targeted drug discovery efforts for AATK are still in the early stages, but there is potential for the development of novel therapies that target this ge…	GO:0051402 neuron apoptotic process;GO:0007420 brain development;GO:0060322 head development	yes	Kinases:Tyr protein kinases; Predicted intracellular proteins; ENZYME proteins:Transferases; Transporters:Accessory Factors Involved in Transport; Enzymes	Mitochondria (Approved)				0.0	0.0	0.0	0.0	0.0	0.0	0.0	0.0	0.0	0.0	0.0	0.0	0.0	0.0	0.0	0.0	0.0	0.0	0.0	0.0
NCOA2	10499	symbol	H. sapiens	10499	H. sapiens	NCOA2	nuclear receptor coactivator 2	NCOA2, or nuclear receptor coactivator 2, is a gene that encodes a protein that acts as a transcriptional coactivator for nuclear hormone receptors, including those for steroids, thyroid hormones, retinoids, and vitamin D. This protein helps regulate the activity of these receptors, which in turn regulate the expression of target genes. NCOA2 has been found to be involved in translocations that r…	NCOA2 has been implicated in various cancers due to its involvement in translocations that result in fusions with other genes. In acute myeloid leukemia, for example, the NCOA2 gene has been found to fuse with the genes for various transcription factors, resulting in the formation of chimeric proteins that drive leukemogenesis. Targeting NCOA2 and its associated pathways may therefore be a promis…	GO:1904017 cellular response to Thyroglobulin triiodothyronine;GO:1904016 response to Thyroglobulin triiodothyronine;GO:0035357 peroxisome proliferator activated receptor signaling pathway		Disease related genes; Cancer-related genes; Transcription factors:Basic domains; Predicted intracellular proteins	Nuclear bodies;Nucleoplasm (Supported)	Diethylstilbestrol; Genistein; Metribolone; 17-METHYL-17-ALPHA-DIHYDROEQUILENIN; 4-(2-amino-1-methyl-1H-imidazo[4,5-b]pyridin-6-yl)phenol; TO-901317; 4-[(1S,2S,5S)-5-(HYDROXYMETHYL)-8-METHYL-3-OXABICYCLO[3.3.1]NON-7-EN-2-YL]PHENOL; 4-[(1S,2S,5S,9R)-5-(HYDROXYMETHYL)-8,9-DIMETHYL-3-OXABICYCLO[3.3.1]NON-7-EN-2-YL]PHENOL; 4-[(1S,2S,5S)-5-(HYDROXYMETHYL)-6,8,9-TRIMETHYL-3-OXABICYCLO[3.3.1]NON-7-EN-2-…	(M119)PID ERB GENOMIC PATHWAY; (M207)PID RETINOIC ACID PATHWAY; (M151)PID AR TF PATHWAY		1.0	0.0	0.0	0.0	0.0	0.0	0.0	1.0	0.0	0.0	0.0	0.0	0.0	0.0	0.0	0.0	0.0	0.0	0.0	0.0
HNF1A	6927	symbol	H. sapiens	6927	H. sapiens	HNF1A	HNF1 homeobox A	HNF1A, also known as HNF1 homeobox A, is a gene that encodes a transcription factor necessary for the expression of several liver-specific genes. The protein functions as a homodimer and binds to a specific DNA sequence. Mutations in this gene can cause maturity onset diabetes of the young type 3 (MODY3) and can also lead to the development of hepatic adenomas. Alternative splicing of the gene re…	Mutations in the HNF1A gene have been linked to the development of maturity onset diabetes of the young type 3 (MODY3), a rare form of diabetes that typically presents in adolescence or early adulthood. Patients with MODY3 have impaired insulin secretion and require lifelong treatment with insulin or other glucose-lowering medications. Targeted drug discovery efforts have focused on developing dr…	GO:0035623 renal D-glucose absorption;GO:0046323 D-glucose import;GO:0070293 renal absorption		Cancer-related genes; Human disease related genes:Cancers:Cancers of the urinary system; Predicted intracellular proteins; Human disease related genes:Endocrine and metabolic diseases:Diabetes	Nucleoplasm (Supported)	D-norleucine	(M106)PID HNF3B PATHWAY; (M70)PID PS1 PATHWAY	(M5957)HALLMARK PANCREAS BETA CELLS; (M5956)HALLMARK KRAS SIGNALING DN	0.0	0.0	0.0	0.0	0.0	0.0	0.0	0.0	0.0	0.0	0.0	0.0	0.0	0.0	0.0	0.0	0.0	0.0	0.0	0.0
GVINP1	387751	symbol	H. sapiens	387751	H. sapiens	GVINP1	GTPase, very large interferon inducible pseudogene 1										0.0	0.0	0.0	0.0	0.0	0.0	0.0	0.0	0.0	0.0	0.0	0.0	0.0	0.0	0.0	0.0	0.0	0.0	0.0	0.0
ANKRD36C	400986	symbol	H. sapiens	400986	H. sapiens	ANKRD36C	ankyrin repeat domain 36C	ANKRD36C is a human gene that encodes for a protein with ankyrin repeat domains. These domains are involved in protein-protein interactions and are found in a variety of proteins with diverse functions. The specific function of ANKRD36C is not well understood, but it is thought to play a role in cellular signaling pathways. Mutations in this gene have been associated with certain types of cancer,…	There is limited information available on the disease implications of ANKRD36C, but mutations in this gene have been associated with certain types of cancer, including breast and lung cancer. Targeted drug discovery efforts for ANKRD36C are also limited, as its specific function is not well understood. However, there are ongoing efforts to develop drugs that target ankyrin repeat domains in gener…			Predicted intracellular proteins	Cytosol;Nucleoplasm (Approved)				0.0	0.0	0.0	0.0	0.0	0.0	0.0	0.0	0.0	0.0	0.0	0.0	0.0	0.0	0.0	0.0	0.0	0.0	0.0	0.0
ZNF749	388567	symbol	H. sapiens	388567	H. sapiens	ZNF749	zinc finger protein 749	ZNF749 is a human gene that encodes for a zinc finger protein 749. This protein is predicted to have DNA-binding transcription repressor activity, specifically for RNA polymerase II and regulatory region sequence-specific DNA binding activity. It is also predicted to be involved in negative regulation of transcription by RNA polymerase II and located in the nucleus.	There is limited information available on the disease implications of ZNF749. However, some studies have suggested that it may play a role in the development of certain cancers, including breast cancer and hepatocellular carcinoma. As for targeted drug discovery efforts, there are currently no known drugs that specifically target ZNF749. However, there are ongoing efforts to develop drugs that ta…	GO:0006357 regulation of transcription by RNA polymerase II;GO:0006355 regulation of DNA-templated transcription;GO:2001141 regulation of RNA biosynthetic process		Transcription factors:Zinc-coordinating DNA-binding domains; Predicted intracellular proteins	Nuclear membrane;Nucleoplasm (Approved)				0.0	0.0	0.0	0.0	0.0	0.0	0.0	0.0	0.0	0.0	0.0	0.0	0.0	0.0	0.0	0.0	0.0	0.0	0.0	0.0
SMAD9	4093	symbol	H. sapiens	4093	H. sapiens	SMAD9	SMAD family member 9	SMAD9 is a gene that encodes a protein belonging to the SMAD family. This protein is involved in transmitting signals from members of the TGF-beta family and is activated by bone morphogenetic proteins. It interacts with SMAD4 and has two different isoforms encoded by two transcript variants. The function of SMAD9 is not fully understood, but it is believed to play a role in regulating cell growt…	Mutations in the SMAD9 gene have been associated with several diseases, including pulmonary arterial hypertension (PAH) and osteoporosis. In PAH, mutations in SMAD9 have been found to disrupt the normal function of the protein, leading to abnormal cell growth and proliferation in the blood vessels of the lungs. This can result in increased blood pressure in the lungs and ultimately lead to heart …	GO:0060395 SMAD protein signal transduction;GO:0030509 BMP signaling pathway;GO:0071772 response to BMP		Disease related genes; Predicted intracellular proteins; Human disease related genes:Cardiovascular diseases:Hypertensive diseases; Transcription factors:beta-Hairpin exposed by an alpha/beta-scaffold	Nucleoplasm (Enhanced); Additional: Cytosol		(M203)PID ALK2 PATHWAY; (M185)PID ALK1 PATHWAY; (M181)PID BMP PATHWAY		0.0	0.0	0.0	0.0	0.0	0.0	0.0	0.0	0.0	0.0	0.0	0.0	0.0	0.0	0.0	0.0	0.0	0.0	0.0	0.0
TNFRSF10C	8794	symbol	H. sapiens	8794	H. sapiens	TNFRSF10C	TNF receptor superfamily member 10c	TNFRSF10C is a gene that encodes a protein belonging to the TNF-receptor superfamily. The protein contains a TRAIL-binding domain and a transmembrane domain but lacks a cytoplasmic death domain. It is believed to function as an antagonistic receptor that protects cells from TRAIL-induced apoptosis and is not capable of inducing apoptosis itself. The gene is regulated by p53 and is expressed in ma…	TNFRSF10C has been implicated in various diseases, including cancer, autoimmune diseases, and viral infections. In cancer, TNFRSF10C has been shown to be downregulated in many cancer cell lines, and its expression is associated with a better prognosis in some cancers. Therefore, TNFRSF10C is being investigated as a potential therapeutic target for cancer treatment. Several drugs targeting TNFRSF1…	GO:0036462 TRAIL-activated apoptotic signaling pathway;GO:0008625 extrinsic apoptotic signaling pathway via death domain receptors;GO:0097191 extrinsic apoptotic signaling pathway		CD markers; Cancer-related genes:Mutational cancer driver genes; Cancer-related genes:Candidate cancer biomarkers			(M79)PID TRAIL PATHWAY; (M145)PID P53 DOWNSTREAM PATHWAY		0.0	0.0	0.0	0.0	0.0	0.0	1.0	0.0	0.0	0.0	0.0	0.0	0.0	0.0	0.0	0.0	0.0	0.0	0.0	0.0
MEIS3	56917	symbol	H. sapiens	56917	H. sapiens	MEIS3	Meis homeobox 3	MEIS3 is a gene that encodes a homeobox protein and is likely involved in regulating gene expression. In mice, the orthologous protein controls the expression of a protein kinase that promotes the survival of pancreatic beta-cells. The function of MEIS3 in humans is not yet fully understood, but it is believed to play a role in transcriptional regulation.	There is limited information available on the disease implications of MEIS3. However, some studies have suggested that alterations in MEIS3 expression may be associated with certain types of cancer, including breast cancer and acute myeloid leukemia. Targeted drug discovery efforts for MEIS3 are also limited, but some studies have explored the potential of MEIS3 as a therapeutic target for cancer…	GO:0009880 embryonic pattern specification;GO:0051897 positive regulation of phosphatidylinositol 3-kinase/protein kinase B signal transduction;GO:2001234 negative regulation of apoptotic signaling pathway		Transcription factors:Helix-turn-helix domains; Predicted intracellular proteins	Nucleoplasm (Approved)				0.0	0.0	0.0	0.0	0.0	0.0	0.0	0.0	0.0	0.0	0.0	0.0	0.0	0.0	0.0	0.0	0.0	0.0	0.0	1.0
LRRC70	100130733	symbol	H. sapiens	100130733	H. sapiens	LRRC70	leucine rich repeat containing 70	LRRC70, or leucine rich repeat containing 70, is a human gene that plays a role in the positive regulation of response to cytokine stimulus. It is an integral component of the plasma membrane. LRRC70 is involved in various biological processes, including cell adhesion, signal transduction, and immune response. Mutations in this gene have been associated with various diseases, including cancer and…	There is limited information available on the disease implications and targeted drug discovery efforts for LRRC70. However, some studies have suggested that mutations in this gene may be associated with autoimmune disorders and cancer. As for targeted drug discovery efforts, there are currently no drugs on the market that specifically target LRRC70. However, there are ongoing efforts to develop d…	GO:0060760 positive regulation of response to cytokine stimulus;GO:0060759 regulation of response to cytokine stimulus;GO:0048584 positive regulation of response to stimulus		Predicted intracellular proteins					0.0	0.0	0.0	0.0	0.0	0.0	0.0	0.0	0.0	0.0	0.0	0.0	0.0	0.0	0.0	0.0	0.0	0.0	0.0	0.0
MGC16142						None	None	None	None	None	None	None	None	None	None	None	nan	nan	nan	nan	nan	nan	nan	nan	nan	nan	nan	nan	nan	nan	nan	nan	nan	nan	nan	nan
PCNA-AS1	100302739	symbol	H. sapiens	100302739	H. sapiens	PCNA-AS1	PCNA antisense RNA 1										0.0	0.0	0.0	0.0	0.0	0.0	0.0	0.0	0.0	0.0	0.0	0.0	0.0	0.0	0.0	0.0	0.0	0.0	0.0	0.0
TCTN1	79600	symbol	H. sapiens	79600	H. sapiens	TCTN1	tectonic family member 1	TCTN1, also known as tectonic family member 1, is a gene that encodes a secreted and transmembrane protein. In mice, the orthologous gene functions downstream of smoothened and rab23 to modulate hedgehog signal transduction. TCTN1 is a component of the tectonic-like complex, which acts as a barrier between the ciliary axoneme and the basal body. Mutations in TCTN1 have been linked to Joubert synd…	Mutations in TCTN1 have been linked to Joubert syndrome-13, a rare genetic disorder that affects brain development. Joubert syndrome is characterized by a distinctive brain malformation, known as the "molar tooth sign," which can be seen on brain imaging. Symptoms of Joubert syndrome can include developmental delay, intellectual disability, abnormal breathing patterns, and eye movement abnormalit…	GO:0021956 central nervous system interneuron axonogenesis;GO:0021523 somatic motor neuron differentiation;GO:1904491 protein localization to ciliary transition zone		Disease related genes; Human disease related genes:Congenital malformations:Congenital malformations of the nervous system; Predicted intracellular proteins	Actin filaments;Primary cilium (Approved); Additional: Nucleoplasm				0.0	0.0	0.0	0.0	0.0	1.0	0.0	1.0	0.0	0.0	0.0	0.0	0.0	0.0	0.0	0.0	0.0	0.0	0.0	0.0
UBAC2-AS1	100289373	symbol	H. sapiens	100289373	H. sapiens	UBAC2-AS1	UBAC2 antisense RNA 1										0.0	0.0	0.0	0.0	0.0	0.0	0.0	0.0	0.0	0.0	0.0	0.0	0.0	0.0	0.0	0.0	0.0	0.0	0.0	0.0
CD99P1	401577	symbol	H. sapiens	401577	H. sapiens	CD99P1	CD99 molecule pseudogene 1										0.0	0.0	0.0	0.0	0.0	0.0	0.0	0.0	0.0	0.0	0.0	0.0	0.0	0.0	0.0	0.0	0.0	0.0	0.0	0.0
LHX4	89884	symbol	H. sapiens	89884	H. sapiens	LHX4	LIM homeobox 4	LHX4 is a gene that encodes a transcription factor involved in the development and differentiation of the pituitary gland. It belongs to a family of proteins that contain the LIM domain, a zinc-binding domain. Mutations in this gene have been linked to combined pituitary hormone deficiency 4, a condition characterized by a deficiency in multiple hormones produced by the pituitary gland.	Combined pituitary hormone deficiency 4 (CPHD4) is a rare genetic disorder caused by mutations in the LHX4 gene. This condition is characterized by a deficiency in multiple hormones produced by the pituitary gland, including growth hormone, thyroid-stimulating hormone, and follicle-stimulating hormone. Symptoms of CPHD4 can include short stature, delayed puberty, and infertility. Treatment typica…	GO:0021526 medial motor column neuron differentiation;GO:0021523 somatic motor neuron differentiation;GO:0008045 motor neuron axon guidance		Disease related genes; Human disease related genes:Endocrine and metabolic diseases:Hypothalamus and pituitary gland diseases; Transcription factors:Helix-turn-helix domains; Predicted intracellular proteins	Nuclear speckles (Approved)				0.0	0.0	0.0	0.0	0.0	0.0	0.0	0.0	0.0	0.0	0.0	0.0	0.0	0.0	0.0	0.0	0.0	0.0	0.0	0.0
PPFIA4	8497	symbol	H. sapiens	8497	H. sapiens	PPFIA4	PTPRF interacting protein alpha 4	PPFIA4 is a human gene that encodes for a protein called liprin-alpha-4. It belongs to the liprin-alpha gene family, which also includes liprin-alpha-1. Liprins are involved in the regulation of synaptic function and are important for the development and maintenance of neuronal connections in the brain. PPFIA4 is a PTPRF interacting protein, meaning it interacts with a protein called PTPRF. The e…	Mutations in PPFIA4 have been associated with several neurological disorders, including autism spectrum disorder and schizophrenia. Targeted drug discovery efforts for these disorders have focused on modulating the activity of proteins involved in synaptic function, including liprins. However, there are currently no drugs on the market that specifically target PPFIA4. Some drugs used to treat sch…	GO:0050808 synapse organization;GO:0034330 cell junction organization;GO:0016043 cellular component organization		Predicted intracellular proteins				(M5891)HALLMARK HYPOXIA; (M5909)HALLMARK MYOGENESIS; (M5937)HALLMARK GLYCOLYSIS	0.0	0.0	0.0	0.0	0.0	0.0	0.0	0.0	0.0	0.0	0.0	0.0	0.0	0.0	0.0	0.0	0.0	0.0	0.0	0.0
CCDC121	79635	symbol	H. sapiens	79635	H. sapiens	CCDC121	coiled-coil domain containing 121	CCDC121 is a human gene that encodes a protein containing a coiled-coil domain. The function of this protein is not yet fully understood, but it has been suggested to play a role in cell division and proliferation. Mutations in this gene have been associated with various types of cancer, including breast and lung cancer. Additionally, CCDC121 has been identified as a potential therapeutic target …	There is limited information available on the disease implications and targeted drug discovery efforts for CCDC121. However, studies have suggested that mutations in this gene may be associated with various types of cancer, including breast and lung cancer. As a result, CCDC121 has been identified as a potential therapeutic target for cancer treatment. Currently, there are no drugs on the market …			Predicted intracellular proteins	Actin filaments;Cytosol (Approved)				0.0	0.0	0.0	0.0	0.0	0.0	0.0	0.0	0.0	0.0	0.0	0.0	0.0	0.0	0.0	0.0	0.0	0.0	0.0	0.0
RSAD2	91543	symbol	H. sapiens	91543	H. sapiens	RSAD2	radical S-adenosyl methionine domain containing 2	RSAD2 is a human gene that encodes for an interferon-inducible antiviral protein belonging to the SAM superfamily of enzymes. The protein plays a crucial role in cellular antiviral response and innate immune signaling. It inhibits viral RNA replication, interferes in the secretory pathway, binds to viral proteins, and dysregulates cellular lipid metabolism, resulting in antiviral effects. RSAD2 h…	RSAD2 has been implicated in various diseases, including viral infections, autoimmune diseases, and cancer. In viral infections, RSAD2 plays a crucial role in the host's innate immune response against viral pathogens. Dysregulation of RSAD2 expression has been associated with increased susceptibility to viral infections, such as influenza and HIV-1. In autoimmune diseases, RSAD2 has been found to…	GO:0034157 positive regulation of toll-like receptor 7 signaling pathway;GO:0034155 regulation of toll-like receptor 7 signaling pathway;GO:0034165 positive regulation of toll-like receptor 9 signaling pathway		Predicted intracellular proteins	Endoplasmic reticulum;Nucleoli fibrillar center (Approved)			(M5911)HALLMARK INTERFERON ALPHA RESPONSE; (M5913)HALLMARK INTERFERON GAMMA RESPONSE; (M5956)HALLMARK KRAS SIGNALING DN	0.0	0.0	0.0	0.0	0.0	0.0	0.0	0.0	0.0	0.0	0.0	0.0	0.0	0.0	0.0	0.0	0.0	0.0	0.0	1.0
GCSHP3	100329109	symbol	H. sapiens	100329109	H. sapiens	GCSHP3	GCSH pseudogene 3										0.0	0.0	0.0	0.0	0.0	0.0	0.0	0.0	0.0	0.0	0.0	0.0	0.0	0.0	0.0	0.0	0.0	0.0	0.0	0.0
PGM5	5239	symbol	H. sapiens	5239	H. sapiens	PGM5	phosphoglucomutase 5	PGM5 is a human gene that encodes for phosphoglucomutase 5, an enzyme involved in the conversion of glucose-1-phosphate and glucose-6-phosphate. PGM activity is crucial in the formation of carbohydrates from glucose-6-phosphate and in the formation of glucose-6-phosphate from galactose and glycogen. The gene summary suggests that PGM5 plays an important role in carbohydrate metabolism.	There is limited information available on the disease implications of PGM5 mutations. However, recent studies have suggested that PGM5 may be involved in the development of certain types of cancer, including colorectal and gastric cancer. Targeted drug discovery efforts for PGM5 are currently underway, with a focus on developing small molecule inhibitors that can selectively target the enzyme. Wh…	GO:0030239 myofibril assembly;GO:0031032 actomyosin structure organization;GO:0010927 cellular component assembly involved in morphogenesis		Predicted intracellular proteins	Cytosol (Uncertain)				0.0	0.0	0.0	0.0	0.0	0.0	0.0	0.0	0.0	0.0	0.0	0.0	0.0	0.0	1.0	0.0	0.0	0.0	0.0	0.0
LOC100132077	100132077	Gene_ID	H. sapiens	100132077	H. sapiens	LOC100132077	uncharacterized LOC100132077										0.0	0.0	0.0	0.0	0.0	0.0	0.0	0.0	0.0	0.0	0.0	0.0	0.0	0.0	0.0	0.0	0.0	0.0	0.0	0.0
KIAA1671	85379	symbol	H. sapiens	85379	H. sapiens	KIAA1671	KIAA1671	KIAA1671 is a human gene that encodes a protein of unknown function. It is located on chromosome 10 and is expressed in various tissues, including the brain, heart, and liver. The protein contains several domains that suggest it may be involved in protein-protein interactions and signal transduction pathways. However, its precise role in these processes is not yet understood. Mutations in KIAA167…	Unfortunately, there is currently no information available on any disease implications or targeted drug discovery efforts related to KIAA1671. As the function of the protein encoded by this gene is still largely unknown, it is difficult to speculate on potential therapeutic applications or drug targets. Additionally, there are no known drugs on the market that specifically target KIAA1671. Howeve…			Predicted intracellular proteins	Microtubules;Primary cilium (Supported); Additional: Cytokinetic bridge				0.0	0.0	0.0	0.0	0.0	0.0	0.0	0.0	0.0	0.0	0.0	0.0	0.0	0.0	0.0	0.0	0.0	0.0	0.0	0.0
CRYBB1	1414	symbol	H. sapiens	1414	H. sapiens	CRYBB1	crystallin beta B1	The human gene CRYBB1, also known as crystallin beta B1, is a member of the beta basic group of crystallins. Crystallins are proteins found in the vertebrate eye lens that maintain its transparency and refractive index. Beta-crystallins are the most heterogeneous and can form aggregates of different sizes, as well as self-associate to form dimers or heterodimers with other beta-crystallins. CRYBB…	Mutations in the CRYBB1 gene have been associated with congenital cataracts, a clouding of the eye lens that can cause vision impairment or blindness. In addition, CRYBB1 has been implicated in age-related cataracts, which are a major cause of blindness worldwide. Targeted drug discovery efforts for cataracts have focused on identifying compounds that can prevent or reverse the aggregation of bet…	GO:0002088 lens development in camera-type eye;GO:0007601 visual perception;GO:0050953 sensory perception of light stimulus		Disease related genes; Human disease related genes:Nervous system diseases:Eye disease; Predicted intracellular proteins					0.0	0.0	0.0	0.0	0.0	0.0	0.0	0.0	0.0	0.0	0.0	0.0	0.0	0.0	0.0	0.0	0.0	0.0	0.0	0.0
NPB	256933	symbol	H. sapiens	256933	H. sapiens	NPB	neuropeptide B	The human gene NPB encodes for neuropeptide B, which is a preproprotein that generates multiple protein products, including neuropeptide B-23 and neuropeptide B-29. These peptides are characterized by an N-terminal brominated tryptophan amino acid and bind with higher affinity to neuropeptide B/W receptor 1 compared to receptor 2. In rodents, these peptides may regulate feeding, pain perception, …	There is limited information on the disease implications of the NPB gene. However, studies have suggested that neuropeptide B may play a role in the regulation of feeding behavior and energy homeostasis, making it a potential target for obesity and metabolic disorders. Targeted drug discovery efforts have focused on developing small molecule agonists and antagonists of the neuropeptide B/W recept…	GO:0007631 feeding behavior;GO:0007218 neuropeptide signaling pathway;GO:0007610 behavior		Predicted secreted proteins					0.0	0.0	0.0	0.0	0.0	0.0	0.0	0.0	0.0	0.0	0.0	0.0	0.0	0.0	0.0	0.0	0.0	0.0	0.0	0.0
ZNF792	126375	symbol	H. sapiens	126375	H. sapiens	ZNF792	zinc finger protein 792	ZNF792 is a human gene that encodes for a zinc finger protein 792. This protein is involved in enabling identical protein binding activity and is predicted to be involved in the regulation of transcription by RNA polymerase II. It is also predicted to be active in the nucleus. The function of this gene is not fully understood, but it may play a role in the regulation of gene expression.	There is limited information available on the disease implications of ZNF792. However, some studies have suggested that it may be involved in the development of certain cancers, such as breast cancer and glioblastoma. Targeted drug discovery efforts for ZNF792 are also limited, as its function is not fully understood. However, some studies have suggested that it may be a potential target for canc…	GO:0006357 regulation of transcription by RNA polymerase II;GO:0006355 regulation of DNA-templated transcription;GO:2001141 regulation of RNA biosynthetic process		Transcription factors:Zinc-coordinating DNA-binding domains; Predicted intracellular proteins	Nuclear bodies;Nucleoplasm (Approved)				0.0	0.0	0.0	0.0	0.0	0.0	0.0	0.0	0.0	0.0	0.0	0.0	0.0	0.0	0.0	0.0	0.0	0.0	0.0	0.0
ADGRE1	2015	symbol	H. sapiens	2015	H. sapiens	ADGRE1	adhesion G protein-coupled receptor E1	ADGRE1, also known as adhesion G protein-coupled receptor E1, is a gene that encodes a protein with a domain resembling seven transmembrane G protein-coupled hormone receptors at its C-terminus. The N-terminus of the protein has six EGF-like modules, separated from the transmembrane segments by a serine/threonine-rich domain, which is similar to mucin-like, single-span, integral membrane glycopro…	There is limited information available on the disease implications of ADGRE1. However, some studies have suggested that it may be involved in the development and progression of certain cancers, including breast cancer and glioblastoma. Targeted drug discovery efforts for ADGRE1 are also limited, but some studies have explored the potential of targeting this protein for cancer therapy. One example…	GO:0007189 adenylate cyclase-activating G protein-coupled receptor signaling pathway;GO:0007188 adenylate cyclase-modulating G protein-coupled receptor signaling pathway;GO:0002250 adaptive immune response		G-protein coupled receptors:Family 2 (B) receptors; G-protein coupled receptors:GPCRs excl olfactory receptors; Transporters; Predicted intracellular proteins				(M5932)HALLMARK INFLAMMATORY RESPONSE	0.0	0.0	0.0	0.0	0.0	0.0	0.0	0.0	0.0	0.0	0.0	0.0	0.0	0.0	0.0	0.0	0.0	0.0	0.0	0.0
ZNF891	101060200	symbol	H. sapiens	101060200	H. sapiens	ZNF891	zinc finger protein 891	ZNF891 is a human gene that encodes for a zinc finger protein. This protein is predicted to have the ability to bind to specific DNA sequences and act as a transcription repressor for RNA polymerase II. It is also predicted to be involved in negative regulation of transcription by RNA polymerase II. ZNF891 is expected to be located in the nucleus of cells.	Unfortunately, there is currently limited information available on the disease implications and targeted drug discovery efforts for ZNF891. This is likely due to the fact that it is a relatively newly discovered gene and its function is not yet fully understood. As a result, there are no known drugs on the market that specifically target ZNF891. However, as research on this gene continues, it is …	GO:0006357 regulation of transcription by RNA polymerase II;GO:0006355 regulation of DNA-templated transcription;GO:2001141 regulation of RNA biosynthetic process		Transcription factors:Zinc-coordinating DNA-binding domains; Predicted intracellular proteins	Nucleoplasm (Approved); Additional: Vesicles				0.0	0.0	0.0	0.0	0.0	0.0	0.0	0.0	0.0	0.0	0.0	0.0	0.0	0.0	0.0	0.0	0.0	0.0	0.0	0.0
LOC257396	257396	Gene_ID	H. sapiens	257396	H. sapiens	MOCS2-DT	MOCS2 divergent transcript										0.0	0.0	0.0	0.0	0.0	0.0	0.0	0.0	0.0	0.0	0.0	0.0	0.0	0.0	0.0	0.0	0.0	0.0	0.0	0.0
LINC01315	102723775	symbol	H. sapiens	102723775	H. sapiens	LINC01315	long intergenic non-protein coding RNA 1315										0.0	0.0	0.0	0.0	0.0	0.0	0.0	0.0	0.0	0.0	0.0	0.0	0.0	0.0	0.0	0.0	0.0	0.0	0.0	0.0
TMEM117	84216	symbol	H. sapiens	84216	H. sapiens	TMEM117	transmembrane protein 117	TMEM117 is a human gene that encodes for a transmembrane protein known as transmembrane protein 117. This protein is involved in the intrinsic apoptotic signaling pathway in response to endoplasmic reticulum stress. It is located in both the endoplasmic reticulum and plasma membrane. The gene's function and location suggest that it plays a role in regulating cell death in response to cellular str…	There is limited information available on the disease implications of TMEM117. However, some studies have suggested that mutations in this gene may be associated with certain types of cancer, including breast cancer and lung adenocarcinoma. Targeted drug discovery efforts for TMEM117 are also limited, as the function of this gene is not well understood. However, some studies have suggested that t…	GO:0070059 intrinsic apoptotic signaling pathway in response to endoplasmic reticulum stress;GO:0097193 intrinsic apoptotic signaling pathway;GO:0034976 response to endoplasmic reticulum stress		Transporters					0.0	0.0	0.0	0.0	0.0	0.0	0.0	0.0	0.0	0.0	0.0	0.0	0.0	0.0	0.0	0.0	0.0	0.0	0.0	0.0
FAM66C	440078	symbol	H. sapiens	440078	H. sapiens	FAM66C	family with sequence similarity 66 member C										0.0	0.0	0.0	0.0	0.0	0.0	0.0	0.0	0.0	0.0	0.0	0.0	0.0	0.0	0.0	0.0	0.0	0.0	0.0	0.0
STOX1	219736	symbol	H. sapiens	219736	H. sapiens	STOX1	storkhead box 1	STOX1, also known as storkhead box 1, is a gene that encodes a protein that may function as a DNA binding protein. Mutations in this gene have been linked to pre-eclampsia/eclampsia 4 (PEE4), a serious pregnancy complication characterized by high blood pressure and damage to organs. The gene has multiple isoforms due to alternative splicing of its transcript variants.	PEE4 is a serious pregnancy complication that can lead to maternal and fetal morbidity and mortality. STOX1 mutations have been identified as a risk factor for PEE4, and studies have shown that the protein encoded by this gene plays a role in regulating placental development and function. Targeted drug discovery efforts for PEE4 have focused on identifying small molecules that can modulate STOX1 …	GO:1904118 regulation of otic vesicle morphogenesis;GO:1904120 positive regulation of otic vesicle morphogenesis;GO:0071500 cellular response to nitrosative stress		Disease related genes; Predicted intracellular proteins	Nucleoplasm (Supported); Additional: Cytosol;Nucleoli fibrillar center				0.0	1.0	0.0	1.0	0.0	0.0	0.0	0.0	0.0	0.0	0.0	0.0	0.0	0.0	0.0	0.0	0.0	1.0	0.0	0.0
BMS1P6	642826	gene_synonym	H. sapiens	642826	H. sapiens	BMS1P2	BMS1 pseudogene 2										0.0	0.0	0.0	0.0	0.0	0.0	0.0	0.0	0.0	0.0	0.0	0.0	0.0	0.0	0.0	0.0	0.0	0.0	0.0	0.0
RBAKDN	389458	symbol	H. sapiens	389458	H. sapiens	RBAKDN	RBAK downstream neighbor										0.0	0.0	0.0	0.0	0.0	0.0	0.0	0.0	0.0	0.0	0.0	0.0	0.0	0.0	0.0	0.0	0.0	0.0	0.0	0.0
LINC00921	283876	symbol	H. sapiens	283876	H. sapiens	LINC00921	long intergenic non-protein coding RNA 921										0.0	0.0	0.0	0.0	0.0	0.0	0.0	0.0	0.0	0.0	0.0	0.0	0.0	0.0	0.0	0.0	0.0	0.0	0.0	0.0
MXRA8	54587	symbol	H. sapiens	54587	H. sapiens	MXRA8	matrix remodeling associated 8	MXRA8, or matrix remodeling associated 8, is a gene that is predicted to play a role in the establishment of the glial blood-brain barrier. It is located in extracellular exosomes, which are small vesicles that are released by cells and contain various molecules such as proteins and nucleic acids. The function of MXRA8 is not fully understood, but it is thought to be involved in the remodeling of…	There is limited information available on the disease implications of MXRA8. However, recent studies have suggested that it may play a role in the development of Alzheimer's disease. Specifically, MXRA8 has been found to be upregulated in the brains of individuals with Alzheimer's disease, and it may contribute to the formation of amyloid plaques, which are a hallmark of the disease. As for targe…	GO:0060857 establishment of glial blood-brain barrier;GO:0060856 establishment of blood-brain barrier;GO:0021782 glial cell development			Nucleoli (Approved)				0.0	0.0	0.0	0.0	0.0	0.0	0.0	0.0	0.0	0.0	0.0	0.0	0.0	0.0	0.0	0.0	0.0	0.0	0.0	0.0
FAM151B	167555	symbol	H. sapiens	167555	H. sapiens	FAM151B	family with sequence similarity 151 member B	FAM151B is a human gene that belongs to the family with sequence similarity 151. It is predicted to be active in the extracellular space, according to the Alliance of Genome Resources. However, further information about the function of this gene is currently unavailable.	Unfortunately, there is currently limited information available on the disease implications and targeted drug discovery efforts for FAM151B. As a relatively newly discovered gene, research on its potential role in disease is still ongoing. However, as more information becomes available, it may be possible to identify potential therapeutic targets and develop drugs to treat associated diseases. At…	GO:0042461 photoreceptor cell development;GO:0046530 photoreceptor cell differentiation;GO:0048666 neuron development		Predicted intracellular proteins	Cytosol (Approved)				0.0	0.0	0.0	0.0	0.0	0.0	0.0	0.0	0.0	0.0	0.0	0.0	0.0	0.0	0.0	0.0	0.0	0.0	0.0	0.0
FZD4	8322	symbol	H. sapiens	8322	H. sapiens	FZD4	frizzled class receptor 4	FZD4 is a gene that belongs to the frizzled gene family and encodes a seven-transmembrane domain protein that acts as a receptor for the Wingless type MMTV integration site family of signaling proteins. Frizzled receptors are typically associated with the beta-catenin canonical signaling pathway. FZD4 may function as a positive regulator of the Wingless type MMTV integration site signaling pathwa…	Mutations in the FZD4 gene have been associated with several diseases, including familial exudative vitreoretinopathy (FEVR), retinopathy of prematurity (ROP), and Norrie disease. FEVR is a rare genetic disorder that affects the development of blood vessels in the retina, leading to vision loss. ROP is a condition that affects premature infants and can cause abnormal blood vessel growth in the re…	GO:0061301 cerebellum vasculature morphogenesis;GO:0042701 progesterone secretion;GO:0061300 cerebellum vasculature development		Human disease related genes:Nervous system diseases:Eye disease; Potential drug targets; G-protein coupled receptors:GPCRs excl olfactory receptors; Disease related genes; CD markers; G-protein coupled receptors:Family fz/smo receptors	Plasma membrane (Supported); Additional: Nucleoplasm;Primary cilium		(M77)PID WNT SIGNALING PATHWAY; (M5493)WNT SIGNALING	(M5905)HALLMARK ADIPOGENESIS	0.0	0.0	0.0	0.0	0.0	0.0	0.0	0.0	0.0	0.0	0.0	0.0	0.0	0.0	0.0	0.0	0.0	0.0	0.0	0.0
ARHGEF16	27237	symbol	H. sapiens	27237	H. sapiens	ARHGEF16	Rho guanine nucleotide exchange factor 16	ARHGEF16 is a human gene that encodes for a protein called Rho guanine nucleotide exchange factor 16. The exact function of this protein is not yet fully understood, but it is believed to play a role in interactions between proteins and lipids. The gene was first identified in July 2008 and further research is needed to fully understand its function and potential implications for human health.	There is currently limited information available on the disease implications of ARHGEF16. However, some studies have suggested that mutations in this gene may be associated with certain types of cancer, including breast and lung cancer. Targeted drug discovery efforts for ARHGEF16 are also limited, as the exact function of the protein it encodes is not yet fully understood. However, some research…	GO:0090630 activation of GTPase activity;GO:1903078 positive regulation of protein localization to plasma membrane;GO:1904377 positive regulation of protein localization to cell periphery		Predicted intracellular proteins					1.0	1.0	0.0	0.0	0.0	0.0	0.0	0.0	0.0	0.0	0.0	0.0	0.0	0.0	0.0	0.0	0.0	0.0	0.0	0.0
GSTM2	2946	symbol	H. sapiens	2946	H. sapiens	GSTM2	glutathione S-transferase mu 2	The human gene GSTM2 encodes a glutathione S-transferase belonging to the mu class, which functions in the detoxification of electrophilic compounds by conjugation with glutathione. The mu class of enzymes is involved in the detoxification of carcinogens, therapeutic drugs, environmental toxins, and products of oxidative stress. The genes encoding the mu class of enzymes are located on chromosome…	There is limited information available on the disease implications of GSTM2. However, studies have suggested that genetic variations in GSTM2 may be associated with an increased risk of developing certain types of cancer, such as lung and bladder cancer. Additionally, GSTM2 has been implicated in drug metabolism and may play a role in the efficacy and toxicity of certain drugs, such as chemothera…	GO:0018916 nitrobenzene metabolic process;GO:0014809 regulation of skeletal muscle contraction by regulation of release of sequestered calcium ion;GO:0051410 detoxification of nitrogen compound		Enzymes; Predicted intracellular proteins; ENZYME proteins:Transferases	Cytosol (Supported); Additional: Cytokinetic bridge;Microtubules;Primary cilium;Primary cilium tip;Primary cilium transition zone	Glutathione; S-(2,4-dinitrophenyl)glutathione; Glutathione disulfide; S-Methyl glutathione		(M5892)HALLMARK CHOLESTEROL HOMEOSTASIS	0.0	0.0	0.0	0.0	0.0	0.0	0.0	0.0	0.0	0.0	1.0	0.0	0.0	0.0	0.0	0.0	0.0	0.0	0.0	0.0
TGFB2	7042	symbol	H. sapiens	7042	H. sapiens	TGFB2	transforming growth factor beta 2	TGFB2 is a gene that encodes a protein that belongs to the TGF-beta superfamily of proteins. This protein is secreted and acts as a ligand, binding to various TGF-beta receptors and activating SMAD family transcription factors that regulate gene expression. The protein is found in both a latent form and an active form, and can form heterodimers with other TGF-beta family members. Disruption of th…	TGFB2 has been implicated in various diseases, including cancer, fibrosis, and cardiovascular disease. In cancer, the dysregulation of the TGF-beta/SMAD pathway can promote tumor growth and metastasis, making it a potential target for cancer therapy. Several drugs targeting this pathway are currently in clinical trials, including small molecule inhibitors of TGF-beta receptors and monoclonal anti…	GO:1905006 negative regulation of epithelial to mesenchymal transition involved in endocardial cushion formation;GO:0042704 uterine wall breakdown;GO:1903701 substantia propria of cornea development		Human disease related genes:Congenital malformations:Congenital malformations of the circulatory system; Human disease related genes:Immune system diseases:Allergies and autoimmune diseases; Predicted secreted proteins; Disease related genes; Cancer-related genes:Candidate cancer biomarkers	Vesicles (Approved)		(M11736)SA MMP CYTOKINE CONNECTION; (M211)PID HEDGEHOG 2PATHWAY; (M33)PID GLYPICAN 1PATHWAY	(M5902)HALLMARK APOPTOSIS; (M5934)HALLMARK XENOBIOTIC METABOLISM; (M5950)HALLMARK ALLOGRAFT REJECTION	0.0	1.0	0.0	1.0	0.0	0.0	0.0	0.0	0.0	0.0	0.0	1.0	0.0	0.0	0.0	0.0	0.0	0.0	0.0	1.0
EFCAB13	124989	symbol	H. sapiens	124989	H. sapiens	EFCAB13	EF-hand calcium binding domain 13	EFCAB13 is a gene that encodes a protein with EF-hand calcium binding domains. These domains are involved in calcium signaling, which is important for many cellular processes such as muscle contraction and neurotransmitter release. The function of EFCAB13 is not well understood, but it has been suggested to play a role in regulating calcium levels in cells. Mutations in this gene have been associ…	There is limited information available on the disease implications of EFCAB13 mutations. However, studies have suggested that mutations in this gene may be associated with intellectual disability and developmental delay. Targeted drug discovery efforts for EFCAB13 are currently limited due to the lack of understanding of its function. There are currently no drugs on the market that specifically t…			Predicted intracellular proteins	Cytosol;Nucleoplasm (Enhanced); Additional: Nuclear speckles				0.0	0.0	0.0	0.0	0.0	0.0	0.0	0.0	0.0	0.0	0.0	0.0	0.0	0.0	0.0	0.0	0.0	0.0	0.0	0.0
LOC101929705	101929705	Gene_ID	H. sapiens	101929705	H. sapiens	SCIRT	stem cell inhibitory RNA transcript										0.0	0.0	0.0	0.0	0.0	0.0	0.0	0.0	0.0	0.0	0.0	0.0	0.0	0.0	0.0	0.0	0.0	0.0	0.0	0.0
FSIP1	161835	symbol	H. sapiens	161835	H. sapiens	FSIP1	fibrous sheath interacting protein 1	Fibrous sheath interacting protein 1 (FSIP1) is a gene that encodes a protein involved in the formation of the fibrous sheath, a structure found in the tail of sperm cells. The protein interacts with other proteins in the fibrous sheath and is thought to play a role in regulating sperm motility. Mutations in the FSIP1 gene have been associated with male infertility, specifically with defects in s…	There is currently limited information available on targeted drug discovery efforts for FSIP1. However, the gene has been implicated in the development of certain cancers, including breast and lung cancer. Studies have shown that FSIP1 expression is upregulated in breast cancer cells and that knockdown of FSIP1 can inhibit breast cancer cell proliferation and migration. In lung cancer, FSIP1 has …			Predicted intracellular proteins	Annulus;Flagellar centriole;Nucleoplasm (Approved)				0.0	0.0	0.0	0.0	0.0	0.0	0.0	0.0	0.0	0.0	0.0	0.0	0.0	0.0	0.0	0.0	0.0	0.0	0.0	0.0
ATP6V1G2	534	symbol	H. sapiens	534	H. sapiens	ATP6V1G2	ATPase H+ transporting V1 subunit G2	ATP6V1G2 is a gene that encodes a component of vacuolar ATPase (V-ATPase), an enzyme that acidifies intracellular compartments in eukaryotic cells. This acidification is necessary for various intracellular processes, including protein sorting, zymogen activation, receptor-mediated endocytosis, and synaptic vesicle proton gradient generation. V-ATPase is composed of a cytosolic V1 domain and a tra…	There is limited information available on the disease implications of ATP6V1G2. However, mutations in other subunits of V-ATPase have been associated with various diseases, including osteopetrosis, renal tubular acidosis, and cancer. Targeted drug discovery efforts for V-ATPase inhibitors have been focused on cancer treatment, as V-ATPase is overexpressed in many cancer cells and plays a role in …	GO:0097401 synaptic vesicle lumen acidification;GO:0016188 synaptic vesicle maturation;GO:0070050 neuron cellular homeostasis		Predicted intracellular proteins					0.0	0.0	0.0	0.0	0.0	0.0	0.0	0.0	0.0	0.0	0.0	0.0	0.0	0.0	0.0	0.0	1.0	0.0	0.0	0.0
DUSP19	142679	symbol	H. sapiens	142679	H. sapiens	DUSP19	dual specificity phosphatase 19	DUSP19 is a gene that encodes for a dual-specificity phosphatase, which is a type of protein that can remove phosphate groups from both tyrosine and serine/threonine residues. This gene is part of a large group of DUSPs that are known to modulate important signaling pathways in the body. DUSP19 has a unique variation in its catalytic domain and lacks a specific domain found in another class of DU…	There is limited information available on the disease implications of DUSP19. However, some studies have suggested that alterations in DUSP19 expression may be associated with certain types of cancer, including breast cancer and glioblastoma. Targeted drug discovery efforts for DUSP19 are also limited, as the function of this gene is not yet fully understood. However, some studies have suggested …	GO:0043508 negative regulation of JUN kinase activity;GO:0043507 positive regulation of JUN kinase activity;GO:0043407 negative regulation of MAP kinase activity		ENZYME proteins:Hydrolases; Enzymes; Predicted intracellular proteins	Nucleoplasm (Approved)				0.0	1.0	0.0	0.0	0.0	0.0	0.0	0.0	0.0	0.0	0.0	0.0	0.0	0.0	0.0	0.0	0.0	0.0	0.0	0.0
RAB39A	54734	symbol	H. sapiens	54734	H. sapiens	RAB39A	RAB39A, member RAS oncogene family	RAB39A is a human gene that belongs to the RAS oncogene family. It is predicted to have GTPase activity and is involved in phagosome acidification and phagosome-lysosome fusion. The gene is located in phagocytic vesicles.	There is limited information available on the disease implications of RAB39A. However, recent studies have suggested that mutations in this gene may be associated with Parkinson's disease. Targeted drug discovery efforts for RAB39A are still in the early stages, but there is potential for the development of drugs that target the protein's GTPase activity and its role in phagosome acidification an…	GO:0090383 phagosome acidification;GO:0090385 phagosome-lysosome fusion;GO:0032482 Rab protein signal transduction		Predicted intracellular proteins					0.0	0.0	0.0	0.0	0.0	0.0	0.0	0.0	0.0	1.0	0.0	0.0	0.0	0.0	0.0	0.0	1.0	0.0	0.0	0.0
C17orf64	124773	gene_synonym	H. sapiens	124773	H. sapiens	CHCT1	CHD1 helical C-terminal domain containing 1	CHCT1, also known as CHD1 helical C-terminal domain containing 1, is a human gene that encodes a protein involved in chromatin remodeling and transcriptional regulation. The protein contains a helical C-terminal domain that is important for its function in regulating gene expression. CHCT1 has been shown to interact with other proteins involved in chromatin remodeling, such as the histone acetylt…	Mutations in CHCT1 have been associated with various diseases, including cancer and developmental disorders. In particular, CHCT1 has been found to be overexpressed in several types of cancer, including breast, prostate, and ovarian cancer, and may play a role in promoting tumor growth and metastasis. As a result, there has been interest in developing drugs that target CHCT1 as a potential cancer…			Predicted intracellular proteins	Nucleoplasm (Approved); Additional: Vesicles				0.0	0.0	0.0	0.0	0.0	0.0	0.0	0.0	0.0	0.0	0.0	0.0	0.0	0.0	0.0	0.0	0.0	0.0	0.0	0.0
WFDC1	58189	symbol	H. sapiens	58189	H. sapiens	WFDC1	WAP four-disulfide core domain 1	WFDC1 is a gene that belongs to the WAP-type four-disulfide core domain family. This gene is located on chromosome 16q24, which is frequently lost in various cancers, including prostate, breast, and hepatocellular cancers, as well as Wilms' tumor. The WAP-type four-disulfide core domain contains eight cysteines that form four disulfide bonds at the protein's core, and it functions as a protease i…	WFDC1 has been implicated in various diseases, including cancer and HIV infection. In cancer, WFDC1 is frequently downregulated, and its loss is associated with poor prognosis. Therefore, WFDC1 has been proposed as a potential therapeutic target for cancer treatment. However, there are currently no drugs targeting WFDC1 in clinical use. In HIV infection, WFDC1 has been shown to play a role in the…	GO:0061045 negative regulation of wound healing;GO:1903035 negative regulation of response to wounding;GO:0061041 regulation of wound healing		Predicted secreted proteins					0.0	0.0	0.0	0.0	0.0	0.0	0.0	0.0	0.0	0.0	0.0	0.0	0.0	0.0	0.0	0.0	0.0	0.0	0.0	0.0
TAF1A-AS1	100506161	symbol	H. sapiens	100506161	H. sapiens	TAF1A-AS1	TAF1A antisense RNA 1										0.0	0.0	0.0	0.0	0.0	0.0	0.0	0.0	0.0	0.0	0.0	0.0	0.0	0.0	0.0	0.0	0.0	0.0	0.0	0.0
LINC01530	729975	symbol	H. sapiens	729975	H. sapiens	LINC01530	long intergenic non-protein coding RNA 1530										0.0	0.0	0.0	0.0	0.0	0.0	0.0	0.0	0.0	0.0	0.0	0.0	0.0	0.0	0.0	0.0	0.0	0.0	0.0	0.0
CCDC114	93233	gene_synonym	H. sapiens	93233	H. sapiens	ODAD1	outer dynein arm docking complex subunit 1	ODAD1 is a gene that encodes a protein that is a part of the outer dynein arm docking complex in cilia cells. This protein contains a coiled-coil domain and is involved in the movement of cilia. Mutations in this gene have been linked to primary ciliary dyskinesia 20, a rare genetic disorder that affects the function of cilia and can lead to respiratory and fertility problems. The ODAD1 protein p…	There is currently limited information available on targeted drug discovery efforts for ODAD1 and primary ciliary dyskinesia 20. However, research is ongoing to better understand the role of this gene in cilia function and to develop potential therapies for related disorders. Some studies have focused on identifying compounds that can improve cilia function and potentially alleviate symptoms of p…	GO:0036158 outer dynein arm assembly;GO:0070286 axonemal dynein complex assembly;GO:0035082 axoneme assembly		Disease related genes; Human disease related genes:Respiratory diseases:Tracheobronchial diseases; Predicted intracellular proteins					0.0	0.0	0.0	0.0	0.0	0.0	0.0	1.0	0.0	0.0	0.0	0.0	1.0	0.0	1.0	0.0	0.0	0.0	0.0	0.0
ARHGAP5-AS1	84837	symbol	H. sapiens	84837	H. sapiens	ARHGAP5-AS1	ARHGAP5 antisense RNA 1 (head to head)			GO:0032435 negative regulation of proteasomal ubiquitin-dependent protein catabolic process;GO:2000059 negative regulation of ubiquitin-dependent protein catabolic process;GO:1901799 negative regulation of proteasomal protein catabolic process							0.0	0.0	0.0	0.0	0.0	0.0	0.0	0.0	0.0	0.0	0.0	0.0	0.0	0.0	0.0	0.0	0.0	0.0	0.0	0.0
TRDMT1	1787	symbol	H. sapiens	1787	H. sapiens	TRDMT1	tRNA aspartic acid methyltransferase 1	TRDMT1 is a gene that encodes a protein responsible for the methylation of aspartic acid transfer RNA. This protein specifically targets the cytosine-38 residue in the anticodon loop of the tRNA molecule. In addition to its tRNA methylation function, TRDMT1 also possesses residual DNA-(cytosine-C5) methyltransferase activity. Although it shares similarities in sequence and structure with DNA cyto…	There is limited information on the disease implications of TRDMT1 mutations. However, recent studies have suggested that TRDMT1 may play a role in cancer development and progression. Specifically, TRDMT1 has been found to be overexpressed in several types of cancer, including breast, lung, and liver cancer. Targeted drug discovery efforts for TRDMT1 are still in the early stages, but there is po…	GO:0036415 regulation of tRNA stability;GO:0036416 tRNA stabilization;GO:1902370 regulation of tRNA catabolic process		Enzymes; Predicted intracellular proteins; ENZYME proteins:Transferases		Pentamidine; S-adenosyl-L-homocysteine; Glycerin			0.0	0.0	0.0	0.0	0.0	0.0	0.0	0.0	0.0	0.0	0.0	0.0	0.0	0.0	0.0	0.0	0.0	0.0	0.0	0.0
CCL3	6348	symbol	H. sapiens	6348	H. sapiens	CCL3	C-C motif chemokine ligand 3	CCL3 is a gene that encodes for a small inducible cytokine, also known as macrophage inflammatory protein 1 alpha. This protein plays a role in inflammatory responses by binding to receptors CCR1, CCR4, and CCR5. Polymorphisms at this gene may be associated with both resistance and susceptibility to infection by human immunodeficiency virus type 1.	CCL3 has been implicated in a variety of diseases, including HIV/AIDS, cancer, and inflammatory disorders. In HIV/AIDS, CCL3 is thought to play a role in the recruitment of immune cells to the site of infection, and polymorphisms at this gene have been associated with both resistance and susceptibility to infection. In cancer, CCL3 has been shown to promote tumor growth and metastasis by recruiti…	GO:0002278 eosinophil activation involved in immune response;GO:0043307 eosinophil activation;GO:0043308 eosinophil degranulation		Predicted secreted proteins; Cancer-related genes:Candidate cancer biomarkers		ROX-888	(M54)PID IL12 2PATHWAY; (M5883)NABA SECRETED FACTORS; (M5885)NABA MATRISOME ASSOCIATED		0.0	1.0	0.0	0.0	0.0	0.0	0.0	0.0	0.0	0.0	0.0	0.0	0.0	0.0	0.0	0.0	0.0	0.0	0.0	1.0
IFITM1	8519	symbol	H. sapiens	8519	H. sapiens	IFITM1	interferon induced transmembrane protein 1	IFITM1 is a human gene that belongs to the interferon-induced transmembrane (IFITM) protein family. This gene encodes a protein that is induced by interferon and plays a role in restricting the entry of various viral pathogens into cells, including influenza A virus, Ebola virus, and Sars-CoV-2. IFITM1 is a member of the CD225 superfamily, which also includes IFITM2 and IFITM3. The protein encode…	There is growing interest in the potential therapeutic applications of IFITM1 in various viral diseases. Studies have shown that IFITM1 expression is downregulated in certain cancers, including breast, lung, and prostate cancer, suggesting a potential role in cancer progression. Additionally, IFITM1 has been implicated in the pathogenesis of several viral infections, including influenza A virus, …	GO:0035455 response to interferon-alpha;GO:0046597 negative regulation of viral entry into host cell;GO:1903901 negative regulation of viral life cycle		CD markers; Transporters:Accessory Factors Involved in Transport	Golgi apparatus;Plasma membrane (Approved)			(M5911)HALLMARK INTERFERON ALPHA RESPONSE; (M5932)HALLMARK INFLAMMATORY RESPONSE	0.0	0.0	0.0	0.0	1.0	0.0	0.0	0.0	0.0	0.0	0.0	0.0	0.0	0.0	0.0	0.0	0.0	0.0	0.0	0.0
KIAA0825	285600	symbol	H. sapiens	285600	H. sapiens	KIAA0825	KIAA0825	As an AI language model, I cannot find any relevant information about human gene KIAA0825. It is possible that this gene has not been extensively studied or its function is not yet fully understood.	I apologize, but as an AI language model, I cannot provide information on the disease implications or targeted drug discovery efforts for the human gene KIAA0825. This is because there is limited information available on this gene, and its function is not yet fully understood. Additionally, I cannot provide examples of successful drugs on the market that target this gene, as there are currently n…			Disease related genes; Human disease related genes:Congenital malformations:Congenital malformations of the musculoskeletal system; Predicted intracellular proteins					0.0	0.0	0.0	0.0	0.0	0.0	0.0	0.0	0.0	0.0	0.0	0.0	0.0	0.0	0.0	0.0	0.0	0.0	0.0	0.0
CD180	4064	symbol	H. sapiens	4064	H. sapiens	CD180	CD180 molecule	CD180 is a gene that codes for a cell surface molecule consisting of extracellular leucine-rich repeats (LRR) and a short cytoplasmic tail. This molecule is part of a cell surface receptor complex called RP105/MD-1, which is associated with a molecule called MD-1. RP105/MD1, in conjunction with TLR4, controls B cell recognition and signaling of lipopolysaccharide (LPS), a membrane constituent of …	Research on CD180 has primarily focused on its role in immune response and inflammation. Studies have shown that CD180 is involved in the recognition and response to bacterial infections, and dysregulation of CD180 signaling has been implicated in various autoimmune diseases, such as rheumatoid arthritis and lupus. Targeted drug discovery efforts have focused on developing drugs that modulate CD1…	GO:0002322 B cell proliferation involved in immune response;GO:0031666 positive regulation of lipopolysaccharide-mediated signaling pathway;GO:0031664 regulation of lipopolysaccharide-mediated signaling pathway		CD markers	Plasma membrane (Approved); Additional: Mitotic spindle;Nucleoli;Nucleoplasm				0.0	0.0	0.0	0.0	0.0	0.0	0.0	0.0	0.0	0.0	0.0	0.0	0.0	0.0	0.0	0.0	0.0	0.0	0.0	1.0
PYHIN1	149628	symbol	H. sapiens	149628	H. sapiens	PYHIN1	pyrin and HIN domain family member 1	PYHIN1 is a gene that belongs to the HIN-200 family of interferon-inducible proteins. These proteins are primarily found in the nucleus and are involved in regulating genes important for cell cycle control, differentiation, and apoptosis. PYHIN1 acts as a tumor suppressor by promoting the degradation of MDM2, which leads to the stabilization of p53/TP53. Downregulation of this gene has been assoc…	Research on PYHIN1 and its disease implications is still in its early stages, but studies have suggested that it may play a role in various types of cancer, including breast, lung, and ovarian cancer. Targeted drug discovery efforts are ongoing, with a focus on developing drugs that can activate or inhibit PYHIN1 expression or function. One example of a successful drug targeting a related protein…	GO:1902164 positive regulation of DNA damage response, signal transduction by p53 class mediator resulting in transcription of p21 class mediator;GO:1902162 regulation of DNA damage response, signal transduction by p53 class mediator resulting in transcription of p21 class mediator;GO:0035457 cellular response to interferon-alpha		Predicted intracellular proteins	Nucleoli (Approved); Additional: Nucleoplasm				0.0	0.0	0.0	0.0	0.0	0.0	0.0	0.0	0.0	0.0	0.0	0.0	0.0	0.0	0.0	0.0	0.0	0.0	0.0	0.0
AUH	549	symbol	H. sapiens	549	H. sapiens	AUH	AU RNA binding methylglutaconyl-CoA hydratase	The AUH gene encodes a bifunctional mitochondrial protein that has both RNA-binding and hydratase activities. The protein is a methylglutaconyl-CoA hydratase that catalyzes a critical step in the leucine degradation pathway. It also binds AU-rich elements (AREs) found in the 3' UTRs of rapidly decaying mRNAs, directing RNA to rapid degradation and deadenylation. The protein is localized to the mi…	Mutations in the AUH gene have been linked to 3-methylglutaconic aciduria, type I, which is a rare autosomal recessive disorder characterized by elevated levels of 3-methylglutaconic acid in the urine and plasma. This disorder can cause a range of symptoms, including developmental delay, intellectual disability, muscle weakness, and movement disorders. There are currently no targeted drug discove…	GO:0006552 L-leucine catabolic process;GO:0006551 L-leucine metabolic process;GO:0009080 pyruvate family amino acid catabolic process		ENZYME proteins:Lyases; Human disease related genes:Congenital disorders of metabolism:Congenital disorders of amino acid metabolism; Predicted intracellular proteins; Potential drug targets; Disease related genes; Enzymes	Cytosol (Approved); Additional: Centrosome;Vesicles			(M5935)HALLMARK FATTY ACID METABOLISM	0.0	0.0	0.0	0.0	0.0	0.0	0.0	0.0	0.0	0.0	0.0	0.0	0.0	0.0	0.0	0.0	0.0	0.0	0.0	0.0
STXBP5L	9515	symbol	H. sapiens	9515	H. sapiens	STXBP5L	syntaxin binding protein 5L	STXBP5L is a human gene that encodes a protein similar to syntaxin-binding protein 5. The protein contains ten N-terminal WD40 repeats, four variable region WD40 repeats, and a C-terminal R-SNARE domain. Studies in mice and rats suggest that the protein may inhibit exocytosis in neurosecretory cells and negatively regulate insulin secretion. A missense variant in this gene is likely responsible f…	There is limited information available on the disease implications of STXBP5L. However, a missense variant in this gene has been linked to an infantile-onset neurodegenerative disorder diagnosed in two siblings of consanguineous parents. There are currently no targeted drug discovery efforts for STXBP5L, likely due to the lack of understanding of its function and disease implications. As a result…	GO:0006893 Golgi to plasma membrane transport;GO:0006892 post-Golgi vesicle-mediated transport;GO:0098876 vesicle-mediated transport to the plasma membrane		Predicted intracellular proteins					0.0	0.0	0.0	0.0	0.0	0.0	0.0	0.0	0.0	0.0	0.0	0.0	0.0	0.0	0.0	1.0	0.0	0.0	0.0	0.0
ETV3	2117	symbol	H. sapiens	2117	H. sapiens	ETV3	ETS variant transcription factor 3	ETV3, also known as ETS variant transcription factor 3, is a human gene that encodes a protein involved in sequence-specific double-stranded DNA binding activity. It is predicted to play a role in cell differentiation and regulation of transcription by RNA polymerase II. ETV3 is also predicted to act upstream of or within negative regulation of transcription by RNA polymerase II. The protein is l…	There is limited information available on the disease implications of ETV3. However, some studies have suggested that ETV3 may play a role in cancer development and progression. For example, one study found that ETV3 expression was significantly upregulated in breast cancer tissues compared to normal breast tissues. Additionally, ETV3 has been identified as a potential therapeutic target for acut…	GO:0097011 cellular response to granulocyte macrophage colony-stimulating factor stimulus;GO:0097012 response to granulocyte macrophage colony-stimulating factor;GO:0071345 cellular response to cytokine stimulus		Transcription factors:Helix-turn-helix domains; Predicted intracellular proteins	Nucleoplasm (Approved); Additional: Cytosol;Nucleoli;Vesicles				0.0	0.0	0.0	0.0	0.0	0.0	0.0	0.0	0.0	0.0	0.0	0.0	0.0	0.0	0.0	0.0	0.0	0.0	0.0	0.0
CDON	50937	symbol	H. sapiens	50937	H. sapiens	CDON	cell adhesion associated, oncogene regulated	CDON is a human gene that encodes a cell surface receptor belonging to the immunoglobulin superfamily. It contains three fibronectin type III domains and five immunoglobulin-like C2-type domains. CDON is part of a cell-surface receptor complex that facilitates cell-cell interactions between muscle precursor cells and positively regulates myogenesis. The gene is associated with cell adhesion and i…	There is limited information available on the disease implications of CDON. However, recent studies have suggested that CDON may play a role in the development of certain cancers, including breast cancer and glioblastoma. Targeted drug discovery efforts for CDON are still in the early stages, but there is potential for the development of drugs that target the CDON receptor complex to inhibit canc…	GO:0060059 embryonic retina morphogenesis in camera-type eye;GO:0010172 embryonic body morphogenesis;GO:0014816 skeletal muscle satellite cell differentiation		Disease related genes; Human disease related genes:Congenital malformations:Congenital malformations of the nervous system			(M211)PID HEDGEHOG 2PATHWAY	(M5942)HALLMARK UV RESPONSE DN	0.0	1.0	0.0	0.0	0.0	0.0	0.0	0.0	0.0	0.0	0.0	0.0	0.0	0.0	0.0	0.0	0.0	0.0	0.0	0.0
BRCA2	675	symbol	H. sapiens	675	H. sapiens	BRCA2	BRCA2 DNA repair associated	BRCA2 is a human gene located on chromosome 13q12.3 that is associated with DNA repair and maintenance of genome stability. Inherited mutations in BRCA1 and BRCA2 increase the lifetime risk of developing breast or ovarian cancer. The largest exon in both genes is exon 11, which contains the most important and frequent mutations in breast cancer patients. The BRCA2 protein contains several copies …	Inherited mutations in BRCA2 are associated with an increased risk of developing breast, ovarian, prostate, and pancreatic cancers. Targeted drug discovery efforts have focused on developing drugs that can selectively kill cancer cells with BRCA2 mutations, while sparing normal cells. PARP inhibitors, such as olaparib and rucaparib, have been approved for the treatment of ovarian and breast cance…	GO:1902298 cell cycle DNA replication maintenance of fidelity;GO:1990426 mitotic recombination-dependent replication fork processing;GO:1990505 mitotic DNA replication maintenance of fidelity		Predicted intracellular proteins; Human disease related genes:Cancers:Cancers of the digestive system; Human disease related genes:Cancers:Cancers of the urinary system; Human disease related genes:Cancers:Cancers of eye, brain, and central nervous system; Disease related genes; Human disease related genes:Cancers:Cancers of the breast and female genital organs; Human disease related genes:Cardio…	Nucleoplasm (Supported); Additional: Cytosol		(M46)PID ATR PATHWAY; (M176)PID FOXM1 PATHWAY; (M1)PID FANCONI PATHWAY	(M5893)HALLMARK MITOTIC SPINDLE; (M5901)HALLMARK G2M CHECKPOINT; (M5925)HALLMARK E2F TARGETS	1.0	0.0	0.0	1.0	0.0	1.0	0.0	0.0	0.0	0.0	0.0	0.0	0.0	0.0	1.0	0.0	0.0	1.0	0.0	1.0
TREML2	79865	symbol	H. sapiens	79865	H. sapiens	TREML2	triggering receptor expressed on myeloid cells like 2	TREML2 is a human gene located on chromosome 6 that is part of a gene cluster with activating receptors TREM1 and TREM2. However, TREML2 has unique structural and functional properties. It encodes for the triggering receptor expressed on myeloid cells like 2 (TREM2), which is a transmembrane protein expressed on immune cells. TREM2 plays a role in regulating immune responses and inflammation, as …	TREML2, also known as TREM2, has been implicated in various neurodegenerative diseases, including Alzheimer's disease and frontotemporal dementia. Mutations in TREM2 have been linked to an increased risk of developing Alzheimer's disease, and studies have shown that TREM2 plays a role in the clearance of amyloid-beta plaques, a hallmark of Alzheimer's disease. Targeted drug discovery efforts have…	GO:0042110 T cell activation;GO:0046649 lymphocyte activation;GO:0045321 leukocyte activation							0.0	0.0	0.0	0.0	1.0	0.0	0.0	0.0	0.0	0.0	0.0	0.0	0.0	0.0	0.0	0.0	0.0	0.0	0.0	1.0
SLC16A6	9120	symbol	H. sapiens	9120	H. sapiens	SLC16A6	solute carrier family 16 member 6	SLC16A6 is a human gene that is predicted to enable monocarboxylic acid transmembrane transporter activity and be involved in monocarboxylic acid transport. It is also predicted to be located in the membrane and be an integral component of the plasma membrane. This information is provided by the Alliance of Genome Resources as of April 2022.	There is limited information available on the disease implications of SLC16A6. However, some studies have suggested that this gene may play a role in the development and progression of certain types of cancer, including breast cancer and hepatocellular carcinoma. Targeted drug discovery efforts for SLC16A6 are also limited, but some studies have explored the potential of targeting monocarboxylic …	GO:0015734 taurine transmembrane transport;GO:0042918 alkanesulfonate transmembrane transport;GO:0072348 sulfur compound transport		Transporters:Electrochemical Potential-driven transporters	Vesicles (Approved)	Pyruvic acid		(M5890)HALLMARK TNFA SIGNALING VIA NFKB	0.0	0.0	0.0	0.0	0.0	0.0	0.0	0.0	0.0	0.0	0.0	0.0	0.0	0.0	0.0	0.0	0.0	0.0	0.0	0.0
SLC29A2	3177	symbol	H. sapiens	3177	H. sapiens	SLC29A2	solute carrier family 29 member 2	SLC29A2 is a gene that encodes a protein involved in the transport of nucleosides, which are essential for nucleotide synthesis in cells that lack the ability to produce them de novo. This gene plays a key role in regulating various physiological processes by affecting adenosine concentration at the cell surface.	Mutations in the SLC29A2 gene have been associated with a rare genetic disorder called H syndrome, which is characterized by hyperpigmentation, hypertrichosis, hearing loss, and other systemic manifestations. The exact mechanism by which SLC29A2 mutations cause H syndrome is not fully understood, but it is thought to involve dysregulation of immune responses and inflammation. There are currently …	GO:0035364 thymine transport;GO:0015857 uracil transport;GO:1903791 uracil transmembrane transport		Transporters:Electrochemical Potential-driven transporters		Ethanol		(M5928)HALLMARK MYC TARGETS V2; (M5947)HALLMARK IL2 STAT5 SIGNALING	0.0	0.0	0.0	0.0	0.0	0.0	0.0	0.0	0.0	0.0	0.0	0.0	0.0	0.0	0.0	0.0	0.0	0.0	0.0	0.0
HLF	3131	symbol	H. sapiens	3131	H. sapiens	HLF	HLF transcription factor, PAR bZIP family member	HLF is a gene that encodes a transcription factor belonging to the PAR bZIP family. This protein can form homodimers or heterodimers with other PAR family members and bind to specific promoter elements to activate transcription. However, when portions of this gene fuse with the E2A gene, it can cause a subset of childhood B-lineage acute lymphoid leukemias. Although alternative spliced transcript…	The fusion of HLF with the E2A gene is associated with a subset of childhood B-lineage acute lymphoid leukemias, which are characterized by abnormal proliferation of immature B cells in the bone marrow and blood. Targeted drug discovery efforts for this disease have focused on developing inhibitors of the HLF-E2A fusion protein, which is thought to drive leukemogenesis. One example of a successfu…	GO:0035914 skeletal muscle cell differentiation;GO:0007519 skeletal muscle tissue development;GO:0060538 skeletal muscle organ development		Disease related genes; Cancer-related genes; Transcription factors:Basic domains; Predicted intracellular proteins	Nucleoplasm (Enhanced)				0.0	0.0	0.0	0.0	0.0	0.0	0.0	0.0	0.0	0.0	0.0	0.0	0.0	0.0	0.0	0.0	0.0	0.0	0.0	0.0
GJB2	2706	symbol	H. sapiens	2706	H. sapiens	GJB2	gap junction protein beta 2	The human gene GJB2, also known as gap junction protein beta 2, belongs to the gap junction protein family. Gap junctions are specialized structures on plasma membranes of adherent cells that facilitate the transfer of ions and small molecules between cells. The gap junction proteins, or connexins, are divided into two categories, alpha and beta, based on sequence similarities at the nucleotide a…	Mutations in the GJB2 gene have been linked to a variety of hearing disorders, including non-syndromic hearing loss, which is the most common form of genetic hearing loss. The severity of the hearing loss can vary widely, from mild to profound, and can affect one or both ears. There are currently no targeted drugs available for the treatment of GJB2-related hearing loss. However, there are severa…	GO:0044752 response to human chorionic gonadotropin;GO:1905867 epididymis development;GO:1990349 gap junction-mediated intercellular transport		Human disease related genes:Nervous system diseases:Ear disease; Human disease related genes:Congenital malformations:Congenital malformations of skin; Potential drug targets; Disease related genes; Transporters:Transporter channels and pores	Mitochondria (Approved)				0.0	0.0	0.0	0.0	0.0	0.0	0.0	0.0	0.0	0.0	0.0	0.0	0.0	0.0	0.0	0.0	0.0	0.0	0.0	0.0
IDNK	414328	symbol	H. sapiens	414328	H. sapiens	IDNK	IDNK gluconokinase	Human gene IDNK, also known as IDNK gluconokinase, is predicted to have gluconokinase activity and be involved in the catabolic process of D-gluconate. This information is provided by the Alliance of Genome Resources as of April 2022.	Unfortunately, there is currently no information available on disease implications or targeted drug discovery efforts for the IDNK gene. This may be due to the fact that the gene is not well-studied or has not been implicated in any diseases. As a result, there are no drugs on the market that specifically target this gene. However, it is possible that future research may uncover potential therape…	GO:0019520 aldonic acid metabolic process;GO:0019521 D-gluconate metabolic process;GO:0046176 aldonic acid catabolic process	yes	Enzymes; Predicted intracellular proteins; ENZYME proteins:Transferases	Cytosol;Mitochondria (Approved)				0.0	0.0	0.0	0.0	0.0	0.0	0.0	0.0	0.0	0.0	0.0	0.0	0.0	0.0	0.0	0.0	0.0	0.0	0.0	0.0
TTYH2	94015	symbol	H. sapiens	94015	H. sapiens	TTYH2	tweety family member 2	The TTYH2 gene belongs to the tweety family of proteins and functions as a chloride anion channel. It acts as a calcium-activated large conductance chloride channel and may be involved in kidney tumorigenesis. The gene has two transcript variants that encode different isoforms.	There is limited information available on the disease implications of the TTYH2 gene. However, studies have suggested that it may play a role in kidney tumorigenesis. Targeted drug discovery efforts for TTYH2 are also limited, as the function of the gene is not well understood. However, there have been some studies exploring the potential of TTYH2 as a therapeutic target for cancer treatment. One…	GO:0015813 L-glutamate transmembrane transport;GO:0051938 L-glutamate import;GO:0015800 acidic amino acid transport		Transporters:Transporter channels and pores					0.0	0.0	0.0	0.0	0.0	0.0	0.0	0.0	0.0	0.0	0.0	0.0	0.0	0.0	0.0	0.0	0.0	0.0	0.0	0.0
PLEKHA1	59338	symbol	H. sapiens	59338	H. sapiens	PLEKHA1	pleckstrin homology domain containing A1	PLEKHA1 is a gene that encodes a protein containing a pleckstrin homology domain, which is involved in binding to phosphatidylinositol 3,4-bisphosphate in the plasma membrane. This protein may play a role in the formation of signaling complexes in the plasma membrane. Polymorphisms in this gene have been linked to age-related macular degeneration. The gene undergoes alternate splicing, resulting …	PLEKHA1 has been linked to age-related macular degeneration (AMD), a leading cause of blindness in the elderly population. Several studies have identified single nucleotide polymorphisms (SNPs) in the PLEKHA1 gene that are associated with an increased risk of developing AMD. These SNPs may affect the expression or function of the PLEKHA1 protein, leading to alterations in signaling pathways invol…	GO:0001553 luteinization;GO:0033327 Leydig cell differentiation;GO:0031529 ruffle organization		Predicted intracellular proteins	Nucleoplasm (Enhanced); Additional: Cytosol	Citric acid	(M141)PID PI3KCI PATHWAY		0.0	0.0	0.0	0.0	0.0	0.0	0.0	0.0	0.0	0.0	1.0	0.0	0.0	0.0	0.0	0.0	0.0	0.0	0.0	0.0
SETD9	133383	symbol	H. sapiens	133383	H. sapiens	SETD9	SET domain containing 9	SETD9 is a human gene that is predicted to have lysine N-methyltransferase activity and be involved in regulating signal transduction by p53 class mediator. It is also predicted to be located in the nucleoplasm.	SETD9 has been implicated in several diseases, including cancer, neurodegenerative disorders, and cardiovascular diseases. In cancer, SETD9 has been shown to act as a tumor suppressor by regulating the activity of p53, a well-known tumor suppressor protein. Targeted drug discovery efforts have focused on developing small molecule inhibitors of SETD9 to treat cancer. However, there are currently n…	GO:1901796 regulation of signal transduction by p53 class mediator;GO:0032259 methylation;GO:1902531 regulation of intracellular signal transduction		Predicted intracellular proteins	Nucleoplasm (Approved)				0.0	0.0	0.0	0.0	0.0	0.0	1.0	0.0	0.0	0.0	0.0	0.0	0.0	0.0	0.0	0.0	0.0	0.0	0.0	0.0
CPEB4	80315	symbol	H. sapiens	80315	H. sapiens	CPEB4	cytoplasmic polyadenylation element binding protein 4	CPEB4, or cytoplasmic polyadenylation element binding protein 4, is a gene that encodes a protein involved in RNA binding activity. It is predicted to play a role in various cellular processes, including responding to glucose starvation, regulating cytoplasmic translation, and responding to ischemia. CPEB4 is located in both the cytoplasm and nucleus of cells. It has been identified as a biomarke…	There is limited information available on targeted drug discovery efforts for CPEB4. However, research has identified its potential role in various diseases, including cancer, neurodegenerative disorders, and cardiovascular diseases. In cancer, CPEB4 has been shown to promote tumor growth and metastasis, making it a potential target for cancer therapy. In neurodegenerative disorders, CPEB4 has be…	GO:2000766 negative regulation of cytoplasmic translation;GO:0035235 ionotropic glutamate receptor signaling pathway;GO:2000765 regulation of cytoplasmic translation		Predicted intracellular proteins	Golgi apparatus;Nucleoplasm (Approved); Additional: Vesicles				0.0	0.0	0.0	0.0	0.0	0.0	0.0	0.0	0.0	0.0	0.0	0.0	0.0	0.0	0.0	0.0	0.0	0.0	0.0	0.0
TEAD3	7005	symbol	H. sapiens	7005	H. sapiens	TEAD3	TEA domain transcription factor 3	TEAD3 is a transcription factor that belongs to the TEF family of transcription factors. It contains the TEA/ATTS DNA-binding domain and is mainly expressed in the placenta. TEAD3 is involved in the transactivation of the chorionic somatomammotropin-B gene enhancer. The protein is translated from a non-AUG (AUA) start codon.	There is limited information available on the disease implications of TEAD3. However, some studies have suggested that TEAD3 may play a role in cancer development and progression. For example, TEAD3 has been found to be overexpressed in several types of cancer, including breast, lung, and ovarian cancer. Targeted drug discovery efforts for TEAD3 are still in the early stages, but some studies hav…	GO:0055059 asymmetric neuroblast division;GO:0055057 neuroblast division;GO:0008356 asymmetric cell division		Transcription factors:Helix-turn-helix domains; Predicted intracellular proteins					0.0	0.0	0.0	1.0	0.0	0.0	0.0	0.0	0.0	0.0	0.0	0.0	0.0	0.0	0.0	0.0	0.0	0.0	0.0	0.0
THAP10	56906	symbol	H. sapiens	56906	H. sapiens	THAP10	THAP domain containing 10	THAP10 is a human gene that encodes a protein belonging to a family of proteins that share a Thanatos-associated domain at their N-terminus. This domain contains a zinc finger signature similar to DNA-binding domains. THAP10 is part of a gene pair on chromosome 15 that is regulated by estrogen and may be involved in breast cancer. The exact function of THAP10 is not yet fully understood, but it i…	There is limited information available on the disease implications of THAP10. However, studies have shown that it is regulated by estrogen and may be involved in breast cancer. Targeted drug discovery efforts for THAP10 are also limited, as its exact function is not yet fully understood. There are currently no drugs on the market that specifically target THAP10. However, there are drugs that targ…			Transcription factors:Zinc-coordinating DNA-binding domains; Predicted intracellular proteins	Nucleoplasm (Approved); Additional: Cytosol;Golgi apparatus				0.0	0.0	0.0	0.0	0.0	0.0	0.0	0.0	0.0	0.0	0.0	0.0	0.0	0.0	0.0	0.0	0.0	0.0	0.0	0.0
PECR	55825	symbol	H. sapiens	55825	H. sapiens	PECR	peroxisomal trans-2-enoyl-CoA reductase	PEC is a human gene that encodes for peroxisomal trans-2-enoyl-CoA reductase, an enzyme that plays a role in the phytol metabolic process. It also has signaling receptor binding activity and trans-2-enoyl-CoA reductase (NADPH) activity. The gene is located in the peroxisome.	There is limited information available on the disease implications of PEC gene mutations. However, recent studies have suggested that mutations in PEC may be associated with peroxisomal disorders such as Zellweger syndrome and X-linked adrenoleukodystrophy. Targeted drug discovery efforts for PEC are currently underway, with a focus on developing small molecule inhibitors that can selectively tar…	GO:0033306 phytol metabolic process;GO:1903173 fatty alcohol metabolic process;GO:1901568 fatty acid derivative metabolic process		Enzymes; ENZYME proteins:Oxidoreductases; Predicted intracellular proteins	Peroxisomes (Supported)	Adenine		(M5948)HALLMARK BILE ACID METABOLISM	0.0	0.0	0.0	0.0	0.0	0.0	0.0	0.0	0.0	0.0	1.0	0.0	0.0	0.0	0.0	0.0	0.0	0.0	0.0	0.0
RGCC	28984	symbol	H. sapiens	28984	H. sapiens	RGCC	regulator of cell cycle	RGCC is a gene that plays a role in regulating the progression of the cell cycle. It is activated by p53 in response to DNA damage or by complement system proteins that activate the cell cycle. The protein encoded by RGCC is located in the cytoplasm during interphase and at centrosomes during mitosis. It forms a complex with polo-like kinase 1 and can translocate to the nucleus in response to com…	There is limited information available on the disease implications of RGCC. However, studies have suggested that overexpression of RGCC may be associated with the development and progression of various types of cancer, including breast, lung, and liver cancer. Targeted drug discovery efforts for RGCC are also limited, but some studies have explored the potential of RGCC as a therapeutic target fo…	GO:0001100 negative regulation of exit from mitosis;GO:0003331 positive regulation of extracellular matrix constituent secretion;GO:0090272 negative regulation of fibroblast growth factor production		Predicted intracellular proteins	Nucleoplasm (Supported); Additional: Nucleoli		(M145)PID P53 DOWNSTREAM PATHWAY		0.0	1.0	0.0	0.0	0.0	0.0	1.0	0.0	0.0	0.0	0.0	0.0	0.0	0.0	0.0	0.0	0.0	1.0	0.0	1.0
LINC01002	399844	symbol	H. sapiens	399844	H. sapiens	LINC01002	long intergenic non-protein coding RNA 1002										0.0	0.0	0.0	0.0	0.0	0.0	0.0	0.0	0.0	0.0	0.0	0.0	0.0	0.0	0.0	0.0	0.0	0.0	0.0	0.0
SIGLEC17P	284367	symbol	H. sapiens	284367	H. sapiens	SIGLEC17P	sialic acid binding Ig like lectin 17, pseudogene										0.0	0.0	0.0	0.0	0.0	0.0	0.0	0.0	0.0	0.0	0.0	0.0	0.0	0.0	0.0	0.0	0.0	0.0	0.0	0.0
SRPK1	6732	symbol	H. sapiens	6732	H. sapiens	SRPK1	SRSF protein kinase 1	SRPK1 is a gene that encodes a protein kinase that is specific for the SR family of splicing factors. The protein is found in both the nucleus and cytoplasm and is believed to play a role in regulating both constitutive and alternative splicing by controlling the intracellular localization of splicing factors. Alternative splicing of this gene results in multiple transcript variants, and addition…	Research on SRPK1 has shown its involvement in various diseases, including cancer, Alzheimer's disease, and spinal muscular atrophy. In cancer, SRPK1 has been found to promote tumor growth and metastasis by regulating alternative splicing of genes involved in cell proliferation and invasion. Therefore, targeting SRPK1 has been proposed as a potential therapeutic strategy for cancer treatment. Sev…	GO:0035092 sperm DNA condensation;GO:0007289 spermatid nucleus differentiation;GO:0045070 positive regulation of viral genome replication	yes	Enzymes; Kinases:CMGC Ser/Thr protein kinases; Predicted intracellular proteins; ENZYME proteins:Transferases	Cytosol;Nucleoplasm (Supported); Additional: Plasma membrane			(M5926)HALLMARK MYC TARGETS V1	0.0	0.0	0.0	1.0	0.0	0.0	0.0	0.0	0.0	0.0	0.0	0.0	0.0	0.0	0.0	0.0	0.0	0.0	0.0	0.0
CPNE5	57699	symbol	H. sapiens	57699	H. sapiens	CPNE5	copine 5	CPNE5 is a gene that encodes a calcium-dependent protein containing two N-terminal type II C2 domains and an integrin A domain-like sequence in the C-terminus. This protein may regulate molecular events at the interface of the cell membrane and cytoplasm. There are several alternatively spliced transcript variants of this gene that encode different isoforms, but the full-length natures of some va…	There is limited information available on the disease implications of CPNE5. However, some studies have suggested that this gene may play a role in cancer progression and metastasis. For example, one study found that CPNE5 expression was upregulated in breast cancer cells and that its knockdown inhibited cell migration and invasion. As for targeted drug discovery efforts, there are currently no d…	GO:1903861 positive regulation of dendrite extension;GO:1903859 regulation of dendrite extension;GO:0071277 cellular response to calcium ion		Predicted intracellular proteins	Cytosol (Approved)				0.0	0.0	0.0	0.0	0.0	0.0	0.0	0.0	0.0	0.0	0.0	0.0	0.0	0.0	0.0	0.0	0.0	0.0	0.0	0.0
LOC103021295	103021295	Gene_ID	H. sapiens	103021295	H. sapiens	LOC103021295	uncharacterized LOC103021295										0.0	0.0	0.0	0.0	0.0	0.0	0.0	0.0	0.0	0.0	0.0	0.0	0.0	0.0	0.0	0.0	0.0	0.0	0.0	0.0
ZFYVE16	9765	symbol	H. sapiens	9765	H. sapiens	ZFYVE16	zinc finger FYVE-type containing 16	ZFYVE16 is a gene that encodes an endosomal protein belonging to the FYVE zinc finger family. This protein is involved in regulating membrane trafficking in the endosome and acts as a scaffold protein in the transforming growth factor-beta signaling pathway. It also plays a role in positive and negative feedback regulation of the bone morphogenetic protein signaling pathway. The gene undergoes al…	There is limited information available on the disease implications of ZFYVE16. However, mutations in this gene have been associated with autosomal recessive spastic paraplegia type 51 (SPG51), a rare neurological disorder characterized by progressive spasticity and weakness of the lower limbs. Targeted drug discovery efforts for SPG51 are currently limited due to the lack of understanding of the …	GO:0006622 protein targeting to lysosome;GO:0006623 protein targeting to vacuole;GO:0061462 protein localization to lysosome		Transporters:Accessory Factors Involved in Transport; Predicted intracellular proteins	Cytosol;Vesicles (Enhanced)		(M181)PID BMP PATHWAY; (M286)PID TGFBR PATHWAY		0.0	0.0	0.0	0.0	0.0	1.0	0.0	0.0	0.0	0.0	0.0	0.0	0.0	0.0	0.0	0.0	1.0	0.0	1.0	0.0
KCNAB1	7881	symbol	H. sapiens	7881	H. sapiens	KCNAB1	potassium voltage-gated channel subfamily A regulatory beta subunit 1	KCNAB1 is a gene that encodes a member of the potassium channel, voltage-gated, shaker-related subfamily. This gene produces distinct isoforms that are beta subunits, which form heteromultimeric complexes with alpha subunits and modulate the activity of the pore-forming alpha subunits. Potassium channels are important in regulating various bodily functions, including neurotransmitter release, hea…	Mutations in KCNAB1 have been associated with various diseases, including epilepsy, schizophrenia, and autism spectrum disorder. In particular, a missense mutation in KCNAB1 has been identified in patients with epilepsy, which leads to a reduction in potassium channel activity and increased neuronal excitability. This suggests that drugs targeting KCNAB1 could be useful in treating epilepsy and o…	GO:1902259 regulation of delayed rectifier potassium channel activity;GO:1903817 negative regulation of voltage-gated potassium channel activity;GO:1901017 negative regulation of potassium ion transmembrane transporter activity		Transporters:Accessory Factors Involved in Transport; Predicted intracellular proteins	Vesicles (Approved); Additional: Nucleoplasm;Plasma membrane				0.0	0.0	0.0	0.0	0.0	0.0	0.0	0.0	0.0	0.0	0.0	0.0	0.0	0.0	0.0	0.0	0.0	0.0	0.0	0.0
KIAA1919	91749	gene_synonym	H. sapiens	91749	H. sapiens	MFSD4B	major facilitator superfamily domain containing 4B	MFSD4B is a human gene that is predicted to enable glucose transmembrane transporter activity and be involved in glucose and sodium ion transport. It is also predicted to be located in the apical plasma membrane and be an integral component of the membrane. This information is provided by the Alliance of Genome Resources as of April 2022.	There is limited information available on the disease implications of MFSD4B. However, given its predicted role in glucose and sodium ion transport, it is possible that mutations in this gene could lead to metabolic disorders such as diabetes or hypertension. As of April 2022, there are no targeted drug discovery efforts specifically focused on MFSD4B. However, drugs that target glucose transport…	GO:0008645 hexose transmembrane transport;GO:0015749 monosaccharide transmembrane transport;GO:0034219 carbohydrate transmembrane transport		Transporters:Electrochemical Potential-driven transporters; Predicted intracellular proteins					0.0	0.0	0.0	0.0	0.0	0.0	0.0	0.0	0.0	0.0	0.0	0.0	0.0	0.0	0.0	0.0	0.0	0.0	0.0	0.0
WWC2	80014	symbol	H. sapiens	80014	H. sapiens	WWC2	WW and C2 domain containing 2	WWC2 is a gene that encodes a protein belonging to the WW-and-C2-domain-containing family. This protein has two WW domains at the N-terminus that bind to target proteins with L/PPxY motifs, an internal C2 domain for membrane association, and C-terminal alpha protein kinase C binding sites and class III PDZ domain-interaction motifs. The protein can form homo- and heterodimers and modulate hippo p…	There is limited information available on targeted drug discovery efforts for WWC2. However, the association of WWC2 mutations with various cancers suggests that it could be a potential target for cancer therapy. Some studies have shown that WWC2 knockdown can inhibit cancer cell proliferation and induce apoptosis, indicating that targeting WWC2 could be a promising strategy for cancer treatment.…	GO:0035329 hippo signaling;GO:0035331 negative regulation of hippo signaling;GO:0046621 negative regulation of organ growth		Predicted intracellular proteins	Microtubules (Approved)				0.0	0.0	0.0	0.0	0.0	0.0	0.0	0.0	0.0	0.0	0.0	0.0	0.0	0.0	0.0	0.0	0.0	0.0	0.0	0.0
CMTM8	152189	symbol	H. sapiens	152189	H. sapiens	CMTM8	CKLF like MARVEL transmembrane domain containing 8	CMTM8 (CKLF like MARVEL transmembrane domain containing 8) is a gene that belongs to the chemokine-like factor gene superfamily and is located on chromosome 3. It acts as a tumor suppressor and regulates the migration of tumor cells. The protein encoded by this gene is believed to function as a negative regulator of epidermal growth factor-induced signaling. Alternative splicing results in multip…	There is limited information available on the disease implications of CMTM8. However, studies have shown that CMTM8 expression is downregulated in various types of cancer, including breast, lung, and liver cancer. This suggests that CMTM8 may play a role in tumor suppression and could potentially be used as a therapeutic target for cancer treatment. There are currently no targeted drug discovery …	GO:0042552 myelination;GO:0007272 ensheathment of neurons;GO:0008366 axon ensheathment			Nucleoplasm (Approved)				0.0	0.0	0.0	0.0	0.0	0.0	0.0	0.0	0.0	0.0	0.0	0.0	0.0	0.0	0.0	0.0	0.0	0.0	0.0	0.0
ELOVL5	60481	symbol	H. sapiens	60481	H. sapiens	ELOVL5	ELOVL fatty acid elongase 5	ELOVL5 is a gene that belongs to the ELO family and is highly expressed in the adrenal gland and testis. It encodes a protein that is involved in the elongation of long-chain polyunsaturated fatty acids and is localized in the endoplasmic reticulum. Mutations in this gene have been linked to spinocerebellar ataxia-38 (SCA38), a neurodegenerative disorder that affects the cerebellum and causes pro…	Spinocerebellar ataxia-38 (SCA38) is a rare neurodegenerative disorder caused by mutations in the ELOVL5 gene. The disease is characterized by progressive cerebellar ataxia, which leads to problems with movement and coordination. There is currently no cure for SCA38, and treatment is mainly supportive and aimed at managing symptoms. Targeted drug discovery efforts for SCA38 are still in the early…	GO:0019368 fatty acid elongation, unsaturated fatty acid;GO:0034625 fatty acid elongation, monounsaturated fatty acid;GO:0034626 fatty acid elongation, polyunsaturated fatty acid		Predicted intracellular proteins; Human disease related genes:Nervous system diseases:Neurodegenerative diseases; ENZYME proteins:Transferases; Potential drug targets; Disease related genes; Enzymes	Endoplasmic reticulum (Enhanced)	alpha-Linolenic acid		(M5908)HALLMARK ANDROGEN RESPONSE; (M5949)HALLMARK PEROXISOME; (M5935)HALLMARK FATTY ACID METABOLISM	0.0	0.0	1.0	0.0	0.0	0.0	0.0	0.0	0.0	0.0	1.0	0.0	0.0	0.0	0.0	0.0	0.0	0.0	0.0	0.0
CDC42SE2	56990	symbol	H. sapiens	56990	H. sapiens	CDC42SE2	CDC42 small effector 2	CDC42SE2 is a human gene that encodes for CDC42 small effector 2, a protein that plays a role in signal transduction regulation. It has signaling adaptor activity and is located in the plasma membrane. This information is provided by the Alliance of Genome Resources as of April 2022.	There is limited information available on the disease implications of CDC42SE2. However, some studies have suggested that it may be involved in the development and progression of certain types of cancer, including breast cancer and hepatocellular carcinoma. As for targeted drug discovery efforts, there are currently no drugs on the market that specifically target CDC42SE2. However, there are drug…	GO:0035023 regulation of Rho protein signal transduction;GO:0008360 regulation of cell shape;GO:0006909 phagocytosis		Predicted intracellular proteins				(M5947)HALLMARK IL2 STAT5 SIGNALING	1.0	0.0	0.0	0.0	0.0	0.0	0.0	0.0	0.0	0.0	0.0	0.0	0.0	0.0	0.0	0.0	0.0	0.0	0.0	0.0
MFHAS1	9258	symbol	H. sapiens	9258	H. sapiens	MFHAS1	multifunctional ROCO family signaling regulator 1	MFHAS1 is a human gene that is a potential oncogene and is found in a human 8p amplicon. Its expression is increased in some malignant fibrous histiocytomas (MFH). The gene's product contains an ATP/GTP-binding site, three leucine zipper domains, and a leucine-rich tandem repeat, which are structural or functional elements for interactions among proteins related to the cell cycle. This suggests t…	There is limited information available on the disease implications of MFHAS1, as it is a relatively newly discovered gene. However, its potential role as an oncogene in MFH suggests that it may be a target for drug discovery efforts in the treatment of this cancer. Currently, there are no drugs specifically targeting MFHAS1, but there are several drugs on the market that target other oncogenes or…	GO:0034137 positive regulation of toll-like receptor 2 signaling pathway;GO:0034136 negative regulation of toll-like receptor 2 signaling pathway;GO:0034135 regulation of toll-like receptor 2 signaling pathway		Disease related genes; Predicted intracellular proteins	Nucleoplasm (Approved); Additional: Cytosol			(M5945)HALLMARK HEME METABOLISM	0.0	1.0	0.0	0.0	0.0	0.0	0.0	0.0	0.0	0.0	0.0	0.0	0.0	0.0	0.0	0.0	0.0	0.0	0.0	1.0
MAGED1	9500	symbol	H. sapiens	9500	H. sapiens	MAGED1	MAGE family member D1	MAGED1 is a gene that belongs to the MAGE family and encodes a protein that is expressed in almost all normal adult tissues. Unlike most genes in the MAGE family, which encode tumor-specific antigens that are not expressed in normal adult tissues except testis, MAGED1 is expressed in various tissues. The protein encoded by MAGED1 shares strong homology with other members of the MAGE family and ha…	There is limited information on the disease implications of MAGED1. However, studies have shown that MAGED1 expression is altered in various cancers, including breast, lung, and ovarian cancer. Targeted drug discovery efforts for MAGED1 are also limited, as the function of the protein is not well understood. However, some studies have suggested that MAGED1 may play a role in the development of dr…	GO:0090190 positive regulation of branching involved in ureteric bud morphogenesis;GO:0090189 regulation of branching involved in ureteric bud morphogenesis;GO:0090183 regulation of kidney development		Predicted intracellular proteins; Cancer-related genes:Candidate cancer biomarkers	Cytosol (Approved)		(M187)PID TRKR PATHWAY; (M153)PID P75 NTR PATHWAY		0.0	0.0	0.0	0.0	0.0	1.0	0.0	0.0	0.0	0.0	0.0	0.0	0.0	0.0	0.0	0.0	0.0	0.0	0.0	0.0
GNG12	55970	symbol	H. sapiens	55970	H. sapiens	GNG12	G protein subunit gamma 12	GNG12 is a human gene that encodes for the G protein subunit gamma 12. This protein is predicted to be involved in the G protein-coupled receptor signaling pathway and enables PDZ domain binding activity. It is located in extracellular exosomes, which are small vesicles that are released by cells and play a role in intercellular communication. The information about GNG12 is provided by the Allian…	There is limited information available on the disease implications of GNG12. However, some studies have suggested that this gene may be involved in the development and progression of certain types of cancer, including breast cancer and hepatocellular carcinoma. Targeted drug discovery efforts for GNG12 are also limited, as the function of this protein is not well understood. However, some studies…	GO:0007186 G protein-coupled receptor signaling pathway;GO:0007165 signal transduction;GO:0023052 signaling		Predicted intracellular proteins; RAS pathway related proteins	Mitochondria (Approved)			(M5946)HALLMARK COAGULATION	0.0	0.0	0.0	0.0	0.0	0.0	0.0	0.0	0.0	0.0	0.0	0.0	0.0	0.0	0.0	0.0	0.0	0.0	0.0	0.0
FKBP5	2289	symbol	H. sapiens	2289	H. sapiens	FKBP5	FKBP prolyl isomerase 5	FKBP5 is a gene that encodes a protein belonging to the immunophilin protein family. This protein acts as a cis-trans prolyl isomerase and binds to immunosuppressants FK506 and rapamycin. It is involved in immunoregulation and basic cellular processes related to protein folding and trafficking. FKBP5 is thought to mediate calcineurin inhibition and interacts with mature hetero-oligomeric progeste…	FKBP5 has been implicated in several diseases, including depression, anxiety disorders, post-traumatic stress disorder (PTSD), and schizophrenia. Studies have shown that genetic variations in FKBP5 are associated with an increased risk of developing these disorders. Additionally, FKBP5 has been found to play a role in the regulation of the hypothalamic-pituitary-adrenal (HPA) axis, which is invol…	GO:0042220 response to cocaine;GO:0061077 chaperone-mediated protein folding;GO:0043279 response to alkaloid		Predicted intracellular proteins; Human disease related genes:Other diseases:Mental and behavioural disorders; ENZYME proteins:Isomerase; Enzymes; Cancer-related genes:Candidate cancer biomarkers	Nucleoplasm (Approved); Additional: Cytosol;Nucleoli fibrillar center		(M115)PID REG GR PATHWAY	(M5908)HALLMARK ANDROGEN RESPONSE; (M5906)HALLMARK ESTROGEN RESPONSE EARLY; (M5907)HALLMARK ESTROGEN RESPONSE LATE	0.0	0.0	0.0	0.0	0.0	0.0	0.0	0.0	0.0	0.0	0.0	0.0	0.0	0.0	0.0	0.0	0.0	0.0	0.0	0.0
HIST1H1C	3006	gene_synonym	H. sapiens	3006	H. sapiens	H1-2	H1.2 linker histone, cluster member	H1-2 is a gene that encodes a replication-dependent histone, which is a member of the histone H1 family. Histones are nuclear proteins that are responsible for the nucleosome structure of the chromosomal fiber in eukaryotes. H1-2 interacts with linker DNA between nucleosomes and functions in the compaction of chromatin into higher order structures. This gene is intronless and is found in the larg…	There is limited information available on the disease implications of H1-2 gene mutations. However, research has shown that alterations in histone proteins, including H1-2, can lead to changes in chromatin structure and gene expression, which can contribute to the development of various diseases, including cancer. Targeted drug discovery efforts for H1-2 are also limited, as it is a relatively un…	GO:0030261 chromosome condensation;GO:0045910 negative regulation of DNA recombination;GO:0006334 nucleosome assembly		Predicted intracellular proteins	Nucleoli rim;Nucleoplasm (Supported)			(M5939)HALLMARK P53 PATHWAY	0.0	0.0	0.0	1.0	0.0	0.0	0.0	0.0	0.0	0.0	0.0	0.0	0.0	0.0	0.0	0.0	0.0	0.0	0.0	0.0
PTPN22	26191	symbol	H. sapiens	26191	H. sapiens	PTPN22	protein tyrosine phosphatase non-receptor type 22	PTPN22 is a gene that encodes a lymphoid-specific intracellular phosphatase that is a member of the non-receptor class 4 subfamily of the protein-tyrosine phosphatase family. It is involved in regulating CBL function in the T-cell receptor signaling pathway and is associated with a range of autoimmune disorders including Type 1 Diabetes, rheumatoid arthritis, systemic lupus erythematosus, and Gra…	PTPN22 has been identified as a key genetic risk factor for several autoimmune diseases, including Type 1 Diabetes, rheumatoid arthritis, systemic lupus erythematosus, and Graves' disease. As a result, there has been significant interest in developing drugs that target PTPN22 as a potential therapeutic strategy for these diseases. However, developing drugs that specifically target PTPN22 has prov…	GO:0035644 phosphoanandamide dephosphorylation;GO:0070425 negative regulation of nucleotide-binding domain, leucine rich repeat containing receptor signaling pathway;GO:0070433 negative regulation of nucleotide-binding oligomerization domain containing 2 signaling pathway		Human disease related genes:Immune system diseases:Allergies and autoimmune diseases; Human disease related genes:Skin diseases:Skin and soft tissue diseases; Predicted intracellular proteins; Human disease related genes:Immune system diseases:Other immune system diseases; Human disease related genes:Cardiovascular diseases:Vascular diseases; Potential drug targets; Disease related genes; ENZYME …	Nucleoplasm (Uncertain); Additional: Plasma membrane;Vesicles				0.0	1.0	0.0	0.0	1.0	0.0	0.0	0.0	0.0	0.0	0.0	0.0	0.0	0.0	0.0	0.0	0.0	0.0	0.0	1.0
TPST1	8460	symbol	H. sapiens	8460	H. sapiens	TPST1	tyrosylprotein sulfotransferase 1	TPST1, or tyrosylprotein sulfotransferase 1, is a gene that encodes a protein involved in the sulfation of tyrosine residues in proteins. This process is important for the regulation of protein-protein interactions and signaling pathways. TPST1 is an integral component of the Golgi membrane and is responsible for protein homodimerization activity and protein-tyrosine sulfotransferase activity. Mu…	TPST1 has been implicated in various diseases, including cancer, inflammation, and developmental disorders. In cancer, TPST1 has been shown to play a role in the regulation of cell proliferation, migration, and invasion. Targeting TPST1 has been explored as a potential therapeutic strategy for cancer treatment. For example, a study showed that inhibition of TPST1 activity reduced the growth and m…	GO:0034035 purine ribonucleoside bisphosphate metabolic process;GO:0050427 3'-phosphoadenosine 5'-phosphosulfate metabolic process;GO:0033865 nucleoside bisphosphate metabolic process		Enzymes; Predicted intracellular proteins; ENZYME proteins:Transferases	Golgi apparatus (Supported)			(M5934)HALLMARK XENOBIOTIC METABOLISM; (M5937)HALLMARK GLYCOLYSIS	0.0	0.0	0.0	0.0	0.0	0.0	0.0	0.0	0.0	0.0	0.0	0.0	0.0	0.0	0.0	0.0	0.0	0.0	0.0	0.0
LINC00998	401397	gene_synonym	H. sapiens	401397	H. sapiens	SMIM30	small integral membrane protein 30	SMIM30 is a human gene that is predicted to be an integral component of the membrane. It encodes for a small integral membrane protein 30. The function of this protein is not yet fully understood, but it is believed to play a role in cellular processes that involve the membrane. The gene is located on chromosome 16 and has been identified as a potential target for therapeutic interventions in cer…	There is limited information available on the disease implications and targeted drug discovery efforts for SMIM30. However, recent studies have suggested that mutations in this gene may be associated with certain types of cancer, including breast cancer and lung adenocarcinoma. As a result, SMIM30 has been identified as a potential therapeutic target for the treatment of these cancers. Currently,…	GO:0060339 negative regulation of type I interferon-mediated signaling pathway;GO:0060338 regulation of type I interferon-mediated signaling pathway;GO:0045824 negative regulation of innate immune response							0.0	0.0	0.0	0.0	0.0	0.0	0.0	0.0	0.0	0.0	0.0	0.0	0.0	0.0	0.0	0.0	0.0	0.0	0.0	0.0
POC1B	282809	symbol	H. sapiens	282809	H. sapiens	POC1B	POC1 centriolar protein B	POC1B is a human gene that encodes one of the two POC1 proteins found in humans. POC1 proteins are part of centrosomes and play a crucial role in basal body and cilia formation. The gene contains an N-terminal WD40 domain and a C-terminal coiled coil domain. Mutations in this gene result in autosomal-recessive cone-rod dystrophy. Alternative splicing results in multiple transcript variants.	Mutations in the POC1B gene have been linked to autosomal-recessive cone-rod dystrophy, a rare genetic disorder that affects the retina and leads to progressive vision loss. Currently, there are no targeted drug discovery efforts specifically for POC1B mutations. However, there are several drugs on the market that have been successful in treating other forms of inherited retinal diseases, such as…	GO:0007099 centriole replication;GO:0098534 centriole assembly;GO:0001675 acrosome assembly		Disease related genes; Human disease related genes:Nervous system diseases:Eye disease; Predicted intracellular proteins	Cytosol;Flagellar centriole (Uncertain); Additional: Nucleoplasm				0.0	0.0	0.0	0.0	0.0	0.0	0.0	1.0	0.0	1.0	0.0	0.0	1.0	0.0	1.0	0.0	1.0	0.0	0.0	0.0
ITGB5	3693	symbol	H. sapiens	3693	H. sapiens	ITGB5	integrin subunit beta 5	ITGB5 is a gene that encodes for the beta subunit of integrin, a cell-surface receptor that plays a role in cell adhesion and signaling. Integrin can combine with different alpha chains to form various integrin heterodimers. The alphav beta5 integrin, which is formed by the combination of ITGB5 with an alpha chain, is involved in adhesion to vitronectin. This gene is important for cell adhesion a…	Mutations in ITGB5 have been associated with various diseases, including cancer and lung disease. In cancer, ITGB5 has been found to play a role in tumor growth, invasion, and metastasis. Targeting ITGB5 has been explored as a potential therapeutic strategy for cancer treatment. Several drugs targeting ITGB5 are currently in preclinical and clinical development, including monoclonal antibodies an…	GO:0035313 wound healing, spreading of epidermal cells;GO:0090136 epithelial cell-cell adhesion;GO:0030038 contractile actin filament bundle assembly		Predicted intracellular proteins; Cancer-related genes:Candidate cancer biomarkers	Mitochondria;Plasma membrane (Approved)		(M212)PID INTEGRIN5 PATHWAY; (M47)PID INTEGRIN CS PATHWAY; (M174)PID UPA UPAR PATHWAY	(M5909)HALLMARK MYOGENESIS; (M5930)HALLMARK EPITHELIAL MESENCHYMAL TRANSITION	0.0	0.0	0.0	0.0	1.0	0.0	0.0	0.0	0.0	0.0	0.0	0.0	0.0	0.0	0.0	0.0	0.0	0.0	0.0	0.0
IFT88	8100	symbol	H. sapiens	8100	H. sapiens	IFT88	intraflagellar transport 88	The IFT88 gene is a member of the tetratrico peptide repeat (TPR) family and is involved in the biogenesis of cilia. Mutations in a similar gene in mice can lead to polycystic kidney disease. The gene has several transcript variants that encode different isoforms.	Mutations in the IFT88 gene have been associated with a range of ciliopathies, including Bardet-Biedl syndrome, Joubert syndrome, and nephronophthisis. These disorders are characterized by abnormalities in the structure and function of cilia, which can lead to a variety of symptoms such as vision loss, kidney disease, and developmental delays. Targeted drug discovery efforts for ciliopathies have…	GO:0034021 response to silicon dioxide;GO:0035720 intraciliary anterograde transport;GO:0045724 positive regulation of cilium assembly		Transporters:Transporter channels and pores; Predicted intracellular proteins	End piece;Microtubules;Primary cilium (Supported); Additional: Basal body;Centriolar satellite;Connecting piece;Cytokinetic bridge;Cytosol;Mid piece;Mitotic spindle;Principal piece		(M219)PID HEDGEHOG GLI PATHWAY	(M5951)HALLMARK SPERMATOGENESIS	0.0	0.0	0.0	0.0	0.0	0.0	0.0	1.0	0.0	0.0	0.0	0.0	1.0	0.0	0.0	0.0	0.0	0.0	0.0	0.0
CNIH1	10175	symbol	H. sapiens	10175	H. sapiens	CNIH1	cornichon family member 1	CNIH1 is a human gene that belongs to the cornichon family and is predicted to play a role in immune response and signal transduction. It is expected to be located in the membranes of transport vesicles between the endoplasmic reticulum and Golgi apparatus. This gene is involved in the regulation of AMPA receptors, which are important for synaptic plasticity and memory formation in the brain. Mut…	Mutations in CNIH1 have been associated with intellectual disability and autism spectrum disorders. Targeted drug discovery efforts for CNIH1 are currently limited, but there is potential for the development of drugs that modulate AMPA receptor activity through the regulation of CNIH1. One example of a successful drug that targets AMPA receptors is the drug perampanel, which is used to treat epil…	GO:0016192 vesicle-mediated transport;GO:0006955 immune response;GO:0002376 immune system process		Transporters:Accessory Factors Involved in Transport	Vesicles (Uncertain)				0.0	0.0	0.0	0.0	0.0	0.0	0.0	0.0	0.0	0.0	0.0	0.0	0.0	0.0	0.0	0.0	0.0	0.0	0.0	0.0
HELZ2	85441	symbol	H. sapiens	85441	H. sapiens	HELZ2	helicase with zinc finger 2	HELZ2 is a human gene that encodes a nuclear transcriptional co-activator for peroxisome proliferator activated receptor alpha. The protein contains a zinc finger and is a helicase that is part of the peroxisome proliferator activated receptor alpha interacting complex. HELZ2 is a member of the DNA2/NAM7 helicase gene family and has alternatively spliced transcript variants encoding different iso…	There is limited information available on the disease implications of HELZ2. However, some studies have suggested that it may play a role in metabolic disorders such as obesity and type 2 diabetes. Targeted drug discovery efforts for HELZ2 are also limited, but some studies have explored the potential of targeting peroxisome proliferator activated receptor alpha (PPARα), which interacts with HELZ…	GO:0140588 chromatin looping;GO:0035194 regulatory ncRNA-mediated post-transcriptional gene silencing;GO:0016441 post-transcriptional gene silencing		Predicted intracellular proteins				(M5911)HALLMARK INTERFERON ALPHA RESPONSE; (M5913)HALLMARK INTERFERON GAMMA RESPONSE	0.0	0.0	0.0	0.0	0.0	0.0	0.0	1.0	0.0	0.0	0.0	0.0	0.0	0.0	0.0	0.0	0.0	0.0	0.0	0.0
CCDC125	202243	symbol	H. sapiens	202243	H. sapiens	CCDC125	coiled-coil domain containing 125	CCDC125 is a human gene that encodes a protein containing a coiled-coil domain. This protein is involved in various cellular processes, including the activation of GTPase activity, negative regulation of Rho protein signal transduction, and negative regulation of cell motility. It is located in the cytoplasm and has the ability to bind to identical proteins.	There is limited information available on the disease implications of CCDC125. However, recent studies have suggested that this gene may play a role in the development and progression of certain types of cancer, including breast cancer and hepatocellular carcinoma. Targeted drug discovery efforts for CCDC125 are still in the early stages, and there are currently no drugs on the market that specif…	GO:0035024 negative regulation of Rho protein signal transduction;GO:0090630 activation of GTPase activity;GO:0051058 negative regulation of small GTPase mediated signal transduction		Predicted intracellular proteins	Intermediate filaments;Nuclear membrane (Uncertain); Additional: Nucleoplasm				0.0	1.0	0.0	0.0	0.0	0.0	0.0	0.0	0.0	0.0	0.0	0.0	0.0	0.0	0.0	0.0	0.0	0.0	0.0	0.0
DYX1C1	161582	gene_synonym	H. sapiens	161582	H. sapiens	DNAAF4	dynein axonemal assembly factor 4	DNAAF4 is a gene that encodes a protein containing tetratricopeptide repeat domains. The protein interacts with estrogen receptors and heat shock proteins, and has been shown to play a role in neuronal migration in the developing neocortex. Mutations in DNAAF4 have been associated with deficits in reading and spelling, and a chromosomal translocation involving this gene is linked to developmental…	DNAAF4 mutations have been associated with primary ciliary dyskinesia (PCD), a rare genetic disorder characterized by impaired mucociliary clearance, leading to chronic respiratory infections, bronchiectasis, and infertility. Targeted drug discovery efforts for PCD have focused on restoring ciliary function and reducing inflammation. One example is the use of inhaled hypertonic saline to improve …	GO:0036159 inner dynein arm assembly;GO:0036158 outer dynein arm assembly;GO:0033146 regulation of intracellular estrogen receptor signaling pathway		Disease related genes; Human disease related genes:Other diseases:Mental and behavioural disorders; Human disease related genes:Respiratory diseases:Tracheobronchial diseases; Predicted intracellular proteins	Cytosol;Mid piece (Supported); Additional: Connecting piece;Plasma membrane;Principal piece				0.0	0.0	0.0	0.0	0.0	0.0	0.0	1.0	0.0	0.0	0.0	0.0	1.0	0.0	1.0	0.0	0.0	0.0	0.0	0.0
IFT57	55081	symbol	H. sapiens	55081	H. sapiens	IFT57	intraflagellar transport 57	IFT57 is a human gene that is involved in intraflagellar transport, which is the process of transporting molecules within cilia and flagella. It is predicted to have DNA binding activity and is located in the ciliary basal body. It is also part of the axoneme and intraciliary transport particle B. IFT57 is active in the Golgi apparatus, centrosome, and cilium. It plays a role in the regulation of…	Orofaciodigital syndrome (OFD) is a rare genetic disorder that affects the development of the face, oral cavity, and digits. Mutations in the IFT57 gene have been associated with OFD type VI, which is characterized by oral abnormalities, polydactyly, and central nervous system malformations. There are currently no targeted drug discovery efforts for OFD type VI specifically, but research is ongoi…	GO:0035720 intraciliary anterograde transport;GO:0010839 negative regulation of keratinocyte proliferation;GO:0043616 keratinocyte proliferation		Disease related genes; Predicted intracellular proteins; Human disease related genes:Congenital malformations:Other congenital malformations	Basal body;Golgi apparatus;Mid piece;Primary cilium (Approved); Additional: Centriolar satellite;Cytosol;Primary cilium transition zone				0.0	1.0	0.0	0.0	0.0	0.0	0.0	1.0	0.0	0.0	0.0	0.0	1.0	0.0	0.0	0.0	0.0	0.0	0.0	0.0
CDH24	64403	symbol	H. sapiens	64403	H. sapiens	CDH24	cadherin 24	CDH24, also known as cadherin 24, is a human gene that plays a role in cell-cell adhesion. It enables several functions, including binding activities with alpha-catenin, beta-catenin, and delta-catenin. CDH24 is located in cell-cell junctions and acts upstream or within cell-cell adhesion. This gene is important for maintaining the integrity of tissues and organs by facilitating cell-cell communi…	There is limited information available on the disease implications of CDH24. However, some studies have suggested that mutations in this gene may be associated with certain types of cancer, including breast cancer and gastric cancer. Targeted drug discovery efforts for CDH24 are also limited, as the gene is not currently a major target for drug development. However, some research has focused on d…	GO:0044331 cell-cell adhesion mediated by cadherin;GO:0016339 calcium-dependent cell-cell adhesion via plasma membrane cell adhesion molecules;GO:0034332 adherens junction organization			Cytosol (Approved); Additional: Vesicles				0.0	0.0	0.0	0.0	0.0	0.0	0.0	0.0	0.0	0.0	0.0	0.0	0.0	0.0	0.0	0.0	0.0	0.0	0.0	0.0
PAQR3	152559	symbol	H. sapiens	152559	H. sapiens	PAQR3	progestin and adipoQ receptor family member 3	PAQR3 is a gene that encodes a seven-transmembrane protein found in the Golgi apparatus of mammalian cells. It belongs to the progestin and adipoQ receptor (PAQR) family and functions as a tumor suppressor by inhibiting the Raf/MEK/ERK signaling cascade. Alternative splicing of the gene results in multiple transcript variants.	Research on PAQR3 has shown its potential as a therapeutic target for cancer treatment. Studies have found that PAQR3 expression is downregulated in various types of cancer, including breast, lung, and liver cancer. This suggests that PAQR3 may play a role in tumor suppression. Targeted drug discovery efforts have focused on identifying small molecules that can activate PAQR3 and inhibit the Raf/…	GO:2000640 positive regulation of SREBP signaling pathway;GO:0035359 negative regulation of peroxisome proliferator activated receptor signaling pathway;GO:2000638 regulation of SREBP signaling pathway							0.0	1.0	0.0	0.0	0.0	1.0	0.0	0.0	0.0	0.0	0.0	0.0	0.0	0.0	0.0	0.0	0.0	0.0	0.0	0.0
MAP10	54627	symbol	H. sapiens	54627	H. sapiens	MAP10	microtubule associated protein 10	MAP10, or microtubule associated protein 10, is a gene that encodes a protein that binds to microtubules and is involved in organizing the microtubule cytoskeleton. It also plays a role in regulating cytokinesis, the process by which a cell divides into two daughter cells. MAP10 is located in the microtubule cytoskeleton and midbody, a structure that forms during cytokinesis. This gene is importa…	There is limited information available on the disease implications of MAP10. However, studies have shown that alterations in microtubule dynamics and organization can lead to various diseases, including cancer, neurodegenerative disorders, and developmental abnormalities. Therefore, MAP10 may play a role in these diseases, and further research is needed to understand its potential implications. T…	GO:0000022 mitotic spindle elongation;GO:0051256 mitotic spindle midzone assembly;GO:0051231 spindle elongation		Predicted intracellular proteins					0.0	0.0	0.0	1.0	0.0	0.0	0.0	0.0	0.0	0.0	0.0	0.0	0.0	0.0	1.0	0.0	0.0	1.0	0.0	0.0
IFT81	28981	symbol	H. sapiens	28981	H. sapiens	IFT81	intraflagellar transport 81	The IFT81 gene encodes a protein that, along with IFT74, forms a module involved in transporting tubulin within the cilium. This protein is required for ciliogenesis, the process of forming cilia, which are hair-like structures on the surface of cells that play important roles in cell signaling and movement. Mutations in the IFT81 gene have been linked to short-rib polydactyly syndromes, a group …	There are currently no targeted drug discovery efforts specifically focused on the IFT81 gene. However, mutations in this gene have been linked to short-rib polydactyly syndromes, which are rare genetic disorders that affect skeletal development and can cause extra fingers or toes. Treatment for these syndromes is largely supportive and may involve surgery to correct skeletal abnormalities. There…	GO:0035735 intraciliary transport involved in cilium assembly;GO:0035720 intraciliary anterograde transport;GO:0042073 intraciliary transport		Predicted intracellular proteins; Human disease related genes:Congenital malformations:Congenital malformations of the musculoskeletal system; Potential drug targets; Disease related genes; Transporters:Transporter channels and pores	Cytosol (Approved); Additional: Basal body;Centrosome;Primary cilium				0.0	0.0	0.0	0.0	0.0	0.0	0.0	1.0	0.0	0.0	0.0	0.0	1.0	0.0	0.0	0.0	0.0	0.0	0.0	0.0
TMEM150A	129303	symbol	H. sapiens	129303	H. sapiens	TMEM150A	transmembrane protein 150A	TMEM150A is a human gene that encodes for a transmembrane protein, which is an integral component of the plasma membrane. This gene is involved in the biosynthesis of phosphatidylinositol phosphate and the localization of proteins to the plasma membrane. The function of this gene is not fully understood, but it is believed to play a role in cell signaling and communication. Mutations in TMEM150A …	There is limited information available on the disease implications and targeted drug discovery efforts for TMEM150A. However, mutations in this gene have been associated with various diseases, including cancer and neurological disorders. For example, a study found that TMEM150A is frequently mutated in glioblastoma, a type of brain cancer, and that these mutations may contribute to tumor growth a…	GO:0046854 phosphatidylinositol phosphate biosynthetic process;GO:0006661 phosphatidylinositol biosynthetic process;GO:0046488 phosphatidylinositol metabolic process		Transporters:Accessory Factors Involved in Transport; Predicted intracellular proteins					0.0	0.0	0.0	0.0	0.0	0.0	0.0	0.0	0.0	0.0	1.0	0.0	0.0	0.0	0.0	1.0	0.0	0.0	0.0	0.0
METTL9	51108	symbol	H. sapiens	51108	H. sapiens	METTL9	methyltransferase 9, His-X-His N1(pi)-histidine	METTL9 is a human gene that encodes a protein with methyltransferase-like activity. It is predicted to be involved in methylation and is active in the endoplasmic reticulum. The protein encoded by METTL9 enables protein-L-histidine N-pros-methyltransferase activity, which is a process that adds a methyl group to a specific amino acid in proteins. The function of METTL9 is not yet fully understood…	There is currently limited information available on the disease implications of METTL9. However, some studies have suggested that it may be involved in the development of certain cancers, including breast cancer and hepatocellular carcinoma. Targeted drug discovery efforts for METTL9 are still in the early stages, and there are currently no drugs on the market that specifically target this gene. …	GO:0032259 methylation;GO:0008152 metabolic process;GO:0009987 cellular process		Predicted intracellular proteins	Cell Junctions;Nucleoplasm (Approved); Additional: Cytosol				0.0	0.0	0.0	0.0	0.0	0.0	0.0	0.0	0.0	0.0	0.0	0.0	0.0	0.0	0.0	0.0	0.0	0.0	0.0	0.0
SLC7A7	9056	symbol	H. sapiens	9056	H. sapiens	SLC7A7	solute carrier family 7 member 7	SLC7A7 is a gene that encodes the light subunit of a cationic amino acid transporter. This transporter is formed when the light subunit dimerizes with the heavy subunit transporter protein SLC3A2 and is found in epithelial cell membranes. It transfers cationic and large neutral amino acids from the cell to the extracellular space. Defects in this gene are a cause of lysinuric protein intolerance …	Lysinuric protein intolerance (LPI) is a rare autosomal recessive disorder caused by mutations in the SLC7A7 gene. LPI is characterized by impaired transport of cationic amino acids, such as lysine, arginine, and ornithine, across the intestinal and renal epithelial cells. This leads to the accumulation of these amino acids in the blood and urine, resulting in symptoms such as vomiting, diarrhea,…	GO:0000821 regulation of arginine metabolic process;GO:0015820 L-leucine transport;GO:0015803 branched-chain amino acid transport		Human disease related genes:Congenital disorders of metabolism:Congenital disorders of amino acid metabolism; Predicted intracellular proteins; Transporters:Electrochemical Potential-driven transporters; FDA approved drug targets:Small molecule drugs; Disease related genes		Fluciclovine (18F)			0.0	0.0	0.0	0.0	0.0	0.0	0.0	0.0	0.0	0.0	0.0	0.0	0.0	0.0	0.0	0.0	0.0	0.0	0.0	0.0
ZNF468	90333	symbol	H. sapiens	90333	H. sapiens	ZNF468	zinc finger protein 468	ZNF468 is a human gene that encodes for a zinc finger protein. This protein is predicted to have the ability to bind to DNA and regulate transcription by RNA polymerase II. It is also predicted to be active in the nucleus. The specific function of ZNF468 is not yet fully understood, but it is believed to play a role in the regulation of gene expression.	There is limited information available on the disease implications of ZNF468. However, some studies have suggested that mutations in this gene may be associated with certain types of cancer, including breast cancer and lung cancer. Targeted drug discovery efforts for ZNF468 are also limited, as the specific function of this gene is not yet fully understood. Currently, there are no drugs on the ma…	GO:0006357 regulation of transcription by RNA polymerase II;GO:0006355 regulation of DNA-templated transcription;GO:2001141 regulation of RNA biosynthetic process		Transcription factors:Zinc-coordinating DNA-binding domains; Predicted intracellular proteins					0.0	0.0	0.0	0.0	0.0	0.0	0.0	0.0	0.0	0.0	0.0	0.0	0.0	0.0	0.0	0.0	0.0	0.0	0.0	0.0
S100A9	6280	symbol	H. sapiens	6280	H. sapiens	S100A9	S100 calcium binding protein A9	S100A9 is a protein that belongs to the S100 family of proteins and contains two EF-hand calcium-binding motifs. S100 proteins are involved in regulating various cellular processes such as cell cycle progression and differentiation. S100A9 is found in the cytoplasm and/or nucleus of many different types of cells. It may function in inhibiting casein kinase and has been associated with the disease…	S100A9 has been implicated in various diseases, including cancer, inflammation, and autoimmune disorders. In cancer, S100A9 has been shown to promote tumor growth and metastasis by inducing angiogenesis and suppressing immune responses. Inflammation and autoimmune disorders, such as rheumatoid arthritis and psoriasis, are characterized by elevated levels of S100A9 in affected tissues. Targeted dr…	GO:0032119 sequestering of zinc ion;GO:0035606 peptidyl-cysteine S-trans-nitrosylation;GO:0070488 neutrophil aggregation		Predicted secreted proteins; Predicted intracellular proteins; Cancer-related genes:Candidate cancer biomarkers	Cytosol;Intermediate filaments;Plasma membrane (Supported)	Calcium; Zinc; Zinc acetate; Zinc chloride; Zinc sulfate, unspecified form	(M264)PID TOLL ENDOGENOUS PATHWAY; (M5883)NABA SECRETED FACTORS; (M5885)NABA MATRISOME ASSOCIATED	(M5907)HALLMARK ESTROGEN RESPONSE LATE; (M5921)HALLMARK COMPLEMENT	1.0	1.0	0.0	0.0	1.0	0.0	0.0	0.0	0.0	0.0	0.0	0.0	0.0	0.0	0.0	0.0	0.0	0.0	0.0	0.0
DCK	1633	symbol	H. sapiens	1633	H. sapiens	DCK	deoxycytidine kinase	Deoxycytidine kinase (DCK) is a gene that plays a crucial role in the phosphorylation of various deoxyribonucleosides and their nucleoside analogs. The deficiency of DCK is linked with resistance to antiviral and anticancer chemotherapeutic agents, while increased activity of DCK is associated with the activation of these compounds to cytotoxic nucleoside triphosphate derivatives. The gene is cli…	DCK has significant implications in cancer treatment, as it is involved in the activation of several nucleoside analogs used in chemotherapy, such as gemcitabine, cytarabine, and fludarabine. DCK deficiency has been linked to resistance to these drugs, while increased DCK activity has been associated with improved response rates. Targeted drug discovery efforts have focused on developing DCK inhi…	GO:0006170 dAMP biosynthetic process;GO:0009171 purine deoxyribonucleoside monophosphate biosynthetic process;GO:0106381 purine deoxyribonucleotide salvage	yes	Enzymes; FDA approved drug targets:Small molecule drugs; Predicted intracellular proteins; ENZYME proteins:Transferases	Nucleoplasm (Supported)	Fludarabine; 2'-Deoxycytidine; Elacytarabine		(M5925)HALLMARK E2F TARGETS	0.0	0.0	0.0	0.0	0.0	0.0	0.0	0.0	0.0	0.0	1.0	0.0	0.0	0.0	0.0	0.0	0.0	0.0	0.0	0.0
ELF1	1997	symbol	H. sapiens	1997	H. sapiens	ELF1	E74 like ETS transcription factor 1	ELF1 is a gene that encodes for a transcription factor called E74 like ETS transcription factor 1. This protein is mainly found in lymphoid cells and plays a role in regulating the transcription of various genes by acting as both an enhancer and a repressor. Alternative splicing of the gene results in the production of multiple transcript variants.	Research has shown that ELF1 plays a role in various diseases, including cancer and autoimmune disorders. In cancer, ELF1 has been found to be overexpressed in certain types of leukemia and lymphoma, and its inhibition has been shown to reduce tumor growth in preclinical models. In autoimmune disorders, ELF1 has been implicated in the regulation of immune cell function and the development of auto…	GO:0050860 negative regulation of T cell receptor signaling pathway;GO:0050858 negative regulation of antigen receptor-mediated signaling pathway;GO:0050856 regulation of T cell receptor signaling pathway		Transcription factors:Helix-turn-helix domains; Predicted intracellular proteins	Nucleoplasm (Supported)		(M234)PID IL2 STAT5 PATHWAY; (M92)PID ANGIOPOIETIN RECEPTOR PATHWAY; (M279)PID RB 1PATHWAY	(M5911)HALLMARK INTERFERON ALPHA RESPONSE; (M5906)HALLMARK ESTROGEN RESPONSE EARLY	0.0	0.0	0.0	0.0	0.0	0.0	0.0	0.0	0.0	0.0	0.0	0.0	0.0	0.0	0.0	0.0	0.0	0.0	0.0	0.0
ZNF100	163227	symbol	H. sapiens	163227	H. sapiens	ZNF100	zinc finger protein 100	ZNF100 is a human gene that encodes for a protein called zinc finger protein 100. This protein is predicted to have the ability to bind to DNA and regulate transcription, specifically in the cis-regulatory regions of RNA polymerase II. ZNF100 is also predicted to be located in the nucleus of cells.	There is limited information available on the disease implications of ZNF100. However, some studies have suggested that alterations in the expression of this gene may be associated with certain types of cancer, including breast cancer and hepatocellular carcinoma. Targeted drug discovery efforts for ZNF100 are also limited, as the function of this gene is not well understood. Currently, there are…	GO:0006357 regulation of transcription by RNA polymerase II;GO:0006355 regulation of DNA-templated transcription;GO:2001141 regulation of RNA biosynthetic process		Transcription factors:Zinc-coordinating DNA-binding domains; Predicted intracellular proteins					0.0	0.0	0.0	0.0	0.0	0.0	0.0	0.0	0.0	0.0	0.0	0.0	0.0	0.0	0.0	0.0	0.0	0.0	0.0	0.0
SLC37A3	84255	symbol	H. sapiens	84255	H. sapiens	SLC37A3	solute carrier family 37 member 3	SLC37A3 is a human gene that is predicted to enable transmembrane transporter activity and be involved in carbohydrate transport and transmembrane transport. It is an integral component of the endoplasmic reticulum membrane. This information is provided by the Alliance of Genome Resources as of April 2022.	There is limited information available on the disease implications of SLC37A3. However, mutations in this gene have been associated with glycogen storage disease type Ib (GSD-Ib), a rare genetic disorder characterized by impaired glucose homeostasis and the accumulation of glycogen in the liver and kidneys. Targeted drug discovery efforts for GSD-Ib have focused on developing therapies that can r…	GO:0006855 xenobiotic transmembrane transport;GO:0042908 xenobiotic transport;GO:0055085 transmembrane transport		Transporters:Electrochemical Potential-driven transporters; Predicted intracellular proteins					0.0	0.0	0.0	0.0	0.0	0.0	0.0	0.0	0.0	0.0	0.0	0.0	0.0	0.0	0.0	0.0	0.0	0.0	0.0	0.0
RPL7L1	285855	symbol	H. sapiens	285855	H. sapiens	RPL7L1	ribosomal protein L7 like 1	RPL7L1 is a human gene that encodes a ribosomal protein with RNA binding activity. It is predicted to play a role in the maturation of large subunit ribosomal RNA from a tricistronic RNA transcript, and to be involved in blastocyst formation. The gene is predicted to be located in the nucleolus and to be part of the cytosolic large ribosomal subunit.	There is limited information available on the disease implications of RPL7L1. However, mutations in other ribosomal protein genes have been associated with a variety of diseases, including Diamond-Blackfan anemia, Shwachman-Diamond syndrome, and cancer. Targeted drug discovery efforts for ribosomal protein genes have focused on identifying small molecules that can selectively inhibit the function…	GO:0000463 maturation of LSU-rRNA from tricistronic rRNA transcript (SSU-rRNA, 5.8S rRNA, LSU-rRNA);GO:0000470 maturation of LSU-rRNA;GO:0001825 blastocyst formation		Ribosomal proteins; Predicted intracellular proteins	Mitochondria;Nucleoli (Approved)				0.0	0.0	0.0	0.0	0.0	0.0	0.0	0.0	0.0	0.0	0.0	0.0	0.0	0.0	0.0	0.0	0.0	0.0	0.0	0.0
RNFT1	51136	symbol	H. sapiens	51136	H. sapiens	RNFT1	ring finger protein, transmembrane 1	RNFT1, also known as Ring Finger Protein, Transmembrane 1, is a gene that encodes a protein involved in the regulation of protein degradation pathways. The protein has ubiquitin binding and ligase activity and is located in the endoplasmic reticulum. It plays a role in the positive regulation of the ERAD pathway and autoubiquitination of proteins. The ERAD pathway is responsible for the degradati…	There is limited information available on the disease implications of RNFT1. However, studies have suggested that dysregulation of the ERAD pathway, in which RNFT1 plays a role, can lead to the accumulation of misfolded proteins and contribute to the development of neurodegenerative diseases such as Alzheimer's and Parkinson's disease. Currently, there are no targeted drug discovery efforts speci…	GO:1904294 positive regulation of ERAD pathway;GO:1904292 regulation of ERAD pathway;GO:1905898 positive regulation of response to endoplasmic reticulum stress		Enzymes; ENZYME proteins:Transferases	Nucleoli (Approved)				0.0	0.0	0.0	0.0	1.0	0.0	0.0	0.0	0.0	0.0	0.0	0.0	0.0	0.0	0.0	0.0	0.0	0.0	0.0	0.0
KCNA3	3738	symbol	H. sapiens	3738	H. sapiens	KCNA3	potassium voltage-gated channel subfamily A member 3	KCNA3 is a gene that encodes a member of the potassium channel, voltage-gated, shaker-related subfamily. This gene plays an essential role in T-cell proliferation and activation. It belongs to the delayed rectifier class, which allows nerve cells to efficiently repolarize following an action potential. Potassium channels are important in regulating various bodily functions, including neurotransmi…	KCNA3 has been implicated in several diseases, including cancer, autoimmune disorders, and neurological disorders. In cancer, KCNA3 has been found to be overexpressed in various types of tumors, including breast, lung, and prostate cancer. Targeting KCNA3 with specific inhibitors has shown promising results in preclinical studies, suggesting that it could be a potential therapeutic target for can…	GO:0021554 optic nerve development;GO:0022038 corpus callosum development;GO:0021545 cranial nerve development		Voltage-gated ion channels:Voltage-Gated Potassium Channels; Transporters:Transporter channels and pores; FDA approved drug targets:Small molecule drugs		Clofazimine; Dalfampridine		(M5932)HALLMARK INFLAMMATORY RESPONSE	0.0	0.0	0.0	0.0	0.0	0.0	0.0	0.0	0.0	0.0	0.0	0.0	0.0	0.0	0.0	0.0	0.0	0.0	0.0	0.0
UNC50	25972	symbol	H. sapiens	25972	H. sapiens	UNC50	unc-50 inner nuclear membrane RNA binding protein	UNC50 is a human gene that encodes for the UNC-50 inner nuclear membrane RNA binding protein. It is predicted to have RNA binding activity and be involved in protein localization to the cell surface. UNC50 is predicted to be located in the Golgi apparatus and nuclear inner membrane, and is also predicted to be an integral component of the Golgi membrane. This information is provided by the Allian…	There is limited information available on the disease implications of UNC50. However, recent studies have suggested that UNC50 may play a role in cancer progression and metastasis. Specifically, UNC50 has been shown to be upregulated in several types of cancer, including breast, lung, and liver cancer. Targeted drug discovery efforts for UNC50 are currently underway, with a focus on developing sm…	GO:0034394 protein localization to cell surface;GO:0008104 protein localization;GO:0070727 cellular macromolecule localization							0.0	0.0	0.0	0.0	0.0	0.0	0.0	0.0	0.0	0.0	0.0	0.0	0.0	0.0	0.0	0.0	0.0	0.0	0.0	0.0
KCNQ5	56479	symbol	H. sapiens	56479	H. sapiens	KCNQ5	potassium voltage-gated channel subfamily Q member 5	KCNQ5 is a gene that belongs to the KCNQ potassium channel gene family and is expressed in different regions of the brain and skeletal muscle. The protein produced by this gene generates currents that activate slowly with depolarization and can form heteromeric channels with the protein encoded by the KCNQ3 gene. These currents have voltage dependences and inhibitor sensitivities similar to M-cur…	Mutations in the KCNQ5 gene have been associated with several neurological disorders, including epilepsy, schizophrenia, and bipolar disorder. Targeted drug discovery efforts have focused on developing drugs that modulate the activity of KCNQ5 channels, with the goal of treating these disorders. One example of a successful drug targeting KCNQ5 is retigabine, which is used to treat epilepsy. Retig…	GO:0071805 potassium ion transmembrane transport;GO:0006813 potassium ion transport;GO:0030001 metal ion transport		Voltage-gated ion channels:Voltage-Gated Potassium Channels; Predicted intracellular proteins; Human disease related genes:Other diseases:Mental and behavioural disorders; Potential drug targets; Disease related genes	Cytoplasmic bodies (Uncertain)	Gabapentin; Ezogabine; ICA-105665			0.0	0.0	0.0	0.0	0.0	0.0	0.0	0.0	0.0	0.0	0.0	0.0	0.0	0.0	0.0	0.0	0.0	0.0	0.0	0.0
XRCC4	7518	symbol	H. sapiens	7518	H. sapiens	XRCC4	X-ray repair cross complementing 4	XRCC4 (X-ray repair cross complementing 4) is a human gene that plays a crucial role in repairing DNA double-strand breaks. It works in conjunction with DNA ligase IV and the DNA-dependent protein kinase. XRCC4 is involved in both non-homologous end joining and the completion of V(D)J recombination. Mutations in this gene can lead to a condition called short stature, microcephaly, and endocrine d…	Mutations in the XRCC4 gene have been associated with a rare genetic disorder called short stature, microcephaly, and endocrine dysfunction (SSMED). This condition is characterized by growth retardation, small head size, and hormonal imbalances. There are currently no targeted drug discovery efforts specifically for XRCC4, but research is ongoing to develop therapies for DNA repair-related disord…	GO:1905780 regulation of phosphatidylserine exposure on apoptotic cell surface;GO:1905782 positive regulation of phosphatidylserine exposure on apoptotic cell surface;GO:0051103 DNA ligation involved in DNA repair		Disease related genes; Human disease related genes:Congenital malformations:Other congenital malformations; Predicted intracellular proteins; Cancer-related genes:Candidate cancer biomarkers	Nucleoplasm (Enhanced)	S-(Dimethylarsenic)Cysteine	(M42)PID DNA PK PATHWAY; (M84)PID ATM PATHWAY		0.0	1.0	0.0	0.0	0.0	1.0	0.0	0.0	0.0	1.0	0.0	0.0	0.0	0.0	0.0	0.0	0.0	0.0	0.0	0.0
REV3L	5980	symbol	H. sapiens	5980	H. sapiens	REV3L	REV3 like, DNA directed polymerase zeta catalytic subunit	REV3L is a human gene that encodes the catalytic subunit of DNA polymerase zeta, which is involved in translesion DNA synthesis. This gene is also found in mitochondria, where it plays a role in protecting DNA from damage. Mutations in this gene have been linked to Mobius syndrome, a rare neurological disorder characterized by facial paralysis and other developmental abnormalities.	Mutations in the REV3L gene have been linked to several types of cancer, including breast, lung, and colorectal cancer. Targeting DNA polymerase zeta has been explored as a potential strategy for cancer treatment, as inhibiting this enzyme could prevent cancer cells from repairing DNA damage and ultimately lead to cell death. However, developing drugs that specifically target DNA polymerase zeta …	GO:0042276 error-prone translesion synthesis;GO:0019985 translesion synthesis;GO:0006301 postreplication repair		Enzymes; Predicted intracellular proteins; ENZYME proteins:Transferases	Nucleoplasm (Approved)			(M5898)HALLMARK DNA REPAIR	0.0	0.0	0.0	0.0	0.0	0.0	0.0	0.0	0.0	0.0	0.0	0.0	0.0	0.0	0.0	0.0	0.0	0.0	0.0	0.0
SNAPC3	6619	symbol	H. sapiens	6619	H. sapiens	SNAPC3	small nuclear RNA activating complex polypeptide 3	SNAPC3 is a gene that is involved in the transcription of small nuclear RNAs (snRNAs) by RNA polymerase II and III. It is predicted to have DNA binding activity and is located in the nuclear body and nucleolus. The gene is also predicted to contribute to RNA polymerase II cis-regulatory region sequence-specific DNA binding activity and core promoter sequence-specific DNA binding activity. Overall…	There is limited information available on the disease implications of SNAPC3. However, recent studies have suggested that mutations in the gene may be associated with developmental disorders such as intellectual disability and autism spectrum disorder. Targeted drug discovery efforts for SNAPC3 are also limited, as the gene is not currently considered a therapeutic target. However, there are ongo…	GO:0042796 snRNA transcription by RNA polymerase III;GO:0042795 snRNA transcription by RNA polymerase II;GO:0009301 snRNA transcription		Predicted intracellular proteins	Nuclear bodies;Nucleoplasm (Supported); Additional: Nucleoli				0.0	0.0	0.0	0.0	0.0	0.0	0.0	0.0	0.0	0.0	0.0	0.0	0.0	0.0	0.0	0.0	0.0	0.0	0.0	0.0
CCNI	10983	symbol	H. sapiens	10983	H. sapiens	CCNI	cyclin I	CCNI is a gene that encodes a protein belonging to the cyclin family, which regulates CDK kinases and plays a crucial role in the cell cycle. Cyclins exhibit distinct expression and degradation patterns that contribute to the coordination of mitotic events. CCNI shows high similarity with cyclin G and its transcript is expressed constantly during cell cycle progression.	CCNI has been implicated in various diseases, including cancer and cardiovascular diseases. In cancer, CCNI overexpression has been observed in several types of tumors, including breast, lung, and prostate cancer. Targeting CCNI has been proposed as a potential therapeutic strategy for cancer treatment. Several studies have shown that inhibition of CCNI expression or function can lead to cell cyc…	GO:0000082 G1/S transition of mitotic cell cycle;GO:0044843 cell cycle G1/S phase transition;GO:0044772 mitotic cell cycle phase transition		Predicted intracellular proteins	Golgi apparatus (Approved); Additional: Nuclear bodies;Nucleoplasm				0.0	0.0	0.0	1.0	0.0	0.0	0.0	0.0	0.0	0.0	0.0	0.0	0.0	0.0	0.0	0.0	0.0	0.0	0.0	0.0
TMEM251	26175	gene_synonym	H. sapiens	26175	H. sapiens	LYSET	lysosomal enzyme trafficking factor	LYSET is a human gene that is predicted to be an integral component of the membrane. It is a lysosomal enzyme trafficking factor, which means it plays a role in the transport of enzymes to the lysosome, a cellular organelle responsible for breaking down and recycling cellular waste. The function of LYSET is not fully understood, but it is believed to be involved in the regulation of lysosomal enz…	There is limited information available on the disease implications of LYSET. However, mutations in the gene have been associated with a rare genetic disorder called mucolipidosis type II (MLII), also known as I-cell disease. MLII is characterized by the accumulation of undigested material in lysosomes, leading to developmental delays, skeletal abnormalities, and other symptoms. There are currentl…	GO:0007040 lysosome organization;GO:0080171 lytic vacuole organization;GO:0007041 lysosomal transport		Disease related genes; Transporters:Accessory Factors Involved in Transport; Potential drug targets	Cell Junctions (Approved); Additional: Golgi apparatus				0.0	0.0	0.0	0.0	0.0	0.0	0.0	0.0	0.0	0.0	0.0	0.0	0.0	0.0	0.0	0.0	1.0	0.0	1.0	0.0
CCNC	892	symbol	H. sapiens	892	H. sapiens	CCNC	cyclin C	CCNC is a human gene that encodes for a protein called cyclin C. Cyclin C is a member of the cyclin family of proteins and interacts with cyclin-dependent kinase 8. It induces the phosphorylation of the carboxy-terminal domain of the large subunit of RNA polymerase II. The mRNA level for this gene peaks in the G1 phase of the cell cycle. Two transcript variants encoding different isoforms have be…	Research has shown that CCNC may play a role in various diseases, including cancer, neurodegenerative disorders, and viral infections. In cancer, CCNC has been found to be overexpressed in several types of tumors, including breast, lung, and liver cancer. Targeting CCNC has been explored as a potential therapeutic strategy for cancer treatment. For example, a study found that inhibiting CCNC expr…	GO:0045023 G0 to G1 transition;GO:0045746 negative regulation of Notch signaling pathway;GO:0008593 regulation of Notch signaling pathway		Predicted intracellular proteins	Nucleoplasm (Approved); Additional: Cytosol				0.0	0.0	0.0	0.0	0.0	0.0	0.0	0.0	0.0	0.0	0.0	0.0	0.0	0.0	0.0	0.0	0.0	0.0	0.0	0.0
FCER2	2208	symbol	H. sapiens	2208	H. sapiens	FCER2	Fc epsilon receptor II	The FCER2 gene encodes a protein that acts as a low-affinity receptor for IgE and is specific to B-cells. It plays a crucial role in the growth and differentiation of B-cells, as well as regulating the production of IgE. The protein can also exist in a soluble secreted form, which acts as a potent mitogenic growth factor. Different isoforms of the protein are produced through alternative splicing…	The FCER2 gene has been implicated in various diseases, including allergic diseases such as asthma, atopic dermatitis, and allergic rhinitis. In these conditions, the overproduction of IgE and the activation of B-cells through FCER2 signaling contribute to the pathogenesis of the disease. As such, FCER2 has been a target for drug discovery efforts aimed at treating these conditions. One example i…	GO:0002450 B cell antigen processing and presentation;GO:0160006 Fc receptor-mediated immune complex endocytosis;GO:0002925 positive regulation of humoral immune response mediated by circulating immunoglobulin		CD markers; Predicted intracellular proteins; Predicted secreted proteins; Cancer-related genes:Candidate cancer biomarkers		Lumiliximab	(M28)PID IL4 2PATHWAY		0.0	1.0	0.0	0.0	0.0	0.0	0.0	0.0	0.0	0.0	0.0	0.0	0.0	0.0	0.0	0.0	0.0	0.0	0.0	1.0
CARD8-AS1	100505812	symbol	H. sapiens	100505812	H. sapiens	CARD8-AS1	CARD8 antisense RNA 1										0.0	0.0	0.0	0.0	0.0	0.0	0.0	0.0	0.0	0.0	0.0	0.0	0.0	0.0	0.0	0.0	0.0	0.0	0.0	0.0
RNLS	55328	symbol	H. sapiens	55328	H. sapiens	RNLS	renalase, FAD dependent amine oxidase	Renalase is an enzyme that is dependent on flavin adenine dinucleotide and functions as an amine oxidase. It is secreted into the bloodstream from the kidney. This enzyme was first identified in 2005 and is involved in the regulation of blood pressure and the metabolism of catecholamines. It has been suggested that renalase may have potential therapeutic applications in the treatment of hypertens…	Renalase has been implicated in several diseases, including hypertension, heart failure, and diabetes. Studies have shown that renalase levels are decreased in patients with hypertension and heart failure, suggesting that it may play a role in the pathogenesis of these diseases. Targeted drug discovery efforts have focused on developing small molecule inhibitors of renalase as potential treatment…	GO:0010459 negative regulation of heart rate;GO:0071871 response to epinephrine;GO:1902074 response to salt		Predicted secreted proteins; Enzymes; ENZYME proteins:Oxidoreductases					0.0	0.0	0.0	0.0	0.0	0.0	0.0	0.0	0.0	0.0	0.0	0.0	0.0	0.0	0.0	0.0	0.0	0.0	0.0	0.0
CD53	963	symbol	H. sapiens	963	H. sapiens	CD53	CD53 molecule	CD53 is a transmembrane protein that belongs to the tetraspanin family. It is a cell surface glycoprotein that complexes with integrins and plays a role in the transduction of CD2-generated signals in T cells and natural killer cells. CD53 has been suggested to be involved in growth regulation and its deficiency has been linked to an immunodeficiency associated with recurrent infectious diseases …	There are currently no targeted drug discovery efforts specifically aimed at CD53. However, its deficiency has been linked to an immunodeficiency disorder known as CD53 deficiency syndrome, which is characterized by recurrent bacterial, fungal, and viral infections. Treatment for this disorder typically involves prophylactic antibiotics and antifungal agents, as well as immunoglobulin replacement…	GO:1901741 positive regulation of myoblast fusion;GO:1901739 regulation of myoblast fusion;GO:0060143 positive regulation of syncytium formation by plasma membrane fusion		CD markers; Transporters:Accessory Factors Involved in Transport					0.0	0.0	0.0	0.0	0.0	0.0	0.0	0.0	0.0	0.0	0.0	0.0	0.0	0.0	0.0	1.0	0.0	0.0	0.0	0.0
ANKRD22	118932	symbol	H. sapiens	118932	H. sapiens	ANKRD22	ankyrin repeat domain 22	ANKRD22 is a human gene that encodes for a protein with an ankyrin repeat domain. This domain is involved in protein-protein interactions and is found in a variety of proteins with diverse functions. The specific function of ANKRD22 is not well understood, but it has been suggested to play a role in cell cycle regulation and DNA damage response. Mutations in ANKRD22 have been associated with vari…	There is limited information available on the disease implications of ANKRD22 and targeted drug discovery efforts. However, mutations in ANKRD22 have been associated with various types of cancer, including breast and lung cancer. As such, ANKRD22 may be a potential target for cancer therapy. Currently, there are no drugs on the market that specifically target ANKRD22. However, there are several d…			Predicted intracellular proteins	Nucleoplasm (Approved)				0.0	0.0	0.0	0.0	0.0	0.0	0.0	0.0	0.0	0.0	0.0	0.0	0.0	0.0	0.0	0.0	0.0	0.0	0.0	0.0
CD48	962	symbol	H. sapiens	962	H. sapiens	CD48	CD48 molecule	CD48 is a gene that encodes a protein found on the surface of various immune cells, including lymphocytes, dendritic cells, and endothelial cells. It belongs to the CD2 subfamily of immunoglobulin-like receptors, which includes SLAM proteins. CD48 participates in activation and differentiation pathways in these cells, but it does not have a transmembrane domain. Instead, it is held at the cell su…	CD48 has been implicated in various diseases, including autoimmune disorders, cancer, and infectious diseases. In autoimmune disorders, CD48 has been shown to play a role in the activation and proliferation of T cells, which can contribute to the pathogenesis of diseases such as multiple sclerosis and rheumatoid arthritis. In cancer, CD48 has been found to be overexpressed in certain types of tum…	GO:0030101 natural killer cell activation;GO:0046649 lymphocyte activation;GO:0045321 leukocyte activation		CD markers; Transporters:Accessory Factors Involved in Transport; Predicted secreted proteins	Plasma membrane (Approved); Additional: Cytosol;Nucleoli fibrillar center			(M5947)HALLMARK IL2 STAT5 SIGNALING; (M5932)HALLMARK INFLAMMATORY RESPONSE	0.0	0.0	0.0	0.0	0.0	0.0	0.0	0.0	0.0	0.0	0.0	0.0	0.0	0.0	0.0	0.0	0.0	0.0	0.0	1.0
CYSLTR1	10800	symbol	H. sapiens	10800	H. sapiens	CYSLTR1	cysteinyl leukotriene receptor 1	The CYSLTR1 gene encodes a receptor for cysteinyl leukotrienes, which are involved in mediating bronchoconstriction and other inflammatory responses in the lungs. Activation of this receptor leads to contraction and proliferation of bronchial smooth muscle cells, eosinophil migration, and damage to the mucus layer in the lung. Upregulation of CYSLTR1 is associated with asthma, and dysregulation m…	The CYSLTR1 gene has been implicated in asthma, and targeting this receptor has been a focus of drug discovery efforts for the treatment of this disease. Montelukast, a leukotriene receptor antagonist that targets CYSLTR1, is a successful drug on the market for the treatment of asthma and allergic rhinitis. Other drugs that target CYSLTR1 include zafirlukast and pranlukast. In addition to asthma,…	GO:0061737 leukotriene signaling pathway;GO:0060252 positive regulation of glial cell proliferation;GO:0045907 positive regulation of vasoconstriction		FDA approved drug targets:Small molecule drugs; G-protein coupled receptors:GPCRs excl olfactory receptors; Transporters		Montelukast; Zafirlukast; Cinalukast; Nedocromil; Pranlukast; Leukotriene C4; Leukotriene D4	(M8)PID ENDOTHELIN PATHWAY		0.0	0.0	0.0	0.0	0.0	0.0	0.0	0.0	0.0	0.0	0.0	0.0	0.0	0.0	0.0	0.0	0.0	0.0	0.0	0.0
SLC25A40	55972	symbol	H. sapiens	55972	H. sapiens	SLC25A40	solute carrier family 25 member 40	SLC25A40 is a gene that belongs to the SLC25 family of mitochondrial carrier proteins. This gene is responsible for encoding a protein that is involved in transporting molecules across the mitochondrial membrane. The specific function of this protein is not yet fully understood, but it is believed to play a role in energy metabolism and cellular respiration. Mutations in the SLC25A40 gene have be…	Neonatal epileptic encephalopathy is a rare genetic disorder associated with mutations in the SLC25A40 gene. This disorder is characterized by seizures, developmental delays, and other neurological symptoms that typically appear within the first few weeks of life. There is currently no cure for neonatal epileptic encephalopathy, and treatment is focused on managing symptoms with antiepileptic dru…	GO:0034775 glutathione transmembrane transport;GO:0034635 glutathione transport;GO:0035443 tripeptide transmembrane transport		Transporters:Electrochemical Potential-driven transporters					0.0	0.0	0.0	0.0	0.0	0.0	0.0	0.0	0.0	0.0	0.0	0.0	0.0	0.0	0.0	0.0	0.0	0.0	0.0	1.0
HIST1H2BK	85236	gene_synonym	H. sapiens	85236	H. sapiens	H2BC12	H2B clustered histone 12	H2BC12 is a replication-dependent histone that belongs to the histone H2B family. Histones are nuclear proteins that form the nucleosome structure of the chromosomal fiber in eukaryotes. H2BC12 is an antimicrobial protein with antibacterial and antifungal activity. It is found in the histone microcluster on chromosome 6p21.33. Two transcripts that encode the same protein have been identified for …	There is limited information available on the disease implications of H2BC12. However, research has shown that histones, including H2BC12, play a role in cancer development and progression. Targeted drug discovery efforts have focused on developing drugs that target histone modifications, such as histone deacetylase inhibitors, which have shown promise in the treatment of various cancers. Example…	GO:0002227 innate immune response in mucosa;GO:0002385 mucosal immune response;GO:0002251 organ or tissue specific immune response		Predicted intracellular proteins	Nucleoplasm (Approved); Additional: Cytosol			(M5901)HALLMARK G2M CHECKPOINT	1.0	0.0	0.0	0.0	0.0	0.0	0.0	0.0	0.0	0.0	0.0	0.0	0.0	1.0	0.0	0.0	0.0	0.0	0.0	0.0
ORC3	23595	symbol	H. sapiens	23595	H. sapiens	ORC3	origin recognition complex subunit 3	ORC3 is a subunit of the origin recognition complex (ORC), a protein complex that is essential for the initiation of DNA replication in eukaryotic cells. ORC3 binds specifically to origins of replication and serves as a platform for the assembly of additional initiation factors. Studies in Drosophila suggest that ORC3 may play a role in neuronal proliferation and olfactory memory. Alternatively s…	There is limited information on the disease implications of ORC3. However, mutations in ORC3 have been associated with Meier-Gorlin syndrome, a rare genetic disorder characterized by small stature, microcephaly, and abnormalities in the development of the ears, eyes, and bones. Targeted drug discovery efforts for ORC3 are also limited, as it is primarily involved in DNA replication and cell proli…	GO:0006270 DNA replication initiation;GO:0014009 glial cell proliferation;GO:0061351 neural precursor cell proliferation		Predicted intracellular proteins	Nucleoplasm (Supported)				1.0	0.0	0.0	0.0	0.0	0.0	0.0	0.0	0.0	0.0	0.0	1.0	0.0	1.0	0.0	0.0	0.0	0.0	0.0	0.0
MCM9	254394	symbol	H. sapiens	254394	H. sapiens	MCM9	minichromosome maintenance 9 homologous recombination repair factor	MCM9 is a gene that encodes a protein belonging to the MCM protein family, which is crucial for the initiation of genome replication in eukaryotes. The protein encoded by MCM9 is essential for recruiting the MCM2-7 helicase to DNA replication origins. Additionally, it binds to and positively regulates the chromatin licensing and DNA replication factor 1, CDT1. MCM9 is also involved in homologous …	Mutations in the MCM9 gene have been linked to premature ovarian failure, a condition characterized by the loss of ovarian function before the age of 40. Additionally, MCM9 mutations have been associated with an increased risk of developing breast, ovarian, and other types of cancer. Targeted drug discovery efforts for MCM9 are still in the early stages, but there is potential for developing drug…	GO:0036298 recombinational interstrand cross-link repair;GO:0070716 mismatch repair involved in maintenance of fidelity involved in DNA-dependent DNA replication;GO:0006298 mismatch repair		Predicted intracellular proteins; Human disease related genes:Reproductive system diseases:Reproductive system diseases; Potential drug targets; Disease related genes; ENZYME proteins:Hydrolases; Enzymes	Nucleoplasm (Approved)				0.0	0.0	0.0	1.0	0.0	1.0	0.0	0.0	0.0	0.0	0.0	0.0	0.0	0.0	0.0	0.0	0.0	0.0	0.0	0.0
CRY1	1407	symbol	H. sapiens	1407	H. sapiens	CRY1	cryptochrome circadian regulator 1	The CRY1 gene encodes a protein that is a crucial component of the circadian core oscillator complex, which regulates the circadian clock. It binds to flavin adenine dinucleotide and is upregulated by CLOCK/ARNTL heterodimers. However, it then represses this upregulation in a feedback loop using PER/CRY heterodimers to interact with CLOCK/ARNTL. Polymorphisms in this gene have been linked to chan…	Mutations in the CRY1 gene have been associated with various sleep disorders, including familial advanced sleep phase syndrome (FASPS) and delayed sleep phase disorder (DSPD). FASPS is characterized by an advanced sleep-wake cycle, with individuals going to bed and waking up earlier than normal. DSPD, on the other hand, is characterized by a delayed sleep-wake cycle, with individuals going to bed…	GO:0009785 blue light signaling pathway;GO:0071483 cellular response to blue light;GO:2000850 negative regulation of glucocorticoid secretion		Disease related genes; Predicted intracellular proteins; Human disease related genes:Nervous system diseases:Other nervous and sensory system diseases	Microtubules;Nuclear membrane;Nucleoplasm (Supported)		(M95)PID CIRCADIAN PATHWAY		0.0	1.0	0.0	0.0	0.0	0.0	0.0	0.0	0.0	0.0	0.0	0.0	0.0	0.0	0.0	0.0	0.0	1.0	0.0	0.0
CRYZ	1429	symbol	H. sapiens	1429	H. sapiens	CRYZ	crystallin zeta	The human gene CRYZ encodes a taxon-specific crystallin protein that has NADPH-dependent quinone reductase activity, which is distinct from other known quinone reductases. Crystallins are divided into two classes: taxon-specific, or enzyme, and ubiquitous. The latter class constitutes the major proteins of the vertebrate eye lens and maintains the transparency and refractive index of the lens. Th…	There is limited information on the disease implications of CRYZ. However, some studies have suggested that mutations in this gene may be associated with cataract formation. As for targeted drug discovery efforts, there are currently no known drugs that specifically target CRYZ. However, the NADPH-dependent quinone reductase activity of CRYZ has been studied for its potential role in cancer thera…	GO:0042178 xenobiotic catabolic process;GO:0051289 protein homotetramerization;GO:0051262 protein tetramerization		Enzymes; ENZYME proteins:Oxidoreductases; Predicted intracellular proteins	Cytosol (Supported)	Dicoumarol; Nicotinamide adenine dinucleotide phosphate; Medical Cannabis; Nabiximols		(M5935)HALLMARK FATTY ACID METABOLISM	0.0	0.0	0.0	0.0	0.0	0.0	0.0	0.0	0.0	0.0	0.0	0.0	0.0	0.0	0.0	0.0	0.0	0.0	0.0	0.0
CD2AP	23607	symbol	H. sapiens	23607	H. sapiens	CD2AP	CD2 associated protein	CD2AP (CD2 associated protein) is a gene that encodes a scaffolding molecule that plays a role in regulating the actin cytoskeleton. The protein interacts with filamentous actin and various cell membrane proteins through multiple actin binding sites, SH3 domains, and a proline-rich region containing binding sites for SH3 domains. It is involved in dynamic actin remodeling and membrane trafficking…	CD2AP has been implicated in several diseases, particularly glomerular diseases such as focal segmental glomerulosclerosis (FSGS) and diabetic nephropathy. Studies have shown that mutations or deletions in the CD2AP gene can lead to proteinuria and kidney damage. As a result, CD2AP has become a target for drug discovery efforts aimed at treating glomerular diseases. One approach has been to devel…	GO:0032905 transforming growth factor beta1 production;GO:1990790 response to glial cell derived neurotrophic factor;GO:0071604 transforming growth factor beta production		Predicted intracellular proteins; Human disease related genes:Urinary system diseases:Kidney diseases; Transporters:Accessory Factors Involved in Transport; Potential drug targets; Disease related genes	Plasma membrane (Supported); Additional: Centriolar satellite		(M226)PID VEGFR1 PATHWAY; (M193)PID NEPHRIN NEPH1 PATHWAY	(M5893)HALLMARK MITOTIC SPINDLE	0.0	0.0	0.0	1.0	1.0	0.0	0.0	1.0	0.0	1.0	0.0	0.0	0.0	0.0	0.0	0.0	0.0	0.0	0.0	1.0
MMP25	64386	symbol	H. sapiens	64386	H. sapiens	MMP25	matrix metallopeptidase 25	MMP25, also known as matrix metallopeptidase 25, is a member of the membrane-type MMP subfamily. Unlike most MMPs, which are secreted as inactive proproteins, MMP25 is attached to the plasma membrane via a glycosylphosphatidyl inositol anchor. It is involved in various physiological processes, such as embryonic development, reproduction, and tissue remodeling, as well as disease processes, such a…	There is limited information available on the disease implications of MMP25, but it has been implicated in various pathological conditions, including arthritis and cancer. In arthritis, MMP25 is thought to contribute to joint destruction by degrading extracellular matrix components, leading to cartilage and bone damage. In cancer, MMP25 has been shown to promote tumor invasion and metastasis by a…	GO:0060022 hard palate development;GO:0062009 secondary palate development;GO:0030574 collagen catabolic process		Peptidases:Metallopeptidases; Predicted secreted proteins; Enzymes	Plasma membrane (Supported)	Marimastat; Fenofibrate; Fenofibric acid	(M3468)NABA ECM REGULATORS; (M5885)NABA MATRISOME ASSOCIATED; (M5889)NABA MATRISOME		0.0	0.0	0.0	0.0	0.0	0.0	0.0	0.0	0.0	0.0	0.0	0.0	0.0	0.0	0.0	0.0	0.0	0.0	0.0	0.0
GALC	2581	symbol	H. sapiens	2581	H. sapiens	GALC	galactosylceramidase	The GALC gene encodes a lysosomal protein called galactosylceramidase, which breaks down certain types of lipids in the body, including galactosylceramide, galactosylsphingosine, lactosylceramide, and monogalactosyldiglyceride. Mutations in this gene have been linked to Krabbe disease, a rare genetic disorder that affects the nervous system and can lead to developmental delays, muscle weakness, a…	Krabbe disease is a rare genetic disorder caused by mutations in the GALC gene, which leads to a deficiency in galactosylceramidase activity. This results in the accumulation of toxic lipids in the nervous system, leading to progressive damage to the myelin sheath that surrounds nerve fibers. There is currently no cure for Krabbe disease, and treatment options are limited to supportive care and s…	GO:0006683 galactosylceramide catabolic process;GO:0019376 galactolipid catabolic process;GO:0046477 glycosylceramide catabolic process		Human disease related genes:Congenital disorders of metabolism:Congenital disorders of lipid/glycolipid metabolism; Predicted intracellular proteins; Potential drug targets; Human disease related genes:Congenital disorders of metabolism:Lysosomal storage diseases; Disease related genes; ENZYME proteins:Hydrolases; Enzymes				(M5910)HALLMARK PROTEIN SECRETION	0.0	0.0	0.0	0.0	0.0	0.0	0.0	0.0	0.0	0.0	0.0	0.0	0.0	0.0	0.0	0.0	0.0	0.0	0.0	0.0
TSPAN2	10100	symbol	H. sapiens	10100	H. sapiens	TSPAN2	tetraspanin 2	TSPAN2, also known as tetraspanin 2, is a member of the transmembrane 4 superfamily, which is a group of cell-surface proteins characterized by the presence of four hydrophobic domains. These proteins play a role in signal transduction events that regulate cell development, activation, growth, and motility. Alternative splicing of TSPAN2 results in multiple transcript variants that encode differe…	There is limited information available on the disease implications of TSPAN2. However, some studies have suggested that TSPAN2 may play a role in cancer progression. For example, TSPAN2 has been found to be upregulated in various types of cancer, including breast cancer, lung cancer, and glioblastoma. In addition, TSPAN2 has been shown to promote cancer cell migration and invasion, suggesting tha…	GO:0014005 microglia development;GO:0014004 microglia differentiation;GO:0014002 astrocyte development			Nucleoplasm (Enhanced)				0.0	0.0	0.0	0.0	0.0	0.0	0.0	0.0	0.0	0.0	0.0	0.0	0.0	0.0	0.0	0.0	0.0	0.0	0.0	1.0
ABHD4	63874	symbol	H. sapiens	63874	H. sapiens	ABHD4	abhydrolase domain containing 4, N-acyl phospholipase B	ABHD4 is a human gene that encodes a protein called abhydrolase domain containing 4, N-acyl phospholipase B. This protein is predicted to have lysophosphatidic acid acyltransferase activity and lysophospholipase activity, and to be involved in N-acylphosphatidylethanolamine metabolic process, lipid homeostasis, and phosphatidic acid biosynthetic process. It is also predicted to act upstream of or…	Research on ABHD4 has suggested its potential involvement in various diseases, including cancer, obesity, and neurodegenerative disorders. In particular, ABHD4 has been found to play a role in the regulation of lipid metabolism, which is often dysregulated in these diseases. As a result, ABHD4 has become a target for drug discovery efforts, with the aim of developing drugs that can modulate its a…	GO:0070292 N-acylphosphatidylethanolamine metabolic process;GO:0036152 phosphatidylethanolamine acyl-chain remodeling;GO:0046337 phosphatidylethanolamine metabolic process		Enzymes; Peptidases:Serine-type peptidases; Predicted intracellular proteins	Nucleoplasm (Approved)			(M5939)HALLMARK P53 PATHWAY	0.0	0.0	0.0	0.0	0.0	0.0	0.0	0.0	0.0	0.0	1.0	0.0	0.0	0.0	0.0	0.0	0.0	0.0	0.0	0.0
POLK	51426	symbol	H. sapiens	51426	H. sapiens	POLK	DNA polymerase kappa	POLK is a gene that encodes a specialized DNA polymerase called DNA polymerase kappa. This protein is responsible for catalyzing translesion DNA synthesis, which allows DNA replication to occur even in the presence of DNA lesions. When this gene is not functional, human cell lines exhibit impaired genome integrity and are more susceptible to oxidative damage. Mutations in POLK that impair enzyme …	There are currently no drugs on the market that specifically target POLK. However, research efforts are underway to develop drugs that can inhibit the activity of DNA polymerase kappa, which could potentially be used to treat cancers that are driven by mutations in this gene. One study found that a compound called indole-3-carbinol (I3C) was able to inhibit the activity of DNA polymerase kappa an…	GO:0006297 nucleotide-excision repair, DNA gap filling;GO:0042276 error-prone translesion synthesis;GO:0019985 translesion synthesis		Enzymes; Predicted intracellular proteins; ENZYME proteins:Transferases	Nucleoplasm (Enhanced)	1,2,3-TRIHYDROXY-1,2,3,4-TETRAHYDROBENZO[A]PYRENE; 1-[2-DEOXYRIBOFURANOSYL]-2,4-DIFLUORO-5-METHYL-BENZENE-5'MONOPHOSPHATE; 2'-deoxy-N-(naphthalen-1-ylmethyl)guanosine 5'-(dihydrogen phosphate)			0.0	0.0	0.0	0.0	0.0	0.0	0.0	0.0	0.0	0.0	0.0	0.0	0.0	0.0	0.0	0.0	0.0	0.0	0.0	0.0
YOD1	55432	symbol	H. sapiens	55432	H. sapiens	YOD1	YOD1 deubiquitinase	YOD1 is a human gene that encodes for a deubiquitinase enzyme, which is involved in the removal of ubiquitin from protein substrates. Ubiquitination is a process that regulates various cellular functions, including cell cycle progression, transcriptional activation, and signal transduction. Deubiquitinating enzymes, such as YOD1, are cysteine proteases that specifically cleave ubiquitin from ubiq…	Research on YOD1 has revealed its potential involvement in various diseases, including cancer, neurodegenerative disorders, and viral infections. In cancer, YOD1 has been shown to regulate the stability of several oncogenic proteins, making it a potential target for cancer therapy. In neurodegenerative disorders, YOD1 has been implicated in the clearance of misfolded proteins, such as alpha-synuc…	GO:0035523 protein K29-linked deubiquitination;GO:1990167 protein K27-linked deubiquitination;GO:1990168 protein K33-linked deubiquitination		ENZYME proteins:Hydrolases; Enzymes; Predicted intracellular proteins	Cytosol;Nucleoplasm;Plasma membrane (Supported)				0.0	0.0	0.0	0.0	1.0	0.0	0.0	0.0	0.0	0.0	0.0	0.0	0.0	0.0	0.0	0.0	0.0	0.0	0.0	0.0
ZMYM6NB	100506144	gene_synonym	H. sapiens	100506144	H. sapiens	TMEM35B	transmembrane protein 35B	TMEM35B is a human gene that is predicted to be an integral component of the membrane. The function of this gene is not yet fully understood, but it is believed to play a role in cellular processes that involve the membrane. TMEM35B is a transmembrane protein, meaning that it spans the membrane and is present on both the inside and outside of the cell. This gene has been identified as a potential…	There is limited information available on the disease implications of TMEM35B, and no targeted drug discovery efforts have been reported to date. However, recent studies have suggested that mutations in this gene may be associated with certain neurological disorders, including autism spectrum disorder and intellectual disability. These findings suggest that TMEM35B may be a potential therapeutic …				Nucleoli;Nucleoplasm (Approved)				0.0	0.0	0.0	0.0	0.0	0.0	0.0	0.0	0.0	0.0	0.0	0.0	0.0	0.0	0.0	0.0	0.0	0.0	0.0	0.0
C12orf75	387882	symbol	H. sapiens	387882	H. sapiens	C12orf75	chromosome 12 open reading frame 75	The human gene C12orf75, also known as chromosome 12 open reading frame 75, is located on chromosome 12 and encodes a protein of unknown function. The gene is expressed in various tissues, including the brain, heart, and liver. Mutations in C12orf75 have been associated with a rare genetic disorder called autosomal recessive spastic ataxia of Charlevoix-Saguenay (ARSACS), which is characterized b…	Mutations in the C12orf75 gene have been linked to the development of autosomal recessive spastic ataxia of Charlevoix-Saguenay (ARSACS), a rare neurodegenerative disorder that primarily affects the cerebellum and spinal cord. Currently, there are no targeted drug therapies available for ARSACS, and treatment is mainly supportive and symptomatic. However, research efforts are underway to identify…			Predicted intracellular proteins	Vesicles (Approved)				0.0	0.0	0.0	0.0	0.0	0.0	0.0	0.0	0.0	0.0	0.0	0.0	0.0	0.0	0.0	0.0	0.0	0.0	0.0	0.0
NAMPT	10135	symbol	H. sapiens	10135	H. sapiens	NAMPT	nicotinamide phosphoribosyltransferase	NAMPT, or nicotinamide phosphoribosyltransferase, is a gene that encodes a protein responsible for catalyzing the condensation of nicotinamide with 5-phosphoribosyl-1-pyrophosphate to produce nicotinamide mononucleotide. This is a crucial step in the biosynthesis of nicotinamide adenine dinucleotide, which is involved in many important biological processes such as metabolism, stress response, and…	NAMPT has been implicated in several diseases, including cancer, metabolic disorders, and inflammatory diseases. In cancer, NAMPT is overexpressed and promotes tumor growth by increasing the production of NAD+ and activating the NAD+-dependent enzymes involved in DNA repair and cell survival. Therefore, NAMPT inhibitors have been developed as potential anticancer agents. One such drug, FK866 (als…	GO:0034356 NAD biosynthesis via nicotinamide riboside salvage pathway;GO:0009435 NAD biosynthetic process;GO:0019359 nicotinamide nucleotide biosynthetic process		Predicted intracellular proteins; Predicted secreted proteins; ENZYME proteins:Transferases; Enzymes; Cancer-related genes:Candidate cancer biomarkers	Nuclear speckles (Approved); Additional: Cell Junctions	GMX1777; Daporinad		(M5890)HALLMARK TNFA SIGNALING VIA NFKB; (M5913)HALLMARK INTERFERON GAMMA RESPONSE; (M5924)HALLMARK MTORC1 SIGNALING	0.0	0.0	0.0	0.0	0.0	0.0	0.0	0.0	0.0	0.0	1.0	0.0	0.0	0.0	0.0	0.0	0.0	0.0	0.0	0.0
THUMPD1	55623	symbol	H. sapiens	55623	H. sapiens	THUMPD1	THUMP domain containing 1	THUMPD1 is a human gene that encodes a protein containing a THUMP domain, which enables RNA binding activity. It is predicted to be involved in tRNA modification and is expected to be located in the nucleoplasm. The function of THUMPD1 is not yet fully understood, but it is believed to play a role in the modification of transfer RNA (tRNA), which is essential for proper protein synthesis. Further…	There is limited information available on the disease implications of THUMPD1. However, mutations in this gene have been associated with intellectual disability and developmental delay. Targeted drug discovery efforts for THUMPD1 are also limited, as its function is not yet fully understood. Currently, there are no drugs on the market that specifically target THUMPD1. However, there are drugs tha…	GO:0006400 tRNA modification;GO:0008033 tRNA processing;GO:0009451 RNA modification		Disease related genes; Predicted intracellular proteins	Cytosol (Approved)				0.0	0.0	0.0	0.0	0.0	0.0	0.0	0.0	0.0	0.0	0.0	0.0	0.0	0.0	0.0	0.0	0.0	0.0	0.0	0.0
RCN2	5955	symbol	H. sapiens	5955	H. sapiens	RCN2	reticulocalbin 2	RCN2 is a gene that encodes a calcium-binding protein located in the endoplasmic reticulum (ER). The protein contains six regions that are similar to a high affinity calcium-binding motif called EF-hand. The gene is located in the same region as type 4 Bardet-Biedl syndrome, which suggests that it may play a role in the disorder. The gene has multiple transcript variants that encode different iso…	Research on RCN2 and its potential role in disease is still ongoing, but there is evidence to suggest that it may be involved in several conditions, including cancer, neurodegenerative diseases, and metabolic disorders. For example, studies have shown that RCN2 expression is upregulated in certain types of cancer, and that it may play a role in tumor growth and metastasis. Additionally, mutations…			Predicted intracellular proteins	Endoplasmic reticulum (Enhanced)				0.0	0.0	1.0	0.0	0.0	0.0	0.0	0.0	0.0	0.0	0.0	0.0	0.0	0.0	0.0	0.0	0.0	0.0	0.0	0.0
AP1S2	8905	symbol	H. sapiens	8905	H. sapiens	AP1S2	adaptor related protein complex 1 subunit sigma 2	AP1S2 is a gene that encodes for the small subunit of the adaptor protein complex 1 (AP-1), which is responsible for recruiting clathrin to the membrane and recognizing sorting signals in transmembrane receptors at the Golgi complex. AP-1 is a heterotetramer composed of two large, one medium, and one small adaptin subunit. The protein encoded by AP1S2 is a member of the adaptin protein family and…	Mutations in the AP1S2 gene have been associated with X-linked mental retardation and hypogenesis of the corpus callosum. This condition is characterized by intellectual disability, delayed speech and language development, and behavioral problems. There is currently no cure for this condition, and treatment is mainly supportive and focused on managing symptoms. There are currently no targeted dru…	GO:1903232 melanosome assembly;GO:0060155 platelet dense granule organization;GO:0032438 melanosome organization		Disease related genes; Human disease related genes:Other diseases:Mental and behavioural disorders; Predicted intracellular proteins	Golgi apparatus;Vesicles (Supported)				0.0	0.0	0.0	0.0	1.0	0.0	0.0	0.0	0.0	1.0	0.0	0.0	0.0	0.0	0.0	0.0	1.0	0.0	0.0	0.0
ABLIM1	3983	symbol	H. sapiens	3983	H. sapiens	ABLIM1	actin binding LIM protein 1	ABLIM1 is a gene that encodes a protein containing a LIM zinc-binding domain. This protein binds to actin filaments and facilitates interactions between actin and cytoplasmic targets. The gene has multiple alternatively spliced transcript variants that produce different isoforms of the protein.	Research has shown that ABLIM1 may play a role in various diseases, including cancer, cardiovascular disease, and neurological disorders. In cancer, ABLIM1 has been found to be downregulated in several types of tumors, and its expression has been associated with better prognosis in some cases. In cardiovascular disease, ABLIM1 has been linked to the regulation of smooth muscle cell migration and …	GO:0030032 lamellipodium assembly;GO:0097581 lamellipodium organization;GO:0007601 visual perception		Predicted intracellular proteins	Cytosol (Approved); Additional: Connecting piece;Mid piece			(M5906)HALLMARK ESTROGEN RESPONSE EARLY; (M5909)HALLMARK MYOGENESIS	0.0	0.0	0.0	0.0	0.0	0.0	0.0	1.0	0.0	0.0	0.0	0.0	0.0	0.0	0.0	0.0	0.0	0.0	0.0	0.0
ATG10	83734	symbol	H. sapiens	83734	H. sapiens	ATG10	autophagy related 10	ATG10 is a human gene that is involved in the process of autophagy, which is the bulk degradation of cytosolic compartments by lysosomes. It is an E2-like enzyme that plays a crucial role in two ubiquitin-like modifications that are essential for the formation of autophagosomes. These modifications include the conjugation of ATG12 and ATG5, as well as the modification of a soluble form of MAP-LC3…	There is limited information available on the disease implications of ATG10 mutations. However, studies have shown that dysregulation of autophagy, which is controlled by ATG10, is associated with various diseases such as cancer, neurodegenerative disorders, and infectious diseases. Therefore, targeting ATG10 could be a potential therapeutic strategy for these diseases. Several drug discovery eff…	GO:0006983 ER overload response;GO:0006984 ER-nucleus signaling pathway;GO:0006497 protein lipidation		Predicted intracellular proteins	Nucleoli (Approved); Additional: Nucleoplasm			(M5953)HALLMARK KRAS SIGNALING UP	0.0	1.0	0.0	0.0	1.0	0.0	0.0	0.0	0.0	0.0	0.0	0.0	0.0	0.0	0.0	0.0	1.0	0.0	0.0	0.0
PNPLA1	285848	symbol	H. sapiens	285848	H. sapiens	PNPLA1	patatin like phospholipase domain containing 1	The PNPLA1 gene belongs to the patatin-like phospholipase family and is involved in lipid metabolism. While the function of this gene was previously unknown, recent studies have shown that it is expressed in the skin epidermal keratinocytes and plays a role in glycerophospholipid metabolism in the cutaneous barrier. Mutations in this gene are associated with ichthyosis, a skin disorder characteri…	There are currently no targeted drug discovery efforts for PNPLA1 gene mutations associated with ichthyosis. Treatment for ichthyosis is mainly symptomatic and involves the use of emollients, keratolytics, and topical retinoids to improve skin hydration and reduce scaling. However, recent studies have identified potential therapeutic targets for ichthyosis, including the use of gene therapy to co…	GO:0106342 omega-hydroxyceramide biosynthetic process;GO:0019433 triglyceride catabolic process;GO:0046461 neutral lipid catabolic process		Predicted intracellular proteins; ENZYME proteins:Transferases; Human disease related genes:Congenital malformations:Congenital malformations of skin; Potential drug targets; Disease related genes; Enzymes					0.0	0.0	0.0	0.0	0.0	0.0	0.0	0.0	0.0	0.0	1.0	0.0	0.0	0.0	0.0	0.0	0.0	0.0	0.0	0.0
SUPT3H	8464	symbol	H. sapiens	8464	H. sapiens	SUPT3H	SPT3 homolog, SAGA and STAGA complex component	SUPT3H is a human gene that encodes a protein called SPT3 homolog, which is involved in transcription coactivator activity. It plays a role in histone H3 acetylation and histone deubiquitination, and is located in the nucleoplasm. SUPT3H is a component of the SAGA complex and transcription factor TFTC complex. The SAGA complex is involved in regulating gene expression by modifying chromatin struc…	There is limited information available on the disease implications of SUPT3H mutations. However, recent studies have suggested that SUPT3H may play a role in the development of certain cancers, including breast cancer and hepatocellular carcinoma. Targeted drug discovery efforts for SUPT3H are still in the early stages, but there is potential for the development of drugs that target the SAGA and …	GO:0043484 regulation of RNA splicing;GO:0006282 regulation of DNA repair;GO:0006366 transcription by RNA polymerase II		Predicted intracellular proteins	Nucleoplasm (Supported)		(M139)PID MYC PATHWAY; (M66)PID MYC ACTIV PATHWAY		0.0	0.0	0.0	0.0	0.0	0.0	0.0	0.0	0.0	0.0	0.0	0.0	0.0	0.0	0.0	0.0	0.0	0.0	0.0	0.0
TES	26136	symbol	H. sapiens	26136	H. sapiens	TES	testin LIM domain protein	The human gene TES is located on chromosome 7q31.2 and is associated with a common fragile site designated FRA7G. It is similar to the mouse gene Testin, which encodes a Sertoli cell secretory protein containing three LIM domains. LIM domains are double zinc-finger motifs that mediate protein-protein interactions between transcription factors, cytoskeletal proteins, and signaling proteins. TES is…	TES has been implicated in various diseases, including cancer, cardiovascular disease, and neurological disorders. In cancer, TES has been shown to be downregulated in several types of tumors, including breast, lung, and prostate cancer, suggesting a potential tumor suppressor role. Targeted drug discovery efforts have focused on identifying small molecules that can restore TES expression or func…	GO:0008285 negative regulation of cell population proliferation;GO:0042127 regulation of cell population proliferation;GO:0048523 negative regulation of cellular process		Predicted intracellular proteins	Cytosol;Focal adhesion sites (Supported); Additional: Cell Junctions;Plasma membrane			(M5891)HALLMARK HYPOXIA; (M5924)HALLMARK MTORC1 SIGNALING	0.0	0.0	0.0	0.0	0.0	0.0	0.0	0.0	0.0	0.0	0.0	0.0	0.0	0.0	0.0	0.0	0.0	0.0	0.0	0.0
PEX3	8504	symbol	H. sapiens	8504	H. sapiens	PEX3	peroxisomal biogenesis factor 3	PEX3 is a gene that plays a crucial role in the biosynthesis and maintenance of peroxisomes, which are organelles involved in various metabolic processes. The protein encoded by this gene is responsible for assembling membrane vesicles that are necessary for the translocation of matrix proteins into peroxisomes. Peroxisomal biogenesis disorders (PBDs) are a group of lethal genetic diseases charac…	PEX3 mutations have been identified as a cause of Zellweger syndrome, a severe form of peroxisomal biogenesis disorder (PBD). There is currently no cure for PBDs, and treatment is mainly supportive. However, targeted drug discovery efforts are underway to develop therapies that can improve peroxisome function in PBD patients. One approach is to use small molecules that can enhance peroxisome biog…	GO:0045046 protein import into peroxisome membrane;GO:0072662 protein localization to peroxisome;GO:0072663 establishment of protein localization to peroxisome		Disease related genes; Potential drug targets; Human disease related genes:Congenital disorders of metabolism:Peroxisomal diseases; Transporters	Nucleoplasm;Peroxisomes (Approved)				0.0	0.0	0.0	0.0	0.0	1.0	0.0	0.0	0.0	0.0	0.0	0.0	0.0	0.0	0.0	1.0	0.0	0.0	0.0	0.0
DHRS7	51635	symbol	H. sapiens	51635	H. sapiens	DHRS7	dehydrogenase/reductase 7	DHRS7 is a gene that belongs to the short-chain dehydrogenases/reductases (SDR) family, which includes over 46,000 members. This family of enzymes is responsible for metabolizing a wide range of compounds, including steroid hormones, prostaglandins, retinoids, lipids, and xenobiotics. DHRS7 is involved in the metabolism of retinoids, which are important for vision, growth, and development. Mutati…	There is limited information available on the disease implications of DHRS7. However, studies have shown that mutations in this gene may be associated with various types of cancer, including breast cancer and hepatocellular carcinoma. Additionally, DHRS7 has been implicated in developmental disorders, such as craniofacial abnormalities and intellectual disability. There are currently no targeted …	GO:0042572 retinol metabolic process;GO:0001523 retinoid metabolic process;GO:0016101 diterpenoid metabolic process		Predicted intracellular proteins	Mitochondria;Nucleoplasm (Approved)			(M5905)HALLMARK ADIPOGENESIS; (M5934)HALLMARK XENOBIOTIC METABOLISM	0.0	0.0	0.0	0.0	0.0	0.0	0.0	0.0	0.0	0.0	0.0	0.0	0.0	0.0	0.0	0.0	0.0	0.0	0.0	0.0
PGM3	5238	symbol	H. sapiens	5238	H. sapiens	PGM3	phosphoglucomutase 3	PGM3 is a gene that belongs to the phosphohexose mutase family and is involved in both glycogen formation and utilization by converting glucose-1-phosphate and glucose-6-phosphate. This gene has multiple isoforms due to alternative splicing. A non-synonymous single nucleotide polymorphism in PGM3 may be linked to resistance to diabetic nephropathy and neuropathy.	PGM3 has been implicated in several diseases, including glycogen storage disease type XIV, which is caused by mutations in the PGM3 gene. Additionally, a non-synonymous single nucleotide polymorphism in PGM3 has been associated with resistance to diabetic nephropathy and neuropathy. There are currently no drugs specifically targeting PGM3, but there are efforts to develop drugs that modulate glyc…	GO:0006041 glucosamine metabolic process;GO:0006048 UDP-N-acetylglucosamine biosynthetic process;GO:0046349 amino sugar biosynthetic process		Predicted intracellular proteins; Human disease related genes:Immune system diseases:Primary immunodeficiency; ENZYME proteins:Isomerase; Potential drug targets; Disease related genes; Enzymes	Cytosol;Nucleoplasm (Approved)			(M5908)HALLMARK ANDROGEN RESPONSE	0.0	0.0	0.0	0.0	0.0	0.0	0.0	0.0	0.0	0.0	1.0	0.0	0.0	0.0	0.0	0.0	0.0	0.0	0.0	1.0
PIGH	5283	symbol	H. sapiens	5283	H. sapiens	PIGH	phosphatidylinositol glycan anchor biosynthesis class H	The PIGH gene is responsible for encoding a protein that is involved in the biosynthesis of glycosylphosphatidylinositol (GPI) anchor, a glycolipid found on many blood cells that anchors proteins to the cell surface. The protein encoded by PIGH is a subunit of the GPI N-acetylglucosaminyl (GlcNAc) transferase, which transfers GlcNAc to phosphatidylinositol (PI) on the cytoplasmic side of the endo…	Mutations in the PIGH gene have been linked to several diseases, including paroxysmal nocturnal hemoglobinuria (PNH) and multiple congenital anomalies-hypotonia-seizures syndrome (MCAHS). PNH is a rare blood disorder characterized by the destruction of red blood cells, leading to anemia, fatigue, and other symptoms. PNH is caused by mutations in several genes involved in the biosynthesis of GPI a…	GO:0006505 GPI anchor metabolic process;GO:0006506 GPI anchor biosynthetic process;GO:0180046 GPI anchored protein biosynthesis		Disease related genes; Human disease related genes:Congenital disorders of metabolism:Congenital disorders of lipid/glycolipid metabolism; Predicted intracellular proteins					0.0	0.0	0.0	0.0	0.0	0.0	0.0	0.0	0.0	0.0	1.0	0.0	0.0	0.0	0.0	0.0	0.0	0.0	0.0	0.0
PDCD10	11235	symbol	H. sapiens	11235	H. sapiens	PDCD10	programmed cell death 10	PDCD10 (programmed cell death 10) is a gene that plays a role in cell apoptosis and is associated with the extracellular signal-regulated kinase (ERK) pathway. It interacts with the serine/threonine protein kinase MST4 and is phosphorylated by serine/threonine kinase 25, and is essential for vascular development. Mutations in this gene are linked to cerebral cavernous malformations, which are vas…	Cerebral cavernous malformations (CCMs) are the primary disease implication associated with PDCD10 mutations. CCMs are vascular malformations that can cause seizures, cerebral hemorrhages, and other neurological symptoms. Targeted drug discovery efforts for CCMs have focused on inhibiting the Rho kinase (ROCK) pathway, which is activated by PDCD10 mutations and contributes to CCM formation. Fasud…	GO:0010421 hydrogen peroxide-mediated programmed cell death;GO:0036481 intrinsic apoptotic signaling pathway in response to hydrogen peroxide;GO:0097468 programmed cell death in response to reactive oxygen species		Disease related genes; Human disease related genes:Congenital malformations:Congenital malformations of the nervous system; Predicted intracellular proteins			(M66)PID MYC ACTIV PATHWAY		0.0	1.0	0.0	0.0	0.0	0.0	0.0	0.0	0.0	1.0	0.0	0.0	0.0	0.0	0.0	0.0	0.0	0.0	0.0	0.0
RB1	5925	symbol	H. sapiens	5925	H. sapiens	RB1	RB transcriptional corepressor 1	RB1 is a tumor suppressor gene that negatively regulates the cell cycle and stabilizes chromatin structure. It was the first tumor suppressor gene discovered and defects in this gene are associated with childhood cancer retinoblastoma, bladder cancer, and osteogenic sarcoma. The active form of the protein encoded by RB1 binds to transcription factor E2F1 and helps to maintain overall chromatin st…	Defects in the RB1 gene have been linked to several types of cancer, including retinoblastoma, bladder cancer, and osteogenic sarcoma. Targeted drug discovery efforts have focused on developing drugs that can restore the function of the RB1 protein or inhibit the activity of proteins that interact with RB1. One example of a successful drug on the market is palbociclib, which is used to treat brea…	GO:1902948 negative regulation of tau-protein kinase activity;GO:1902947 regulation of tau-protein kinase activity;GO:0031134 sister chromatid biorientation		Human disease related genes:Cancers:Cancers of haematopoietic and lymphoid tissues; Human disease related genes:Cancers:Cancers of soft tissues and bone; Predicted intracellular proteins; Human disease related genes:Cancers:Cancers of the digestive system; Human disease related genes:Cancers:Cancers of the lung and pleura; Human disease related genes:Cancers:Cancers of the urinary system; Human d…	Nucleoplasm (Supported)	Insulin human; Insulin pork	(M176)PID FOXM1 PATHWAY; (M288)PID HES HEY PATHWAY; (M166)PID ATF2 PATHWAY	(M5909)HALLMARK MYOGENESIS; (M5939)HALLMARK P53 PATHWAY	1.0	1.0	1.0	1.0	0.0	1.0	0.0	0.0	0.0	0.0	0.0	1.0	0.0	1.0	0.0	0.0	0.0	1.0	0.0	1.0
KCNMB1	3779	symbol	H. sapiens	3779	H. sapiens	KCNMB1	potassium calcium-activated channel subfamily M regulatory beta subunit 1	KCNMB1 is a gene that encodes for the modulatory beta subunit of MaxiK channels, which are large conductance, voltage and calcium-sensitive potassium channels. These channels play a crucial role in regulating smooth muscle tone and neuronal excitability. The MaxiK channels are formed by two subunits, the alpha subunit and the beta subunit encoded by KCNMB1. The physical association between the al…	Mutations in the KCNMB1 gene have been associated with several diseases, including hypertension, epilepsy, and Parkinson's disease. In hypertension, KCNMB1 mutations have been linked to increased vascular smooth muscle tone, leading to elevated blood pressure. In epilepsy, mutations in KCNMB1 have been associated with an increased risk of developing the disease, as well as a more severe form of t…	GO:1903413 cellular response to bile acid;GO:1903412 response to bile acid;GO:0005513 detection of calcium ion		Transporters:Accessory Factors Involved in Transport; FDA approved drug targets:Small molecule drugs				(M5956)HALLMARK KRAS SIGNALING DN	0.0	0.0	0.0	0.0	0.0	0.0	0.0	0.0	0.0	0.0	0.0	0.0	0.0	0.0	0.0	0.0	0.0	0.0	0.0	0.0
PIK3R4	30849	symbol	H. sapiens	30849	H. sapiens	PIK3R4	phosphoinositide-3-kinase regulatory subunit 4	PIK3R4 is a human gene that encodes a protein called phosphoinositide-3-kinase regulatory subunit 4. This protein is predicted to have protein serine/threonine kinase activity and is involved in several cellular processes, including positive regulation of phosphatidylinositol 3-kinase activity, receptor catabolic process, and regulation of cytokinesis. PIK3R4 is located in the late endosome and m…	PIK3R4 has been implicated in several diseases, including cancer, inflammation, and immune disorders. In cancer, PIK3R4 has been shown to play a role in tumor growth and metastasis, making it a potential target for cancer therapy. Inflammatory diseases such as rheumatoid arthritis and inflammatory bowel disease have also been linked to PIK3R4 dysregulation. Targeted drug discovery efforts have fo…	GO:0000425 pexophagy;GO:0030242 autophagy of peroxisome;GO:0032801 receptor catabolic process	yes	Enzymes; Predicted intracellular proteins; Kinases; ENZYME proteins:Transferases	Microtubules;Primary cilium;Vesicles (Approved); Additional: Basal body;Cytokinetic bridge				1.0	0.0	0.0	0.0	1.0	1.0	0.0	1.0	0.0	0.0	1.0	0.0	0.0	0.0	0.0	0.0	0.0	1.0	0.0	0.0
PLGRKT	55848	symbol	H. sapiens	55848	H. sapiens	PLGRKT	plasminogen receptor with a C-terminal lysine	PLGRKT is a human gene that is predicted to play a role in the positive regulation of plasminogen activation. It is also predicted to be an integral component of the plasma membrane. PLGRKT is a plasminogen receptor with a C-terminal lysine, which suggests that it may be involved in the binding and activation of plasminogen. Plasminogen is a protein that is involved in the breakdown of blood clot…	Unfortunately, there is currently limited information available on the disease implications and targeted drug discovery efforts for PLGRKT. As a relatively newly discovered gene, research is ongoing to fully understand its function and potential role in human health and disease. However, given its predicted involvement in plasminogen activation, it is possible that dysregulation of PLGRKT could c…	GO:0010756 positive regulation of plasminogen activation;GO:0010755 regulation of plasminogen activation;GO:0010954 positive regulation of protein processing			Mitochondria (Uncertain)				0.0	0.0	0.0	0.0	0.0	0.0	0.0	0.0	0.0	0.0	0.0	0.0	0.0	0.0	0.0	0.0	0.0	0.0	0.0	0.0
MMADHC	27249	symbol	H. sapiens	27249	H. sapiens	MMADHC	metabolism of cobalamin associated D	The MMADHC gene is responsible for encoding a mitochondrial protein that plays a crucial role in the early stages of vitamin B12 metabolism. Vitamin B12 is essential for normal human development and survival. Mutations in this gene can lead to a disorder called methylmalonic aciduria and homocystinuria type cblD (MMADHC), which is characterized by reduced levels of adenosylcobalamin and methylcob…	Mutations in the MMADHC gene can lead to a rare autosomal recessive disorder called methylmalonic aciduria and homocystinuria type cblD (MMADHC). This disorder is characterized by a deficiency in the enzymes required for the metabolism of vitamin B12, leading to the accumulation of toxic metabolites in the body. Symptoms of the disorder include developmental delays, intellectual disability, seizu…	GO:0009235 cobalamin metabolic process;GO:0033013 tetrapyrrole metabolic process;GO:0006767 water-soluble vitamin metabolic process		Disease related genes; Human disease related genes:Congenital disorders of metabolism:Congenital disorders of cofactor/vitamin metabolism; Human disease related genes:Congenital disorders of metabolism:Congenital disorders of amino acid metabolism; Predicted intracellular proteins					0.0	0.0	0.0	0.0	0.0	0.0	0.0	0.0	0.0	0.0	0.0	0.0	0.0	0.0	0.0	0.0	0.0	0.0	0.0	0.0
PRKAB2	5565	symbol	H. sapiens	5565	H. sapiens	PRKAB2	protein kinase AMP-activated non-catalytic subunit beta 2	PRKAB2 is a gene that encodes a regulatory subunit of the AMP-activated protein kinase (AMPK), which is an important energy-sensing enzyme that monitors cellular energy status. AMPK is a heterotrimer consisting of an alpha catalytic subunit, and non-catalytic beta and gamma subunits. PRKAB2 may be a positive regulator of AMPK activity and is highly expressed in skeletal muscle, suggesting tissue-…	There is limited information on the disease implications of PRKAB2. However, studies have suggested that mutations in this gene may be associated with metabolic disorders such as type 2 diabetes and obesity. Targeted drug discovery efforts have focused on developing drugs that activate AMPK, which could potentially be used to treat metabolic disorders. Examples of successful drugs on the market t…	GO:0120162 positive regulation of cold-induced thermogenesis;GO:0006633 fatty acid biosynthetic process;GO:0120161 regulation of cold-induced thermogenesis		FDA approved drug targets:Small molecule drugs; Predicted intracellular proteins	Nucleoplasm (Approved); Additional: Cytosol				0.0	0.0	0.0	0.0	0.0	0.0	1.0	1.0	0.0	0.0	1.0	0.0	0.0	0.0	0.0	0.0	0.0	0.0	0.0	0.0
SLMO2	51012	gene_synonym	H. sapiens	51012	H. sapiens	PRELID3B	PRELI domain containing 3B	PRELID3B is a human gene that is predicted to have phosphatidic acid transfer activity and be involved in phospholipid transport. It is also predicted to be active in the mitochondrial intermembrane space. The function of this gene is not yet fully understood, but it may play a role in lipid metabolism and mitochondrial function. Further research is needed to fully elucidate the function of PRELI…	Unfortunately, there is currently limited information available on the disease implications and targeted drug discovery efforts for PRELID3B. As the function of this gene is not yet fully understood, it is difficult to predict its potential involvement in disease pathways. However, given its predicted role in lipid metabolism and mitochondrial function, it is possible that mutations or dysregulat…	GO:0120009 intermembrane lipid transfer;GO:0015914 phospholipid transport;GO:0015748 organophosphate ester transport		Predicted intracellular proteins	Nucleoplasm (Approved)			(M5953)HALLMARK KRAS SIGNALING UP	0.0	0.0	0.0	0.0	0.0	0.0	0.0	0.0	0.0	1.0	0.0	0.0	0.0	0.0	0.0	0.0	0.0	0.0	0.0	0.0
QKI	9444	symbol	H. sapiens	9444	H. sapiens	QKI	QKI, KH domain containing RNA binding	QKI is a human gene that encodes an RNA-binding protein involved in various cellular processes such as pre-mRNA splicing, mRNA export, protein translation, and mRNA stability. It is also involved in myelinization and oligodendrocyte differentiation, and has been linked to schizophrenia. The gene has multiple transcript variants that encode different isoforms.	QKI has been implicated in various diseases, including cancer, neurodegenerative disorders, and psychiatric disorders such as schizophrenia. In cancer, QKI has been shown to act as a tumor suppressor, and its downregulation has been associated with poor prognosis in several types of cancer. In neurodegenerative disorders, QKI has been linked to the regulation of myelination and oligodendrocyte di…	GO:1905869 negative regulation of 3'-UTR-mediated mRNA stabilization;GO:1990764 myofibroblast contraction;GO:2000626 negative regulation of miRNA catabolic process		Cancer-related genes:Mutated cancer genes; Predicted intracellular proteins	Nucleoplasm (Supported)				0.0	0.0	0.0	0.0	0.0	0.0	0.0	0.0	0.0	0.0	1.0	0.0	0.0	0.0	0.0	0.0	0.0	0.0	0.0	1.0
SNX3	8724	symbol	H. sapiens	8724	H. sapiens	SNX3	sorting nexin 3	SNX3 is a gene that belongs to the sorting nexin family and encodes a protein that interacts with phosphatidylinositol-3-phosphate. This protein is involved in intracellular trafficking and does not contain a coiled coil region like most family members. Alternative splicing of this gene results in multiple transcript variants that encode distinct isoforms. A pseudogene of this gene is present on …	There is limited information available on the disease implications of SNX3. However, recent studies have suggested that SNX3 may play a role in the pathogenesis of Alzheimer's disease. Specifically, SNX3 has been shown to interact with amyloid precursor protein (APP), a protein that is involved in the formation of amyloid plaques in the brain, a hallmark of Alzheimer's disease. Targeted drug disc…	GO:0070676 intralumenal vesicle formation;GO:2000642 negative regulation of early endosome to late endosome transport;GO:0022615 protein to membrane docking		Disease related genes; Potential drug targets; Predicted intracellular proteins; Transporters		S,S-(2-Hydroxyethyl)Thiocysteine			0.0	0.0	0.0	0.0	0.0	0.0	0.0	0.0	0.0	1.0	0.0	0.0	0.0	0.0	0.0	1.0	1.0	0.0	1.0	0.0
TRIO	7204	symbol	H. sapiens	7204	H. sapiens	TRIO	trio Rho guanine nucleotide exchange factor	TRIO is a human gene that encodes a protein called trio Rho guanine nucleotide exchange factor. This protein acts as a GDP to GTP exchange factor, which promotes the reorganization of the actin cytoskeleton. This process is important for cell migration and growth. Alternative splicing of the TRIO gene results in multiple transcript variants.	Mutations in the TRIO gene have been associated with several neurological disorders, including autism spectrum disorder, schizophrenia, and intellectual disability. In addition, TRIO has been implicated in cancer progression and metastasis, making it a potential target for cancer therapy. Several drug discovery efforts have focused on targeting TRIO, particularly in cancer treatment. One approach…	GO:0007185 cell surface receptor protein tyrosine phosphatase signaling pathway;GO:0099170 postsynaptic modulation of chemical synaptic transmission;GO:0045599 negative regulation of fat cell differentiation	yes	Predicted intracellular proteins; Human disease related genes:Other diseases:Mental and behavioural disorders; ENZYME proteins:Transferases; Potential drug targets; Kinases:CAMK Ser/Thr protein kinases; Disease related genes; Enzymes; Cancer-related genes:Mutational cancer driver genes	Cytosol (Approved); Additional: Basal body;Plasma membrane;Primary cilium;Primary cilium tip;Vesicles		(M108)PID NETRIN PATHWAY; (M241)PID RAC1 REG PATHWAY; (M68)PID RHOA REG PATHWAY	(M5893)HALLMARK MITOTIC SPINDLE	1.0	0.0	0.0	0.0	0.0	0.0	0.0	0.0	0.0	0.0	0.0	0.0	0.0	0.0	0.0	0.0	0.0	0.0	0.0	0.0
MAPK14	1432	symbol	H. sapiens	1432	H. sapiens	MAPK14	mitogen-activated protein kinase 14	MAPK14, also known as mitogen-activated protein kinase 14, is a member of the MAP kinase family that acts as an integration point for multiple biochemical signals and is involved in various cellular processes such as proliferation, differentiation, transcription regulation, and development. This kinase is activated by environmental stresses and proinflammatory cytokines, and its activation requir…	MAPK14 has been implicated in various diseases, including cancer, inflammation, and neurodegenerative disorders. In cancer, MAPK14 has been shown to promote tumor growth and metastasis, making it a potential target for cancer therapy. Several drugs targeting MAPK14 are currently in development, including small molecule inhibitors and monoclonal antibodies. One example is the small molecule inhibi…	GO:0099179 regulation of synaptic membrane adhesion;GO:0090400 stress-induced premature senescence;GO:0070391 response to lipoteichoic acid	yes	Kinases:CMGC Ser/Thr protein kinases; Predicted intracellular proteins; ENZYME proteins:Transferases; Enzymes; Cancer-related genes:Candidate cancer biomarkers	Nuclear speckles (Supported); Additional: Cytosol	Dasatinib; 4-[5-[2-(1-phenyl-ethylamino)-pyrimidin-4-yl]-1-methyl-4-(3-trifluoromethylphenyl)-1H-imidazol-2-yl]-piperidine; N-[(3Z)-5-Tert-butyl-2-phenyl-1,2-dihydro-3H-pyrazol-3-ylidene]-N'-(4-chlorophenyl)urea; 1-(2,6-Dichlorophenyl)-5-(2,4-Difluorophenyl)-7-Piperidin-4-Yl-3,4-Dihydroquinolin-2(1h)-One; Inhibitor of P38 Kinase; 6((S)-3-Benzylpiperazin-1-Yl)-3-(Naphthalen-2-Yl)-4-(Pyridin-4-Yl)P…	(M26)PID NFKAPPAB ATYPICAL PATHWAY; (M199)PID P38 MK2 PATHWAY; (M268)PID S1P S1P2 PATHWAY	(M5942)HALLMARK UV RESPONSE DN; (M5901)HALLMARK G2M CHECKPOINT; (M5915)HALLMARK APICAL JUNCTION	0.0	1.0	1.0	0.0	0.0	0.0	0.0	0.0	0.0	0.0	0.0	0.0	0.0	0.0	0.0	0.0	0.0	1.0	0.0	1.0
AKIRIN1	79647	symbol	H. sapiens	79647	H. sapiens	AKIRIN1	akirin 1	AKIRIN1, also known as akirin 1, is a gene that is predicted to play a role in transcription coregulation. It is involved in several biological processes, including myoblast migration during skeletal muscle regeneration, negative regulation of satellite cell differentiation, and positive regulation of lamellipodium assembly. AKIRIN1 is located in both the nuclear membrane and nucleoplasm. This in…	There is limited information available on the disease implications of AKIRIN1. However, some studies have suggested that it may play a role in cancer progression and metastasis. For example, AKIRIN1 has been found to be upregulated in several types of cancer, including breast, lung, and liver cancer. Additionally, AKIRIN1 has been shown to promote cancer cell migration and invasion in vitro. As f…	GO:0014839 myoblast migration involved in skeletal muscle regeneration;GO:1902723 negative regulation of skeletal muscle satellite cell proliferation;GO:0014859 negative regulation of skeletal muscle cell proliferation		Predicted intracellular proteins	Nucleoplasm (Approved); Additional: Nuclear membrane				0.0	0.0	0.0	0.0	0.0	0.0	0.0	0.0	0.0	0.0	0.0	0.0	0.0	0.0	0.0	0.0	0.0	0.0	0.0	0.0
RAB32	10981	symbol	H. sapiens	10981	H. sapiens	RAB32	RAB32, member RAS oncogene family	RAB32 is a human gene that belongs to the RAS oncogene family. Its protein product helps anchor the type II regulatory subunit of protein kinase A to the mitochondrion, which is important for mitochondrial fission. Additionally, the protein is involved in autophagy and melanosome secretion. Variations in this gene may be associated with leprosy.	There is limited information available on the disease implications of RAB32 variations. However, some studies have suggested that certain variations in this gene may be associated with leprosy, a chronic infectious disease caused by Mycobacterium leprae. Targeted drug discovery efforts for RAB32 are also limited, as the protein's exact role in disease pathogenesis is not well understood. However,…	GO:0035646 endosome to melanosome transport;GO:0043485 endosome to pigment granule transport;GO:0048757 pigment granule maturation		Predicted intracellular proteins	Cytosol (Approved)				0.0	0.0	0.0	0.0	0.0	0.0	0.0	0.0	1.0	0.0	0.0	0.0	0.0	0.0	0.0	1.0	1.0	0.0	0.0	0.0
NOV	4856	gene_synonym	H. sapiens	4856	H. sapiens	CCN3	cellular communication network factor 3	CCN3, also known as cellular communication network factor 3, is a small secreted cysteine-rich protein that belongs to the CCN family of regulatory proteins. CCN family proteins are involved in various biological processes, including cardiovascular and skeletal development, fibrosis, and cancer development. CCN3 associates with the extracellular matrix and plays a crucial role in regulating cell …	CCN3 dysregulation has been implicated in several diseases, including cancer, cardiovascular disease, and fibrosis. In cancer, CCN3 has been shown to act as a tumor suppressor, and its downregulation is associated with tumor progression and poor prognosis. In cardiovascular disease, CCN3 has been shown to play a role in regulating vascular smooth muscle cell proliferation and migration, and its d…	GO:1904057 negative regulation of sensory perception of pain;GO:0071603 endothelial cell-cell adhesion;GO:1990523 bone regeneration		Transporters:Accessory Factors Involved in Transport; Predicted secreted proteins	Vesicles (Enhanced); Additional: Cytosol	Insulin pork	(M3008)NABA ECM GLYCOPROTEINS; (M5884)NABA CORE MATRISOME; (M5889)NABA MATRISOME		0.0	0.0	0.0	0.0	0.0	0.0	0.0	0.0	0.0	0.0	0.0	0.0	0.0	0.0	0.0	0.0	0.0	0.0	0.0	0.0
KCTD11	147040	symbol	H. sapiens	147040	H. sapiens	KCTD11	potassium channel tetramerization domain containing 11	KCTD11 is a human gene that encodes a protein containing a potassium channel tetramerization domain. This protein is involved in identical protein binding activity and is predicted to play a role in positive regulation of neuron differentiation. It is also predicted to act upstream of or within negative regulation of neuroblast proliferation and negative regulation of the smoothened signaling pat…	KCTD11 has been implicated in several diseases, including autism spectrum disorder (ASD), schizophrenia, and cancer. In ASD, KCTD11 has been identified as a candidate gene through genome-wide association studies and has been shown to be involved in synaptic function and neuronal development. In schizophrenia, KCTD11 has been found to be downregulated in the prefrontal cortex of patients, suggesti…	GO:0045666 positive regulation of neuron differentiation;GO:0045664 regulation of neuron differentiation;GO:0051260 protein homooligomerization		Predicted intracellular proteins	Nucleoplasm (Approved)				0.0	0.0	0.0	0.0	1.0	0.0	0.0	0.0	0.0	0.0	0.0	0.0	0.0	0.0	0.0	0.0	0.0	0.0	0.0	0.0
BNIP2	663	symbol	H. sapiens	663	H. sapiens	BNIP2	BCL2 interacting protein 2	BNIP2 is a gene that belongs to the BNIP family, which interacts with the E1B 19 kDa protein that protects cells from virally-induced cell death. It also interacts with BCL2, another apoptotic protector. The gene has multiple transcript variants due to alternate splicing.	Research on BNIP2 has suggested its involvement in various diseases, including cancer, neurodegenerative disorders, and cardiovascular diseases. In cancer, BNIP2 has been found to be downregulated in several types of tumors, including breast, lung, and gastric cancers, and its overexpression has been shown to inhibit tumor growth and induce apoptosis. In neurodegenerative disorders, BNIP2 has bee…	GO:0090649 response to oxygen-glucose deprivation;GO:0036293 response to decreased oxygen levels;GO:0070482 response to oxygen levels		Predicted intracellular proteins	Cytosol (Supported); Additional: Nucleoli				0.0	0.0	0.0	0.0	0.0	0.0	0.0	0.0	0.0	0.0	0.0	0.0	0.0	0.0	0.0	0.0	0.0	0.0	0.0	0.0
RGS18	64407	symbol	H. sapiens	64407	H. sapiens	RGS18	regulator of G protein signaling 18	RGS18 is a gene that belongs to the regulator of G-protein signaling family. It encodes a protein that contains a conserved RGS domain, which helps to attenuate the signaling activity of G-proteins by binding to activated G alpha subunits and acting as a GTPase activating protein (GAP). This increases the rate of conversion of GTP to GDP, allowing the G alpha subunits to bind G beta/gamma subunit…	Research has shown that RGS18 plays a role in various diseases, including cancer, cardiovascular disease, and neurological disorders. In cancer, RGS18 has been found to be overexpressed in certain types of tumors, such as breast and prostate cancer, and may contribute to tumor growth and metastasis. In cardiovascular disease, RGS18 has been implicated in regulating blood pressure and heart rate, …	GO:0008277 regulation of G protein-coupled receptor signaling pathway;GO:0007186 G protein-coupled receptor signaling pathway;GO:0009968 negative regulation of signal transduction		Predicted intracellular proteins	Golgi apparatus (Approved)				0.0	0.0	0.0	0.0	0.0	0.0	0.0	0.0	0.0	0.0	0.0	0.0	0.0	0.0	0.0	0.0	0.0	0.0	0.0	0.0
SNX10	29887	symbol	H. sapiens	29887	H. sapiens	SNX10	sorting nexin 10	SNX10 is a gene that belongs to the sorting nexin family and encodes a protein that contains a phosphoinositide binding domain. Unlike some family members, this protein does not contain a coiled coil region. SNX10 may be involved in regulating endosome homeostasis and is involved in intracellular trafficking. Alternative splicing of this gene results in multiple transcript variants.	There is limited information available on the disease implications of SNX10. However, recent studies have suggested that mutations in SNX10 may be associated with autosomal recessive osteopetrosis, a rare genetic disorder characterized by increased bone density and susceptibility to fractures. Targeted drug discovery efforts for SNX10 are also limited, as the function of this gene is not well und…	GO:0035630 bone mineralization involved in bone maturation;GO:0044691 tooth eruption;GO:0001696 gastric acid secretion		Disease related genes; Human disease related genes:Congenital malformations:Congenital malformations of the musculoskeletal system; Predicted intracellular proteins	Microtubules;Nucleoplasm (Supported); Additional: Cytosol;Nucleoli;Primary cilium			(M5907)HALLMARK ESTROGEN RESPONSE LATE	0.0	0.0	0.0	0.0	0.0	1.0	0.0	1.0	0.0	1.0	0.0	0.0	0.0	0.0	0.0	0.0	1.0	0.0	0.0	1.0
PROK2	60675	symbol	H. sapiens	60675	H. sapiens	PROK2	prokineticin 2	PROK2, also known as prokineticin 2, is a gene that encodes a protein expressed in the suprachiasmatic nucleus (SCN) circadian clock. This protein may function as the output component of the circadian clock and may also serve as a chemoattractant for neuronal precursor cells in the olfactory bulb. Similar proteins from other vertebrates have been shown to have diverse functions and were isolated …	Mutations in the PROK2 gene have been associated with Kallmann syndrome 4, a rare genetic disorder characterized by delayed or absent puberty and an impaired sense of smell. Targeted drug discovery efforts have focused on developing drugs that can modulate the activity of the protein encoded by PROK2. One such drug is bremelanotide, a synthetic peptide that acts as an agonist of the melanocortin …	GO:0045987 positive regulation of smooth muscle contraction;GO:0001935 endothelial cell proliferation;GO:0045933 positive regulation of muscle contraction		Disease related genes; Human disease related genes:Endocrine and metabolic diseases:Hypothalamus and pituitary gland diseases; Predicted secreted proteins				(M5932)HALLMARK INFLAMMATORY RESPONSE	0.0	0.0	0.0	0.0	0.0	0.0	0.0	0.0	0.0	0.0	0.0	0.0	0.0	0.0	0.0	0.0	0.0	0.0	0.0	0.0
KDM7A	80853	symbol	H. sapiens	80853	H. sapiens	KDM7A	lysine demethylase 7A	KDM7A is a human gene that encodes for lysine demethylase 7A, an enzyme that is involved in histone lysine demethylation. It has been found to have histone demethylase activity, methylated histone binding activity, and transition metal ion binding activity. KDM7A is located in the nucleolus and nucleoplasm and has been implicated in melanoma.	KDM7A has been implicated in melanoma, a type of skin cancer. Studies have shown that KDM7A is overexpressed in melanoma cells and plays a role in promoting cell proliferation and invasion. Therefore, KDM7A has been identified as a potential therapeutic target for melanoma treatment. However, there are currently no drugs on the market that specifically target KDM7A. Efforts to develop drugs targe…	GO:0030901 midbrain development;GO:0007420 brain development;GO:0060322 head development		Enzymes; ENZYME proteins:Oxidoreductases; Predicted intracellular proteins	Nucleoplasm (Approved); Additional: Nucleoli			(M5945)HALLMARK HEME METABOLISM	0.0	0.0	0.0	0.0	0.0	0.0	0.0	0.0	0.0	0.0	0.0	0.0	0.0	0.0	0.0	0.0	0.0	0.0	0.0	0.0
SCYL2	55681	symbol	H. sapiens	55681	H. sapiens	SCYL2	SCY1 like pseudokinase 2	SCYL2, also known as SCY1 like pseudokinase 2, is a gene that encodes a protein involved in clathrin-dependent pathways between the trans-Golgi network and the endosomal system. The protein associates with clathrin-coated complexes at the plasma membrane and with endocytic coated vesicles. It phosphorylates the beta2 subunit of the plasma membrane adapter complex AP2 and interacts with clathrin. …	There is limited information available on the disease implications of SCYL2. However, recent studies have suggested that mutations in the SCYL2 gene may be associated with neurodevelopmental disorders such as autism spectrum disorder (ASD) and intellectual disability (ID). Targeted drug discovery efforts for SCYL2 are currently limited, as the exact role of the protein in disease pathogenesis is …	GO:0021860 pyramidal neuron development;GO:0021859 pyramidal neuron differentiation;GO:0021884 forebrain neuron development	yes	Predicted intracellular proteins; Kinases; Human disease related genes:Congenital malformations:Congenital malformations of the musculoskeletal system; Potential drug targets; Disease related genes; Enzymes					0.0	0.0	0.0	0.0	0.0	0.0	0.0	0.0	0.0	0.0	0.0	0.0	0.0	0.0	0.0	0.0	0.0	0.0	0.0	0.0
FCER1G	2207	symbol	H. sapiens	2207	H. sapiens	FCER1G	Fc epsilon receptor Ig	The FCER1G gene encodes a gamma chain subunit of the high affinity IgE receptor, which plays a crucial role in allergic reactions. This receptor is composed of four subunits, including one alpha, one beta, and two gamma chains. The gamma chains are also found in other Fc receptors.	The FCER1G gene has been implicated in various allergic and autoimmune diseases, including asthma, atopic dermatitis, and rheumatoid arthritis. Targeting the high affinity IgE receptor has been a promising approach for the treatment of allergic diseases. Several drugs have been developed to target this receptor, including omalizumab, which is a monoclonal antibody that binds to the alpha chain of…	GO:0038156 interleukin-3-mediated signaling pathway;GO:0042590 antigen processing and presentation of exogenous peptide antigen via MHC class I;GO:0002283 neutrophil activation involved in immune response		FDA approved drug targets:Small molecule drugs		Benzylpenicilloyl polylysine	(M7)PID FCER1 PATHWAY	(M5921)HALLMARK COMPLEMENT; (M5953)HALLMARK KRAS SIGNALING UP	0.0	0.0	0.0	0.0	0.0	0.0	0.0	0.0	0.0	0.0	0.0	0.0	0.0	0.0	0.0	0.0	0.0	0.0	1.0	1.0
SYPL1	6856	symbol	H. sapiens	6856	H. sapiens	SYPL1	synaptophysin like 1	The human gene SYPL1, also known as synaptophysin like 1, is predicted to play a role in chemical synaptic transmission. It is located in extracellular exosomes, which are small vesicles that are released by cells and contain various biomolecules. The function of SYPL1 in exosomes is not yet fully understood, but it may be involved in intercellular communication or signaling. Overall, SYPL1 is a …	There is limited information available on the disease implications of SYPL1. However, some studies have suggested that alterations in SYPL1 expression may be associated with neurological disorders such as Alzheimer's disease and schizophrenia. Targeted drug discovery efforts for SYPL1 are also limited, as its function in exosomes is not yet fully understood. However, some studies have suggested t…	GO:0007268 chemical synaptic transmission;GO:0098916 anterograde trans-synaptic signaling;GO:0099537 trans-synaptic signaling							0.0	0.0	1.0	0.0	0.0	0.0	0.0	0.0	0.0	0.0	0.0	0.0	0.0	0.0	0.0	0.0	0.0	0.0	0.0	0.0
ZFAND3	60685	symbol	H. sapiens	60685	H. sapiens	ZFAND3	zinc finger AN1-type containing 3	ZFAND3 is a human gene that is predicted to have DNA binding activity and zinc ion binding activity. It belongs to the zinc finger AN1-type containing family of genes. The function of this gene is not yet fully understood, but it is believed to play a role in regulating gene expression and cellular processes. Mutations in this gene have been associated with certain types of cancer, including brea…	There is limited information available on the disease implications and targeted drug discovery efforts for ZFAND3. However, studies have shown that mutations in this gene are associated with certain types of cancer, including breast and ovarian cancer. This suggests that ZFAND3 may be a potential target for cancer therapy. Currently, there are no drugs on the market that specifically target ZFAND…			Predicted intracellular proteins	Nucleoplasm;Vesicles (Approved)				0.0	0.0	0.0	0.0	0.0	0.0	0.0	0.0	0.0	0.0	0.0	0.0	0.0	0.0	0.0	0.0	0.0	0.0	0.0	0.0
RAB1A	5861	symbol	H. sapiens	5861	H. sapiens	RAB1A	RAB1A, member RAS oncogene family	RAB1A is a gene that belongs to the Ras superfamily of GTPases. It regulates the movement of vesicles from the endoplasmic reticulum to the Golgi apparatus. The gene has multiple alternatively spliced transcript variants that encode different protein isoforms.	Research has shown that RAB1A may play a role in various diseases, including cancer, neurodegenerative disorders, and infectious diseases. In cancer, RAB1A has been found to be overexpressed in several types of tumors, including lung, breast, and pancreatic cancer, and may contribute to tumor growth and metastasis. Targeted drug discovery efforts have focused on developing inhibitors of RAB1A to …	GO:0030252 growth hormone secretion;GO:0090110 COPII-coated vesicle cargo loading;GO:0032402 melanosome transport		ENZYME proteins:Hydrolases; Enzymes; Predicted intracellular proteins	Cytosol;Endoplasmic reticulum (Supported)		(M129)PID PLK1 PATHWAY	(M5924)HALLMARK MTORC1 SIGNALING	1.0	0.0	0.0	0.0	0.0	0.0	0.0	0.0	0.0	1.0	0.0	0.0	1.0	0.0	0.0	0.0	1.0	0.0	0.0	0.0
TBPL1	9519	symbol	H. sapiens	9519	H. sapiens	TBPL1	TATA-box binding protein like 1	TBPL1, also known as TATA-box binding protein like 1, is a member of the TATA box-binding protein family. Unlike other members of this family, TBPL1 does not bind to the TATA box and instead initiates transcription from TATA-less promoters. TBPL1 plays a critical role in spermatogenesis and single nucleotide polymorphisms in this gene may be associated with male infertility. It is a component of …	There is limited information available on the disease implications of TBPL1. However, studies have suggested that single nucleotide polymorphisms in this gene may be associated with male infertility. As for targeted drug discovery efforts, there are currently no drugs specifically targeting TBPL1. However, there are drugs that target the transcription factor IID (TFIID) complex, of which TBPL1 is…	GO:0006235 dTTP biosynthetic process;GO:0009212 pyrimidine deoxyribonucleoside triphosphate biosynthetic process;GO:0046075 dTTP metabolic process		Predicted intracellular proteins; Transcription factors:beta-Sheet binding to DNA	Nucleoplasm (Supported); Additional: Nucleoli				0.0	0.0	0.0	0.0	0.0	0.0	0.0	0.0	0.0	1.0	1.0	0.0	0.0	0.0	0.0	0.0	1.0	0.0	0.0	0.0
MPC1	51660	symbol	H. sapiens	51660	H. sapiens	MPC1	mitochondrial pyruvate carrier 1	MPC1 is a gene that encodes a protein responsible for transporting pyruvate into mitochondria. It forms a heterodimer with MPC2 and is located in the inner mitochondrial membrane. Defects in this gene can lead to mitochondrial pyruvate carrier deficiency. There are several transcript variants of this gene, including both protein-coding and non-protein-coding variants.	Mitochondrial pyruvate carrier deficiency is a rare genetic disorder caused by mutations in the MPC1 or MPC2 genes. This disorder affects the transport of pyruvate into the mitochondria, leading to impaired energy production and a range of symptoms including developmental delay, intellectual disability, seizures, and movement disorders. There is currently no cure for this disorder, and treatment …	GO:0006850 mitochondrial pyruvate transmembrane transport;GO:1901475 pyruvate transmembrane transport;GO:0006848 pyruvate transport		Predicted intracellular proteins; Human disease related genes:Congenital disorders of metabolism:Mitochondrial diseases; Transporters:Electrochemical Potential-driven transporters; Potential drug targets; Disease related genes	Mitochondria (Enhanced); Additional: Principal piece			(M5936)HALLMARK OXIDATIVE PHOSPHORYLATION	0.0	0.0	0.0	0.0	0.0	0.0	0.0	0.0	1.0	0.0	0.0	0.0	0.0	0.0	0.0	0.0	0.0	0.0	0.0	0.0
FBXO9	26268	symbol	H. sapiens	26268	H. sapiens	FBXO9	F-box protein 9	FBXO9 is a gene that belongs to the F-box protein family and encodes a protein that belongs to the Fbxs class. F-box proteins are characterized by an approximately 40 amino acid motif and are one of the four subunits of the ubiquitin protein ligase complex called SCFs. This complex functions in phosphorylation-dependent ubiquitination. The F-box proteins are divided into three classes: Fbws conta…	Research on FBXO9 has revealed its involvement in various diseases, including cancer, neurodegenerative disorders, and cardiovascular diseases. Studies have shown that FBXO9 plays a role in the regulation of cell cycle progression, apoptosis, and DNA damage response, making it a potential target for cancer therapy. Additionally, mutations in FBXO9 have been linked to Parkinson's disease and Alzhe…	GO:0031146 SCF-dependent proteasomal ubiquitin-dependent protein catabolic process;GO:0070936 protein K48-linked ubiquitination;GO:0045444 fat cell differentiation		Predicted intracellular proteins	Centrosome (Approved)			(M5945)HALLMARK HEME METABOLISM	0.0	0.0	0.0	0.0	1.0	0.0	0.0	0.0	0.0	0.0	0.0	0.0	0.0	0.0	0.0	0.0	0.0	0.0	0.0	0.0
KRIT1	889	symbol	H. sapiens	889	H. sapiens	KRIT1	KRIT1 ankyrin repeat containing	KRIT1 is a human gene that encodes a protein with four ankyrin repeats, a FERM domain, and multiple NPXY sequences. The protein is found in the nucleus and cytoplasm and plays a critical role in beta1-integrin-mediated cell proliferation. It also associates with junction proteins and Rap1A to maintain the integrity of endothelial junctions and is a microtubule-associated protein that may play a r…	Mutations in the KRIT1 gene have been linked to cerebral cavernous malformations (CCMs), a rare genetic disorder characterized by the formation of abnormal blood vessels in the brain and spinal cord. These abnormal blood vessels can cause seizures, headaches, and other neurological symptoms. There is currently no cure for CCMs, and treatment options are limited to managing symptoms and preventing…	GO:0033622 integrin activation;GO:2000114 regulation of establishment of cell polarity;GO:0032878 regulation of establishment or maintenance of cell polarity		Disease related genes; Human disease related genes:Congenital malformations:Congenital malformations of the nervous system; Predicted intracellular proteins	Vesicles (Uncertain)				0.0	0.0	0.0	0.0	0.0	0.0	0.0	0.0	0.0	0.0	0.0	0.0	0.0	0.0	0.0	0.0	0.0	0.0	0.0	0.0
TASP1	55617	symbol	H. sapiens	55617	H. sapiens	TASP1	taspase 1	TASP1 is a gene that encodes an endopeptidase, known as taspase 1, which cleaves specific substrates following aspartate residues. The protein undergoes posttranslational autoproteolytic processing to generate alpha and beta subunits, which reassemble into the active alpha2-beta2 heterotetramer. TASP1 is required to cleave MLL, a protein necessary for the maintenance of HOX gene expression, and T…	TASP1 has been implicated in various diseases, including cancer and neurodegenerative disorders. In cancer, TASP1 is overexpressed in several types of tumors, including breast, lung, and prostate cancer, and its inhibition has been shown to reduce tumor growth and metastasis in preclinical models. Therefore, TASP1 is considered a potential therapeutic target for cancer treatment. Several small mo…	GO:0040029 epigenetic regulation of gene expression;GO:0051604 protein maturation;GO:0006508 proteolysis		Disease related genes; Predicted intracellular proteins	Plasma membrane (Approved)				0.0	0.0	0.0	0.0	0.0	0.0	0.0	0.0	0.0	0.0	0.0	0.0	0.0	0.0	0.0	0.0	0.0	0.0	0.0	0.0
TMEM132B	114795	symbol	H. sapiens	114795	H. sapiens	TMEM132B	transmembrane protein 132B	TMEM132B is a human gene that is predicted to be an integral component of the membrane. It encodes for a transmembrane protein, known as transmembrane protein 132B. The function of this protein is not yet fully understood, but it is believed to play a role in various cellular processes. TMEM132B has been associated with several neurological disorders, including anxiety and depression. Studies hav…	There is limited information available on the disease implications and targeted drug discovery efforts for TMEM132B. However, studies have suggested that variations in this gene may be associated with an increased risk of developing anxiety and depression. As such, there is potential for the development of drugs that target TMEM132B to treat these conditions. Currently, there are no drugs on the …	GO:0008150 biological_process							0.0	0.0	0.0	0.0	0.0	0.0	0.0	0.0	0.0	0.0	0.0	0.0	0.0	0.0	0.0	0.0	0.0	0.0	0.0	0.0
TRUB1	142940	symbol	H. sapiens	142940	H. sapiens	TRUB1	TruB pseudouridine synthase family member 1	TRUB1 is a human gene that encodes for TruB pseudouridine synthase family member 1. This gene is responsible for the production of pseudouridine, which is a common component of rRNAs and tRNAs. Pseudouridine is generated through the isomerization of uridine by pseudouridine synthase. TRUB1 is a member of the TruB pseudouridine synthase family and is involved in the modification of RNA molecules. …	There is limited information available on the disease implications of TRUB1. However, recent studies have suggested that mutations in this gene may be associated with certain types of cancer, including breast cancer and lung adenocarcinoma. Targeted drug discovery efforts for TRUB1 are still in the early stages, but there is potential for the development of drugs that target the pseudouridine syn…	GO:2000633 positive regulation of pre-miRNA processing;GO:1903800 positive regulation of miRNA processing;GO:2000631 regulation of pre-miRNA processing		Enzymes; ENZYME proteins:Isomerase; Predicted intracellular proteins	Vesicles (Approved)				0.0	0.0	0.0	0.0	0.0	0.0	0.0	0.0	0.0	0.0	0.0	0.0	0.0	0.0	0.0	0.0	0.0	0.0	0.0	0.0
TMEM154	201799	symbol	H. sapiens	201799	H. sapiens	TMEM154	transmembrane protein 154	TMEM154 is a human gene that is predicted to be an integral component of the membrane. It encodes for a transmembrane protein that is involved in various cellular processes. The exact function of TMEM154 is not yet fully understood, but it is believed to play a role in cell signaling and communication. Mutations in this gene have been associated with certain diseases, including cancer and neurolo…	There is limited information available on the disease implications and targeted drug discovery efforts for TMEM154. However, some studies have suggested that mutations in this gene may be associated with certain types of cancer, including breast and lung cancer. Additionally, TMEM154 has been implicated in neurological disorders such as Alzheimer's disease and schizophrenia. Despite these associa…			Predicted intracellular proteins	Nuclear membrane (Approved); Additional: Nucleoplasm				0.0	0.0	0.0	0.0	0.0	0.0	0.0	0.0	0.0	0.0	0.0	0.0	0.0	0.0	0.0	0.0	0.0	0.0	0.0	0.0
[truncated: 718 more rows]

## Sheet: Enrichment
GroupID	Category	Term	Description	LogP	Log(q-value)	Genes	Symbols	InTerm_InList
[truncated: 218 more rows]
