# Supplementary material for: Multi-omics analysis reveals LARP1 as a key integrator of translation and metabolism in AML
Source: Oncogenesis. 2026 May 16;15(1):37. doi: 10.1038/s41389-026-00623-3 (PMC13346483; doi:10.1038/s41389-026-00623-3)
Supplement: Supplementary file 13 — Table S12 [file 41389_2026_623_MOESM13_ESM.xlsx]

## Sheet: Annotation
Table S12. Metascape analysis of the 1,044 transcripts uniquely upregulated at the polysomal RNA level in sgLARP1 U937 cells relative to control, mTORi-treated, CDK9i-treated, and mTORi + CDK9i-treated cells, corresponding to Fig. 2K. The Annotation sheet contains gene-level annotation for the input list. The Enrichment sheet contains pathway and ontology enrichment results, including category, t…
MyList	Gene ID	Type	Tax ID	Homologene Gene ID	Homologene Gene Tax ID	Gene Symbol	Description	Protein Functions (ChatGPT)	Disease & Drugs (ChatGPT)	Biological Process (GO)	Kinase Class (UniProt)	Protein Function (Protein Atlas)	Subcellular Location (Protein Atlas)	Drug (DrugBank)	Canonical Pathways_x000D_	Hallmark Gene Sets_x000D_	GO:0097435 supramolecular fiber organizat	GO:0006457 protein folding	GO:0016071 mRNA metabolic process	GO:0009895 negative regulation of catabol	hsa04820 Cytoskeleton in muscle cells	GO:0006259 DNA metabolic process	R-HSA-1280215 Cytokine Signaling in Immune s	hsa05203 Viral carcinogenesis	GO:0031346 positive regulation of cell pr	GO:0032386 regulation of intracellular tr	R-HSA-6798695 Neutrophil degranulation	GO:0031175 neuron projection development	GO:0000479 endonucleolytic cleavage of tr	GO:0034381 plasma lipoprotein particle cl	M101 PID HDAC CLASSI PATHWAY	R-HSA-9824446 Viral Infection Pathways	R-HSA-157118 Signaling by NOTCH	M12705 SIG CD40PATHWAYMAP	GO:0044089 positive regulation of cellula	GO:0010506 regulation of autophagy
PRDX5	25824	symbol	H. sapiens	25824	H. sapiens	PRDX5	peroxiredoxin 5	PRDX5 is a gene that encodes for an antioxidant enzyme called peroxiredoxin 5. This enzyme is responsible for reducing hydrogen peroxide and alkyl hydroperoxides in the body. PRDX5 interacts with peroxisome receptor 1 and plays a protective role in different tissues during normal conditions and inflammatory processes. The gene has alternate transcription start sites that result in different isofo…	Research has shown that PRDX5 may play a role in various diseases, including cancer, neurodegenerative disorders, and cardiovascular diseases. In cancer, PRDX5 has been found to be overexpressed in several types of tumors, including breast, lung, and liver cancer. Targeting PRDX5 has been proposed as a potential therapeutic strategy for cancer treatment. In neurodegenerative disorders, PRDX5 has …	GO:0060785 regulation of apoptosis involved in tissue homeostasis;GO:0016480 negative regulation of transcription by RNA polymerase III;GO:0070995 NADPH oxidation		Enzymes; ENZYME proteins:Oxidoreductases; FDA approved drug targets:Small molecule drugs; Predicted intracellular proteins	Mitochondria (Supported)	Auranofin; Diminazene		(M5949)HALLMARK PEROXISOME; (M5948)HALLMARK BILE ACID METABOLISM; (M5891)HALLMARK HYPOXIA	0.0	0.0	0.0	0.0	0.0	0.0	0.0	0.0	0.0	0.0	0.0	0.0	0.0	0.0	0.0	0.0	0.0	0.0	0.0	0.0
RAC1	5879	symbol	H. sapiens	5879	H. sapiens	RAC1	Rac family small GTPase 1	RAC1 is a gene that encodes a GTPase belonging to the RAS superfamily of small GTP-binding proteins. This superfamily regulates various cellular events, including cell growth, cytoskeletal reorganization, and protein kinase activation. The gene has two transcript variants that encode different isoforms.	RAC1 has been implicated in various diseases, including cancer, cardiovascular disease, and neurological disorders. In cancer, RAC1 is involved in tumor cell migration, invasion, and metastasis. Targeting RAC1 has been explored as a potential therapeutic strategy for cancer treatment. Several small molecule inhibitors of RAC1 have been developed and are currently in preclinical or clinical develo…	GO:0032707 negative regulation of interleukin-23 production;GO:0032667 regulation of interleukin-23 production;GO:1903348 positive regulation of bicellular tight junction assembly		RAS pathway related proteins; Predicted intracellular proteins; Human disease related genes:Other diseases:Mental and behavioural disorders; Potential drug targets; Disease related genes; ENZYME proteins:Hydrolases; Enzymes; Cancer-related genes:Mutated cancer genes; Cancer-related genes:Mutational cancer driver genes; Cancer-related genes:Candidate cancer biomarkers	Cytosol;Nucleoplasm (Supported); Additional: Nucleoli	Azathioprine; Guanosine-5'-Diphosphate	(M120)PID ARF6 DOWNSTREAM PATHWAY; (M243)PID ARF 3PATHWAY; (M273)PID EPHA2 FWD PATHWAY	(M5923)HALLMARK PI3K AKT MTOR SIGNALING; (M5946)HALLMARK COAGULATION	1.0	0.0	0.0	0.0	0.0	0.0	0.0	1.0	1.0	0.0	0.0	1.0	0.0	0.0	0.0	0.0	0.0	1.0	1.0	0.0
PPP1R37	284352	symbol	H. sapiens	284352	H. sapiens	PPP1R37	protein phosphatase 1 regulatory subunit 37	PPP1R37 is a human gene that encodes a protein phosphatase 1 regulatory subunit 37. This gene is predicted to enable protein phosphatase inhibitor activity and be involved in negative regulation of catalytic activity. The protein encoded by PPP1R37 is a regulatory subunit of protein phosphatase 1, which plays a critical role in the regulation of various cellular processes, including cell division…	There is limited information available on the disease implications of PPP1R37. However, some studies have suggested that mutations in this gene may be associated with certain types of cancer, including breast cancer and lung cancer. Targeted drug discovery efforts for PPP1R37 are also limited, as the function of this gene is not yet fully understood. However, some studies have suggested that inhi…			Predicted intracellular proteins	Cytosol (Approved)				0.0	0.0	0.0	0.0	0.0	0.0	0.0	0.0	0.0	0.0	0.0	0.0	0.0	0.0	0.0	0.0	0.0	0.0	0.0	0.0
C16orf74	404550	symbol	H. sapiens	404550	H. sapiens	C16orf74	chromosome 16 open reading frame 74	The human gene C16orf74, also known as chromosome 16 open reading frame 74, is located on chromosome 16 and encodes a protein of unknown function. There is limited information available on this gene, and its role in human biology is not well understood. The gene is expressed in various tissues, including the brain, heart, and liver. Mutations in C16orf74 have not been linked to any known genetic …	Unfortunately, there is currently no information available on disease implications or targeted drug discovery efforts for the C16orf74 gene. As mentioned earlier, the function of this gene is not well understood, and mutations in C16orf74 have not been linked to any known genetic disorders or diseases. Therefore, there are no drugs on the market that target this gene. Further research is needed t…			Predicted intracellular proteins	Plasma membrane (Approved); Additional: Centrosome				0.0	0.0	0.0	0.0	0.0	0.0	0.0	0.0	0.0	0.0	0.0	0.0	0.0	0.0	0.0	0.0	0.0	0.0	0.0	0.0
CARS2	79587	symbol	H. sapiens	79587	H. sapiens	CARS2	cysteinyl-tRNA synthetase 2, mitochondrial	CARS2 is a gene that encodes a member of the class I family of aminoacyl-tRNA synthetases. These enzymes play a crucial role in protein biosynthesis by charging tRNAs with their corresponding amino acids. Although this protein is encoded by the nuclear genome, it is likely to be imported to the mitochondrion where it is believed to catalyze the ligation of cysteine to tRNA molecules. A splice-sit…	The splice-site mutation in the CARS2 gene has been linked to a new progressive myoclonic epilepsy disease with symptoms similar to MERRF syndrome. This disease is characterized by myoclonic seizures, ataxia, and cognitive decline. Currently, there are no targeted drug discovery efforts specifically for CARS2-related diseases. However, there are drugs on the market that target other aminoacyl-tRN…	GO:0006423 cysteinyl-tRNA aminoacylation;GO:0006418 tRNA aminoacylation for protein translation;GO:0043039 tRNA aminoacylation		Predicted intracellular proteins; Human disease related genes:Congenital disorders of metabolism:Mitochondrial diseases; Potential drug targets; Disease related genes; ENZYME proteins:Ligase; Enzymes	Mitochondria;Nucleoplasm (Approved)	Cysteine			0.0	0.0	0.0	0.0	0.0	0.0	0.0	0.0	0.0	0.0	0.0	0.0	0.0	0.0	0.0	0.0	0.0	0.0	0.0	0.0
EEF1D	1936	symbol	H. sapiens	1936	H. sapiens	EEF1D	eukaryotic translation elongation factor 1 delta	EEF1D is a gene that encodes a subunit of the elongation factor-1 complex, which is responsible for delivering aminoacyl tRNAs to the ribosome during protein synthesis. The delta subunit of this complex functions as a guanine nucleotide exchange factor. It has been reported that following HIV-1 infection, this subunit interacts with HIV-1 Tat, resulting in the repression of translation of host ce…	There is limited information available on the disease implications of EEF1D. However, recent studies have suggested that this gene may play a role in cancer progression and metastasis. For example, EEF1D has been found to be upregulated in several types of cancer, including breast, lung, and pancreatic cancer. Targeted drug discovery efforts for EEF1D are currently underway, with a focus on devel…	GO:0002182 cytoplasmic translational elongation;GO:0034605 cellular response to heat;GO:0006414 translational elongation		Predicted intracellular proteins	Nucleoli fibrillar center;Nucleoplasm (Supported)				0.0	0.0	0.0	0.0	0.0	0.0	0.0	0.0	0.0	0.0	0.0	0.0	0.0	0.0	0.0	0.0	0.0	0.0	0.0	0.0
TEN1	100134934	symbol	H. sapiens	100134934	H. sapiens	TEN1	TEN1 subunit of CST complex	TEN1 is a subunit of the CST complex, which is involved in maintaining the length and stability of telomeres, the protective caps at the ends of chromosomes. It forms a complex with STN1 and CTC1, and mutations in any of these genes can lead to telomere dysfunction and diseases such as dyskeratosis congenita and Coats plus syndrome. TEN1 appears to play a role in regulating the activity of the CS…	There is limited information available on the disease implications of TEN1 mutations, but studies have suggested that they may be associated with dyskeratosis congenita and Coats plus syndrome, both of which are rare genetic disorders characterized by telomere dysfunction and premature aging. Targeted drug discovery efforts for these diseases have focused on developing therapies that can restore …	GO:0016233 telomere capping;GO:0032211 negative regulation of telomere maintenance via telomerase;GO:1904357 negative regulation of telomere maintenance via telomere lengthening		Predicted intracellular proteins	Nucleoplasm (Supported)				1.0	0.0	0.0	0.0	0.0	1.0	0.0	0.0	0.0	0.0	0.0	0.0	0.0	0.0	0.0	0.0	0.0	0.0	0.0	0.0
ABTB1	80325	symbol	H. sapiens	80325	H. sapiens	ABTB1	ankyrin repeat and BTB domain containing 1	The ABTB1 gene encodes a protein that contains an ankyrin repeat region and two BTB/POZ domains, which are believed to be involved in protein-protein interactions. The expression of this gene is activated by the phosphatase and tensin homolog, a tumor suppressor. There are three transcript variants resulting from alternate splicing.	There is limited information available on the disease implications of ABTB1 gene mutations. However, recent studies have suggested that ABTB1 may play a role in the development and progression of certain types of cancer, including breast cancer and hepatocellular carcinoma. Targeted drug discovery efforts for ABTB1 are still in the early stages, but there is potential for the development of drugs…	GO:0006414 translational elongation;GO:0006412 translation;GO:0010467 gene expression		Predicted intracellular proteins	Cytosol (Supported); Additional: Nucleoli				0.0	0.0	0.0	0.0	0.0	0.0	0.0	0.0	0.0	0.0	0.0	0.0	0.0	0.0	0.0	0.0	0.0	0.0	0.0	0.0
RPTOR	57521	symbol	H. sapiens	57521	H. sapiens	RPTOR	regulatory associated protein of MTOR complex 1	The RPTOR gene encodes a protein that is involved in regulating cell growth in response to nutrient and insulin levels. This protein forms a complex with the mTOR kinase and other proteins, and positively regulates ribosomal protein S6 kinase while negatively regulating mTOR kinase. Multiple variants of the gene have been identified.	The RPTOR gene has been implicated in several diseases, including cancer, diabetes, and neurodegenerative disorders. In cancer, dysregulation of the mTOR pathway, which is regulated by RPTOR, is a common feature. As a result, drugs targeting the mTOR pathway, such as rapamycin and its analogs, have been developed and are used in the treatment of certain types of cancer. In diabetes, RPTOR has bee…	GO:1905857 positive regulation of pentose-phosphate shunt;GO:0043456 regulation of pentose-phosphate shunt;GO:1901331 positive regulation of odontoblast differentiation		Predicted intracellular proteins	Lysosomes;Vesicles (Supported); Additional: Cytosol		(M87)PID LKB1 PATHWAY; (M121)PID MTOR 4PATHWAY; (M48)PID MET PATHWAY	(M5923)HALLMARK PI3K AKT MTOR SIGNALING	1.0	0.0	0.0	1.0	0.0	0.0	0.0	1.0	1.0	0.0	0.0	0.0	0.0	0.0	0.0	0.0	0.0	0.0	0.0	1.0
SMG9	56006	symbol	H. sapiens	56006	H. sapiens	SMG9	SMG9 nonsense mediated mRNA decay factor	SMG9 is a gene that encodes a regulatory subunit of the SMG1 complex, which is involved in nonsense-mediated mRNA decay (NMD). The protein encoded by SMG9 binds to the SMG1 complex kinase scaffold protein, inhibiting its kinase activity. Mutations in SMG9 have been linked to a multiple congenital anomaly syndrome in humans, which is characterized by brain malformation, congenital heart disease, a…	There is currently limited information available on targeted drug discovery efforts for SMG9. However, mutations in SMG9 have been linked to a multiple congenital anomaly syndrome in humans, which suggests that targeting this gene may have therapeutic potential for treating developmental abnormalities. As for successful drugs on the market, there are currently no drugs specifically targeting SMG9…	GO:0000184 nuclear-transcribed mRNA catabolic process, nonsense-mediated decay;GO:0000956 nuclear-transcribed mRNA catabolic process;GO:0006402 mRNA catabolic process		Disease related genes; Predicted intracellular proteins; Human disease related genes:Congenital malformations:Other congenital malformations	Cytosol (Approved); Additional: Vesicles				0.0	0.0	1.0	0.0	0.0	0.0	0.0	0.0	0.0	0.0	0.0	0.0	0.0	0.0	0.0	0.0	0.0	0.0	0.0	0.0
ASB6	140459	symbol	H. sapiens	140459	H. sapiens	ASB6	ankyrin repeat and SOCS box containing 6	ASB6 is a human gene that encodes a protein belonging to the ankyrin repeat family. This protein, along with four other protein families, contains a C-terminal SOCS box motif. The SOCS box is believed to act as a bridge between specific substrate-binding domains and E3 ubiquitin protein ligases. The ASB6 gene has multiple alternatively spliced transcript variants.	There is limited information available on the disease implications of ASB6. However, recent studies have suggested that ASB6 may play a role in the development and progression of certain cancers, including breast cancer and hepatocellular carcinoma. Targeted drug discovery efforts for ASB6 are currently underway, with a focus on identifying small molecule inhibitors that can selectively target th…	GO:0016567 protein ubiquitination;GO:0032446 protein modification by small protein conjugation;GO:0070647 protein modification by small protein conjugation or removal		Predicted intracellular proteins					0.0	0.0	0.0	0.0	0.0	0.0	0.0	0.0	0.0	0.0	0.0	0.0	0.0	0.0	0.0	0.0	0.0	0.0	0.0	0.0
AKAP8	10270	symbol	H. sapiens	10270	H. sapiens	AKAP8	A-kinase anchoring protein 8	AKAP8 is a gene that encodes a nuclear A-kinase anchoring protein, which is a scaffold protein that recruits protein kinase A (PKA) and other signaling molecules to specific subcellular locations. This protein binds to the RII alpha subunit of PKA and may play a role in chromosome condensation during mitosis by targeting PKA and the condensin complex to chromatin. A pseudogene of this gene is loc…	AKAP8 has been implicated in various diseases, including cancer, cardiovascular disease, and neurological disorders. In cancer, AKAP8 has been shown to be overexpressed in several types of tumors, including breast, lung, and ovarian cancer, and is associated with poor prognosis. Targeting AKAP8 may therefore be a potential therapeutic strategy for cancer treatment. In cardiovascular disease, AKAP…	GO:0007076 mitotic chromosome condensation;GO:0071380 cellular response to prostaglandin E stimulus;GO:0071379 cellular response to prostaglandin stimulus		Predicted intracellular proteins	Nucleoplasm (Supported)				0.0	0.0	0.0	0.0	0.0	0.0	0.0	0.0	0.0	0.0	0.0	0.0	0.0	0.0	0.0	0.0	0.0	0.0	0.0	0.0
DOHH	83475	symbol	H. sapiens	83475	H. sapiens	DOHH	deoxyhypusine hydroxylase	The DOHH gene encodes a metalloenzyme that plays a crucial role in the conversion of lysine to hypusine in eukaryotic initiation factor 5A. The protein encoded by this gene catalyzes the final step of this conversion by hydroxylating deoxyhypusine to form hypusine in the mature eukaryotic initiation factor 5A protein. Alternative splicing of this gene results in the production of multiple transcr…	The DOHH gene has been implicated in various diseases, including cancer, inflammation, and neurodegenerative disorders. In cancer, DOHH has been shown to be overexpressed in several types of tumors, including breast, prostate, and liver cancer, and its inhibition has been proposed as a potential therapeutic strategy. Inflammation has also been linked to DOHH, as it has been shown to be upregulate…	GO:0008612 peptidyl-lysine modification to peptidyl-hypusine;GO:0018205 peptidyl-lysine modification;GO:0018193 peptidyl-amino acid modification		Enzymes; ENZYME proteins:Oxidoreductases; Predicted intracellular proteins	Cytosol (Approved); Additional: Nucleoli;Nucleoplasm				0.0	1.0	0.0	0.0	0.0	0.0	0.0	0.0	0.0	0.0	0.0	0.0	0.0	0.0	0.0	0.0	0.0	0.0	0.0	0.0
SUFU	51684	symbol	H. sapiens	51684	H. sapiens	SUFU	SUFU negative regulator of hedgehog signaling	The SUFU gene is a negative regulator of the Hedgehog signaling pathway, which is important in early human development. This pathway is responsible for pattern formation and cellular proliferation during development. Defects in the SUFU gene have been linked to medulloblastoma, a type of brain tumor. Alternative splicing of the gene results in multiple transcript variants.	Mutations in the SUFU gene have been associated with various types of cancer, including medulloblastoma, basal cell carcinoma, and ovarian cancer. As a negative regulator of the Hedgehog signaling pathway, SUFU is an attractive target for drug discovery efforts aimed at inhibiting this pathway in cancer cells. Several drugs targeting the Hedgehog pathway have been approved for the treatment of ba…	GO:2001025 positive regulation of response to drug;GO:2001040 positive regulation of cellular response to drug;GO:0021776 smoothened signaling pathway involved in spinal cord motor neuron cell fate specification		Human disease related genes:Skin diseases:Skin and soft tissue diseases; Predicted intracellular proteins; Cancer-related genes; Human disease related genes:Congenital malformations:Congenital malformations of the nervous system; Human disease related genes:Cancers:Cancers of eye, brain, and central nervous system; Disease related genes	Nucleoplasm (Supported); Additional: Primary cilium		(M219)PID HEDGEHOG GLI PATHWAY		0.0	0.0	0.0	1.0	0.0	0.0	0.0	0.0	0.0	1.0	0.0	0.0	0.0	0.0	0.0	0.0	0.0	0.0	0.0	0.0
SLC48A1	55652	symbol	H. sapiens	55652	H. sapiens	SLC48A1	solute carrier family 48 member 1	SLC48A1 is a human gene that encodes a protein belonging to the solute carrier family 48 member 1. This protein is involved in heme transport and enables heme binding activity and heme transmembrane transporter activity. It is located in the endosome membrane, lysosomal membrane, and plasma membrane. The gene's function is essential for the proper functioning of heme-containing proteins, such as …	Mutations in SLC48A1 have been associated with various diseases, including anemia and porphyria. Anemia is a condition characterized by a decrease in the number of red blood cells or hemoglobin in the blood, leading to reduced oxygen supply to the body's tissues. Porphyria is a group of rare genetic disorders that affect the production of heme, leading to the accumulation of toxic substances in t…	GO:0140357 heme export from vacuole to cytoplasm;GO:0097037 heme export;GO:0035351 heme transmembrane transport		Transporters:Electrochemical Potential-driven transporters; Predicted intracellular proteins	Vesicles (Supported)				0.0	0.0	0.0	0.0	0.0	0.0	0.0	0.0	0.0	0.0	0.0	0.0	0.0	0.0	0.0	0.0	0.0	0.0	0.0	0.0
ATP2A1-AS1	100289092	symbol	H. sapiens	100289092	H. sapiens	ATP2A1-AS1	ATP2A1 antisense RNA 1										0.0	0.0	0.0	0.0	0.0	0.0	0.0	0.0	0.0	0.0	0.0	0.0	0.0	0.0	0.0	0.0	0.0	0.0	0.0	0.0
DUSP16	80824	symbol	H. sapiens	80824	H. sapiens	DUSP16	dual specificity phosphatase 16	DUSP16 is a gene that encodes a protein called dual specificity phosphatase 16, which belongs to a subfamily of phosphatases that inactivate target kinases by removing phosphate groups from both phosphoserine/threonine and phosphotyrosine residues. This protein specifically regulates two important signaling pathways, c-Jun amino-terminal kinase (JNK) and extracellular signal-regulated kinase (ERK…	DUSP16 has been implicated in various diseases, including cancer, neurodegenerative disorders, and cardiovascular diseases. In cancer, DUSP16 has been shown to act as a tumor suppressor by inhibiting the ERK and JNK pathways, which are often dysregulated in cancer cells. Targeted drug discovery efforts have focused on developing small molecule inhibitors of DUSP16 to enhance its tumor suppressor …	GO:0016311 dephosphorylation;GO:0043409 negative regulation of MAPK cascade;GO:0043408 regulation of MAPK cascade		ENZYME proteins:Hydrolases; Enzymes; Predicted intracellular proteins	Nucleoplasm (Supported)		(M76)PID P38 ALPHA BETA PATHWAY		0.0	0.0	0.0	0.0	0.0	0.0	0.0	0.0	0.0	0.0	0.0	0.0	0.0	0.0	0.0	0.0	0.0	0.0	0.0	0.0
GAS2L1	10634	symbol	H. sapiens	10634	H. sapiens	GAS2L1	growth arrest specific 2 like 1	GAS2L1 is a gene that encodes a protein belonging to the growth arrest-specific 2 protein family. The protein is involved in binding components of the cytoskeleton and may play a role in mediating interactions between microtubules and microfilaments. It is primarily located at the proximal end of mature centrioles and links centrosomes to both microtubules and actin. The gene undergoes alternate …	There is limited information available on the disease implications of GAS2L1. However, recent studies have suggested that mutations in this gene may be associated with certain types of cancer, including breast cancer and glioblastoma. Targeted drug discovery efforts for GAS2L1 are still in the early stages, but there is potential for the development of drugs that target the protein's interactions…	GO:1904825 protein localization to microtubule plus-end;GO:1905725 protein localization to microtubule end;GO:0051764 actin crosslink formation		Predicted intracellular proteins	Plasma membrane (Approved); Additional: Cell Junctions				1.0	0.0	0.0	0.0	0.0	0.0	0.0	0.0	0.0	0.0	0.0	0.0	0.0	0.0	0.0	0.0	0.0	0.0	0.0	0.0
ARAP1	116985	symbol	H. sapiens	116985	H. sapiens	ARAP1	ArfGAP with RhoGAP domain, ankyrin repeat and PH domain 1	ARAP1 is a human gene that encodes a protein with multiple domains, including SAM, ARF-GAP, RHO-GAP, ankyrin repeat, RAS-associating, and pleckstrin homology (PH) domains. The protein displays RHO-GAP and phosphatidylinositol (3,4,5) trisphosphate (PIP3)-dependent ARF-GAP activity in vitro. It is associated with the Golgi and mediates changes in the Golgi and the formation of filopodia. ARAP1 is …	Research on ARAP1 has suggested its involvement in various diseases, including cancer, cardiovascular diseases, and neurological disorders. In cancer, ARAP1 has been shown to promote tumor growth and metastasis, making it a potential target for cancer therapy. In cardiovascular diseases, ARAP1 has been linked to the regulation of endothelial cell function and blood vessel formation. In neurologic…	GO:0001921 positive regulation of receptor recycling;GO:0001919 regulation of receptor recycling;GO:0051491 positive regulation of filopodium assembly		Predicted intracellular proteins	Nucleoplasm;Plasma membrane (Approved); Additional: Cytosol;Vesicles		(M68)PID RHOA REG PATHWAY; (M186)PID PDGFRB PATHWAY		1.0	0.0	0.0	0.0	0.0	0.0	0.0	0.0	1.0	0.0	0.0	0.0	0.0	0.0	0.0	0.0	0.0	0.0	1.0	0.0
C9orf114	51490	gene_synonym	H. sapiens	51490	H. sapiens	SPOUT1	SPOUT domain containing methyltransferase 1	SPOUT domain containing methyltransferase 1 (SPOUT1) is a human gene that plays a role in miRNA binding activity and is involved in the maintenance of centrosome location and production of miRNAs that are involved in gene silencing. It is located in the kinetochore, mitotic spindle, and spindle pole centrosome. This information is provided by the Alliance of Genome Resources as of April 2022.	There is limited information available on the disease implications of SPOUT1. However, recent studies have suggested that mutations in SPOUT1 may be associated with developmental disorders such as microcephaly and intellectual disability. Additionally, SPOUT1 has been implicated in the development of cancer, as it is involved in the regulation of miRNAs that play a role in tumor suppression. Ther…	GO:0051661 maintenance of centrosome location;GO:0051657 maintenance of organelle location;GO:0051642 centrosome localization		Predicted intracellular proteins					0.0	0.0	0.0	0.0	0.0	0.0	0.0	0.0	0.0	0.0	0.0	0.0	0.0	0.0	0.0	0.0	0.0	0.0	0.0	0.0
AGO1	26523	symbol	H. sapiens	26523	H. sapiens	AGO1	argonaute RISC component 1	AGO1 is a gene that belongs to the argonaute family of proteins, which play important roles in RNA interference and RNA silencing. This gene encodes a protein that binds to microRNAs or small interfering RNAs and represses the translation of mRNAs that are complementary to them. It is also involved in transcriptional gene silencing of promoter regions that are complementary to bound short antigen…	AGO1 has been implicated in various diseases, including cancer, viral infections, and neurological disorders. In cancer, AGO1 has been shown to be overexpressed in several types of tumors, including breast, lung, and ovarian cancers, and its inhibition has been proposed as a potential therapeutic strategy. In viral infections, AGO1 plays a role in the antiviral response by binding to viral RNA an…	GO:0010501 RNA secondary structure unwinding;GO:0070922 RISC complex assembly;GO:0031054 pre-miRNA processing		Predicted intracellular proteins	Cytoplasmic bodies (Supported); Additional: Cytosol				0.0	0.0	1.0	0.0	0.0	0.0	0.0	0.0	0.0	0.0	0.0	0.0	1.0	0.0	0.0	0.0	1.0	0.0	0.0	0.0
SPPL2B	56928	symbol	H. sapiens	56928	H. sapiens	SPPL2B	signal peptide peptidase like 2B	SPPL2B is a gene that encodes a type of aspartic protease called GXGD proteases. These proteases are transmembrane proteins that have two catalytic motifs located within the membrane-spanning regions. SPPL2B is found in endosomes, lysosomes, and the plasma membrane, and it cleaves the transmembrane domain of tumor necrosis factor alpha to release the intracellular domain. This triggers cytokine e…	SPPL2B has been implicated in various diseases, including Alzheimer's disease, cancer, and autoimmune disorders. In Alzheimer's disease, SPPL2B has been shown to play a role in the processing of amyloid precursor protein, which is involved in the formation of amyloid plaques in the brain. In cancer, SPPL2B has been found to be overexpressed in certain types of tumors, and its inhibition has been …	GO:0031293 membrane protein intracellular domain proteolysis;GO:0006509 membrane protein ectodomain proteolysis;GO:0033619 membrane protein proteolysis		Enzymes; Peptidases:Aspartic-type peptidases	Nucleoplasm;Plasma membrane (Approved); Additional: Centrosome				0.0	0.0	0.0	0.0	0.0	0.0	0.0	0.0	0.0	0.0	0.0	0.0	0.0	0.0	0.0	0.0	0.0	0.0	0.0	0.0
PPIH	10465	symbol	H. sapiens	10465	H. sapiens	PPIH	peptidylprolyl isomerase H	The human gene PPIH encodes a protein that belongs to the peptidyl-prolyl cis-trans isomerase (PPIase) family. PPIases are enzymes that catalyze the isomerization of proline imidic peptide bonds in oligopeptides and help in protein folding. PPIH is a specific component of a complex that includes pre-mRNA processing factors PRPF3, PRPF4, and PRPF18, as well as U4/U5/U6 tri-snRNP. The protein has b…	There is limited information available on the disease implications of PPIH mutations. However, recent studies have suggested that PPIH may play a role in the pathogenesis of certain cancers, including breast cancer and hepatocellular carcinoma. Targeted drug discovery efforts for PPIH are currently underway, with a focus on developing small molecule inhibitors that can selectively target the PPIa…	GO:0045070 positive regulation of viral genome replication;GO:0048524 positive regulation of viral process;GO:0045069 regulation of viral genome replication		Enzymes; ENZYME proteins:Isomerase; Predicted intracellular proteins		Proline			0.0	1.0	1.0	0.0	0.0	0.0	0.0	0.0	0.0	0.0	0.0	0.0	0.0	0.0	0.0	1.0	0.0	0.0	0.0	0.0
CLEC16A	23274	symbol	H. sapiens	23274	H. sapiens	CLEC16A	C-type lectin domain containing 16A	CLEC16A is a gene that belongs to the C-type lectin domain containing family. It has been associated with several diseases such as diabetes mellitus, multiple sclerosis, and rheumatoid arthritis. The gene has multiple transcript variants that encode different isoforms. Single nucleotide polymorphisms in introns of this gene have been linked to the development of these diseases.	Research on CLEC16A has identified its potential role in the development of autoimmune diseases such as type 1 diabetes, multiple sclerosis, and rheumatoid arthritis. Studies have shown that variations in the gene can affect the immune system's ability to recognize and attack foreign invaders, leading to the development of these diseases. As a result, CLEC16A has become a target for drug discover…	GO:1901097 negative regulation of autophagosome maturation;GO:1901096 regulation of autophagosome maturation;GO:0016242 negative regulation of macroautophagy		Disease related genes; Predicted intracellular proteins; Human disease related genes:Endocrine and metabolic diseases:Diabetes	Nucleoplasm;Vesicles (Approved)				1.0	0.0	0.0	1.0	0.0	0.0	0.0	0.0	0.0	0.0	0.0	0.0	0.0	0.0	0.0	0.0	0.0	0.0	0.0	1.0
TSSC4	10078	symbol	H. sapiens	10078	H. sapiens	TSSC4	tumor suppressing subtransferable candidate 4	TSSC4 (tumor suppressing subtransferable candidate 4) is a gene located in the imprinted gene domain of 11p15.5, which is an important tumor-suppressor gene region. This gene, along with several other imprinted genes, has been associated with various cancers and syndromes, including Beckwith-Wiedemann syndrome, Wilms tumor, rhabdomyosarcoma, adrenocortical carcinoma, and lung, ovarian, and breast…	There is limited information available on targeted drug discovery efforts for TSSC4, as it is a relatively understudied gene. However, its association with various cancers and syndromes suggests that it may be a potential target for cancer therapies. Some studies have shown that TSSC4 expression is downregulated in certain cancers, such as lung and ovarian cancer, indicating that it may have a tu…	GO:0000244 spliceosomal tri-snRNP complex assembly;GO:0000387 spliceosomal snRNP assembly;GO:0022618 protein-RNA complex assembly		Predicted intracellular proteins	Nucleoplasm (Approved); Additional: Cytosol				0.0	0.0	1.0	0.0	0.0	0.0	0.0	0.0	0.0	0.0	0.0	0.0	1.0	0.0	0.0	0.0	0.0	0.0	0.0	0.0
ASCC2	84164	symbol	H. sapiens	84164	H. sapiens	ASCC2	activating signal cointegrator 1 complex subunit 2	ASCC2, or activating signal cointegrator 1 complex subunit 2, is a human gene that is predicted to have ubiquitin binding activity. It is involved in regulating transcription, rescuing stalled ribosomes, and facilitating the catabolic process of proteins associated with ribosomes. ASCC2 is located in the nucleus and is part of the activating signal cointegrator 1 complex. This gene plays an impor…	There is limited information available on the disease implications of ASCC2. However, recent studies have suggested that mutations in this gene may be associated with the development of certain cancers, including breast cancer and lung adenocarcinoma. Targeted drug discovery efforts for ASCC2 are currently underway, with a focus on identifying small molecule inhibitors that can selectively target…	GO:1990116 ribosome-associated ubiquitin-dependent protein catabolic process;GO:0006307 DNA alkylation repair;GO:0072344 rescue of stalled ribosome		Predicted intracellular proteins	Cytosol;Focal adhesion sites (Approved); Additional: Nucleoplasm				0.0	0.0	0.0	0.0	0.0	1.0	0.0	0.0	0.0	0.0	0.0	0.0	0.0	0.0	0.0	0.0	0.0	0.0	0.0	0.0
MAP4	4134	symbol	H. sapiens	4134	H. sapiens	MAP4	microtubule associated protein 4	MAP4 is a non-neuronal microtubule-associated protein that promotes microtubule assembly and counteracts destabilization of interphase microtubule catastrophe promotion. It contains a domain similar to the microtubule-binding domains of neuronal microtubule-associated protein (MAP2) and microtubule-associated protein tau (MAPT/TAU). Cyclin B interacts with MAP4, which targets cell division cycle …	Research on MAP4 has shown its involvement in various diseases, including cancer, Alzheimer's disease, and cardiovascular diseases. In cancer, MAP4 has been found to be overexpressed in several types of tumors, including breast, ovarian, and lung cancer. Targeting MAP4 has been proposed as a potential therapeutic strategy for cancer treatment. In Alzheimer's disease, MAP4 has been implicated in t…	GO:1902856 negative regulation of non-motile cilium assembly;GO:0051012 microtubule sliding;GO:0061523 cilium disassembly		FDA approved drug targets:Small molecule drugs; Predicted intracellular proteins	Cytosol;Microtubules;Plasma membrane;Primary cilium (Approved); Additional: Acrosome;Basal body;Equatorial segment	Paclitaxel; Docetaxel; Artenimol			1.0	0.0	0.0	0.0	0.0	0.0	0.0	0.0	1.0	0.0	0.0	1.0	0.0	0.0	0.0	0.0	0.0	0.0	0.0	0.0
DHODH	1723	symbol	H. sapiens	1723	H. sapiens	DHODH	dihydroorotate dehydrogenase (quinone)	DHODH is a human gene that encodes for the enzyme dihydroorotate dehydrogenase (quinone). This enzyme is responsible for the fourth step in the production of pyrimidine, a building block of DNA and RNA. DHODH catalyzes the oxidation of dihydroorotate to orotate using ubiquinone as a mediator. The protein is located on the outer surface of the inner mitochondrial membrane, indicating its role in m…	DHODH has been identified as a potential therapeutic target for various diseases, including cancer, autoimmune disorders, and viral infections. In cancer, DHODH inhibitors have shown promise in preclinical studies as they can selectively target cancer cells that have high levels of pyrimidine synthesis. In autoimmune disorders, DHODH inhibitors have been shown to suppress the proliferation of T c…	GO:0044205 'de novo' UMP biosynthetic process;GO:0006225 UDP biosynthetic process;GO:0009194 pyrimidine ribonucleoside diphosphate biosynthetic process		Predicted intracellular proteins; ENZYME proteins:Oxidoreductases; Human disease related genes:Congenital malformations:Congenital malformations of the musculoskeletal system; FDA approved drug targets:Small molecule drugs; Disease related genes; Enzymes	Mitochondria (Enhanced); Additional: Cytosol;Nucleoplasm	Leflunomide; Atovaquone; Orotic acid; Capric dimethyl amine oxide; Flavin mononucleotide; Brequinar Analog; Brequinar; Dodecyldimethylamine N-oxide; 2-[4-(4-Chlorophenyl)Cyclohexylidene]-3,4-Dihydroxy-1(2h)-Naphthalenone; 5-Carbamoyl-1,1':4',1''-terphenyl-3-carboxylic acid; SC12267; Manitimus; (2Z)-N-biphenyl-4-yl-2-cyano-3-hydroxybut-2-enamide; (2Z)-2-cyano-N-(2,2'-dichlorobiphenyl-4-yl)-3-hydro…			0.0	0.0	0.0	0.0	0.0	0.0	0.0	0.0	0.0	0.0	0.0	0.0	0.0	0.0	0.0	0.0	0.0	0.0	0.0	0.0
TNK2	10188	symbol	H. sapiens	10188	H. sapiens	TNK2	tyrosine kinase non receptor 2	TNK2 is a gene that encodes a tyrosine kinase protein that binds to Cdc42Hs in its GTP-bound form and inhibits its activity. This binding is mediated by a unique sequence of 47 amino acids C-terminal to an SH3 domain. The protein may be involved in a regulatory mechanism that sustains the GTP-bound active form of Cdc42Hs and is linked to a tyrosine phosphorylation signal transduction pathway. The…	TNK2 has been implicated in several diseases, including cancer, cardiovascular disease, and neurological disorders. In cancer, TNK2 has been shown to promote tumor growth and metastasis by regulating cell migration and invasion. Targeting TNK2 has been proposed as a potential therapeutic strategy for cancer treatment. In cardiovascular disease, TNK2 has been linked to the regulation of vascular s…	GO:2000369 regulation of clathrin-dependent endocytosis;GO:0050731 positive regulation of peptidyl-tyrosine phosphorylation;GO:0048259 regulation of receptor-mediated endocytosis	yes	Kinases:Tyr protein kinases; Predicted intracellular proteins; ENZYME proteins:Transferases; Enzymes; Cancer-related genes:Candidate cancer biomarkers	Plasma membrane (Supported); Additional: Vesicles	ATP; Debromohymenialdisine; Entrectinib; Fostamatinib	(M81)PID CDC42 PATHWAY		0.0	0.0	0.0	0.0	0.0	0.0	0.0	0.0	0.0	0.0	0.0	0.0	0.0	0.0	0.0	0.0	0.0	0.0	0.0	0.0
SIGIRR	59307	symbol	H. sapiens	59307	H. sapiens	SIGIRR	single Ig and TIR domain containing	SIGIRR (single Ig and TIR domain containing) is a gene that is predicted to enable NAD+ nucleosidase activity and is involved in negative regulation of DNA-binding transcription factor activity. It is located in the membrane. This information is provided by the Alliance of Genome Resources as of April 2022.	SIGIRR has been implicated in various diseases, including inflammatory bowel disease (IBD), sepsis, and cancer. In IBD, SIGIRR has been shown to play a role in regulating the immune response and maintaining gut homeostasis. In sepsis, SIGIRR has been found to be downregulated, leading to an exaggerated inflammatory response. In cancer, SIGIRR has been shown to be involved in tumor growth and meta…	GO:0045751 negative regulation of Toll signaling pathway;GO:0008592 regulation of Toll signaling pathway;GO:2000660 negative regulation of interleukin-1-mediated signaling pathway		Predicted intracellular proteins	Cytosol;Nucleoli fibrillar center (Approved)				0.0	0.0	0.0	0.0	0.0	0.0	1.0	0.0	0.0	0.0	0.0	0.0	0.0	0.0	0.0	0.0	0.0	1.0	0.0	0.0
ZFAND2B	130617	symbol	H. sapiens	130617	H. sapiens	ZFAND2B	zinc finger AN1-type containing 2B	ZFAND2B is a human gene that encodes a protein containing AN1-type zinc-fingers and ubiquitin-interacting motifs. This protein is believed to associate with the proteosome, which is responsible for degrading toxic or misfolded proteins. The gene has multiple isoforms due to alternative splicing of its transcript variants.	There is limited information available on the disease implications of ZFAND2B. However, recent studies have suggested that this gene may play a role in the development of certain cancers, including breast cancer and hepatocellular carcinoma. Targeted drug discovery efforts for ZFAND2B are currently underway, with a focus on identifying small molecule inhibitors that can selectively target the pro…	GO:0006616 SRP-dependent cotranslational protein targeting to membrane, translocation;GO:0043567 regulation of insulin-like growth factor receptor signaling pathway;GO:0006614 SRP-dependent cotranslational protein targeting to membrane		Predicted intracellular proteins	Nucleoli;Nucleoli rim (Approved); Additional: Cytosol;Nucleoplasm				0.0	0.0	0.0	0.0	0.0	0.0	0.0	0.0	0.0	0.0	0.0	0.0	0.0	0.0	0.0	0.0	0.0	0.0	0.0	0.0
CCDC57	284001	symbol	H. sapiens	284001	H. sapiens	CCDC57	coiled-coil domain containing 57	CCDC57 is a human gene that plays a role in various biological processes, including the transition from the G2 phase to the M phase of the cell cycle, the assembly of cilia, and the organization of the microtubule cytoskeleton. It is found in several cellular structures, including the centriolar satellite, centriole, and spindle microtubule. This information is provided by the Alliance of Genome …	There is limited information available on the disease implications of CCDC57. However, mutations in this gene have been associated with ciliopathies, which are a group of genetic disorders that affect the structure and function of cilia. Ciliopathies can lead to a wide range of symptoms, including respiratory problems, kidney disease, and vision and hearing loss. As of now, there are no targeted …	GO:0007099 centriole replication;GO:0007020 microtubule nucleation;GO:0098534 centriole assembly		Predicted intracellular proteins	Microtubules (Approved); Additional: Centriolar satellite;Cytosol				1.0	0.0	0.0	0.0	1.0	0.0	0.0	0.0	0.0	0.0	0.0	0.0	0.0	0.0	0.0	0.0	0.0	0.0	0.0	0.0
BMP1	649	symbol	H. sapiens	649	H. sapiens	BMP1	bone morphogenetic protein 1	BMP1, or bone morphogenetic protein 1, is a gene that encodes a protein capable of inducing the formation of cartilage in living organisms. Unlike other bone morphogenetic proteins, BMP1 is not closely related to other known growth factors. The gene is expressed as alternatively spliced variants that share an N-terminal protease domain but differ in their C-terminal region. This information is pr…	BMP1 has been implicated in several diseases, including osteogenesis imperfecta, a genetic disorder characterized by brittle bones and other connective tissue abnormalities. Mutations in the BMP1 gene have been identified in some cases of osteogenesis imperfecta, suggesting a role in bone development and maintenance. Additionally, BMP1 has been linked to cancer progression, with increased express…	GO:0001502 cartilage condensation;GO:0098743 cell aggregation;GO:0061036 positive regulation of cartilage development		Predicted secreted proteins; Human disease related genes:Congenital malformations:Congenital malformations of the musculoskeletal system; Potential drug targets; Disease related genes; ENZYME proteins:Hydrolases; Enzymes			(M3468)NABA ECM REGULATORS; (M5885)NABA MATRISOME ASSOCIATED; (M5889)NABA MATRISOME	(M5946)HALLMARK COAGULATION; (M5915)HALLMARK APICAL JUNCTION; (M5930)HALLMARK EPITHELIAL MESENCHYMAL TRANSITION	1.0	1.0	0.0	0.0	0.0	0.0	0.0	0.0	0.0	0.0	0.0	0.0	0.0	0.0	0.0	0.0	0.0	0.0	0.0	0.0
WDR18	57418	symbol	H. sapiens	57418	H. sapiens	WDR18	WD repeat domain 18	WDR18 is a gene that belongs to the WD repeat protein family. This family is involved in various cellular processes such as cell cycle progression, signal transduction, apoptosis, and gene regulation. WD repeats are regions of approximately 40 amino acids that are minimally conserved and are typically bracketed by gly-his and trp-asp (GH-WD). These regions may facilitate the formation of heterotr…	There is limited information available on the disease implications of WDR18. However, recent studies have suggested that mutations in this gene may be associated with developmental disorders such as intellectual disability and autism spectrum disorder. Targeted drug discovery efforts for WDR18 are also limited, as its function is not yet fully understood. However, some studies have suggested that…	GO:0006261 DNA-templated DNA replication;GO:0006260 DNA replication;GO:0006364 rRNA processing		Predicted intracellular proteins	Nucleoplasm (Supported)				0.0	0.0	1.0	0.0	0.0	1.0	0.0	0.0	0.0	0.0	0.0	0.0	1.0	0.0	0.0	0.0	0.0	0.0	0.0	0.0
TANGO2	128989	symbol	H. sapiens	128989	H. sapiens	TANGO2	transport and golgi organization 2 homolog	TANGO2 (Transport and Golgi Organization 2 Homolog) is a gene that belongs to the transport and Golgi organization family. It is predicted to play a role in secretory protein loading in the endoplasmic reticulum. Depletion of this gene in Drosophila S2 cells causes fusion of the Golgi with the ER. In mouse tissue culture cells, TANGO2 co-localizes with a mitochondrially targeted mCherry protein a…	Mutations in the TANGO2 gene have been associated with several disorders, including rhabdomyolysis, metabolic crises with encephalopathy, and cardiac arrhythmia. These conditions are collectively known as TANGO2-related disorders. Currently, there are no targeted drug discovery efforts specifically for TANGO2-related disorders. However, some drugs have been used to treat the symptoms of these dis…	GO:0009306 protein secretion;GO:0035592 establishment of protein localization to extracellular region;GO:0071692 protein localization to extracellular region		Disease related genes; Predicted intracellular proteins					0.0	0.0	0.0	0.0	0.0	0.0	0.0	0.0	0.0	0.0	0.0	0.0	0.0	0.0	0.0	0.0	0.0	0.0	0.0	0.0
EHBP1L1	254102	symbol	H. sapiens	254102	H. sapiens	EHBP1L1	EH domain binding protein 1 like 1	EHBP1L1 is a human gene that is predicted to play a role in organizing the actin cytoskeleton. It is located in the membrane. This information is provided by the Alliance of Genome Resources as of April 2022.	There is limited information available on the disease implications of EHBP1L1. However, some studies have suggested that mutations in this gene may be associated with certain types of cancer, including breast cancer and colorectal cancer. Targeted drug discovery efforts for EHBP1L1 are also limited, as the function of this gene is not well understood. However, some researchers are exploring the p…			Predicted intracellular proteins	Plasma membrane;Vesicles (Approved)				0.0	0.0	0.0	0.0	0.0	0.0	0.0	0.0	0.0	0.0	0.0	0.0	0.0	0.0	0.0	0.0	0.0	0.0	0.0	0.0
DNAJB2	3300	symbol	H. sapiens	3300	H. sapiens	DNAJB2	DnaJ heat shock protein family (Hsp40) member B2	The human gene DNAJB2 is primarily expressed in the brain, specifically in the neuronal layers. It encodes a protein that is similar to bacterial DnaJ protein and yeast homologs. In bacteria, this protein is involved in protein folding and protein complex dissociation. The gene has multiple transcript variants that encode different isoforms.	Research has shown that mutations in the DNAJB2 gene are associated with certain neurological disorders, including Charcot-Marie-Tooth disease type 2T (CMT2T) and hereditary spastic paraplegia (HSP). CMT2T is a rare inherited disorder that affects the peripheral nerves, leading to muscle weakness and wasting in the feet and legs. HSP is a group of inherited disorders that affect the spinal cord a…	GO:1903644 regulation of chaperone-mediated protein folding;GO:0090086 negative regulation of protein deubiquitination;GO:1903332 regulation of protein folding		Disease related genes; Human disease related genes:Nervous system diseases:Neurodegenerative diseases; Predicted intracellular proteins	Nuclear membrane (Enhanced)				1.0	1.0	0.0	0.0	0.0	0.0	0.0	0.0	0.0	0.0	0.0	0.0	0.0	0.0	0.0	0.0	0.0	0.0	0.0	1.0
GIT1	28964	symbol	H. sapiens	28964	H. sapiens	GIT1	GIT ArfGAP 1	GIT1, also known as GIT ArfGAP 1, is a human gene that plays a role in regulating microtubule nucleation and cytokinesis. It has been found in various cellular components, including focal adhesion, microtubule cytoskeleton, and mitochondria. Studies have also implicated GIT1 in attention deficit hyperactivity disorder and identified it as a biomarker for Huntington's disease. Additionally, GIT1 e…	GIT1 has been implicated in several neurological disorders, including attention deficit hyperactivity disorder (ADHD) and Huntington's disease. In ADHD, GIT1 has been found to be associated with the regulation of dopamine signaling, which is a key neurotransmitter involved in the disorder. In Huntington's disease, GIT1 has been identified as a potential biomarker for disease progression and sever…	GO:0001957 intramembranous ossification;GO:0036072 direct ossification;GO:0061743 motor learning		Predicted intracellular proteins	Cytosol;Focal adhesion sites (Supported); Additional: Mitochondria		(M83)PID CDC42 REG PATHWAY; (M242)PID AURORA A PATHWAY; (M277)PID INTEGRIN A4B1 PATHWAY		1.0	0.0	0.0	1.0	0.0	0.0	0.0	0.0	0.0	0.0	0.0	0.0	0.0	0.0	0.0	0.0	0.0	0.0	1.0	0.0
VARS2	57176	symbol	H. sapiens	57176	H. sapiens	VARS2	valyl-tRNA synthetase 2, mitochondrial	VARS2 is a gene that encodes a mitochondrial aminoacyl-tRNA synthetase responsible for attaching valine to tRNA(Val) for mitochondrial translation. Mutations in this gene can cause combined oxidative phosphorylation deficiency-20 and early-onset mitochondrial encephalopathies. The gene has multiple transcript variants due to alternative splicing.	Mutations in the VARS2 gene have been associated with combined oxidative phosphorylation deficiency-20 (COXPD20) and early-onset mitochondrial encephalopathies. COXPD20 is a rare genetic disorder that affects the function of mitochondria, leading to a wide range of symptoms including developmental delay, muscle weakness, seizures, and respiratory problems. There are currently no targeted drug dis…	GO:0006438 valyl-tRNA aminoacylation;GO:0106074 aminoacyl-tRNA metabolism involved in translational fidelity;GO:0006450 regulation of translational fidelity		Predicted intracellular proteins; Human disease related genes:Congenital disorders of metabolism:Mitochondrial diseases; Potential drug targets; Disease related genes; ENZYME proteins:Ligase; Enzymes	Mitochondria (Approved)				0.0	0.0	0.0	0.0	0.0	0.0	0.0	0.0	0.0	0.0	0.0	0.0	0.0	0.0	0.0	0.0	0.0	0.0	0.0	0.0
GMPR	2766	symbol	H. sapiens	2766	H. sapiens	GMPR	guanosine monophosphate reductase	The GMPR gene encodes an enzyme that converts GMP to IMP through a process that requires NADPH. This reaction is irreversible and the protein also plays a role in recycling free intracellular bases and purine nucleosides.	Mutations in the GMPR gene have been associated with several diseases, including gout, hyperuricemia, and Lesch-Nyhan syndrome. Gout is a type of arthritis caused by the buildup of uric acid crystals in the joints, and hyperuricemia is a condition characterized by high levels of uric acid in the blood. Lesch-Nyhan syndrome is a rare genetic disorder that affects the metabolism of purines and lead…	GO:0006144 purine nucleobase metabolic process;GO:0009112 nucleobase metabolic process;GO:0009409 response to cold		Enzymes; ENZYME proteins:Oxidoreductases; Predicted intracellular proteins		Guanosine-5'-Monophosphate		(M5911)HALLMARK INTERFERON ALPHA RESPONSE	0.0	0.0	0.0	0.0	0.0	0.0	0.0	0.0	0.0	0.0	0.0	0.0	0.0	0.0	0.0	0.0	0.0	0.0	0.0	0.0
CENPV	201161	symbol	H. sapiens	201161	H. sapiens	CENPV	centromere protein V	CENPV is a human gene that is predicted to have carbon-sulfur lyase activity and metal ion binding activity. It is involved in pericentric heterochromatin assembly, positive regulation of cytokinesis, and regulation of chromosome organization. CENPV acts upstream of or within ameboidal-type cell migration and is located in several cellular components, including midbody, nucleus, and spindle midzo…	There is limited information available on the disease implications of CENPV. However, recent studies have suggested that mutations in CENPV may be associated with developmental disorders such as microcephaly and intellectual disability. Targeted drug discovery efforts for CENPV are also limited, as the gene is not currently considered a therapeutic target. However, there have been some successful…	GO:0031508 pericentric heterochromatin formation;GO:0034508 centromere complex assembly;GO:0032467 positive regulation of cytokinesis		Predicted intracellular proteins	Nucleoplasm (Approved); Additional: Cytosol;Midbody				0.0	0.0	0.0	0.0	0.0	0.0	0.0	0.0	0.0	0.0	0.0	0.0	0.0	0.0	0.0	0.0	0.0	0.0	0.0	0.0
COMMD6	170622	symbol	H. sapiens	170622	H. sapiens	COMMD6	COMM domain containing 6	COMMD6 is a human gene that belongs to a family of proteins that inhibit NF-kappa-B, a transcription factor that plays a role in immune response, inflammation, and cell survival. The protein contains a COMM domain, which is also present in other members of the family. The function of COMMD6 is not well understood, but it may play a role in regulating NF-kappa-B activity. Mutations in the gene hav…	There is limited information available on the disease implications of COMMD6 mutations. However, studies have shown that mutations in the gene are associated with cerebral cavernous malformations (CCMs), a rare genetic disorder that affects blood vessels in the brain. CCMs can cause seizures, headaches, and other neurological symptoms, and in severe cases, can lead to hemorrhagic stroke. There ar…	GO:0032088 negative regulation of NF-kappaB transcription factor activity;GO:0043433 negative regulation of DNA-binding transcription factor activity;GO:0051090 regulation of DNA-binding transcription factor activity		Predicted intracellular proteins					0.0	0.0	0.0	0.0	0.0	0.0	0.0	0.0	0.0	0.0	0.0	0.0	0.0	0.0	0.0	0.0	0.0	0.0	0.0	0.0
FAAP20	199990	symbol	H. sapiens	199990	H. sapiens	FAAP20	FA core complex associated protein 20	FAAP20 is a human gene that encodes for a protein that is associated with the FA core complex. This protein enables the binding of proteins that are modified with K63-linked polyubiquitin and ubiquitin-dependent proteins. It is involved in repairing interstrand cross-links and translesion synthesis. FAAP20 is located in the cell junction, chromosome, and nuclear body. It is also a part of the Fan…	Mutations in the FAAP20 gene have been associated with Fanconi anemia, a rare genetic disorder characterized by bone marrow failure, developmental abnormalities, and an increased risk of cancer. Targeted drug discovery efforts for Fanconi anemia have focused on developing therapies that can correct the underlying DNA repair defects. One example is the use of hematopoietic stem cell transplantatio…	GO:0019985 translesion synthesis;GO:0006301 postreplication repair;GO:0036297 interstrand cross-link repair		Predicted intracellular proteins	Nucleoplasm (Supported); Additional: Cell Junctions;Nuclear bodies				0.0	0.0	0.0	0.0	0.0	1.0	0.0	0.0	0.0	0.0	0.0	0.0	0.0	0.0	0.0	0.0	0.0	0.0	0.0	0.0
HSP90B1	7184	symbol	H. sapiens	7184	H. sapiens	HSP90B1	heat shock protein 90 beta family member 1	HSP90B1 is a gene that encodes a molecular chaperone protein that helps stabilize and fold other proteins by metabolizing adenosine triphosphate (ATP). This protein is found in melanosomes and the endoplasmic reticulum and is associated with various pathogenic states, including tumor formation. The gene also contains a microRNA gene within its 5' exon and has pseudogenes on chromosomes 1 and 15.	HSP90B1 has been implicated in various diseases, including cancer, neurodegenerative disorders, and autoimmune diseases. In cancer, HSP90B1 has been shown to be overexpressed and associated with tumor progression and drug resistance. Therefore, targeting HSP90B1 has been explored as a potential therapeutic strategy for cancer treatment. Several small molecule inhibitors of HSP90B1 have been devel…	GO:0031247 actin rod assembly;GO:0051208 sequestering of calcium ion;GO:0071287 cellular response to manganese ion		Predicted intracellular proteins; Cancer-related genes:Candidate cancer biomarkers	Endoplasmic reticulum (Enhanced)	Rifabutin; 2-Chlorodideoxyadenosine; Geldanamycin; Diglyme; N-Ethyl-5'-Carboxamido Adenosine; Radicicol; METHYL 3-CHLORO-2-{3-[(2,5-DIHYDROXY-4-METHOXYPHENYL)AMINO]-3-OXOPROPYL}-4,6-DIHYDROXYBENZOATE; 2-(3-AMINO-2,5,6-TRIMETHOXYPHENYL)ETHYL 5-CHLORO-2,4-DIHYDROXYBENZOATE; Copper	(M183)PID IL6 7 PATHWAY	(M5923)HALLMARK PI3K AKT MTOR SIGNALING; (M5922)HALLMARK UNFOLDED PROTEIN RESPONSE; (M5924)HALLMARK MTORC1 SIGNALING	1.0	1.0	0.0	0.0	0.0	0.0	1.0	1.0	0.0	0.0	0.0	0.0	0.0	0.0	0.0	0.0	0.0	0.0	0.0	0.0
SLC39A4	55630	symbol	H. sapiens	55630	H. sapiens	SLC39A4	solute carrier family 39 member 4	SLC39A4 is a gene that belongs to the zinc/iron-regulated transporter-like protein family. It is responsible for transporting zinc into cells and is primarily found in the intestinal membrane. Mutations in this gene can lead to a condition called acrodermatitis enteropathica, which is characterized by skin lesions and gastrointestinal problems. There are multiple versions of the gene that produce…	Acrodermatitis enteropathica (AE) is a rare autosomal recessive disorder caused by mutations in the SLC39A4 gene. AE is characterized by skin lesions, diarrhea, and alopecia, and is caused by a deficiency in zinc absorption. Zinc supplementation is the primary treatment for AE, and can lead to a complete resolution of symptoms. However, in some cases, zinc supplementation may not be effective, an…	GO:0034224 cellular response to zinc ion starvation;GO:0120127 response to zinc ion starvation;GO:0071578 zinc ion import across plasma membrane		Predicted intracellular proteins; Transporters:Electrochemical Potential-driven transporters; Potential drug targets; Disease related genes; Human disease related genes:Congenital disorders of metabolism:Congenital disorders of ion transport and metabolism					0.0	0.0	0.0	0.0	0.0	0.0	0.0	0.0	0.0	0.0	0.0	0.0	0.0	0.0	0.0	0.0	0.0	0.0	0.0	0.0
DHRS1	115817	symbol	H. sapiens	115817	H. sapiens	DHRS1	dehydrogenase/reductase 1	DHRS1 is a gene that encodes an enzyme belonging to the short-chain dehydrogenases/reductases (SDR) family. The enzyme contains a conserved catalytic domain and is likely involved in oxidation and reduction reactions. There are multiple variants of the gene that have been identified, but they all encode the same protein. DHRS1 is important for various biological processes, including metabolism an…	DHRS1 has been implicated in several diseases, including breast cancer and Alzheimer's disease. In breast cancer, DHRS1 expression has been found to be significantly decreased, and its downregulation has been associated with poor prognosis. In Alzheimer's disease, DHRS1 has been identified as a potential therapeutic target due to its involvement in the metabolism of amyloid-beta, a protein that a…			Predicted intracellular proteins	Nucleoplasm (Approved); Additional: Centrosome;Cytosol			(M5934)HALLMARK XENOBIOTIC METABOLISM	0.0	0.0	0.0	0.0	0.0	0.0	0.0	0.0	0.0	0.0	0.0	0.0	0.0	0.0	0.0	0.0	0.0	0.0	0.0	0.0
RPLP2	6181	symbol	H. sapiens	6181	H. sapiens	RPLP2	ribosomal protein lateral stalk subunit P2	RPLP2 is a gene that encodes a ribosomal phosphoprotein that is a component of the 60S subunit of ribosomes. It belongs to the L12P family of ribosomal proteins and plays an important role in the elongation step of protein synthesis. Unlike most ribosomal proteins, RPLP2 is acidic and its C-terminal end is nearly identical to the C-terminal ends of the ribosomal phosphoproteins P0 and P1. The P2 …	There is limited information available on the disease implications of RPLP2. However, recent studies have suggested that alterations in ribosomal proteins, including RPLP2, may play a role in the development of certain cancers. Targeted drug discovery efforts for RPLP2 are also limited, as it is a component of the ribosome and targeting it directly may have negative effects on normal cellular fun…	GO:0002182 cytoplasmic translational elongation;GO:0006414 translational elongation;GO:0002181 cytoplasmic translation		Ribosomal proteins; Predicted intracellular proteins	Cytosol;Nuclear speckles (Approved); Additional: Mitotic spindle				0.0	0.0	1.0	0.0	0.0	0.0	0.0	0.0	0.0	0.0	0.0	0.0	0.0	0.0	0.0	1.0	0.0	0.0	0.0	0.0
C20orf96	140680	symbol	H. sapiens	140680	H. sapiens	C20orf96	chromosome 20 open reading frame 96	C20orf96 is a gene located on chromosome 20 that encodes a protein of unknown function. The protein contains a conserved domain found in a family of proteins involved in RNA metabolism, suggesting a potential role in RNA processing or regulation. However, the exact function of C20orf96 remains unclear. Studies have shown that mutations in this gene are associated with certain types of cancer, inc…	There is limited information available on the disease implications of C20orf96, but studies have shown that mutations in this gene are associated with certain types of cancer, including breast and lung cancer. Targeted drug discovery efforts for C20orf96 are currently underway, but there are no drugs on the market that specifically target this gene. However, there are drugs on the market that tar…			Predicted intracellular proteins	Centriolar satellite (Approved)				0.0	0.0	0.0	0.0	0.0	0.0	0.0	0.0	0.0	0.0	0.0	0.0	0.0	0.0	0.0	0.0	0.0	0.0	0.0	0.0
SZT2	23334	symbol	H. sapiens	23334	H. sapiens	SZT2	SZT2 subunit of KICSTOR complex	SZT2 is a human gene that is primarily expressed in the brain, specifically in the parietal and frontal cortex and dorsal root ganglia. It is localized to the peroxisome and is believed to play a role in resistance to oxidative stress. Although it does not have direct superoxide dismutase (SOD) activity, it is thought to increase SOD activity. Studies in mice suggest that SZT2 may contribute to a…	There is limited information available on the disease implications of SZT2. However, studies have suggested that mutations in the SZT2 gene may be associated with epilepsy and intellectual disability. Targeted drug discovery efforts for SZT2 are also limited, as the exact function of the gene is not fully understood. However, given its role in oxidative stress resistance, drugs that target this p…	GO:1901668 regulation of superoxide dismutase activity;GO:0021540 corpus callosum morphogenesis;GO:0022038 corpus callosum development		Disease related genes; Human disease related genes:Nervous system diseases:Epilepsy; Predicted intracellular proteins	Actin filaments;Nucleoplasm;Vesicles (Approved)				0.0	0.0	0.0	0.0	0.0	0.0	0.0	0.0	0.0	0.0	0.0	1.0	0.0	0.0	0.0	0.0	0.0	0.0	0.0	0.0
ULK1	8408	symbol	H. sapiens	8408	H. sapiens	ULK1	unc-51 like autophagy activating kinase 1	The human gene ULK1, also known as unc-51 like autophagy activating kinase 1, is involved in various processes such as autophagosome assembly, protein phosphorylation, and positive regulation by symbiont of host autophagy. ULK1 enables identical protein binding activity, protein serine/threonine kinase activity, and small GTPase binding activity. It is located in the autophagosome, cytosol, and p…	Research has shown that ULK1 dysregulation is associated with various diseases, including cancer, neurodegenerative disorders, and metabolic disorders. In cancer, ULK1 has been found to play a role in tumor growth and survival, making it a potential target for cancer therapy. Several drug discovery efforts have focused on developing ULK1 inhibitors, with promising preclinical results. For example…	GO:0048671 negative regulation of collateral sprouting;GO:1903059 regulation of protein lipidation;GO:0034727 piecemeal microautophagy of the nucleus	yes	Enzymes; Predicted intracellular proteins; Kinases; ENZYME proteins:Transferases	Cytosol (Approved)	Fostamatinib	(M121)PID MTOR 4PATHWAY		1.0	0.0	0.0	0.0	0.0	0.0	0.0	0.0	1.0	0.0	0.0	1.0	0.0	0.0	0.0	0.0	0.0	0.0	1.0	1.0
LINC00926	283663	symbol	H. sapiens	283663	H. sapiens	LINC00926	long intergenic non-protein coding RNA 926										0.0	0.0	0.0	0.0	0.0	0.0	0.0	0.0	0.0	0.0	0.0	0.0	0.0	0.0	0.0	0.0	0.0	0.0	0.0	0.0
FAM69B	138311	gene_synonym	H. sapiens	138311	H. sapiens	DIPK1B	divergent protein kinase domain 1B	DIPK1B is a gene that belongs to the FAM69 family of proteins. It encodes for a cysteine-rich type II transmembrane protein whose function is not yet fully understood. The protein is found in the endoplasmic reticulum, which is a network of membranes responsible for protein synthesis, folding, and transport. Despite being a member of a family of proteins, the specific role of DIPK1B is unknown. T…	Unfortunately, there is currently very limited information available on the disease implications and targeted drug discovery efforts for DIPK1B. As the function of this gene is not yet fully understood, it is difficult to determine its potential role in disease development or progression. Additionally, there are no known drugs on the market that specifically target DIPK1B. However, as research on…			Predicted intracellular proteins	Nuclear bodies (Approved); Additional: Nucleoplasm;Vesicles				0.0	0.0	0.0	0.0	0.0	0.0	0.0	0.0	0.0	0.0	0.0	0.0	0.0	0.0	0.0	0.0	0.0	0.0	0.0	0.0
SCAF4	57466	symbol	H. sapiens	57466	H. sapiens	SCAF4	SR-related CTD associated factor 4	The human gene SCAF4 is a member of the arginine/serine-rich splicing factor family. It is believed to be involved in the process of pre-mRNA splicing by binding to the large subunit of RNA polymerase II, which links transcription and splicing. The gene has multiple alternative spliced transcript variants. Its function and role in human biology are still being studied.	There is limited information available on the disease implications of SCAF4. However, some studies have suggested that mutations in this gene may be associated with certain types of cancer, including breast cancer and lung adenocarcinoma. Targeted drug discovery efforts for SCAF4 are also limited, as its function and role in human biology are still being studied. Currently, there are no drugs on …	GO:0060567 negative regulation of termination of DNA-templated transcription;GO:0120191 negative regulation of termination of RNA polymerase II transcription;GO:2000805 negative regulation of termination of RNA polymerase II transcription, poly(A)-coupled		Predicted intracellular proteins	Nucleoplasm (Enhanced)			(M5938)HALLMARK REACTIVE OXYGEN SPECIES PATHWAY	1.0	0.0	0.0	0.0	0.0	0.0	0.0	0.0	0.0	0.0	0.0	0.0	0.0	0.0	0.0	0.0	0.0	0.0	0.0	0.0
ZNF638	27332	symbol	H. sapiens	27332	H. sapiens	ZNF638	zinc finger protein 638	ZNF638 is a human gene that encodes for a nucleoplasmic protein with three types of domains: MH1, MH2 (repeated three times), and MH3. The protein binds cytidine-rich sequences in double-stranded DNA and is involved in packaging, transferring, or processing transcripts. The gene has multiple alternatively spliced transcript variants, but the biological validity of some variants is unknown.	ZNF638 has been implicated in several diseases, including cancer, neurodegenerative disorders, and developmental disorders. In cancer, ZNF638 has been shown to play a role in tumor growth and metastasis, making it a potential target for cancer therapy. Targeted drug discovery efforts have focused on identifying small molecules that can inhibit the function of ZNF638. One example is the compound J…	GO:0043484 regulation of RNA splicing;GO:0008380 RNA splicing;GO:0006396 RNA processing		Predicted intracellular proteins	Nucleoplasm (Approved); Additional: Vesicles				0.0	0.0	1.0	0.0	0.0	0.0	0.0	0.0	0.0	0.0	0.0	0.0	0.0	0.0	0.0	0.0	0.0	0.0	0.0	0.0
FXR2	9513	symbol	H. sapiens	9513	H. sapiens	FXR2	FMR1 autosomal homolog 2	FXR2 is a human gene that encodes a RNA binding protein with two KH domains and one RCG box, similar to FMRP and FXR1. It is predominantly associated with 60S large ribosomal subunits and may self-associate or interact with FMRP and FXR1. FXR2 may have a role in the development of fragile X cognitive disability syndrome.	FXR2 has been implicated in the development of fragile X cognitive disability syndrome (FXS), a genetic disorder that causes intellectual disability, behavioral and emotional problems, and physical abnormalities. FXR2 is closely related to FMRP, the protein that is absent or reduced in individuals with FXS. Studies have shown that FXR2 may play a role in regulating the translation of specific mRN…	GO:0099577 regulation of translation at presynapse, modulating synaptic transmission;GO:0140244 regulation of translation at presynapse;GO:0099547 regulation of translation at synapse, modulating synaptic transmission		Predicted intracellular proteins	Cytosol (Supported)				0.0	0.0	0.0	0.0	0.0	0.0	0.0	0.0	1.0	0.0	0.0	0.0	0.0	0.0	0.0	0.0	0.0	0.0	0.0	1.0
PLEKHF1	79156	symbol	H. sapiens	79156	H. sapiens	PLEKHF1	pleckstrin homology and FYVE domain containing 1	PLEKHF1 is a human gene that encodes a protein containing both pleckstrin homology and FYVE domains. This protein is involved in various cellular processes, including endosome organization, positive regulation of autophagy, and protein localization to the plasma membrane. PLEKHF1 enables binding activity to phosphatidylinositol-3-phosphate, phosphatidylinositol-4-phosphate, and phosphatidylinosit…	There is limited information available on the disease implications of PLEKHF1. However, recent studies have suggested that mutations in this gene may be associated with the development of certain types of cancer, including breast cancer and hepatocellular carcinoma. Targeted drug discovery efforts for PLEKHF1 are currently underway, with a focus on developing small molecule inhibitors that can se…	GO:2001244 positive regulation of intrinsic apoptotic signaling pathway;GO:0008333 endosome to lysosome transport;GO:0007032 endosome organization		Transporters:Accessory Factors Involved in Transport; Predicted intracellular proteins					0.0	0.0	0.0	0.0	0.0	0.0	0.0	0.0	0.0	0.0	0.0	0.0	0.0	0.0	0.0	0.0	0.0	0.0	0.0	1.0
TWF2	11344	symbol	H. sapiens	11344	H. sapiens	TWF2	twinfilin actin binding protein 2	TWF2 is a human gene that encodes for the twinfilin actin binding protein 2. This protein was discovered due to its interaction with the catalytic domain of protein kinase C-zeta. It contains both an actin-binding site and an ATP-binding site and is closely related to twinfilin (PTK9), which is a conserved actin monomer-binding protein.	There is limited information available on the disease implications of TWF2. However, studies have shown that TWF2 is involved in the regulation of actin dynamics, which is essential for various cellular processes such as cell migration, cell division, and cell signaling. Dysregulation of actin dynamics has been implicated in various diseases, including cancer, cardiovascular diseases, and neurolo…	GO:0032532 regulation of microvillus length;GO:0042989 sequestering of actin monomers;GO:0030042 actin filament depolymerization		Predicted intracellular proteins	Plasma membrane (Uncertain)				1.0	0.0	0.0	0.0	0.0	0.0	0.0	0.0	1.0	0.0	0.0	0.0	0.0	0.0	0.0	0.0	0.0	0.0	1.0	0.0
MPZ	4359	symbol	H. sapiens	4359	H. sapiens	MPZ	myelin protein zero	The MPZ gene encodes a type I transmembrane glycoprotein that is a major structural protein of the peripheral myelin sheath in Schwann cells of the peripheral nervous system. This protein is essential for the formation and stabilization of the multilamellar structure of the compact myelin. Mutations in this gene are associated with various polyneuropathies, including Charcot-Marie-Tooth disease t…	Mutations in the MPZ gene have been associated with various forms of peripheral neuropathies, including Charcot-Marie-Tooth disease type 1, Dejerine-Sottas syndrome, and congenital hypomyelinating neuropathy. These diseases are characterized by progressive muscle weakness and wasting, sensory loss, and impaired reflexes. There is currently no cure for these diseases, and treatment is mainly suppo…	GO:0098743 cell aggregation;GO:0042552 myelination;GO:0007272 ensheathment of neurons		Disease related genes; Human disease related genes:Nervous system diseases:Neurodegenerative diseases; Predicted intracellular proteins; Human disease related genes:Nervous system diseases:Other nervous and sensory system diseases					0.0	0.0	0.0	0.0	0.0	0.0	0.0	0.0	0.0	0.0	0.0	0.0	0.0	0.0	0.0	0.0	0.0	0.0	0.0	0.0
VPS18	57617	symbol	H. sapiens	57617	H. sapiens	VPS18	VPS18 core subunit of CORVET and HOPS complexes	VPS18 is a human gene that encodes the core subunit of both CORVET and HOPS complexes, which are involved in vesicle-mediated protein sorting. This process is crucial for segregating intracellular molecules into distinct organelles. The yeast homolog of VPS18 has been extensively studied, and more than 40 vacuolar protein sorting genes have been identified in yeast. The mammalian class C Vps prot…	There is limited information available on the disease implications of VPS18 mutations. However, recent studies have suggested that mutations in VPS18 may be associated with neurodegenerative disorders such as Parkinson's disease and Alzheimer's disease. Targeted drug discovery efforts for VPS18 are still in the early stages, but there is potential for developing drugs that target the protein-prot…	GO:0034058 endosomal vesicle fusion;GO:0035542 regulation of SNARE complex assembly;GO:0033147 negative regulation of intracellular estrogen receptor signaling pathway		Predicted intracellular proteins					0.0	0.0	0.0	0.0	0.0	0.0	0.0	1.0	0.0	0.0	0.0	0.0	0.0	0.0	0.0	1.0	0.0	0.0	0.0	0.0
PLEKHO1	51177	symbol	H. sapiens	51177	H. sapiens	PLEKHO1	pleckstrin homology domain containing O1	PLEKHO1 is a human gene that is predicted to play a role in several cellular processes, including the formation of cell projections called lamellipodia, the fusion of muscle cells called myoblasts, and the movement of myoblasts. It is also predicted to be located in the cell projection membrane, cytoplasm, and nucleus. The gene's function is not yet fully understood, but it may act upstream of or…	There is limited information available on the disease implications of PLEKHO1. However, recent studies have suggested that PLEKHO1 may play a role in the development and progression of certain types of cancer, including breast cancer and lung cancer. Targeted drug discovery efforts for PLEKHO1 are currently underway, with a focus on identifying small molecule inhibitors that can selectively targe…	GO:0072673 lamellipodium morphogenesis;GO:0051451 myoblast migration;GO:1901739 regulation of myoblast fusion		Predicted intracellular proteins	Mitochondria (Supported)				0.0	0.0	0.0	0.0	1.0	0.0	0.0	0.0	0.0	0.0	0.0	1.0	0.0	0.0	0.0	0.0	0.0	0.0	0.0	0.0
DDX10	1662	symbol	H. sapiens	1662	H. sapiens	DDX10	DEAD-box helicase 10	DDX10 is a gene that encodes a DEAD-box helicase protein, which is involved in various cellular processes such as ribosome assembly, translation initiation, and splicing. DEAD-box proteins are RNA helicases that alter RNA secondary structure. DDX10 is believed to play a role in embryogenesis, spermatogenesis, and cellular growth and division. However, fusion of DDX10 with the nucleoporin gene NUP…	There is limited information available on targeted drug discovery efforts for DDX10. However, the fusion of DDX10 with NUP98 in myeloid malignancies suggests that DDX10 may be a potential therapeutic target for these types of cancers. Currently, there are no drugs specifically targeting DDX10 on the market. However, there are several drugs that target RNA helicases, including DEAD-box proteins, w…	GO:0097065 anterior head development;GO:0140588 chromatin looping;GO:0006364 rRNA processing		ENZYME proteins:Hydrolases; Cancer-related genes; Enzymes; Predicted intracellular proteins	Nucleoli (Approved)			(M5922)HALLMARK UNFOLDED PROTEIN RESPONSE	0.0	0.0	0.0	0.0	0.0	0.0	0.0	0.0	0.0	0.0	0.0	0.0	1.0	0.0	0.0	0.0	0.0	0.0	0.0	0.0
ATG101	60673	symbol	H. sapiens	60673	H. sapiens	ATG101	autophagy related 101	ATG101 is a human gene that is involved in autophagy, a process by which cells break down and recycle their own components. The gene encodes a protein that is involved in the assembly of autophagosomes, which are structures that engulf and break down cellular material. The protein also has the ability to bind to identical proteins. ATG101 is located in the phagophore assembly site, which is the s…	There is limited information available on the disease implications of ATG101. However, autophagy dysfunction has been implicated in a variety of diseases, including cancer, neurodegenerative disorders, and infectious diseases. As such, ATG101 may be a potential target for drug discovery efforts aimed at modulating autophagy. Currently, there are no drugs on the market that specifically target ATG…	GO:1903059 regulation of protein lipidation;GO:0050746 regulation of lipoprotein metabolic process;GO:0000045 autophagosome assembly		Predicted intracellular proteins; Transporters					0.0	0.0	0.0	0.0	0.0	0.0	0.0	0.0	0.0	0.0	0.0	0.0	0.0	0.0	0.0	0.0	0.0	0.0	0.0	1.0
SPECC1L	23384	symbol	H. sapiens	23384	H. sapiens	SPECC1L	sperm antigen with calponin homology and coiled-coil domains 1 like	SPECC1L (sperm antigen with calponin homology and coiled-coil domains 1-like) is a gene that encodes a protein containing a coiled-coil domain. This protein is believed to play a crucial role in the reorganization of actin-cytoskeletal during facial morphogenesis. Mutations in this gene have been linked to oblique facial clefting-1. The gene has multiple isoforms due to alternative splicing. A re…	Mutations in the SPECC1L gene have been linked to oblique facial clefting-1, a rare genetic disorder characterized by facial clefts that extend from the lower eyelids to the corners of the mouth. There are currently no targeted drug discovery efforts for this gene, as the underlying mechanisms of the disease are not well understood. However, research into the role of SPECC1L in actin-cytoskeletal…	GO:0051301 cell division;GO:0030036 actin cytoskeleton organization;GO:0030029 actin filament-based process		Disease related genes; Predicted intracellular proteins; Human disease related genes:Congenital malformations:Congenital malformations of face and neck; Human disease related genes:Congenital malformations:Other congenital malformations	Actin filaments (Supported)				1.0	0.0	0.0	0.0	0.0	0.0	0.0	0.0	0.0	0.0	0.0	0.0	0.0	0.0	0.0	0.0	0.0	0.0	0.0	0.0
NACC1	112939	symbol	H. sapiens	112939	H. sapiens	NACC1	nucleus accumbens associated 1	NACC1 (nucleus accumbens associated 1) is a gene that belongs to the BTB/POZ protein family. This gene is involved in various cellular processes such as proliferation, apoptosis, and transcription regulation. NACC1 is a transcriptional repressor that plays a crucial role in stem cell self-renewal and pluripotency maintenance. It also suppresses the transcription of Gadd45GIP1, a candidate tumor s…	There is growing evidence that NACC1 plays a role in the development and progression of various types of cancer, including ovarian, breast, lung, and colorectal cancer. In ovarian cancer, NACC1 has been shown to promote tumor growth and metastasis by regulating the expression of genes involved in cell proliferation, migration, and invasion. Targeting NACC1 with small molecule inhibitors or RNA in…	GO:0000122 negative regulation of transcription by RNA polymerase II;GO:0008284 positive regulation of cell population proliferation;GO:0045892 negative regulation of DNA-templated transcription		Disease related genes; Human disease related genes:Congenital malformations:Congenital malformations of the nervous system; Predicted intracellular proteins	Nucleoplasm (Enhanced); Additional: Vesicles				0.0	0.0	0.0	0.0	0.0	0.0	0.0	0.0	0.0	0.0	0.0	0.0	0.0	0.0	0.0	0.0	0.0	0.0	0.0	0.0
MCM3AP	8888	symbol	H. sapiens	8888	H. sapiens	MCM3AP	minichromosome maintenance complex component 3 associated protein	MCM3AP is a gene that encodes a protein that binds to the minichromosome maintenance protein 3 (MCM3), which is essential for DNA replication. The protein encoded by MCM3AP has been shown to have phosphorylation-dependent DNA-primase activity and is up-regulated in germinal centers during antigen immunization. It is also an acetyltransferase that acetylates MCM3 and plays a role in DNA replicatio…	There is limited information available on the disease implications of MCM3AP. However, an allelic variant of the gene has been identified in patients with mild intellectual disability. Targeted drug discovery efforts for MCM3AP are also limited, as the function of the protein is not fully understood. However, given its role in DNA replication and potential involvement in neurological disorders, i…	GO:0016446 somatic hypermutation of immunoglobulin genes;GO:0002566 somatic diversification of immune receptors via somatic mutation;GO:0016973 poly(A)+ mRNA export from nucleus		Human disease related genes:Nervous system diseases:Other nervous and sensory system diseases; Predicted intracellular proteins; ENZYME proteins:Transferases; Potential drug targets; Disease related genes; Enzymes; Transporters:Transporter channels and pores	Cytosol;Nuclear membrane (Supported); Additional: Nucleoplasm				0.0	0.0	0.0	0.0	0.0	0.0	0.0	0.0	0.0	0.0	0.0	0.0	0.0	0.0	0.0	0.0	0.0	0.0	0.0	0.0
FAM27B	100133121	symbol	H. sapiens	100133121	H. sapiens	FAM27B	family with sequence similarity 27 member B										0.0	0.0	0.0	0.0	0.0	0.0	0.0	0.0	0.0	0.0	0.0	0.0	0.0	0.0	0.0	0.0	0.0	0.0	0.0	0.0
GYS1	2997	symbol	H. sapiens	2997	H. sapiens	GYS1	glycogen synthase 1	GYS1 is a human gene that encodes for the protein glycogen synthase 1. This protein is responsible for adding glucose molecules to glycogen through the formation of alpha-1,4-glycoside linkages. Mutations in this gene have been linked to muscle glycogen storage disease. There are different isoforms of the protein that are produced through alternative splicing of the transcript variants.	Mutations in the GYS1 gene have been linked to muscle glycogen storage disease, also known as glycogen storage disease type 0. This disease is characterized by an inability to store glucose in the form of glycogen in muscle tissue, leading to muscle weakness and fatigue. There are currently no targeted drug discovery efforts specifically for GYS1, but there are treatments available to manage the …	GO:0005978 glycogen biosynthetic process;GO:0009250 glucan biosynthetic process;GO:0000271 polysaccharide biosynthetic process		Predicted intracellular proteins; ENZYME proteins:Transferases; Potential drug targets; Human disease related genes:Congenital disorders of metabolism:Congenital disorders of carbohydrate metabolism; Disease related genes; Enzymes	Cytosol;Microtubules (Approved)		(M247)PID INSULIN GLUCOSE PATHWAY	(M5891)HALLMARK HYPOXIA; (M5937)HALLMARK GLYCOLYSIS	0.0	0.0	0.0	0.0	0.0	0.0	0.0	0.0	0.0	0.0	0.0	0.0	0.0	0.0	0.0	0.0	0.0	0.0	0.0	0.0
ENGASE	64772	symbol	H. sapiens	64772	H. sapiens	ENGASE	endo-beta-N-acetylglucosaminidase	ENGASE is a gene that encodes for an enzyme called endo-beta-N-acetylglucosaminidase. This enzyme is found in the cytosol and is responsible for breaking down peptides and proteins that have mannose modifications, releasing free oligosaccharides. The function of this gene is important in understanding the metabolism of carbohydrates and the breakdown of proteins in the body.	There is limited information available on the disease implications of ENGASE mutations. However, recent studies have suggested that mutations in this gene may be associated with developmental disorders and intellectual disabilities. Targeted drug discovery efforts for ENGASE are also limited, but there is potential for the development of drugs that modulate the activity of this enzyme. One exampl…	GO:0006491 N-glycan processing;GO:0006457 protein folding;GO:0009100 glycoprotein metabolic process		ENZYME proteins:Hydrolases; Enzymes; Predicted intracellular proteins	Cytosol (Approved); Additional: Centrosome				0.0	1.0	0.0	0.0	0.0	0.0	0.0	0.0	0.0	0.0	0.0	0.0	0.0	0.0	0.0	0.0	0.0	0.0	0.0	0.0
GDPD5	81544	symbol	H. sapiens	81544	H. sapiens	GDPD5	glycerophosphodiester phosphodiesterase domain containing 5	GDPD5 is a human gene that encodes for a glycerophosphodiester phosphodiesterase. This enzyme is involved in the metabolism of glycerol, which is an important component of many biological processes. The function of GDPD5 is not fully understood, but it is believed to play a role in the breakdown of glycerophosphodiesters. Mutations in this gene have been associated with certain types of cancer, i…	There is limited information available on the disease implications of GDPD5. However, studies have shown that mutations in this gene are associated with an increased risk of breast and ovarian cancer. Targeted drug discovery efforts for GDPD5 are also limited, as the function of this gene is not fully understood. Currently, there are no drugs on the market that specifically target GDPD5. However,…	GO:0045666 positive regulation of neuron differentiation;GO:0045664 regulation of neuron differentiation;GO:0045597 positive regulation of cell differentiation		ENZYME proteins:Hydrolases; Enzymes	Golgi apparatus (Approved)				0.0	0.0	0.0	0.0	0.0	0.0	0.0	0.0	0.0	0.0	0.0	0.0	0.0	0.0	0.0	0.0	0.0	0.0	0.0	0.0
SUPT16H	11198	symbol	H. sapiens	11198	H. sapiens	SUPT16H	SPT16 homolog, facilitates chromatin remodeling subunit	The SUPT16H gene encodes the 140 kDa subunit of the FACT protein, which facilitates chromatin transcription by interacting with histones H2A/H2B to disassemble nucleosomes and allow for transcription elongation. While transcription of protein-coding genes can occur on naked DNA with only general transcription factors and RNA polymerase II, chromatin packaging requires accessory factors like FACT …	Mutations in the SUPT16H gene have been associated with various types of cancer, including breast, lung, and colorectal cancer. In particular, overexpression of SUPT16H has been observed in breast cancer and is associated with poor prognosis. Targeting SUPT16H has been explored as a potential therapeutic strategy for cancer treatment. For example, a small molecule inhibitor of SUPT16H called CBL0…	GO:0006337 nucleosome disassembly;GO:0032986 protein-DNA complex disassembly;GO:0006368 transcription elongation by RNA polymerase II		Predicted intracellular proteins; Human disease related genes:Congenital malformations:Congenital malformations of the nervous system; Peptidases:Metallopeptidases; Potential drug targets; Disease related genes; Enzymes	Nucleoplasm (Supported); Additional: Nucleoli fibrillar center				0.0	0.0	0.0	0.0	0.0	1.0	0.0	0.0	0.0	0.0	0.0	0.0	0.0	0.0	0.0	1.0	0.0	0.0	0.0	0.0
ADRBK1	156	gene_synonym	H. sapiens	156	H. sapiens	GRK2	G protein-coupled receptor kinase 2	GRK2 is a gene that belongs to the G protein-coupled receptor kinase family of proteins. The protein encoded by this gene is responsible for phosphorylating the beta-adrenergic receptor and other substrates such as non-GPCR cell surface receptors, cytoskeletal, mitochondrial, and transcription factor proteins. Studies on rodents suggest that this gene plays a role in embryonic development, heart …	GRK2 has been implicated in several diseases, including heart failure, hypertension, and Alzheimer's disease. Elevated expression of GRK2 has been observed in human patients with heart failure, and studies have shown that inhibiting GRK2 can improve cardiac function in animal models of heart failure. In hypertension, GRK2 has been shown to contribute to the development of high blood pressure by p…	GO:0003108 negative regulation of the force of heart contraction by chemical signal;GO:1901081 negative regulation of relaxation of smooth muscle;GO:1901080 regulation of relaxation of smooth muscle	yes	Kinases:AGC Ser/Thr protein kinases; Enzymes; Predicted intracellular proteins; ENZYME proteins:Transferases	Vesicles (Approved); Additional: Cytosol;Golgi apparatus	ATP	(M211)PID HEDGEHOG 2PATHWAY; (M252)PID IL8 CXCR1 PATHWAY; (M30)PID HDAC CLASSII PATHWAY	(M5923)HALLMARK PI3K AKT MTOR SIGNALING	0.0	0.0	0.0	0.0	1.0	0.0	0.0	0.0	0.0	0.0	0.0	0.0	0.0	0.0	0.0	0.0	0.0	0.0	0.0	0.0
C19orf48	84798	gene_synonym	H. sapiens	84798	H. sapiens	C19orf48P	multidrug resistance-related protein										0.0	0.0	0.0	0.0	0.0	0.0	0.0	0.0	0.0	0.0	0.0	0.0	0.0	0.0	0.0	0.0	0.0	0.0	0.0	0.0
B4GALT7	11285	symbol	H. sapiens	11285	H. sapiens	B4GALT7	beta-1,4-galactosyltransferase 7	B4GALT7 is a gene that encodes for an enzyme called beta-1,4-galactosyltransferase 7. This enzyme is a member of the beta-1,4-galactosyltransferase family and is responsible for attaching the first galactose in the common carbohydrate-protein linkage found in proteoglycans. Unlike other beta-1,4-galactosyltransferases, B4GALT7 lacks conserved Cys residues and is located in the cis-Golgi instead o…	Mutations in the B4GALT7 gene have been linked to the progeroid form of Ehlers-Danlos syndrome (EDS), a rare genetic disorder characterized by skin hyperextensibility, joint hypermobility, and tissue fragility. The progeroid form of EDS is a severe subtype of the disease that is associated with premature aging and a shortened lifespan. There are currently no targeted drug therapies available for …	GO:0048147 negative regulation of fibroblast proliferation;GO:0030166 proteoglycan biosynthetic process;GO:0006024 glycosaminoglycan biosynthetic process		Predicted intracellular proteins; ENZYME proteins:Transferases; Human disease related genes:Congenital malformations:Congenital malformations of skin; Potential drug targets; Disease related genes; Enzymes				(M5937)HALLMARK GLYCOLYSIS	1.0	0.0	0.0	0.0	0.0	0.0	0.0	0.0	0.0	0.0	0.0	0.0	0.0	0.0	0.0	0.0	0.0	0.0	0.0	0.0
PACS2	23241	symbol	H. sapiens	23241	H. sapiens	PACS2	phosphofurin acidic cluster sorting protein 2	PACS2, or phosphofurin acidic cluster sorting protein 2, is a gene that is predicted to have transmembrane transporter binding activity. It is involved in maintaining calcium ion homeostasis in the endoplasmic reticulum, tethering the mitochondrion and endoplasmic reticulum membrane, and localizing proteins to the plasma membrane. It plays a role upstream or within the process of protein localiza…	PACS2 has been implicated in developmental and epileptic encephalopathy 66 (DEE66), a rare genetic disorder characterized by early-onset seizures, developmental delay, intellectual disability, and other neurological symptoms. Targeted drug discovery efforts for DEE66 are still in the early stages, but there is hope that understanding the molecular mechanisms underlying the disease will lead to th…	GO:1990456 mitochondrion-endoplasmic reticulum membrane tethering;GO:0034497 protein localization to phagophore assembly site;GO:0032469 endoplasmic reticulum calcium ion homeostasis		Human disease related genes:Nervous system diseases:Epilepsy; Predicted intracellular proteins; Potential drug targets; Disease related genes; Transporters:Transporter channels and pores	Mitochondria (Approved)				0.0	0.0	0.0	0.0	0.0	0.0	0.0	0.0	0.0	0.0	0.0	0.0	0.0	0.0	0.0	0.0	0.0	0.0	0.0	0.0
GFOD1	54438	symbol	H. sapiens	54438	H. sapiens	GFOD1	Gfo/Idh/MocA-like oxidoreductase domain containing 1	GFOD1 is a human gene that is predicted to have nucleotide binding and oxidoreductase activities. It is also predicted to be located in the extracellular region. The function of this gene is not yet fully understood, but it may play a role in glucose and fructose metabolism. Further research is needed to determine the exact function of GFOD1 and its potential implications for human health.	Unfortunately, there is currently limited information available on the disease implications and targeted drug discovery efforts for GFOD1. As the function of this gene is not yet fully understood, it is difficult to determine its potential role in disease. However, further research may reveal potential disease associations and drug targets. At this time, there are no known drugs on the market tha…			Predicted secreted proteins; Predicted intracellular proteins	Cytosol;Nucleoplasm (Approved); Additional: Plasma membrane				0.0	0.0	0.0	0.0	0.0	0.0	0.0	0.0	0.0	0.0	0.0	0.0	0.0	0.0	0.0	0.0	0.0	0.0	0.0	0.0
DIS3L2	129563	symbol	H. sapiens	129563	H. sapiens	DIS3L2	DIS3 like 3'-5' exoribonuclease 2	DIS3L2 is a human gene that encodes a protein similar to the 3'/5' exonucleolytic subunits of the RNA exosome. The RNA exosome is a complex responsible for breaking down different types of RNA. DIS3L2 has several transcript variants, some of which code for proteins and some that do not. The gene was first identified in March 2012.	Mutations in the DIS3L2 gene have been associated with several diseases, including Perlman syndrome, Wilms tumor, and multiple myeloma. Perlman syndrome is a rare genetic disorder that affects multiple organs and tissues, while Wilms tumor is a type of kidney cancer that primarily affects children. Multiple myeloma is a cancer of the plasma cells in bone marrow. Targeted drug discovery efforts fo…	GO:1990074 polyuridylation-dependent mRNA catabolic process;GO:0051306 mitotic sister chromatid separation;GO:0051304 chromosome separation		Disease related genes; Predicted intracellular proteins; Human disease related genes:Congenital malformations:Other congenital malformations					0.0	0.0	1.0	0.0	0.0	0.0	0.0	0.0	0.0	0.0	0.0	0.0	0.0	0.0	0.0	0.0	0.0	0.0	0.0	1.0
FAHD2CP	729234	symbol	H. sapiens	729234	H. sapiens	FAHD2CP	fumarylacetoacetate hydrolase domain containing 2C, pseudogene										0.0	0.0	0.0	0.0	0.0	0.0	0.0	0.0	0.0	0.0	0.0	0.0	0.0	0.0	0.0	0.0	0.0	0.0	0.0	0.0
ATOX1	475	symbol	H. sapiens	475	H. sapiens	ATOX1	antioxidant 1 copper chaperone	The ATOX1 gene encodes a protein that acts as a copper chaperone, transporting cytosolic copper to ATPase proteins in the trans-Golgi network for later incorporation into ceruloplasmin. Additionally, ATOX1 functions as an antioxidant against superoxide and hydrogen peroxide, potentially playing a role in cancer development. The gene's location makes it a candidate for 5q-syndrome.	The ATOX1 gene has been implicated in several diseases, including Wilson's disease, Menkes disease, and 5q-syndrome. In Wilson's disease, mutations in the ATP7B gene, which encodes a copper-transporting ATPase, lead to copper accumulation in the liver and brain. ATOX1 has been shown to interact with ATP7B and may play a role in copper transport in this disease. Menkes disease is a rare X-linked d…	GO:0006825 copper ion transport;GO:0006878 intracellular copper ion homeostasis;GO:0055070 copper ion homeostasis		Predicted intracellular proteins	Nucleoplasm (Approved); Additional: Plasma membrane	Cisplatin; Sucrose; Benzamidine		(M5938)HALLMARK REACTIVE OXYGEN SPECIES PATHWAY; (M5921)HALLMARK COMPLEMENT	0.0	0.0	0.0	0.0	0.0	0.0	0.0	0.0	0.0	0.0	0.0	0.0	0.0	0.0	0.0	0.0	0.0	0.0	0.0	0.0
IFI27L1	122509	symbol	H. sapiens	122509	H. sapiens	IFI27L1	interferon alpha inducible protein 27 like 1	The human gene IFI27L1 is a protein that is induced by interferon alpha and is similar to a protein called apoptotic process. It is predicted to be an integral component of the membrane and active in the mitochondrion. The protein's exact function is not yet fully understood, but it is believed to play a role in cell death. This information is provided by the Alliance of Genome Resources as of Ap…	There is limited information available on the disease implications and targeted drug discovery efforts for IFI27L1. However, some studies have suggested that the protein may be involved in the pathogenesis of certain diseases, including viral infections and cancer. For example, one study found that IFI27L1 expression was upregulated in patients with hepatitis C virus infection, suggesting a poten…	GO:0001836 release of cytochrome c from mitochondria;GO:0008637 apoptotic mitochondrial changes;GO:0097193 intrinsic apoptotic signaling pathway		Predicted secreted proteins; Predicted intracellular proteins					0.0	0.0	0.0	0.0	0.0	0.0	0.0	0.0	0.0	0.0	0.0	0.0	0.0	0.0	0.0	0.0	0.0	0.0	0.0	0.0
SELO	83642	gene_synonym	H. sapiens	83642	H. sapiens	SELENOO	selenoprotein O	SELENOO is a gene that encodes the largest mammalian selenoprotein, which contains the rare amino acid selenocysteine (Sec) and is localized to the mitochondria. Sec is encoded by the UGA codon, which normally signals translation termination. The 3' UTRs of selenoprotein mRNAs contain a conserved stem-loop structure, designated the Sec insertion sequence (SECIS) element, that is necessary for the…	SELENOO has been implicated in various diseases, including cancer, neurodegenerative disorders, and metabolic disorders. In cancer, SELENOO has been shown to have both tumor-suppressive and tumor-promoting effects, depending on the type of cancer and the cellular context. In neurodegenerative disorders, SELENOO has been linked to oxidative stress and mitochondrial dysfunction, which are common fe…	GO:0018117 protein adenylylation;GO:0018175 protein nucleotidylation;GO:0036211 protein modification process		Enzymes; Predicted intracellular proteins; ENZYME proteins:Transferases	Mitochondria (Supported); Additional: Mitotic chromosome				0.0	0.0	0.0	0.0	0.0	0.0	0.0	0.0	0.0	0.0	0.0	0.0	0.0	0.0	0.0	0.0	0.0	0.0	0.0	0.0
CENPT	80152	symbol	H. sapiens	80152	H. sapiens	CENPT	centromere protein T	CENPT is a gene that plays a crucial role in the assembly of the centromere, a specialized chromatin domain that facilitates the assembly of the kinetochore during mitosis. The centromere is characterized by long arrays of nucleosomes, with CENPA replacing histone H3. CENPT is an additional factor required for centromere assembly, according to a study published in PubMed in 2006.	There is limited information available on the disease implications of CENPT mutations. However, mutations in other genes involved in centromere assembly have been linked to various diseases, including cancer and developmental disorders. Targeted drug discovery efforts for CENPT are also limited, as it is a relatively understudied gene. However, there is potential for drugs targeting the centromer…	GO:0051382 kinetochore assembly;GO:0051383 kinetochore organization;GO:0034508 centromere complex assembly		Disease related genes; Predicted intracellular proteins; Human disease related genes:Congenital malformations:Other congenital malformations	Nuclear bodies (Supported); Additional: Nucleoplasm				0.0	0.0	0.0	0.0	1.0	0.0	0.0	0.0	0.0	0.0	0.0	0.0	0.0	0.0	0.0	0.0	0.0	0.0	0.0	0.0
TRIM52-AS1	100507602	symbol	H. sapiens	100507602	H. sapiens	TRIM52-AS1	TRIM52 antisense RNA 1 (head to head)										0.0	0.0	0.0	0.0	0.0	0.0	0.0	0.0	0.0	0.0	0.0	0.0	0.0	0.0	0.0	0.0	0.0	0.0	0.0	0.0
TMEM102	284114	symbol	H. sapiens	284114	H. sapiens	TMEM102	transmembrane protein 102	TMEM102 is a human gene that encodes for a transmembrane protein involved in regulating mitochondrial outer membrane permeabilization, which is a key step in the apoptotic signaling pathway. It also plays a role in responding to cytokines and signal transduction. TMEM102 is located on the cell surface and is part of a protein-containing complex. It acts upstream or within the positive regulation …	There is limited information available on the disease implications of TMEM102. However, recent studies have suggested that mutations in this gene may be associated with an increased risk of developing prostate cancer. Targeted drug discovery efforts for TMEM102 are also limited, as its exact role in disease pathogenesis is not yet fully understood. However, some studies have suggested that target…	GO:0010820 positive regulation of T cell chemotaxis;GO:0010819 regulation of T cell chemotaxis;GO:0140131 positive regulation of lymphocyte chemotaxis		Predicted intracellular proteins	Vesicles (Approved)				0.0	0.0	0.0	0.0	0.0	0.0	0.0	0.0	0.0	0.0	0.0	0.0	0.0	0.0	0.0	0.0	0.0	0.0	0.0	0.0
PDE9A	5152	symbol	H. sapiens	5152	H. sapiens	PDE9A	phosphodiesterase 9A	PDE9A is a human gene that encodes for a protein responsible for breaking down cyclic nucleotides cAMP and cGMP into their corresponding monophosphates. This process plays a crucial role in signal transduction by regulating the intracellular concentration of these cyclic nucleotides. The gene has multiple transcript variants that encode for different isoforms of the protein.	PDE9A has been implicated in several diseases, including cardiovascular diseases, neurological disorders, and cancer. Inhibition of PDE9A has been explored as a potential therapeutic strategy for these diseases. Several drug discovery efforts have focused on developing PDE9A inhibitors, with some promising results. For example, PF-04447943, a PDE9A inhibitor, has shown potential in preclinical st…	GO:0046069 cGMP catabolic process;GO:0009214 cyclic nucleotide catabolic process;GO:0046068 cGMP metabolic process		ENZYME proteins:Hydrolases; Enzymes; Predicted intracellular proteins	Cytosol (Supported); Additional: Nucleoplasm;Plasma membrane	gamma-Glutamyl[S-(2-iodobenzyl)cysteinyl]glycine; 3-isobutyl-1-methyl-7H-xanthine	(M151)PID AR TF PATHWAY		0.0	0.0	0.0	0.0	0.0	0.0	0.0	0.0	0.0	0.0	0.0	0.0	0.0	0.0	0.0	0.0	0.0	0.0	0.0	0.0
NCF4	4689	symbol	H. sapiens	4689	H. sapiens	NCF4	neutrophil cytosolic factor 4	NCF4 is a gene that encodes a cytosolic regulatory component of the NADPH-oxidase enzyme system, which is important for host defense. It is primarily expressed in myeloid lineage cells and interacts with NCF2 to form a complex with NCF1 and RAC1. This complex activates flavocytochrome b, the catalytic core of the enzyme system. The PX domain of NCF4 can bind phospholipid products of PI(3) kinase,…	Mutations in the NCF4 gene have been associated with chronic granulomatous disease (CGD), a rare genetic disorder characterized by recurrent bacterial and fungal infections due to impaired immune system function. Targeted drug discovery efforts for CGD have focused on developing therapies that can restore the function of the NADPH-oxidase enzyme system. One successful drug on the market is interf…	GO:0042554 superoxide anion generation;GO:0045730 respiratory burst;GO:0006801 superoxide metabolic process		Disease related genes; Human disease related genes:Immune system diseases:Primary immunodeficiency; Predicted intracellular proteins	Cytosol (Enhanced)			(M5950)HALLMARK ALLOGRAFT REJECTION	0.0	0.0	0.0	0.0	0.0	0.0	0.0	1.0	0.0	0.0	0.0	0.0	0.0	0.0	0.0	0.0	0.0	0.0	0.0	0.0
NOP14	8602	symbol	H. sapiens	8602	H. sapiens	NOP14	NOP14 nucleolar protein	The NOP14 gene encodes a protein that is involved in the processing of pre-18s ribosomal RNA and the assembly of small ribosomal subunits. This protein may also play a role in regulating the proliferation and migration of pancreatic cancer cells. Alternative splicing of the gene results in the production of multiple transcript variants.	The NOP14 gene has been implicated in several diseases, including cancer and developmental disorders. In particular, NOP14 has been found to be overexpressed in pancreatic cancer cells, and its knockdown has been shown to inhibit cancer cell proliferation and migration. This suggests that NOP14 may be a potential target for the development of anticancer drugs. However, there are currently no drug…	GO:0000472 endonucleolytic cleavage to generate mature 5'-end of SSU-rRNA from (SSU-rRNA, 5.8S rRNA, LSU-rRNA);GO:0000967 rRNA 5'-end processing;GO:0000480 endonucleolytic cleavage in 5'-ETS of tricistronic rRNA transcript (SSU-rRNA, 5.8S rRNA, LSU-rRNA)		Predicted intracellular proteins	Nucleoli (Enhanced); Additional: Nucleoplasm			(M5922)HALLMARK UNFOLDED PROTEIN RESPONSE	0.0	0.0	1.0	0.0	0.0	0.0	0.0	0.0	0.0	0.0	0.0	0.0	1.0	0.0	0.0	0.0	0.0	0.0	0.0	0.0
C11orf80	79703	gene_synonym	H. sapiens	79703	H. sapiens	TOP6BL	TOP6B like initiator of meiotic double strand breaks	C11orf80 is a human gene located on chromosome 11 and is predicted to play a role in meiotic DNA double-strand break formation and reciprocal meiotic recombination. It has also been implicated in gestational trophoblastic neoplasm, a rare type of cancer that develops in the cells that would normally form the placenta during pregnancy. The exact function of C11orf80 is not yet fully understood, bu…	There is currently limited information available on the disease implications of C11orf80, and no targeted drug discovery efforts have been reported for this gene. As mentioned earlier, C11orf80 has been implicated in gestational trophoblastic neoplasm, a rare type of cancer that develops in the cells that would normally form the placenta during pregnancy. However, there are no drugs currently on …	GO:0042138 meiotic DNA double-strand break formation;GO:0007131 reciprocal meiotic recombination;GO:0140527 reciprocal homologous recombination		Disease related genes; Human disease related genes:Reproductive system diseases:Reproductive system diseases; Predicted intracellular proteins	Centrosome (Approved)				0.0	0.0	0.0	0.0	0.0	1.0	0.0	0.0	0.0	0.0	0.0	0.0	0.0	0.0	0.0	0.0	0.0	0.0	0.0	0.0
NARFL	64428	gene_synonym	H. sapiens	64428	H. sapiens	CIAO3	cytosolic iron-sulfur assembly component 3	The human gene CIAO3, also known as cytosolic iron-sulfur assembly component 3, is predicted to have the ability to bind to 4 iron and 4 sulfur clusters. It is involved in various processes such as iron-sulfur cluster assembly, oxygen homeostasis, and response to hypoxia. CIAO3 is part of the CIA complex, which is responsible for the assembly of iron-sulfur clusters in the cytosol. This gene play…	There is limited information available on the disease implications of CIAO3. However, studies have shown that mutations in other genes involved in iron-sulfur cluster assembly can lead to various diseases such as Friedreich's ataxia, multiple mitochondrial dysfunctions syndrome, and sideroblastic anemia. Therefore, it is possible that mutations in CIAO3 could also lead to similar diseases. As of …	GO:0032364 intracellular oxygen homeostasis;GO:0016226 iron-sulfur cluster assembly;GO:0031163 metallo-sulfur cluster assembly		Predicted intracellular proteins	Cytosol (Approved); Additional: Plasma membrane				0.0	0.0	0.0	0.0	0.0	0.0	0.0	0.0	0.0	0.0	0.0	0.0	0.0	0.0	0.0	0.0	0.0	0.0	0.0	0.0
FLJ23867						None	None	None	None	None	None	None	None	None	None	None	nan	nan	nan	nan	nan	nan	nan	nan	nan	nan	nan	nan	nan	nan	nan	nan	nan	nan	nan	nan
CAMK2N2	94032	symbol	H. sapiens	94032	H. sapiens	CAMK2N2	calcium/calmodulin dependent protein kinase II inhibitor 2	CAMK2N2 is a human gene that encodes a protein that is similar to the rat CaM-KII inhibitory protein. This protein acts as an inhibitor of calcium/calmodulin-dependent protein kinase II (CAMKII), which regulates various physiological functions, including neuronal synaptic plasticity through the phosphorylation of alpha-amino-3-hydroxy-5-methyl-4-isoxazolepropionic acid-type glutamate (AMPA) recep…	There is limited information available on the disease implications of CAMK2N2. However, studies have suggested that dysregulation of CAMKII activity may contribute to various neurological disorders, including Alzheimer's disease, schizophrenia, and epilepsy. Therefore, targeting CAMKII activity through its inhibitor, CAMK2N2, may have therapeutic potential for these diseases. However, there are c…			Predicted intracellular proteins	Basal body;Centrosome;Nucleoplasm (Approved)				0.0	0.0	0.0	0.0	0.0	0.0	0.0	0.0	0.0	0.0	0.0	0.0	0.0	0.0	0.0	0.0	0.0	0.0	0.0	0.0
PCNXL3	399909	gene_synonym	H. sapiens	399909	H. sapiens	PCNX3	pecanex 3	PCNX3, also known as pecanex 3, is a human gene that is predicted to be an integral component of the membrane. The function of this gene is not yet fully understood, but it is believed to play a role in cellular processes such as signal transduction and membrane trafficking. The gene is located on chromosome 17 and has been associated with certain diseases, including breast cancer and schizophren…	There is limited information available on the disease implications and targeted drug discovery efforts for PCNX3. However, studies have suggested that mutations in this gene may be associated with an increased risk of developing breast cancer and schizophrenia. As for targeted drug discovery efforts, there are currently no drugs on the market that specifically target PCNX3. However, there are dru…				Cytosol (Approved)				0.0	0.0	0.0	0.0	0.0	0.0	0.0	0.0	0.0	0.0	0.0	0.0	0.0	0.0	0.0	0.0	0.0	0.0	0.0	0.0
PCBP4	57060	symbol	H. sapiens	57060	H. sapiens	PCBP4	poly(rC) binding protein 4	PCBP4, or poly(rC) binding protein 4, is a member of the KH-domain protein subfamily that binds to RNA with a specificity for C-rich pyrimidine regions. It plays an important role in post-transcriptional activities and is induced by the p53 tumor suppressor. The encoded protein can suppress cell proliferation by inducing apoptosis and cell cycle arrest in G(2)-M. Although it is found in the cytop…	There is limited information available on the disease implications of PCBP4. However, recent studies have suggested that it may play a role in cancer progression and metastasis. Targeted drug discovery efforts for PCBP4 are currently underway, with a focus on identifying small molecule inhibitors that can selectively target the protein and inhibit its function. While there are currently no drugs …	GO:0048025 negative regulation of mRNA splicing, via spliceosome;GO:0050686 negative regulation of mRNA processing;GO:0033119 negative regulation of RNA splicing		Predicted intracellular proteins	Cytosol (Supported)		(M145)PID P53 DOWNSTREAM PATHWAY		0.0	0.0	0.0	1.0	0.0	0.0	0.0	0.0	0.0	0.0	0.0	0.0	0.0	0.0	0.0	0.0	0.0	0.0	0.0	0.0
MAN2B1	4125	symbol	H. sapiens	4125	H. sapiens	MAN2B1	mannosidase alpha class 2B member 1	The MAN2B1 gene encodes an enzyme that breaks down alpha-D-mannose residues in alpha-D-mannosides, which is necessary for the breakdown of N-linked carbohydrates during glycoprotein turnover. It belongs to family 38 of glycosyl hydrolases and is processed into several peptides. Defects in this gene have been linked to lysosomal alpha-mannosidosis. Different isoforms of the gene have been identifi…	Lysosomal alpha-mannosidosis is a rare inherited disorder caused by mutations in the MAN2B1 gene, resulting in a deficiency of alpha-mannosidase activity. This leads to the accumulation of mannose-rich oligosaccharides in lysosomes, causing progressive neurological deterioration, skeletal abnormalities, and immune system dysfunction. There is currently no cure for lysosomal alpha-mannosidosis, an…	GO:0006013 mannose metabolic process;GO:0009313 oligosaccharide catabolic process;GO:0006517 protein deglycosylation		Predicted intracellular proteins; Potential drug targets; Human disease related genes:Congenital disorders of metabolism:Lysosomal storage diseases; Disease related genes; ENZYME proteins:Hydrolases; Enzymes; Human disease related genes:Congenital disorders of metabolism:Congenital disorders of glycan/glycoprotein metabolism	Nucleoplasm;Vesicles (Approved)				0.0	0.0	0.0	0.0	0.0	0.0	0.0	0.0	0.0	0.0	1.0	0.0	0.0	0.0	0.0	0.0	0.0	0.0	0.0	0.0
STXBP1	6812	symbol	H. sapiens	6812	H. sapiens	STXBP1	syntaxin binding protein 1	The STXBP1 gene encodes a protein that binds to syntaxin, a receptor protein involved in the release of neurotransmitters. This protein plays a role in regulating syntaxin and is associated with infantile epileptic encephalopathy-4 when mutated. There are different versions of the gene that have been identified through alternative splicing.	Mutations in the STXBP1 gene have been linked to a rare neurological disorder called infantile epileptic encephalopathy-4 (IEE4), which is characterized by seizures, developmental delay, and intellectual disability. There is currently no cure for IEE4, and treatment is mainly focused on managing symptoms with antiepileptic drugs. However, there have been efforts to develop targeted therapies for …	GO:0106022 positive regulation of vesicle docking;GO:0106020 regulation of vesicle docking;GO:0007412 axon target recognition		Human disease related genes:Nervous system diseases:Epilepsy; Predicted intracellular proteins; Potential drug targets; Disease related genes; Transporters:Transporter channels and pores	Cytosol;Nucleoplasm (Approved)			(M5957)HALLMARK PANCREAS BETA CELLS	1.0	0.0	0.0	0.0	0.0	0.0	0.0	0.0	0.0	0.0	0.0	1.0	0.0	0.0	0.0	0.0	0.0	0.0	0.0	0.0
SERF2	10169	symbol	H. sapiens	10169	H. sapiens	SERF2	small EDRK-rich factor 2	SERF2, or small EDRK-rich factor 2, is a human gene that plays a role in protein destabilization. It is predicted to be located in both the cytosol and nucleus of cells. The gene's function is not well understood, but it may be involved in regulating protein turnover and degradation. Further research is needed to fully understand the role of SERF2 in human biology and disease.	There is limited information available on the disease implications of SERF2. However, some studies have suggested that it may be involved in the development of certain types of cancer, including breast cancer and hepatocellular carcinoma. Targeted drug discovery efforts for SERF2 are also limited, as its function is not well understood. Currently, there are no drugs on the market that specificall…	GO:0031648 protein destabilization;GO:0031647 regulation of protein stability;GO:0065008 regulation of biological quality		Predicted intracellular proteins	Nucleoplasm (Approved); Additional: Nucleoli				0.0	0.0	0.0	0.0	0.0	0.0	0.0	0.0	0.0	0.0	0.0	0.0	0.0	0.0	0.0	0.0	0.0	0.0	0.0	0.0
MOB2	81532	symbol	H. sapiens	81532	H. sapiens	MOB2	MOB kinase activator 2	MOB2, also known as MOB kinase activator 2, is a human gene that is predicted to have metal ion binding activity. It is involved in regulating actin cytoskeleton organization, promoting neuron projection development, and positively regulating protein phosphorylation. MOB2 is located in the cytosol, nucleolus, and nucleoplasm. This information is provided by the Alliance of Genome Resources as of …	There is limited information available on the disease implications of MOB2. However, some studies have suggested that MOB2 may play a role in cancer development and progression. For example, MOB2 has been found to be downregulated in hepatocellular carcinoma, and its overexpression has been shown to inhibit tumor growth in vitro and in vivo. Additionally, MOB2 has been identified as a potential t…	GO:0007165 signal transduction;GO:0023052 signaling;GO:0007154 cell communication		Predicted intracellular proteins	Nucleoli (Supported); Additional: Cytosol;Nucleoplasm				0.0	0.0	0.0	0.0	0.0	0.0	0.0	0.0	0.0	0.0	0.0	0.0	0.0	0.0	0.0	0.0	0.0	0.0	0.0	0.0
HSD17B1	3292	symbol	H. sapiens	3292	H. sapiens	HSD17B1	hydroxysteroid 17-beta dehydrogenase 1	HSD17B1 is a gene that belongs to the 17beta-hydroxysteroid dehydrogenase family of short-chain dehydrogenases/reductases. It has a dual function in estrogen activation and androgen inactivation and plays a major role in establishing the estrogen E2 concentration gradient between serum and peripheral tissues. The encoded protein catalyzes the last step in estrogen activation, using NADPH to conve…	Polymorphisms in the HSD17B1 gene have been associated with an increased risk of breast and prostate cancer. In breast cancer, the HSD17B1 gene is thought to play a role in the conversion of estrone to estradiol, which is a more potent estrogen and can promote tumor growth. In prostate cancer, HSD17B1 is involved in the conversion of androgens to testosterone, which can stimulate the growth of pr…	GO:0061370 testosterone biosynthetic process;GO:0006703 estrogen biosynthetic process;GO:0120255 olefinic compound biosynthetic process		Enzymes; ENZYME proteins:Oxidoreductases; Predicted intracellular proteins	Cytosol (Supported)	NADH; Androstenedione; Androstanedione; Equilin; EM-1745; Stanolone; Nicotinamide adenine dinucleotide phosphate; Stanolone acetate			0.0	0.0	0.0	0.0	1.0	0.0	0.0	0.0	0.0	0.0	0.0	0.0	0.0	0.0	0.0	0.0	0.0	0.0	0.0	0.0
ATG2A	23130	symbol	H. sapiens	23130	H. sapiens	ATG2A	autophagy related 2A	ATG2A is a human gene that is involved in autophagosome assembly. It is predicted to have phosphatidylinositol-3-phosphate binding activity and is located in the endoplasmic reticulum membrane, lipid droplet, and phagophore assembly site membrane. It is also predicted to be an active component in the phagophore assembly site and an extrinsic component of the membrane. This information is provided…	Research on ATG2A is still in its early stages, and there is limited information available on its disease implications and targeted drug discovery efforts. However, autophagy dysfunction has been implicated in various diseases, including cancer, neurodegenerative disorders, and infectious diseases. Therefore, targeting autophagy-related genes such as ATG2A may have therapeutic potential in these …	GO:0000425 pexophagy;GO:0061723 glycophagy;GO:0030242 autophagy of peroxisome		Predicted intracellular proteins; Transporters	Vesicles (Uncertain); Additional: Nucleoplasm				0.0	0.0	0.0	0.0	0.0	0.0	0.0	0.0	0.0	0.0	0.0	0.0	0.0	1.0	0.0	0.0	0.0	0.0	1.0	1.0
COLGALT1	79709	symbol	H. sapiens	79709	H. sapiens	COLGALT1	collagen beta(1-O)galactosyltransferase 1	COLGALT1 is a human gene that encodes for an enzyme responsible for transferring galactose molecules to hydroxylysine residues of collagen and mannose binding lectin. This gene is always active and produces a soluble protein that is found in the endoplasmic reticulum.	Mutations in the COLGALT1 gene have been associated with several diseases, including Ehlers-Danlos syndrome, a connective tissue disorder characterized by hypermobility of joints, skin hyperextensibility, and tissue fragility. Additionally, mutations in this gene have been linked to osteogenesis imperfecta, a genetic disorder that causes brittle bones and increased risk of fractures. Targeted dru…	GO:1904028 positive regulation of collagen fibril organization;GO:1904026 regulation of collagen fibril organization;GO:1903055 positive regulation of extracellular matrix organization		Predicted intracellular proteins; ENZYME proteins:Transferases; Human disease related genes:Cardiovascular diseases:Vascular diseases; Potential drug targets; Disease related genes; Enzymes	Vesicles (Approved); Additional: Golgi apparatus			(M5930)HALLMARK EPITHELIAL MESENCHYMAL TRANSITION	1.0	0.0	0.0	0.0	0.0	0.0	0.0	0.0	0.0	0.0	0.0	0.0	0.0	0.0	0.0	0.0	0.0	0.0	0.0	0.0
DPP7	29952	symbol	H. sapiens	29952	H. sapiens	DPP7	dipeptidyl peptidase 7	DPP7, or dipeptidyl peptidase 7, is a gene that encodes for a post-proline cleaving aminopeptidase found in quiescent lymphocytes. This enzyme is important for maintaining the resting state of lymphocytes by suppressing apoptosis, and inhibition of the enzyme disrupts this process. DPP7 has strong sequence homology with prolylcarboxypeptidase and is active at both acidic and neutral pH.	There is limited information available on the disease implications of DPP7. However, recent studies have suggested that DPP7 may play a role in the development and progression of certain types of cancer, including breast cancer and glioblastoma. Targeted drug discovery efforts for DPP7 have focused on developing inhibitors of the enzyme for potential use in cancer therapy. One example of a succes…	GO:1905146 lysosomal protein catabolic process;GO:0007039 protein catabolic process in the vacuole;GO:0030163 protein catabolic process		ENZYME proteins:Hydrolases; Enzymes; Peptidases:Serine-type peptidases; Predicted secreted proteins	Vesicles (Supported); Additional: Golgi apparatus				0.0	0.0	0.0	0.0	0.0	0.0	0.0	0.0	0.0	0.0	1.0	0.0	0.0	0.0	0.0	0.0	0.0	0.0	0.0	0.0
B3GNT8	374907	symbol	H. sapiens	374907	H. sapiens	B3GNT8	UDP-GlcNAc:betaGal beta-1,3-N-acetylglucosaminyltransferase 8	B3GNT8 is a human gene that encodes for UDP-GlcNAc:betaGal beta-1,3-N-acetylglucosaminyltransferase 8, an enzyme that enables protein N-acetylglucosaminyltransferase activity. This gene is involved in the biosynthesis of poly-N-acetyllactosamine and is located in extracellular exosomes.	There is limited information available on the disease implications of B3GNT8. However, some studies have suggested that alterations in the expression of this gene may be associated with certain types of cancer, including breast cancer and hepatocellular carcinoma. Targeted drug discovery efforts for B3GNT8 are also limited, but some studies have explored the potential of targeting this enzyme for…	GO:0030311 poly-N-acetyllactosamine biosynthetic process;GO:0030309 poly-N-acetyllactosamine metabolic process;GO:0016266 O-glycan processing		Predicted intracellular proteins					0.0	0.0	0.0	0.0	0.0	0.0	0.0	0.0	0.0	0.0	0.0	0.0	0.0	0.0	0.0	0.0	0.0	0.0	0.0	0.0
AFG3L2	10939	symbol	H. sapiens	10939	H. sapiens	AFG3L2	AFG3 like matrix AAA peptidase subunit 2	AFG3L2 is a gene that encodes a protein found in mitochondria, which is closely related to the paraplegin gene. The paraplegin gene is responsible for a type of hereditary spastic paraplegia. AFG3L2 is a potential candidate gene for other hereditary spastic paraplegias or neurodegenerative disorders.	AFG3L2 mutations have been linked to several neurodegenerative disorders, including spinocerebellar ataxia type 28 (SCA28), autosomal dominant spastic ataxia type 5 (SPAX5), and hereditary spastic paraplegia type 28 (HSP28). These disorders are characterized by progressive degeneration of the cerebellum and spinal cord, leading to symptoms such as ataxia, spasticity, and weakness. There are curre…	GO:0072753 cellular response to glutathione;GO:1901370 response to glutathione;GO:0141164 mitochondrial protein quality control		Human disease related genes:Nervous system diseases:Eye disease; Human disease related genes:Congenital disorders of metabolism:Mitochondrial diseases; Human disease related genes:Nervous system diseases:Neurodegenerative diseases; Peptidases:Metallopeptidases; Potential drug targets; Disease related genes; Enzymes	Mitochondria (Enhanced); Additional: Calyx;Connecting piece;Mid piece;Perinuclear theca;Principal piece	ATP		(M5936)HALLMARK OXIDATIVE PHOSPHORYLATION	0.0	1.0	0.0	0.0	1.0	0.0	0.0	0.0	0.0	0.0	0.0	1.0	0.0	0.0	0.0	0.0	0.0	0.0	0.0	0.0
GMDS	2762	symbol	H. sapiens	2762	H. sapiens	GMDS	GDP-mannose 4,6-dehydratase	GMDS is a human gene that encodes for GDP-mannose 4,6-dehydratase, an enzyme that plays a crucial role in the synthesis of GDP-fucose from GDP-mannose. This enzyme catalyzes the conversion of GDP-mannose to GDP-4-keto-6-deoxymannose, using NADP+ as a cofactor. The subsequent steps in the pathway are catalyzed by a single enzyme called GDP-keto-6-deoxymannose 3,5-epimerase, 4-reductase. Mutations …	Mutations in the GMDS gene have been associated with several developmental disorders, including intellectual disability, congenital malformations, and immune system dysfunction. Targeted drug discovery efforts have focused on developing inhibitors of the GMDS enzyme as a potential therapeutic strategy for these disorders. However, there are currently no drugs on the market that specifically targe…	GO:0042351 'de novo' GDP-L-fucose biosynthetic process;GO:0042350 GDP-L-fucose biosynthetic process;GO:0046368 GDP-L-fucose metabolic process		ENZYME proteins:Lyases; Enzymes; Predicted intracellular proteins		Guanosine-5'-Diphosphate-Rhamnose; Guanosine-5'-Diphosphate			0.0	0.0	0.0	0.0	0.0	0.0	0.0	0.0	0.0	0.0	0.0	0.0	0.0	0.0	0.0	0.0	0.0	0.0	0.0	0.0
SPG7	6687	symbol	H. sapiens	6687	H. sapiens	SPG7	SPG7 matrix AAA peptidase subunit, paraplegin	SPG7 is a gene that encodes a mitochondrial metalloprotease protein belonging to the AAA family. This protein family shares an ATPase domain and plays various roles in cellular processes such as protein folding, proteolysis, organelle biogenesis, intracellular motility, and membrane trafficking. Mutations in SPG7 cause autosomal recessive spastic paraplegia 7, a neurological disorder characterize…	Mutations in the SPG7 gene have been linked to autosomal recessive spastic paraplegia 7 (SPG7), a rare neurological disorder characterized by progressive muscle weakness and stiffness in the lower limbs. There is currently no cure for SPG7, and treatment is mainly supportive, focusing on managing symptoms such as spasticity and muscle weakness. Targeted drug discovery efforts for SPG7 are ongoing…	GO:0110097 regulation of calcium import into the mitochondrion;GO:0034982 mitochondrial protein processing;GO:1902686 mitochondrial outer membrane permeabilization involved in programmed cell death		Human disease related genes:Nervous system diseases:Other nervous and sensory system diseases; Predicted intracellular proteins; Peptidases:Metallopeptidases; Potential drug targets; Disease related genes; Enzymes					0.0	1.0	0.0	0.0	0.0	0.0	0.0	0.0	0.0	0.0	0.0	0.0	0.0	0.0	0.0	0.0	0.0	0.0	0.0	0.0
GPC1	2817	symbol	H. sapiens	2817	H. sapiens	GPC1	glypican 1	GPC1, also known as glypican 1, is a gene that encodes for a cell surface heparan sulfate proteoglycan. This protein is a member of the glypican-related integral membrane proteoglycan family and is anchored to the cytoplasmic membrane via a glycosyl phosphatidylinositol linkage. GPC1 may play a role in the control of cell division and growth regulation. The protein is composed of a membrane-assoc…	GPC1 has been implicated in various diseases, including pancreatic cancer and Simpson-Golabi-Behmel syndrome (SGBS). In pancreatic cancer, GPC1 is overexpressed and has been identified as a potential biomarker for early detection and prognosis. Targeted drug discovery efforts have focused on developing GPC1-targeting therapies for pancreatic cancer. One example is a monoclonal antibody called GC3…	GO:0030200 heparan sulfate proteoglycan catabolic process;GO:2001016 positive regulation of skeletal muscle cell differentiation;GO:0030167 proteoglycan catabolic process		Disease related genes; Predicted intracellular proteins	Cytosol;Plasma membrane (Supported)		(M33)PID GLYPICAN 1PATHWAY; (M5880)NABA ECM AFFILIATED; (M5885)NABA MATRISOME ASSOCIATED	(M5891)HALLMARK HYPOXIA; (M5930)HALLMARK EPITHELIAL MESENCHYMAL TRANSITION; (M5937)HALLMARK GLYCOLYSIS	0.0	0.0	0.0	0.0	1.0	0.0	0.0	0.0	0.0	0.0	0.0	0.0	0.0	0.0	0.0	1.0	0.0	0.0	0.0	0.0
ASIC1	41	symbol	H. sapiens	41	H. sapiens	ASIC1	acid sensing ion channel subunit 1	ASIC1 is a gene that encodes a protein belonging to the acid-sensing ion channel (ASIC) family. This family of proteins is part of the degenerin/epithelial sodium channel (DEG/ENaC) superfamily and is sensitive to amiloride. ASIC1 plays a role in neurotransmission and is involved in learning, pain transduction, touch sensation, and the development of memory and fear. The gene has alternatively sp…	ASIC1 has been implicated in several diseases, including ischemic stroke, epilepsy, and multiple sclerosis. In ischemic stroke, ASIC1 is upregulated and contributes to neuronal damage. In epilepsy, ASIC1 is involved in the generation of seizures. In multiple sclerosis, ASIC1 is thought to play a role in the demyelination of neurons. Targeted drug discovery efforts for ASIC1 have focused on develo…	GO:0046929 negative regulation of neurotransmitter secretion;GO:0051589 negative regulation of neurotransmitter transport;GO:0050915 sensory perception of sour taste			Golgi apparatus;Plasma membrane (Supported)	Amiloride			0.0	0.0	0.0	0.0	0.0	0.0	0.0	0.0	0.0	0.0	0.0	0.0	0.0	0.0	0.0	0.0	0.0	0.0	0.0	0.0
UBQLN4	56893	symbol	H. sapiens	56893	H. sapiens	UBQLN4	ubiquilin 4	UBQLN4, also known as ubiquilin 4, is a human gene that encodes a protein involved in various cellular processes. The protein has the ability to bind to other proteins that have undergone a specific type of modification called K48-linked polyubiquitin modification. It is also involved in regulating cellular responses to DNA damage and catabolic processes. UBQLN4 is found in several cellular compo…	Research on UBQLN4 has suggested its involvement in several diseases, including Alzheimer's disease, Parkinson's disease, and amyotrophic lateral sclerosis (ALS). Mutations in the UBQLN4 gene have been linked to ALS, and the protein has been found to accumulate in the brains of individuals with Alzheimer's and Parkinson's disease. Targeted drug discovery efforts for UBQLN4 are still in the early …	GO:1901097 negative regulation of autophagosome maturation;GO:1901096 regulation of autophagosome maturation;GO:2000042 negative regulation of double-strand break repair via homologous recombination		Disease related genes; Transporters:Accessory Factors Involved in Transport; Potential drug targets; Predicted intracellular proteins	Nucleoplasm (Supported)				1.0	0.0	0.0	1.0	0.0	1.0	0.0	0.0	0.0	0.0	0.0	0.0	0.0	0.0	0.0	0.0	0.0	0.0	0.0	1.0
NCOR2	9612	symbol	H. sapiens	9612	H. sapiens	NCOR2	nuclear receptor corepressor 2	NCOR2, also known as nuclear receptor corepressor 2, is a gene that encodes a protein involved in transcriptional silencing of certain target genes. It is a member of a family of co-repressors associated with thyroid hormone and retinoic acid receptors. The protein acts as part of a complex that includes histone deacetylases to modify chromatin structure and prevent basal transcriptional activity…	NCOR2 has been implicated in several diseases, including cancer, diabetes, and neurological disorders. In cancer, NCOR2 has been shown to play a role in tumor growth and metastasis, and its overexpression has been observed in several types of cancer, including breast, prostate, and colon cancer. Targeting NCOR2 has been explored as a potential therapeutic strategy for cancer treatment. For exampl…	GO:0044849 estrous cycle;GO:0060766 negative regulation of androgen receptor signaling pathway;GO:1902894 negative regulation of miRNA transcription		Transcription factors:Helix-turn-helix domains; Cancer-related genes:Mutational cancer driver genes; Predicted intracellular proteins	Nucleoplasm (Supported)		(M162)PID RXR VDR PATHWAY; (M207)PID RETINOIC ACID PATHWAY; (M30)PID HDAC CLASSII PATHWAY	(M5895)HALLMARK WNT BETA CATENIN SIGNALING; (M5896)HALLMARK TGF BETA SIGNALING; (M5906)HALLMARK ESTROGEN RESPONSE EARLY	0.0	0.0	0.0	0.0	0.0	0.0	0.0	1.0	0.0	0.0	0.0	0.0	0.0	0.0	1.0	1.0	1.0	0.0	0.0	0.0
FLNB	2317	symbol	H. sapiens	2317	H. sapiens	FLNB	filamin B	FLNB, also known as filamin B, is a gene that belongs to the filamin family. The protein encoded by this gene interacts with glycoprotein Ib alpha to repair vascular injuries. The glycoprotein Ib complex includes glycoprotein Ib alpha, which binds the actin cytoskeleton. Mutations in FLNB have been linked to several conditions, including atelosteogenesis type 1 and type 3, boomerang dysplasia, au…	Mutations in the FLNB gene have been linked to several skeletal dysplasias, including atelosteogenesis type 1 and type 3, boomerang dysplasia, and autosomal dominant Larsen syndrome. These conditions are characterized by abnormal bone development and growth, leading to skeletal abnormalities and often severe physical disability. Spondylocarpotarsal synostosis syndrome, another condition associate…	GO:0003334 keratinocyte development;GO:0003382 epithelial cell morphogenesis;GO:0071346 cellular response to type II interferon		Predicted intracellular proteins; Transporters:Accessory Factors Involved in Transport; Human disease related genes:Congenital malformations:Congenital malformations of the musculoskeletal system; Potential drug targets; Human disease related genes:Congenital malformations:Other congenital malformations; Disease related genes	Plasma membrane (Supported); Additional: Actin filaments;Cytosol;Golgi apparatus			(M5893)HALLMARK MITOTIC SPINDLE; (M5906)HALLMARK ESTROGEN RESPONSE EARLY; (M5907)HALLMARK ESTROGEN RESPONSE LATE	1.0	0.0	0.0	0.0	1.0	0.0	1.0	1.0	0.0	0.0	0.0	1.0	0.0	0.0	0.0	0.0	0.0	0.0	0.0	0.0
RAC3	5881	symbol	H. sapiens	5881	H. sapiens	RAC3	Rac family small GTPase 3	RAC3 is a human gene that encodes a GTPase belonging to the RAS superfamily of small GTP-binding proteins. This gene is involved in regulating various cellular events, including cell growth, cytoskeletal reorganization, and protein kinase activation. Alternative splicing of this gene results in multiple transcript variants.	RAC3 has been implicated in various diseases, including cancer, cardiovascular disease, and neurological disorders. In cancer, RAC3 has been shown to promote tumor growth and metastasis by regulating cell migration and invasion. Targeting RAC3 has been explored as a potential therapeutic strategy for cancer treatment. Several small molecule inhibitors of RAC3 have been developed and tested in pre…	GO:0021894 cerebral cortex GABAergic interneuron development;GO:0014041 regulation of neuron maturation;GO:0021892 cerebral cortex GABAergic interneuron differentiation		Predicted intracellular proteins; Human disease related genes:Congenital malformations:Congenital malformations of the nervous system; Potential drug targets; Disease related genes; ENZYME proteins:Hydrolases; Enzymes; RAS pathway related proteins					1.0	0.0	0.0	0.0	0.0	0.0	0.0	1.0	0.0	0.0	0.0	1.0	0.0	0.0	0.0	0.0	0.0	0.0	0.0	0.0
NFKBIA	4792	symbol	H. sapiens	4792	H. sapiens	NFKBIA	NFKB inhibitor alpha	NFKBIA is a gene that encodes a protein belonging to the NF-kappa-B inhibitor family. This protein contains multiple ankrin repeat domains and interacts with REL dimers to inhibit NF-kappa-B/REL complexes, which are involved in inflammatory responses. The protein moves between the cytoplasm and the nucleus via a nuclear localization signal and CRM1-mediated nuclear export. Mutations in this gene …	Mutations in the NFKBIA gene have been associated with various diseases, including cancer, autoimmune disorders, and inflammatory diseases. In particular, mutations that result in decreased expression or function of the NFKBIA protein have been linked to increased inflammation and immune dysfunction, leading to diseases such as Crohn's disease, rheumatoid arthritis, and psoriasis. Targeted drug d…	GO:0070427 nucleotide-binding oligomerization domain containing 1 signaling pathway;GO:0007253 cytoplasmic sequestering of NF-kappaB;GO:0042994 cytoplasmic sequestering of transcription factor		Human disease related genes:Cancers:Cancers of haematopoietic and lymphoid tissues; Predicted intracellular proteins; Transcription factors:Immunoglobulin fold; Disease related genes; Human disease related genes:Immune system diseases:Primary immunodeficiency; Cancer-related genes:Candidate cancer biomarkers	Cytosol (Enhanced)	Acetylsalicylic acid; Bardoxolone methyl; Astaxanthin	(M26)PID NFKAPPAB ATYPICAL PATHWAY; (M37)PID NFKAPPAB CANONICAL PATHWAY; (M45)PID CD40 PATHWAY	(M5941)HALLMARK UV RESPONSE UP; (M5890)HALLMARK TNFA SIGNALING VIA NFKB; (M5913)HALLMARK INTERFERON GAMMA RESPONSE	0.0	0.0	0.0	0.0	0.0	0.0	1.0	1.0	0.0	0.0	0.0	0.0	0.0	0.0	1.0	1.0	0.0	1.0	0.0	0.0
ST20	400410	symbol	H. sapiens	400410	H. sapiens	ST20	suppressor of tumorigenicity 20			GO:0071494 cellular response to UV-C;GO:1902512 positive regulation of apoptotic DNA fragmentation;GO:1903626 positive regulation of DNA catabolic process							0.0	0.0	0.0	0.0	0.0	0.0	0.0	0.0	0.0	0.0	0.0	0.0	0.0	0.0	0.0	0.0	0.0	0.0	0.0	1.0
SSR4	6748	symbol	H. sapiens	6748	H. sapiens	SSR4	signal sequence receptor subunit 4	SSR4, or signal sequence receptor subunit 4, is a gene that encodes the delta subunit of the translocon-associated protein complex. This complex is responsible for transporting proteins across the endoplasmic reticulum membrane. The gene is located in the Xq28 region and is arranged in a head-to-head manner with the isocitrate dehydrogenase 3 (NAD+) gamma gene, both of which are driven by a CpG-e…	There is limited information available on the disease implications of SSR4. However, some studies have suggested that mutations in the gene may be associated with developmental disorders and intellectual disability. Targeted drug discovery efforts for SSR4 are also limited, as the function of the protein it encodes is not well understood. Currently, there are no drugs on the market that specifica…			Disease related genes; Human disease related genes:Congenital disorders of metabolism:Congenital disorders of glycan/glycoprotein metabolism	Endoplasmic reticulum (Supported)				0.0	0.0	0.0	0.0	0.0	0.0	0.0	0.0	0.0	0.0	0.0	0.0	0.0	0.0	0.0	0.0	0.0	0.0	0.0	0.0
TELO2	9894	symbol	H. sapiens	9894	H. sapiens	TELO2	telomere maintenance 2	TELO2 is a gene that encodes a protein involved in the cell cycle and DNA repair. Specifically, it functions as an S-phase checkpoint protein, which helps ensure that DNA replication occurs correctly during cell division. Additionally, TELO2 may play a role in repairing damaged DNA. The gene's name refers to its involvement in telomere maintenance, which are the protective caps on the ends of chr…	TELO2 has been implicated in several diseases, including cancer and neurodegenerative disorders. In cancer, TELO2 has been found to be overexpressed in certain types of tumors, such as breast and ovarian cancer, and may contribute to tumor growth and progression. As a result, TELO2 has been identified as a potential target for cancer therapy. In neurodegenerative disorders, TELO2 has been linked …	GO:0051083 'de novo' cotranslational protein folding;GO:2000003 positive regulation of DNA damage checkpoint;GO:1901978 positive regulation of cell cycle checkpoint		Disease related genes; Human disease related genes:Congenital malformations:Congenital malformations of the nervous system; Predicted intracellular proteins	Cytosol;Nuclear bodies (Supported)				0.0	1.0	0.0	0.0	0.0	0.0	0.0	0.0	0.0	0.0	0.0	0.0	0.0	0.0	0.0	0.0	0.0	0.0	0.0	0.0
URGCP	55665	symbol	H. sapiens	55665	H. sapiens	URGCP	upregulator of cell proliferation	URGCP is a human gene that is involved in the regulation of cell proliferation. It is upregulated in the presence of hepatitis B virus-encoded X antigen (HBxAg) and may contribute to the development of hepatocellular carcinoma by promoting hepatocellular growth and survival. This suggests that URGCP may play a role in the progression of liver cancer. The gene's function in other types of cancer a…	There is currently limited information available on targeted drug discovery efforts for URGCP. However, given its potential role in promoting cell proliferation and survival in hepatocellular carcinoma, it may be a promising target for the development of new cancer therapies. There are currently no drugs on the market that specifically target URGCP. However, there are several drugs that have been…			Predicted intracellular proteins	Cytosol (Supported)				0.0	0.0	0.0	0.0	0.0	0.0	0.0	0.0	0.0	0.0	0.0	0.0	0.0	0.0	0.0	0.0	0.0	0.0	0.0	0.0
UBAP2L	9898	symbol	H. sapiens	9898	H. sapiens	UBAP2L	ubiquitin associated protein 2 like	The human gene UBAP2L is a ubiquitin associated protein 2 like gene that enables RNA binding activity and is involved in the binding activity of sperm to zona pellucida and stress granule assembly. It acts upstream of or within hematopoietic stem cell homeostasis and is part of the PcG protein complex. This information is provided by the Alliance of Genome Resources as of April 2022.	There is limited information available on the disease implications of UBAP2L. However, recent studies have suggested that UBAP2L may play a role in the development and progression of certain types of cancer, including breast cancer and lung cancer. Targeted drug discovery efforts for UBAP2L are still in the early stages, but there is potential for the development of novel therapies that target th…	GO:0062029 positive regulation of stress granule assembly;GO:0062028 regulation of stress granule assembly;GO:0061484 hematopoietic stem cell homeostasis		Predicted intracellular proteins	Cytosol;Nuclear speckles (Approved)				0.0	0.0	0.0	0.0	1.0	0.0	0.0	0.0	0.0	0.0	0.0	0.0	0.0	0.0	0.0	0.0	0.0	0.0	1.0	0.0
NELFB	25920	symbol	H. sapiens	25920	H. sapiens	NELFB	negative elongation factor complex member B	NELFB is a subunit of the negative elongation factor (NELF) complex, which also includes NELFA, NELFC or NELFD, and NELFE. NELF works with DRB sensitivity-inducing factor (DSIF) to cause transcriptional pausing of RNA polymerase II. This means that NELF helps regulate the process of gene expression by controlling the speed at which RNA is transcribed from DNA. Mutations in NELFB have been associa…	There is limited information available on targeted drug discovery efforts for NELFB. However, mutations in NELFB have been associated with various diseases, including cancer and HIV infection. In cancer, NELFB has been shown to play a role in promoting tumor growth and metastasis. Targeting NELFB may therefore be a potential strategy for developing new cancer therapies. In HIV infection, NELFB ha…	GO:0034244 negative regulation of transcription elongation by RNA polymerase II;GO:0032785 negative regulation of DNA-templated transcription, elongation;GO:2000737 negative regulation of stem cell differentiation		Predicted intracellular proteins	Nucleoplasm (Supported)			(M5898)HALLMARK DNA REPAIR	0.0	0.0	0.0	0.0	0.0	0.0	0.0	0.0	0.0	0.0	0.0	0.0	0.0	0.0	0.0	0.0	0.0	0.0	0.0	0.0
NBAS	51594	symbol	H. sapiens	51594	H. sapiens	NBAS	NBAS subunit of NRZ tethering complex	The NBAS gene encodes a protein that is involved in the transport of molecules from the Golgi apparatus to the endoplasmic reticulum. The protein contains two leucine zipper domains, a ribosomal protein S14 signature domain, and a Sec39-like domain. Mutations in this gene have been linked to several conditions, including short stature, optic nerve atrophy, and Pelger-Huet anomaly. The NBAS protei…	Mutations in the NBAS gene have been linked to several conditions, including short stature, optic nerve atrophy, and Pelger-Huet anomaly. However, there are currently no targeted drug discovery efforts specifically for NBAS-related disorders. There are also no drugs on the market that specifically target NBAS. However, there are drugs that target the broader pathway in which NBAS is involved, suc…	GO:2000623 negative regulation of nuclear-transcribed mRNA catabolic process, nonsense-mediated decay;GO:2000622 regulation of nuclear-transcribed mRNA catabolic process, nonsense-mediated decay;GO:0006890 retrograde vesicle-mediated transport, Golgi to endoplasmic reticulum		Disease related genes; Human disease related genes:Congenital malformations:Other congenital malformations; Predicted intracellular proteins; Human disease related genes:Congenital disorders of metabolism:Mitochondrial diseases	Golgi apparatus (Approved); Additional: Nuclear membrane;Nucleoli				0.0	0.0	1.0	1.0	0.0	0.0	0.0	0.0	0.0	0.0	0.0	0.0	0.0	0.0	0.0	0.0	0.0	0.0	0.0	0.0
ASS1	445	symbol	H. sapiens	445	H. sapiens	ASS1	argininosuccinate synthase 1	The ASS1 gene encodes the argininosuccinate synthase 1 protein, which is involved in the production of arginine. There are multiple copies of this gene in the human genome, but the one located on chromosome 9 is the only functional gene for argininosuccinate synthetase. Mutations in this gene can cause citrullinemia, a rare genetic disorder that affects the metabolism of the amino acid arginine. …	Mutations in the ASS1 gene can lead to citrullinemia, a rare genetic disorder that affects the urea cycle, which is responsible for removing ammonia from the body. Citrullinemia can cause a buildup of ammonia in the blood, leading to neurological symptoms such as seizures, coma, and developmental delays. Treatment for citrullinemia typically involves a low-protein diet and medications to help rem…	GO:0000053 argininosuccinate metabolic process;GO:0010046 response to mycotoxin;GO:0071400 cellular response to oleic acid		Human disease related genes:Congenital disorders of metabolism:Congenital disorders of amino acid metabolism; Predicted intracellular proteins; Potential drug targets; Disease related genes; ENZYME proteins:Ligase; Enzymes	Cytosol (Supported); Additional: Nucleoplasm	Arginine; Aspartic acid; Citrulline; ATP		(M5907)HALLMARK ESTROGEN RESPONSE LATE	0.0	0.0	0.0	0.0	1.0	0.0	0.0	0.0	0.0	0.0	0.0	0.0	0.0	0.0	0.0	0.0	0.0	0.0	0.0	0.0
PPIB	5479	symbol	H. sapiens	5479	H. sapiens	PPIB	peptidylprolyl isomerase B	The PPIB gene encodes for a protein called peptidylprolyl isomerase B, which is mainly found in the endoplasmic reticulum and is involved in the secretory pathway. It has been shown to bind to cells derived from T- and B-lymphocytes and may play a role in regulating immunosuppression mediated by cyclosporine A. Variants in this gene have been linked to recessive forms of osteogenesis imperfecta, …	As mentioned earlier, variants in the PPIB gene have been linked to recessive forms of osteogenesis imperfecta (OI), a genetic disorder characterized by brittle bones and increased susceptibility to fractures. OI is caused by mutations in genes that affect the production or quality of collagen, a protein that provides strength and structure to bones. PPIB is involved in the folding and processing…	GO:0000413 protein peptidyl-prolyl isomerization;GO:0018208 peptidyl-proline modification;GO:0044829 positive regulation by host of viral genome replication		Predicted intracellular proteins; Predicted secreted proteins; ENZYME proteins:Isomerase; Potential drug targets; Human disease related genes:Congenital malformations:Congenital malformations of the musculoskeletal system; Disease related genes; Enzymes	Endoplasmic reticulum (Supported); Additional: Nucleoplasm	Proline; 1,4-Dithiothreitol	(M198)PID SYNDECAN 1 PATHWAY	(M5930)HALLMARK EPITHELIAL MESENCHYMAL TRANSITION	0.0	1.0	0.0	0.0	0.0	0.0	0.0	0.0	0.0	0.0	0.0	0.0	0.0	0.0	0.0	1.0	0.0	0.0	0.0	0.0
HNRNPM	4670	symbol	H. sapiens	4670	H. sapiens	HNRNPM	heterogeneous nuclear ribonucleoprotein M	HNRNPM is a gene that belongs to a family of RNA binding proteins called heterogeneous nuclear ribonucleoproteins (hnRNPs). These proteins are involved in pre-mRNA processing and other aspects of mRNA metabolism and transport. HNRNPM has three repeats of quasi-RRM domains that bind to RNAs and is also a monomer of the N-acetylglucosamine-specific receptor, which is thought to trigger selective re…	Research has shown that HNRNPM is involved in various diseases, including cancer, neurodegenerative disorders, and viral infections. In cancer, HNRNPM has been found to be overexpressed in several types of tumors, including breast, lung, and colon cancer, and is associated with poor prognosis. Targeting HNRNPM has been proposed as a potential therapeutic strategy for cancer treatment. Several sma…	GO:0000380 alternative mRNA splicing, via spliceosome;GO:0000377 RNA splicing, via transesterification reactions with bulged adenosine as nucleophile;GO:0000398 mRNA splicing, via spliceosome		Predicted intracellular proteins	Nucleoplasm (Enhanced)				0.0	0.0	1.0	0.0	0.0	0.0	0.0	0.0	0.0	0.0	0.0	0.0	0.0	0.0	0.0	0.0	0.0	0.0	0.0	0.0
FAM129B	64855	gene_synonym	H. sapiens	64855	H. sapiens	NIBAN2	niban apoptosis regulator 2	The human gene NIBAN2, also known as niban apoptosis regulator 2, is involved in various biological processes such as gonadotropin secretion, regulation of transcription regulatory region DNA binding activity, and regulation of cellular macromolecule biosynthetic process. It enables transcription coactivator activity and is located in different cellular components, including adherens junction, cy…	There is limited information available on the disease implications of the NIBAN2 gene. However, some studies have suggested that it may be involved in the development and progression of certain types of cancer, including breast cancer and hepatocellular carcinoma. Targeted drug discovery efforts for NIBAN2 are also limited, as the gene is not currently considered a major therapeutic target. Howev…	GO:0032274 gonadotropin secretion;GO:0060986 endocrine hormone secretion;GO:2000679 positive regulation of transcription regulatory region DNA binding		Predicted intracellular proteins	Cytosol;Plasma membrane (Enhanced); Additional: Nucleoplasm				0.0	0.0	0.0	0.0	0.0	0.0	0.0	0.0	0.0	0.0	0.0	0.0	0.0	0.0	0.0	0.0	0.0	0.0	0.0	0.0
DHRS4L2	317749	symbol	H. sapiens	317749	H. sapiens	DHRS4L2	dehydrogenase/reductase 4 like 2	DHRS4L2 is a gene that belongs to the short chain dehydrogenase reductase family. It is responsible for encoding a protein that may act as an NADPH dependent retinol oxidoreductase. The gene has multiple transcript variants due to alternate splicing.	There is limited information available on the disease implications of DHRS4L2. However, studies have suggested that mutations in this gene may be associated with certain types of cancer, including breast cancer and hepatocellular carcinoma. Targeted drug discovery efforts for DHRS4L2 are also limited, as the function of the protein encoded by this gene is not well understood. However, some studie…	GO:0042574 retinal metabolic process;GO:0006081 aldehyde metabolic process;GO:0001523 retinoid metabolic process		Predicted secreted proteins; Predicted intracellular proteins		Matairesinol			0.0	0.0	0.0	0.0	0.0	0.0	0.0	0.0	0.0	0.0	0.0	0.0	0.0	0.0	0.0	0.0	0.0	0.0	0.0	0.0
MFSD2A	84879	symbol	H. sapiens	84879	H. sapiens	MFSD2A	MFSD2 lysolipid transporter A, lysophospholipid	MFSD2A is a gene that encodes a transmembrane protein that acts as a sodium-dependent lysophosphatidylcholine transporter. This protein is essential for the development and function of the blood-brain barrier, as well as for brain growth and function. Mutations in this gene have been linked to a progressive microcephaly syndrome, which is characterized by a small head size and developmental delay…	Mutations in the MFSD2A gene have been linked to a rare genetic disorder called microcephaly with or without chorioretinopathy, lymphedema, or mental retardation (MCLMR). This disorder is characterized by a small head size, developmental delays, and other neurological and physical abnormalities. There are currently no targeted drug discovery efforts for MFSD2A-related disorders, as the underlying…	GO:0140329 lysophospholipid translocation;GO:0150175 regulation of phosphatidylethanolamine metabolic process;GO:0150178 regulation of phosphatidylserine metabolic process		Disease related genes; Human disease related genes:Congenital malformations:Congenital malformations of the nervous system; Transporters:Electrochemical Potential-driven transporters; Potential drug targets	Cytosol;Plasma membrane (Approved); Additional: Cytoplasmic bodies				0.0	0.0	0.0	1.0	0.0	0.0	0.0	0.0	1.0	0.0	0.0	1.0	0.0	1.0	0.0	0.0	0.0	0.0	0.0	0.0
MTA2	9219	symbol	H. sapiens	9219	H. sapiens	MTA2	metastasis associated 1 family member 2	MTA2 is a gene that encodes a protein component of NuRD, a nucleosome remodeling deacetylase complex found in the nucleus of human cells. The gene has a broad expression pattern and is strongly expressed in many tissues. It is closely related to another gene that has been linked to the metastatic potential of certain carcinomas. Both genes share the same types of domains, including two DNA bindin…	MTA2 has been implicated in several types of cancer, including breast, prostate, and colorectal cancer. In breast cancer, MTA2 has been shown to promote tumor growth and metastasis by regulating the expression of genes involved in cell migration and invasion. Targeting MTA2 has been proposed as a potential therapeutic strategy for these cancers. However, there are currently no drugs specifically …	GO:0071514 genomic imprinting;GO:0042659 regulation of cell fate specification;GO:0043045 epigenetic programming of gene expression		Transcription factors:Zinc-coordinating DNA-binding domains; Transcription factors:Helix-turn-helix domains; Predicted intracellular proteins	Nucleoplasm (Enhanced)		(M101)PID HDAC CLASSI PATHWAY		0.0	0.0	0.0	0.0	0.0	0.0	0.0	0.0	0.0	0.0	0.0	0.0	0.0	0.0	1.0	1.0	0.0	0.0	0.0	0.0
SAFB	6294	symbol	H. sapiens	6294	H. sapiens	SAFB	scaffold attachment factor B	SAFB (scaffold attachment factor B) is a DNA-binding protein that specifically binds to scaffold or matrix attachment region DNA elements (S/MAR DNA). It is involved in attaching the base of chromatin loops to the nuclear matrix and serves as a molecular base to assemble a 'transcriptosome complex' in the vicinity of actively transcribed genes. SAFB is a specific subset of nuclear matrix proteins…	SAFB has been implicated in various diseases, including breast cancer, prostate cancer, and Alzheimer's disease. In breast cancer, SAFB has been shown to be overexpressed in some cases, and its expression has been associated with poor prognosis. In prostate cancer, SAFB has been found to be downregulated, and its loss has been linked to the development of castration-resistant prostate cancer. In …	GO:0030520 estrogen receptor signaling pathway;GO:0060765 regulation of androgen receptor signaling pathway;GO:0030518 nuclear receptor-mediated steroid hormone signaling pathway		Predicted intracellular proteins	Nucleoplasm (Enhanced); Additional: Midbody		(M200)PID ERA GENOMIC PATHWAY		0.0	0.0	0.0	0.0	0.0	0.0	0.0	0.0	0.0	0.0	0.0	0.0	0.0	0.0	1.0	0.0	0.0	0.0	0.0	0.0
PLD3	23646	symbol	H. sapiens	23646	H. sapiens	PLD3	phospholipase D family member 3	PLD3 is a gene that encodes an enzyme belonging to the phospholipase D family. This enzyme is responsible for breaking down membrane phospholipids. The protein encoded by PLD3 is a type II membrane protein that contains two PLD phosphodiesterase domains. It plays a role in the processing of amyloid-beta precursor protein and mutations in this gene have been linked to an increased risk of Alzheime…	PLD3 has been identified as a potential therapeutic target for Alzheimer's disease due to its involvement in the processing of amyloid-beta precursor protein. Several studies have shown that PLD3 expression is increased in the brains of Alzheimer's patients, and that genetic variants in the PLD3 gene are associated with an increased risk of developing the disease. Targeted drug discovery efforts …	GO:0014902 myotube differentiation;GO:1900015 regulation of cytokine production involved in inflammatory response;GO:0051146 striated muscle cell differentiation		Predicted intracellular proteins; Human disease related genes:Nervous system diseases:Neurodegenerative diseases; Potential drug targets; Disease related genes; ENZYME proteins:Hydrolases; Enzymes	Cytosol;Endoplasmic reticulum (Approved); Additional: Nucleoplasm				0.0	0.0	0.0	0.0	1.0	1.0	0.0	0.0	0.0	0.0	0.0	0.0	0.0	0.0	0.0	0.0	0.0	0.0	0.0	0.0
C2CD2	25966	symbol	H. sapiens	25966	H. sapiens	C2CD2	C2 calcium dependent domain containing 2	C2 calcium dependent domain containing 2 (C2CD2) is a human gene that is found in both the cytosol and nucleus of cells. The function of this gene is not well understood, but it contains a C2 calcium-dependent domain, which suggests that it may be involved in calcium signaling pathways. The gene has been implicated in certain types of cancer, including breast and lung cancer, and may play a role …	There is limited information available on the disease implications of C2CD2 and targeted drug discovery efforts. However, some studies have suggested that C2CD2 may be a potential therapeutic target for certain types of cancer, including breast and lung cancer. In breast cancer, C2CD2 has been shown to be overexpressed in tumor tissues and associated with poor prognosis. In lung cancer, C2CD2 has…			Predicted intracellular proteins	Nucleoplasm (Approved)				0.0	0.0	0.0	0.0	0.0	0.0	0.0	0.0	0.0	0.0	0.0	0.0	0.0	0.0	0.0	0.0	0.0	0.0	0.0	0.0
E2F2	1870	symbol	H. sapiens	1870	H. sapiens	E2F2	E2F transcription factor 2	E2F2 is a gene that encodes a transcription factor belonging to the E2F family. This family plays a crucial role in controlling the cell cycle and the action of tumor suppressor proteins. E2F2, along with E2F1 and E2F3, has an additional cyclin binding domain and binds specifically to the retinoblastoma protein pRB in a cell-cycle dependent manner. The protein contains several domains, including …	E2F2 has been implicated in various diseases, including cancer, cardiovascular disease, and neurodegenerative disorders. In cancer, E2F2 has been shown to promote tumor growth and progression by regulating cell cycle progression and apoptosis. Targeting E2F2 has been explored as a potential therapeutic strategy for cancer treatment. Several small molecule inhibitors of E2F2 have been developed, i…	GO:1990086 lens fiber cell apoptotic process;GO:1903671 negative regulation of sprouting angiogenesis;GO:1904019 epithelial cell apoptotic process		Transcription factors:Helix-turn-helix domains; Predicted intracellular proteins			(M3686)SA REG CASCADE OF CYCLIN EXPR; (M1529)SA G1 AND S PHASES; (M279)PID RB 1PATHWAY	(M5901)HALLMARK G2M CHECKPOINT; (M5945)HALLMARK HEME METABOLISM	0.0	0.0	0.0	0.0	0.0	0.0	0.0	1.0	0.0	0.0	0.0	0.0	0.0	0.0	0.0	0.0	0.0	0.0	0.0	0.0
ATPAF2	91647	symbol	H. sapiens	91647	H. sapiens	ATPAF2	ATP synthase mitochondrial F1 complex assembly factor 2	ATPAF2 is a gene that encodes an assembly factor for the F(1) component of the mitochondrial ATP synthase. This protein binds to the F1 alpha subunit and prevents it from forming nonproductive homooligomers during enzyme assembly. The gene is located within the Smith-Magenis syndrome region on chromosome 17. An alternatively spliced transcript variant has been described, but its biological validi…	There is limited information available on the disease implications of ATPAF2. However, mutations in other genes encoding components of the mitochondrial ATP synthase have been associated with various mitochondrial disorders, including Leigh syndrome and mitochondrial encephalomyopathy. Targeted drug discovery efforts for mitochondrial disorders have focused on improving mitochondrial function and…	GO:0033615 mitochondrial proton-transporting ATP synthase complex assembly;GO:0043461 proton-transporting ATP synthase complex assembly;GO:0070071 proton-transporting two-sector ATPase complex assembly		Disease related genes; Predicted intracellular proteins; Human disease related genes:Congenital disorders of metabolism:Mitochondrial diseases	Cytosol (Enhanced)				0.0	0.0	0.0	0.0	0.0	0.0	0.0	0.0	0.0	0.0	0.0	0.0	0.0	0.0	0.0	0.0	0.0	0.0	0.0	0.0
AP4B1	10717	symbol	H. sapiens	10717	H. sapiens	AP4B1	adaptor related protein complex 4 subunit beta 1	AP4B1 is a gene that encodes a subunit of a complex involved in transporting proteins from the trans-Golgi network to the endosomal-lysosomal system. Mutations in this gene have been linked to cerebral palsy spastic quadriplegic type 5 disorder. The gene has multiple isoforms due to alternative splicing.	Mutations in the AP4B1 gene have been linked to cerebral palsy spastic quadriplegic type 5 disorder, which is a rare genetic disorder characterized by spasticity and muscle weakness in all four limbs. There are currently no targeted drug discovery efforts for this specific gene, but there are drugs available to manage the symptoms of cerebral palsy, such as muscle relaxants and antispasmodics. On…	GO:0061938 protein localization to somatodendritic compartment;GO:0006605 protein targeting;GO:0006886 intracellular protein transport		Human disease related genes:Nervous system diseases:Other nervous and sensory system diseases; Predicted intracellular proteins; Transporters; Potential drug targets; Disease related genes	Vesicles (Approved)			(M5934)HALLMARK XENOBIOTIC METABOLISM	0.0	0.0	0.0	0.0	0.0	0.0	0.0	0.0	0.0	0.0	1.0	0.0	0.0	0.0	0.0	0.0	0.0	0.0	0.0	0.0
WDR6	11180	symbol	H. sapiens	11180	H. sapiens	WDR6	WD repeat domain 6	WDR6 is a gene that belongs to the WD repeat protein family. WD repeats are regions of about 40 amino acids that are not highly conserved and are typically bracketed by gly-his and trp-asp (GH-WD). These regions may help in the formation of heterotrimeric or multiprotein complexes. The protein encoded by WDR6 interacts with serine/threonine kinase 11 and is involved in cell growth arrest. Alterna…	There is limited information available on the disease implications of WDR6. However, recent studies have suggested that mutations in the gene may be associated with certain types of cancer, including breast cancer and hepatocellular carcinoma. Targeted drug discovery efforts for WDR6 are still in the early stages, but there is potential for the development of drugs that target the protein's inter…	GO:0002130 wobble position ribose methylation;GO:0002128 tRNA nucleoside ribose methylation;GO:0070314 G1 to G0 transition		Predicted intracellular proteins	Cytosol (Supported); Additional: Plasma membrane				0.0	0.0	0.0	1.0	0.0	0.0	0.0	0.0	0.0	0.0	0.0	0.0	0.0	0.0	0.0	0.0	0.0	0.0	0.0	1.0
MOB3C	148932	symbol	H. sapiens	148932	H. sapiens	MOB3C	MOB kinase activator 3C	MOB3C is a human gene that encodes a protein similar to the yeast Mob1 protein. The yeast Mob1 protein binds to Mps1p, a protein kinase that is crucial for spindle pole body duplication and regulation of the mitotic checkpoint. The MOB3C gene has multiple alternatively spliced transcript variants that encode different isoforms of the protein.	There is limited information available on the disease implications of MOB3C. However, research has shown that the protein encoded by this gene plays a role in cell division and proliferation, which are processes that are often dysregulated in cancer. As a result, MOB3C may be a potential target for cancer therapy. There are currently no targeted drug discovery efforts specifically focused on MOB3…	GO:0007165 signal transduction;GO:0023052 signaling;GO:0007154 cell communication		Predicted intracellular proteins	Cytosol;Intermediate filaments (Uncertain)				0.0	0.0	0.0	0.0	0.0	0.0	0.0	0.0	0.0	0.0	0.0	0.0	0.0	0.0	0.0	0.0	0.0	0.0	0.0	0.0
TRIM28	10155	symbol	H. sapiens	10155	H. sapiens	TRIM28	tripartite motif containing 28	TRIM28 is a human gene that encodes a protein involved in transcriptional control. The protein interacts with the Kruppel-associated box repression domain found in many transcription factors and is thought to associate with specific chromatin regions in the nucleus. TRIM28 belongs to the tripartite motif family, which includes three zinc-binding domains (a RING, a B-box type 1, and a B-box type 2…	TRIM28 has been implicated in various diseases, including cancer, viral infections, and neurological disorders. In cancer, TRIM28 has been shown to play a role in tumor growth and metastasis, making it a potential target for cancer therapy. Several studies have explored the use of TRIM28 inhibitors as a potential treatment for cancer, with promising results in preclinical models. In viral infecti…	GO:0060028 convergent extension involved in axis elongation;GO:0045869 negative regulation of single stranded viral RNA replication via double stranded DNA intermediate;GO:0060026 convergent extension		Enzymes; Predicted intracellular proteins; ENZYME proteins:Transferases	Nucleoplasm (Enhanced)		(M84)PID ATM PATHWAY; (M261)PID P53 REGULATION PATHWAY; (M40)PID E2F PATHWAY	(M5926)HALLMARK MYC TARGETS V1	0.0	0.0	0.0	0.0	0.0	1.0	0.0	0.0	0.0	1.0	0.0	0.0	0.0	0.0	1.0	1.0	0.0	0.0	0.0	0.0
DCLRE1C	64421	symbol	H. sapiens	64421	H. sapiens	DCLRE1C	DNA cross-link repair 1C	DCLRE1C is a gene that plays a crucial role in V(D)J recombination and DNA repair. It encodes a nuclear protein that has single-strand-specific 5'-3' exonuclease activity and endonuclease activity on 5' and 3' overhangs and hairpins. The protein also regulates the cell cycle in response to DNA damage. Mutations in this gene can lead to Athabascan-type severe combined immunodeficiency (SCIDA) and …	Mutations in the DCLRE1C gene have been linked to severe combined immunodeficiency (SCID) and Omenn syndrome, both of which are rare genetic disorders that affect the immune system. SCID is characterized by a complete absence of functional T and B cells, while Omenn syndrome is a milder form of SCID that results in the production of dysfunctional immune cells. There are currently no targeted drug…	GO:0033151 V(D)J recombination;GO:0036297 interstrand cross-link repair;GO:0002562 somatic diversification of immune receptors via germline recombination within a single locus		Disease related genes; Human disease related genes:Immune system diseases:Primary immunodeficiency; Predicted intracellular proteins	Nucleoplasm (Supported); Additional: Golgi apparatus		(M42)PID DNA PK PATHWAY; (M84)PID ATM PATHWAY		0.0	0.0	0.0	0.0	0.0	1.0	0.0	0.0	0.0	0.0	0.0	0.0	0.0	0.0	0.0	0.0	0.0	0.0	0.0	0.0
MORC2	22880	symbol	H. sapiens	22880	H. sapiens	MORC2	MORC family CW-type zinc finger 2	MORC2 is a gene that belongs to the Microrchidia (MORC) protein superfamily. It is involved in regulating the condensation of heterochromatin in response to DNA damage and repressing transcription. Additionally, it plays a role in regulating the activity of ATP citrate lyase in lipogenic breast cancer cells and is involved in lipogenesis and adipocyte differentiation. Alternative splicing of the …	There is limited information available on the disease implications of MORC2. However, recent studies have suggested that MORC2 may play a role in the development and progression of certain types of cancer, including breast cancer and hepatocellular carcinoma. Targeted drug discovery efforts for MORC2 are still in the early stages, and there are currently no drugs on the market that specifically t…	GO:0141005 transposable element silencing by heterochromatin formation;GO:0010526 transposable element silencing;GO:0140719 constitutive heterochromatin formation		Disease related genes; Human disease related genes:Nervous system diseases:Neurodegenerative diseases; Predicted intracellular proteins	Nucleoplasm (Supported); Additional: Cytosol				0.0	0.0	0.0	0.0	0.0	0.0	0.0	0.0	0.0	0.0	0.0	0.0	0.0	0.0	0.0	0.0	0.0	0.0	0.0	0.0
C19orf68	374920	gene_synonym	H. sapiens	374920	H. sapiens	ZSWIM9	zinc finger SWIM-type containing 9	ZSWIM9 is a human gene that is predicted to play a role in the differentiation of hematopoietic progenitor cells. It belongs to the zinc finger SWIM-type containing family of genes. The exact function of ZSWIM9 is not yet fully understood, but it is believed to act upstream of or within the process of hematopoietic progenitor cell differentiation. This gene is currently being studied by researche…	There is limited information available on the disease implications of ZSWIM9. However, recent studies have suggested that mutations in this gene may be associated with the development of certain types of cancer, including acute myeloid leukemia (AML) and myelodysplastic syndrome (MDS). As a result, ZSWIM9 has become a target for drug discovery efforts aimed at developing new therapies for these d…			Predicted intracellular proteins	Nucleoplasm (Approved)				0.0	0.0	0.0	0.0	0.0	0.0	0.0	0.0	0.0	0.0	0.0	0.0	0.0	0.0	0.0	0.0	0.0	0.0	0.0	0.0
DYNC1H1	1778	symbol	H. sapiens	1778	H. sapiens	DYNC1H1	dynein cytoplasmic 1 heavy chain 1	DYNC1H1 is a gene that encodes a member of the cytoplasmic dynein heavy chain family. Dyneins are molecular motors that function as microtubule-activated ATPases and are divided into two subgroups of axonemal and cytoplasmic dyneins. The cytoplasmic dyneins are responsible for intracellular motility, including retrograde axonal transport, protein sorting, organelle movement, and spindle dynamics.…	Mutations in DYNC1H1 have been associated with several neurological disorders, including Charcot-Marie-Tooth disease (CMT) and spinal muscular atrophy (SMA). CMT is a group of inherited peripheral neuropathies that affect the motor and sensory nerves, leading to muscle weakness and atrophy. SMA is a genetic disorder that affects the motor neurons in the spinal cord, leading to muscle weakness and…	GO:1905832 positive regulation of spindle assembly;GO:0090235 regulation of metaphase plate congression;GO:0033962 P-body assembly		Disease related genes; Human disease related genes:Other diseases:Mental and behavioural disorders; Human disease related genes:Nervous system diseases:Neurodegenerative diseases; Predicted intracellular proteins	Annulus;Centrosome;Cytosol;Flagellar centriole;Mid piece (Approved)		(M163)PID LIS1 PATHWAY	(M5893)HALLMARK MITOTIC SPINDLE	1.0	0.0	0.0	0.0	1.0	0.0	0.0	1.0	0.0	1.0	1.0	0.0	0.0	0.0	0.0	1.0	0.0	0.0	1.0	0.0
ZZEF1	23140	symbol	H. sapiens	23140	H. sapiens	ZZEF1	zinc finger ZZ-type and EF-hand domain containing 1	ZZEF1 is a human gene that contains both zinc finger ZZ-type and EF-hand domains. It is predicted to have ubiquitin-like protein ligase activity and to be involved in several processes, including glutamatergic synaptic transmission, regulation of peptidyl-tyrosine phosphorylation, and visual learning. The gene is predicted to be located in the cell surface, postsynapse, and presynaptic active zon…	There is limited information available on the disease implications of ZZEF1. However, recent studies have suggested that mutations in the gene may be associated with the development of certain cancers, including breast cancer and ovarian cancer. Targeted drug discovery efforts for ZZEF1 are still in the early stages, but there is potential for the development of drugs that target the protein's ub…	GO:0006325 chromatin organization;GO:0016043 cellular component organization;GO:0071840 cellular component organization or biogenesis			Nucleoplasm (Approved); Additional: Mitochondria				0.0	0.0	0.0	0.0	0.0	0.0	0.0	0.0	0.0	0.0	0.0	0.0	0.0	0.0	0.0	0.0	0.0	0.0	0.0	0.0
ZNF629	23361	symbol	H. sapiens	23361	H. sapiens	ZNF629	zinc finger protein 629	ZNF629 is a human gene that encodes for a zinc finger protein. It is predicted to have DNA-binding transcription activator activity, specifically for RNA polymerase II and cis-regulatory region sequence-specific DNA binding activity. ZNF629 is also predicted to be involved in the regulation of transcription by RNA polymerase II and is active in the nucleus.	There is limited information available on the disease implications of ZNF629. However, some studies have suggested that it may play a role in the development of certain cancers, including breast cancer and glioblastoma. Targeted drug discovery efforts for ZNF629 are also limited, as its function and role in disease are not well understood. Currently, there are no drugs on the market that specific…	GO:0045944 positive regulation of transcription by RNA polymerase II;GO:0045893 positive regulation of DNA-templated transcription;GO:1902680 positive regulation of RNA biosynthetic process		Transcription factors:Zinc-coordinating DNA-binding domains; Predicted intracellular proteins	Nucleoplasm (Supported); Additional: Golgi apparatus				0.0	0.0	0.0	0.0	0.0	0.0	0.0	0.0	0.0	0.0	0.0	0.0	0.0	0.0	0.0	0.0	0.0	0.0	0.0	0.0
SPTAN1	6709	symbol	H. sapiens	6709	H. sapiens	SPTAN1	spectrin alpha, non-erythrocytic 1	SPTAN1 is a gene that encodes for alpha spectrin, a cytoskeletal protein that stabilizes the plasma membrane and organizes intracellular organelles. This protein is specifically expressed in nonerythrocytic cells and has been implicated in various cellular functions, including DNA repair and cell cycle regulation. Mutations in SPTAN1 have been linked to early infantile epileptic encephalopathy-5.…	Mutations in SPTAN1 have been linked to early infantile epileptic encephalopathy-5 (EIEE5), a rare genetic disorder characterized by seizures that begin in the first months of life and are often resistant to treatment. There are currently no targeted drug discovery efforts specifically for SPTAN1 mutations, but some drugs used to treat epilepsy, such as valproic acid and carbamazepine, may be eff…	GO:0051693 actin filament capping;GO:0030835 negative regulation of actin filament depolymerization;GO:0030834 regulation of actin filament depolymerization		Disease related genes; Human disease related genes:Nervous system diseases:Epilepsy; Predicted intracellular proteins	Microtubules;Vesicles (Approved)		(M220)PID CASPASE PATHWAY	(M5902)HALLMARK APOPTOSIS; (M5893)HALLMARK MITOTIC SPINDLE; (M5909)HALLMARK MYOGENESIS	1.0	0.0	0.0	0.0	1.0	0.0	0.0	0.0	0.0	0.0	1.0	0.0	0.0	0.0	0.0	0.0	0.0	0.0	0.0	0.0
FAM156A	29057	symbol	H. sapiens	29057	H. sapiens	FAM156A	family with sequence similarity 156 member A	FAM156A is a human gene that is a member of the family with sequence similarity 156. It is predicted to have the ability to bind to methylated histones and is located in the nuclear envelope. This information is provided by the Alliance of Genome Resources as of April 2022.	Unfortunately, there is currently very limited information available on the disease implications and targeted drug discovery efforts for FAM156A. As of April 2022, there are no known drugs on the market that specifically target this gene. However, it is important to note that the lack of information on this gene does not necessarily mean that it is not involved in disease processes or that it can…			Predicted intracellular proteins					0.0	0.0	0.0	0.0	0.0	0.0	0.0	0.0	0.0	0.0	0.0	0.0	0.0	0.0	0.0	0.0	0.0	0.0	0.0	0.0
LYPLA2	11313	symbol	H. sapiens	11313	H. sapiens	LYPLA2	lysophospholipase 2	LYPLA2 is a human gene that encodes for lysophospholipase 2, an enzyme that plays a role in regulating lysophospholipids in biological membranes. The gene has multiple alternatively spliced transcript variants, but the full length nature of the gene is not yet known.	Research on LYPLA2 has suggested its potential involvement in various diseases, including cancer, Alzheimer's disease, and metabolic disorders. Studies have shown that LYPLA2 expression is altered in certain types of cancer, such as breast and prostate cancer, and that it may play a role in tumor growth and metastasis. Additionally, LYPLA2 has been implicated in the pathogenesis of Alzheimer's di…	GO:0062232 prostanoid catabolic process;GO:1905344 prostaglandin catabolic process;GO:0002084 protein depalmitoylation		ENZYME proteins:Hydrolases; Enzymes; Predicted intracellular proteins	Cytosol;Nucleoplasm (Approved)				0.0	0.0	0.0	0.0	0.0	0.0	0.0	0.0	0.0	0.0	0.0	1.0	0.0	0.0	0.0	0.0	0.0	0.0	0.0	0.0
MADD	8567	symbol	H. sapiens	8567	H. sapiens	MADD	MAP kinase activating death domain	MADD, also known as MAP kinase activating death domain, is a gene that encodes a death domain-containing adaptor protein. This protein interacts with the death domain of TNF-alpha receptor 1 to activate mitogen-activated protein kinase (MAPK) and propagate the apoptotic signal. MADD is expressed at a higher level in neoplastic cells than in normal cells, and several transcript variants encoding d…	MADD has been implicated in various diseases, including cancer, diabetes, and cardiovascular disease. In cancer, MADD has been shown to promote tumor growth and survival, making it a potential target for cancer therapy. Several drug discovery efforts have focused on targeting MADD, including small molecule inhibitors and RNA interference-based approaches. However, no MADD-targeted drugs have been…	GO:0032483 regulation of Rab protein signal transduction;GO:1902041 regulation of extrinsic apoptotic signaling pathway via death domain receptors;GO:0097194 execution phase of apoptosis		Disease related genes; Human disease related genes:Congenital malformations:Congenital malformations of the nervous system; Predicted intracellular proteins	Cytosol;Plasma membrane (Supported)		(M144)PID CERAMIDE PATHWAY; (M128)PID TNF PATHWAY; (M220)PID CASPASE PATHWAY	(M5902)HALLMARK APOPTOSIS	0.0	0.0	0.0	0.0	0.0	0.0	0.0	0.0	0.0	0.0	0.0	0.0	0.0	0.0	0.0	0.0	0.0	0.0	0.0	0.0
RASA3	22821	symbol	H. sapiens	22821	H. sapiens	RASA3	RAS p21 protein activator 3	RASA3 is a human gene that encodes a protein which binds to inositol 1,3,4,5-tetrakisphosphate and stimulates the GTPase activity of Ras p21. This protein acts as a negative regulator of the Ras signalling pathway and is located on the cell membrane through a pleckstrin homology (PH) domain in the C-terminal region. Alternative splicing of the gene results in multiple transcript variants.	Research has shown that mutations in the RASA3 gene are associated with several diseases, including cancer, cardiovascular disease, and neurodevelopmental disorders. In particular, RASA3 has been found to be downregulated in various types of cancer, including breast, lung, and pancreatic cancer, suggesting that it may act as a tumor suppressor. As a result, there has been interest in developing d…	GO:0046580 negative regulation of Ras protein signal transduction;GO:0046578 regulation of Ras protein signal transduction;GO:0051058 negative regulation of small GTPase mediated signal transduction		Predicted intracellular proteins; RAS pathway related proteins					0.0	0.0	0.0	0.0	0.0	0.0	0.0	0.0	0.0	0.0	0.0	0.0	0.0	0.0	0.0	0.0	0.0	0.0	0.0	0.0
SUPT6H	6830	symbol	H. sapiens	6830	H. sapiens	SUPT6H	SPT6 homolog, histone chaperone and transcription elongation factor	SUPT6H is a human gene that encodes for a protein called SPT6 homolog, which acts as a histone chaperone and transcription elongation factor. The protein is involved in regulating the methylation of histone H3-K27 and promoting transcription elongation from RNA polymerase II promoter. It is predicted to be located in the nucleoplasm and part of a transcription elongation factor complex. The prote…	There is limited information available on the disease implications of SUPT6H. However, recent studies have suggested that mutations in SUPT6H may be associated with certain types of cancer, including breast cancer and glioblastoma. Targeted drug discovery efforts for SUPT6H are still in the early stages, but there is potential for the development of drugs that target the protein's role in transcr…	GO:0010793 regulation of mRNA export from nucleus;GO:0140673 transcription elongation-coupled chromatin remodeling;GO:2000197 regulation of ribonucleoprotein complex localization		Predicted intracellular proteins	Cytosol;Nucleoplasm (Approved); Additional: Plasma membrane				0.0	0.0	1.0	0.0	0.0	0.0	0.0	0.0	0.0	1.0	0.0	0.0	0.0	0.0	0.0	0.0	0.0	0.0	0.0	0.0
SEC24C	9632	symbol	H. sapiens	9632	H. sapiens	SEC24C	SEC24 homolog C, COPII coat complex component	SEC24C is a human gene that belongs to the SEC24 subfamily of the SEC23/SEC24 family, which is involved in vesicle trafficking. The gene encodes a protein that is similar to the yeast Sec24p component of COPII, the coat protein complex responsible for vesicle budding from the ER. The protein may play a role in shaping the vesicle, as well as in cargo selection and concentration. The gene has alte…	There is limited information on the disease implications of SEC24C. However, studies have shown that mutations in SEC24C are associated with autosomal recessive osteogenesis imperfecta (OI), a genetic disorder characterized by brittle bones and increased susceptibility to fractures. Targeted drug discovery efforts for SEC24C are also limited, as the function of the protein is not fully understood…	GO:0090110 COPII-coated vesicle cargo loading;GO:0035459 vesicle cargo loading;GO:0090114 COPII-coated vesicle budding		Predicted intracellular proteins	Vesicles (Supported)				0.0	0.0	0.0	0.0	0.0	0.0	0.0	0.0	0.0	0.0	0.0	0.0	0.0	0.0	0.0	1.0	0.0	0.0	0.0	0.0
HSPB1	3315	symbol	H. sapiens	3315	H. sapiens	HSPB1	heat shock protein family B (small) member 1	HSPB1 is a gene that encodes a small heat shock protein (HSP20) that functions as a molecular chaperone to promote the correct folding of other proteins in response to environmental stress. It plays a crucial role in the differentiation of various cell types and is associated with poor clinical outcomes in multiple human cancers. The encoded protein may promote cancer cell proliferation and metas…	HSPB1 has been implicated in several diseases, including cancer, neurodegenerative disorders, and cardiovascular diseases. In cancer, HSPB1 has been shown to promote tumor growth, metastasis, and resistance to chemotherapy. Therefore, targeting HSPB1 has emerged as a potential therapeutic strategy for cancer treatment. Several small molecule inhibitors of HSPB1 have been developed, including KRIB…	GO:0099640 axo-dendritic protein transport;GO:0099641 anterograde axonal protein transport;GO:1905383 protein localization to presynapse		Disease related genes; Human disease related genes:Nervous system diseases:Neurodegenerative diseases; Predicted intracellular proteins; Cancer-related genes:Candidate cancer biomarkers	Cytosol;Plasma membrane (Enhanced)	Apatorsen; Artenimol; Phenethyl Isothiocyanate	(M199)PID P38 MK2 PATHWAY; (M229)PID P38 ALPHA BETA DOWNSTREAM PATHWAY	(M5916)HALLMARK APICAL SURFACE; (M5902)HALLMARK APOPTOSIS	0.0	1.0	1.0	0.0	0.0	0.0	0.0	0.0	0.0	0.0	0.0	0.0	0.0	0.0	0.0	0.0	0.0	0.0	0.0	1.0
STARD9	57519	symbol	H. sapiens	57519	H. sapiens	STARD9	StAR related lipid transfer domain containing 9	STARD9, also known as StAR related lipid transfer domain containing 9, is a human gene that plays a role in spindle assembly. It enables microtubule binding activity and microtubule motor activity, and is located in the centriole, cytoplasm, and nucleus. This gene is important for proper cell division and has been linked to various diseases, including cancer. Understanding the function of STARD9 …	STARD9 has been implicated in various diseases, including cancer. Studies have shown that mutations in STARD9 are associated with an increased risk of developing certain types of cancer, such as ovarian and breast cancer. Additionally, STARD9 has been found to be overexpressed in several types of cancer, including lung, liver, and pancreatic cancer, suggesting that it may play a role in tumor gro…	GO:0051225 spindle assembly;GO:0007051 spindle organization;GO:0007059 chromosome segregation		Predicted intracellular proteins					0.0	0.0	0.0	0.0	1.0	0.0	0.0	0.0	0.0	0.0	0.0	0.0	0.0	0.0	0.0	0.0	0.0	0.0	0.0	0.0
OGFR	11054	symbol	H. sapiens	11054	H. sapiens	OGFR	opioid growth factor receptor	OGFR is a gene that encodes a receptor for opioid growth factor (OGF), also known as [Met(5)]-enkephalin. OGF is a negative regulator of cell proliferation and tissue organization in various processes. The unbound receptor for OGF has been found on the outer nuclear envelope, where it binds OGF and is transported into the nucleus. The gene contains a polymorphic region of 60 nt tandem imperfect r…	OGFR has been implicated in various diseases, including cancer, addiction, and pain. In cancer, OGF has been shown to inhibit cell proliferation and induce apoptosis, making OGFR a potential target for cancer therapy. Several studies have investigated the use of OGFR agonists as anti-cancer agents, with promising results in preclinical models. In addiction and pain, OGFR has been shown to modulat…	GO:0001558 regulation of cell growth;GO:0040008 regulation of growth;GO:0051128 regulation of cellular component organization		Predicted intracellular proteins	Nucleoplasm (Approved)			(M5911)HALLMARK INTERFERON ALPHA RESPONSE; (M5913)HALLMARK INTERFERON GAMMA RESPONSE	0.0	0.0	0.0	0.0	0.0	0.0	0.0	0.0	0.0	0.0	0.0	0.0	0.0	0.0	0.0	0.0	0.0	0.0	0.0	0.0
UQCRC1	7384	symbol	H. sapiens	7384	H. sapiens	UQCRC1	ubiquinol-cytochrome c reductase core protein 1	UQCRC1 is a human gene that encodes for the ubiquinol-cytochrome c reductase core protein 1. It is involved in oxidative phosphorylation and acts upstream or within the mitochondrial electron transport, specifically in the conversion of ubiquinol to cytochrome c. UQCRC1 is located in the mitochondrion and has been implicated in Alzheimer's disease. It is also considered a biomarker for Alzheimer'…	UQCRC1 has been implicated in Alzheimer's disease, with studies showing decreased expression of the gene in the brains of Alzheimer's patients. This suggests that UQCRC1 may play a role in the pathogenesis of the disease. As a result, UQCRC1 has been identified as a potential biomarker for Alzheimer's disease. There are currently no drugs specifically targeting UQCRC1, but there are drugs that ta…	GO:0006122 mitochondrial electron transport, ubiquinol to cytochrome c;GO:0014823 response to activity;GO:0019646 aerobic electron transport chain		Predicted intracellular proteins; Peptidases:Metallopeptidases; Potential drug targets; Disease related genes; Enzymes	Mitochondria (Supported)	2-Hexyloxy-6-Hydroxymethyl-Tetrahydro-Pyran-3,4,5-Triol; Myxothiazol; 6-Hydroxy-5-undecyl-4,7-benzothiazoledione; Azoxystrobin; (5S)-3-ANILINO-5-(2,4-DIFLUOROPHENYL)-5-METHYL-1,3-OXAZOLIDINE-2,4-DIONE; (S)-famoxadone; METHYL (2Z)-3-METHOXY-2-{2-[(E)-2-PHENYLVINYL]PHENYL}ACRYLATE; 2-Nonyl-4-quinolinol 1-oxide; Ubiquinone Q2		(M5905)HALLMARK ADIPOGENESIS; (M5936)HALLMARK OXIDATIVE PHOSPHORYLATION	0.0	0.0	0.0	0.0	0.0	0.0	0.0	0.0	0.0	0.0	0.0	0.0	0.0	0.0	0.0	0.0	0.0	0.0	0.0	0.0
PDIA3	2923	symbol	H. sapiens	2923	H. sapiens	PDIA3	protein disulfide isomerase family A member 3	PDIA3 is a gene that encodes a protein found in the endoplasmic reticulum. This protein interacts with calreticulin and calnexin to help fold newly synthesized glycoproteins. Although it was once thought to be a phospholipase, it has been shown to have protein disulfide isomerase activity. It is believed that this protein, along with lectins, helps promote the formation of disulfide bonds in glyc…	PDIA3 has been implicated in several diseases, including cancer, neurodegenerative disorders, and viral infections. In cancer, PDIA3 has been shown to promote tumor growth and metastasis by regulating the activity of several signaling pathways. Targeting PDIA3 has emerged as a potential therapeutic strategy for cancer treatment. Several small molecule inhibitors of PDIA3 have been developed, incl…	GO:0002397 MHC class I protein complex assembly;GO:0002502 peptide antigen assembly with MHC class I protein complex;GO:0034975 protein folding in endoplasmic reticulum		Transporters:Accessory Factors Involved in Transport; Enzymes; ENZYME proteins:Isomerase; Predicted intracellular proteins	Endoplasmic reticulum (Enhanced)	Zinc; Copper; Zinc acetate; Zinc chloride; Zinc sulfate, unspecified form			0.0	1.0	0.0	0.0	0.0	0.0	0.0	1.0	0.0	0.0	0.0	0.0	0.0	0.0	0.0	0.0	0.0	0.0	0.0	0.0
GPATCH1	55094	symbol	H. sapiens	55094	H. sapiens	GPATCH1	G-patch domain containing 1	GPATCH1, also known as G-patch domain containing 1, is a human gene that is predicted to have RNA binding activity and be involved in mRNA splicing through the spliceosome. It is part of the catalytic step 2 spliceosome, which is responsible for removing introns from pre-mRNA molecules. The function of GPATCH1 in this process is not yet fully understood, but it is believed to play a role in regul…	There is limited information available on the disease implications of GPATCH1. However, recent studies have suggested that mutations in this gene may be associated with certain types of cancer, including breast and ovarian cancer. Targeted drug discovery efforts for GPATCH1 are also limited, as its function in mRNA splicing is not yet fully understood. However, there is potential for the developm…	GO:0000377 RNA splicing, via transesterification reactions with bulged adenosine as nucleophile;GO:0000398 mRNA splicing, via spliceosome;GO:0000375 RNA splicing, via transesterification reactions		Predicted intracellular proteins	Nucleoplasm (Approved); Additional: Cytosol;Primary cilium				0.0	0.0	1.0	0.0	0.0	0.0	0.0	0.0	0.0	0.0	0.0	0.0	0.0	0.0	0.0	0.0	0.0	0.0	0.0	0.0
GGA1	26088	symbol	H. sapiens	26088	H. sapiens	GGA1	golgi associated, gamma adaptin ear containing, ARF binding protein 1	The GGA1 gene encodes a protein that belongs to the GGA protein family, which are coat proteins that regulate the transport of proteins between the trans-Golgi network and the lysosome. The protein contains a VHS domain that sorts mannose 6-phosphate receptors at the trans-Golgi network and a carboxy-terminal region with homology to the ear domain of gamma-adaptins. The gene has multiple alternat…	Mutations in the GGA1 gene have been associated with Alzheimer's disease and other neurodegenerative disorders. Targeted drug discovery efforts have focused on developing drugs that can modulate the activity of the GGA1 protein and potentially treat these diseases. One example is the development of small molecule inhibitors of the GGA1 protein, which have shown promise in preclinical studies for …	GO:1903441 protein localization to ciliary membrane;GO:0034394 protein localization to cell surface;GO:0043001 Golgi to plasma membrane protein transport		Predicted intracellular proteins; Transporters	Golgi apparatus;Vesicles (Supported); Additional: Nucleoplasm				0.0	0.0	0.0	0.0	0.0	0.0	0.0	0.0	0.0	0.0	1.0	0.0	0.0	0.0	0.0	0.0	0.0	0.0	0.0	1.0
CLK3	1198	symbol	H. sapiens	1198	H. sapiens	CLK3	CDC like kinase 3	CLK3 is a gene that encodes a protein belonging to the serine/threonine type protein kinase family. This protein is a nuclear dual-specificity kinase that regulates the intranuclear distribution of the serine/arginine-rich (SR) family of splicing factors. The gene has two transcript variants that encode different isoforms. It is also associated with related pseudogenes located on chromosomes 1 an…	There is limited information available on the disease implications of CLK3. However, recent studies have suggested that CLK3 may play a role in cancer progression and metastasis. Specifically, CLK3 has been shown to regulate alternative splicing of genes involved in cell migration and invasion, which are key processes in cancer metastasis. As a result, CLK3 has emerged as a potential target for c…	GO:0043484 regulation of RNA splicing;GO:0006468 protein phosphorylation;GO:0016310 phosphorylation	yes	Enzymes; Kinases:CMGC Ser/Thr protein kinases; Predicted intracellular proteins; ENZYME proteins:Transferases	Nucleoplasm (Supported); Additional: Intermediate filaments	K-00546; ethyl 3-[(E)-2-amino-1-cyanoethenyl]-6,7-dichloro-1-methyl-1H-indole-2-carboxylate; Fostamatinib			0.0	0.0	0.0	0.0	0.0	0.0	0.0	0.0	0.0	0.0	0.0	0.0	0.0	0.0	0.0	0.0	0.0	0.0	0.0	0.0
SLC25A37	51312	symbol	H. sapiens	51312	H. sapiens	SLC25A37	solute carrier family 25 member 37	SLC25A37 is a gene that encodes for a protein belonging to the solute carrier family 25. This protein is located in the inner membrane of mitochondria and plays a crucial role in importing iron for the synthesis of mitochondrial heme and iron-sulfur clusters. These clusters are essential for the proper functioning of various enzymes involved in cellular respiration and energy production. Mutation…	Mutations in SLC25A37 have been associated with sideroblastic anemia with mitochondrial myopathy (SMM). SMM is a rare genetic disorder characterized by muscle weakness, fatigue, and anemia. There is currently no cure for SMM, and treatment is mainly supportive, focusing on managing symptoms such as anemia and muscle weakness. Targeted drug discovery efforts for SMM are limited, but some studies h…	GO:0048250 iron import into the mitochondrion;GO:0046985 positive regulation of hemoglobin biosynthetic process;GO:0046984 regulation of hemoglobin biosynthetic process		Transporters:Electrochemical Potential-driven transporters; Predicted intracellular proteins	Mitochondria (Approved); Additional: Cytosol			(M5945)HALLMARK HEME METABOLISM	0.0	0.0	0.0	0.0	0.0	0.0	0.0	0.0	0.0	0.0	0.0	0.0	0.0	0.0	0.0	0.0	0.0	0.0	0.0	0.0
DLG4	1742	symbol	H. sapiens	1742	H. sapiens	DLG4	discs large MAGUK scaffold protein 4	DLG4, also known as discs large MAGUK scaffold protein 4, is a gene that encodes a protein belonging to the membrane-associated guanylate kinase (MAGUK) family. This protein interacts with another MAGUK protein, DLG2, and is involved in the clustering of receptors, ion channels, and signaling proteins at postsynaptic sites. DLG4 is recruited into NMDA receptor and potassium channel clusters, wher…	DLG4 has been implicated in various neurological disorders, including schizophrenia and autism spectrum disorders. In schizophrenia, genetic studies have identified DLG4 as a susceptibility gene, and postmortem studies have shown reduced levels of DLG4 protein in the prefrontal cortex of patients. DLG4 has also been linked to the pathogenesis of autism spectrum disorders, with mutations in the ge…	GO:2000821 regulation of grooming behavior;GO:0097113 AMPA glutamate receptor clustering;GO:0097688 glutamate receptor clustering	yes	Predicted intracellular proteins; Human disease related genes:Other diseases:Mental and behavioural disorders; Transporters:Accessory Factors Involved in Transport; Potential drug targets; Disease related genes		Guanidine; Guanosine-5'-Monophosphate	(M13)PID ERBB4 PATHWAY	(M5949)HALLMARK PEROXISOME; (M5941)HALLMARK UV RESPONSE UP	1.0	0.0	0.0	0.0	0.0	0.0	0.0	0.0	1.0	0.0	0.0	1.0	0.0	0.0	0.0	0.0	0.0	0.0	0.0	0.0
EDC4	23644	symbol	H. sapiens	23644	H. sapiens	EDC4	enhancer of mRNA decapping 4	EDC4 is a human gene that is predicted to play a role in the decapping of nuclear-transcribed mRNA, specifically in a deadenylation-independent manner. It is located in both the P-body and nucleoplasm. The P-body is a cytoplasmic structure involved in mRNA degradation and storage, while the nucleoplasm is the fluid within the nucleus where many cellular processes occur. The function of EDC4 is im…	Mutations in the EDC4 gene have been associated with several diseases, including cancer, neurodegenerative disorders, and autoimmune diseases. In particular, EDC4 has been found to be overexpressed in certain types of cancer, such as breast and lung cancer, and its inhibition has been shown to reduce tumor growth in preclinical models. As a result, there has been interest in developing drugs that…	GO:0031087 deadenylation-independent decapping of nuclear-transcribed mRNA;GO:0031086 nuclear-transcribed mRNA catabolic process, deadenylation-independent decay;GO:0110156 mRNA methylguanosine-cap decapping		Predicted intracellular proteins	Cytoplasmic bodies (Enhanced); Additional: Nucleoplasm			(M5922)HALLMARK UNFOLDED PROTEIN RESPONSE	0.0	0.0	1.0	0.0	0.0	0.0	0.0	0.0	0.0	0.0	0.0	0.0	0.0	0.0	0.0	0.0	0.0	0.0	0.0	0.0
PSAP	5660	symbol	H. sapiens	5660	H. sapiens	PSAP	prosaposin	PSAP, also known as prosaposin, is a highly conserved preproprotein that is processed to generate four cleavage products, saposins A, B, C, and D. These saposins are primarily found in lysosomes where they aid in the breakdown of glycosphingolipids with short oligosaccharide groups. PSAP exists as both a secretory protein and an integral membrane protein and has neurotrophic activities. Mutations…	PSAP mutations have been linked to two lysosomal storage disorders, Gaucher disease and metachromatic leukodystrophy. Gaucher disease is caused by a deficiency in the enzyme glucocerebrosidase, which leads to the accumulation of glucocerebroside in lysosomes. PSAP mutations can cause a secondary deficiency in saposin C, which is required for the degradation of glucocerebroside. Metachromatic leuk…	GO:1903771 positive regulation of beta-galactosidase activity;GO:1905572 ganglioside GM1 transport to membrane;GO:0046836 glycolipid transport		Human disease related genes:Congenital disorders of metabolism:Congenital disorders of lipid/glycolipid metabolism; Predicted intracellular proteins; Human disease related genes:Nervous system diseases:Neurodegenerative diseases; Potential drug targets; Human disease related genes:Congenital disorders of metabolism:Lysosomal storage diseases; Disease related genes; Transporters:Transporter channe…	Vesicles (Supported)	Di-Stearoyl-3-Sn-Phosphatidylethanolamine			0.0	0.0	0.0	0.0	0.0	0.0	0.0	0.0	0.0	0.0	1.0	0.0	0.0	1.0	0.0	0.0	0.0	0.0	0.0	1.0
MDC1	9656	symbol	H. sapiens	9656	H. sapiens	MDC1	mediator of DNA damage checkpoint 1	MDC1 (mediator of DNA damage checkpoint 1) is a human gene that plays a crucial role in activating cell cycle checkpoints in response to DNA damage. The protein encoded by this gene contains a forkhead domain, two BRCA1 C-terminal motifs, and a central domain with 13 repetitions of a 41-amino acid sequence. MDC1 interacts with phosphorylated histone H2AX near sites of DNA double-strand breaks thr…	MDC1 has been implicated in various types of cancer, including breast, lung, and colorectal cancer. Studies have shown that MDC1 expression is upregulated in cancer cells, and its overexpression is associated with poor prognosis and resistance to chemotherapy. Therefore, MDC1 has been proposed as a potential therapeutic target for cancer treatment. Several drug discovery efforts have focused on d…	GO:1990166 protein localization to site of double-strand break;GO:0031573 mitotic intra-S DNA damage checkpoint signaling;GO:0000076 DNA replication checkpoint signaling		Cancer-related genes:Mutational cancer driver genes; Predicted intracellular proteins	Nuclear bodies;Nucleoplasm (Supported)		(M84)PID ATM PATHWAY		0.0	0.0	0.0	0.0	0.0	1.0	0.0	0.0	0.0	0.0	0.0	0.0	0.0	0.0	1.0	0.0	0.0	0.0	0.0	0.0
STRA13	8553	gene_synonym	H. sapiens	8553	H. sapiens	BHLHE40	basic helix-loop-helix family member e40	BHLHE40 is a gene that encodes a basic helix-loop-helix protein expressed in various tissues. The protein can interact with ARNTL or compete for E-box binding sites in the promoter of PER1 and repress CLOCK/ARNTL's transactivation of PER1. This gene is believed to be involved in the control of circadian rhythm and cell differentiation.	There is limited information available on the disease implications of BHLHE40. However, some studies have suggested that dysregulation of this gene may be involved in the development of certain cancers, including breast cancer and hepatocellular carcinoma. Targeted drug discovery efforts for BHLHE40 are also limited, but some studies have explored the potential of small molecule inhibitors to tar…	GO:0043153 entrainment of circadian clock by photoperiod;GO:0009648 photoperiodism;GO:0009649 entrainment of circadian clock		Transcription factors:Basic domains; Predicted intracellular proteins	Nuclear bodies (Supported)		(M95)PID CIRCADIAN PATHWAY; (M44)PID HIF2PATHWAY; (M255)PID HIF1 TFPATHWAY	(M5942)HALLMARK UV RESPONSE DN; (M5947)HALLMARK IL2 STAT5 SIGNALING; (M5890)HALLMARK TNFA SIGNALING VIA NFKB	0.0	0.0	0.0	0.0	0.0	0.0	0.0	0.0	1.0	0.0	0.0	0.0	0.0	0.0	0.0	0.0	0.0	0.0	0.0	0.0
TRG-AS1	100506776	symbol	H. sapiens	100506776	H. sapiens	TRG-AS1	T cell receptor gamma locus antisense RNA 1										0.0	0.0	0.0	0.0	0.0	0.0	0.0	0.0	0.0	0.0	0.0	0.0	0.0	0.0	0.0	0.0	0.0	0.0	0.0	0.0
ARFGAP1	55738	symbol	H. sapiens	55738	H. sapiens	ARFGAP1	ARF GTPase activating protein 1	ARFGAP1 is a gene that encodes a GTPase-activating protein that interacts with ADP-ribosylation factor 1 and is associated with the Golgi apparatus. The protein promotes the hydrolysis of ADP-ribosylation factor 1-bound GTP, which is required for the dissociation of coat proteins from Golgi-derived membranes and vesicles. This dissociation is necessary for the fusion of these vesicles with target…	ARFGAP1 has been implicated in several diseases, including cancer, Alzheimer's disease, and schizophrenia. In cancer, ARFGAP1 has been shown to be overexpressed in several types of tumors, including breast, lung, and prostate cancer, and its expression levels have been correlated with poor prognosis. Targeted drug discovery efforts have focused on developing small molecule inhibitors of ARFGAP1 a…	GO:0032012 regulation of ARF protein signal transduction;GO:0051056 regulation of small GTPase mediated signal transduction;GO:0030100 regulation of endocytosis		Predicted intracellular proteins	Golgi apparatus;Vesicles (Supported); Additional: Cytosol;Endoplasmic reticulum;Nuclear membrane;Primary cilium		(M243)PID ARF 3PATHWAY	(M5922)HALLMARK UNFOLDED PROTEIN RESPONSE	0.0	0.0	0.0	0.0	0.0	0.0	0.0	0.0	0.0	0.0	0.0	0.0	0.0	0.0	0.0	0.0	0.0	0.0	0.0	0.0
PINK1-AS	100861548	symbol	H. sapiens	100861548	H. sapiens	PINK1-AS	PINK1 antisense RNA										0.0	0.0	0.0	0.0	0.0	0.0	0.0	0.0	0.0	0.0	0.0	0.0	0.0	0.0	0.0	0.0	0.0	0.0	0.0	0.0
JMJD8	339123	symbol	H. sapiens	339123	H. sapiens	JMJD8	jumonji domain containing 8	JMJD8, or jumonji domain containing 8, is a human gene that plays a role in various biological processes. It is involved in positively regulating the I-kappaB kinase/NF-kappaB signaling pathway, promoting sprouting angiogenesis, and regulating the glycolytic process. JMJD8 is located in both the endoplasmic reticulum lumen and nucleus.	There is limited information available on the disease implications of JMJD8. However, some studies have suggested that it may play a role in cancer progression and metastasis. Targeted drug discovery efforts for JMJD8 are also limited, but some studies have identified potential small molecule inhibitors that could target the protein. One example is a study that identified a compound called JIB-04…	GO:1903302 regulation of pyruvate kinase activity;GO:1903672 positive regulation of sprouting angiogenesis;GO:0006110 regulation of glycolytic process		Predicted intracellular proteins					0.0	0.0	0.0	0.0	0.0	0.0	0.0	0.0	0.0	0.0	0.0	0.0	0.0	0.0	0.0	0.0	0.0	0.0	0.0	0.0
DDX39A	10212	symbol	H. sapiens	10212	H. sapiens	DDX39A	DExD-box helicase 39A	DDX39A is a gene that encodes a member of the DEAD box protein family, which are RNA helicases that alter RNA secondary structure. This gene is involved in various cellular processes, including translation initiation, splicing, and ribosome assembly. It is believed to play a role in embryogenesis, spermatogenesis, and cellular growth and division. DDX39A is also thought to be involved in the prog…	DDX39A has been implicated in various diseases, including cancer, viral infections, and neurodegenerative disorders. In particular, DDX39A has been found to be overexpressed in several types of cancer, including breast, lung, and colorectal cancer, and is associated with poor prognosis. Targeted drug discovery efforts have focused on developing inhibitors of DDX39A as a potential cancer therapy. …	GO:0046832 negative regulation of RNA export from nucleus;GO:0032240 negative regulation of nucleobase-containing compound transport;GO:0046831 regulation of RNA export from nucleus		ENZYME proteins:Hydrolases; Enzymes; Predicted intracellular proteins	Nuclear speckles (Approved)			(M5901)HALLMARK G2M CHECKPOINT; (M5924)HALLMARK MTORC1 SIGNALING; (M5925)HALLMARK E2F TARGETS	0.0	0.0	1.0	0.0	0.0	0.0	0.0	0.0	0.0	1.0	0.0	0.0	0.0	0.0	0.0	0.0	0.0	0.0	0.0	0.0
YPEL3	83719	symbol	H. sapiens	83719	H. sapiens	YPEL3	yippee like 3	YPEL3, also known as yippee like 3, is a human gene that is predicted to have metal ion binding activity and is involved in the positive regulation of cellular senescence. It is also predicted to be located in the nucleolus, a subnuclear structure involved in ribosome biogenesis. The function of YPEL3 is not yet fully understood, but it may play a role in regulating cell growth and proliferation.…	There is limited information available on the disease implications of YPEL3. However, some studies have suggested that it may be involved in the development and progression of certain types of cancer, including breast cancer and hepatocellular carcinoma. Targeted drug discovery efforts for YPEL3 are currently limited, as its function is not yet fully understood. However, some studies have suggest…	GO:2000774 positive regulation of cellular senescence;GO:2000772 regulation of cellular senescence;GO:0009893 positive regulation of metabolic process		Predicted intracellular proteins					0.0	0.0	0.0	0.0	0.0	0.0	0.0	0.0	0.0	0.0	0.0	0.0	0.0	0.0	0.0	0.0	0.0	0.0	0.0	0.0
C14orf2	9556	gene_synonym	H. sapiens	9556	H. sapiens	ATP5MJ	ATP synthase membrane subunit j	ATP5MJ is a human gene that is predicted to be located in the mitochondrion and is an integral component of the membrane. It is also predicted to be part of the mitochondrial proton-transporting ATP synthase complex. This gene encodes for the ATP synthase membrane subunit j, which is involved in the production of ATP, the main energy source for cellular processes. The ATP synthase complex is resp…	Mutations in the ATP5MJ gene have been associated with various mitochondrial disorders, including Leigh syndrome, a severe neurological disorder, and mitochondrial complex V deficiency, which can cause a range of symptoms such as muscle weakness, developmental delays, and seizures. Targeted drug discovery efforts for mitochondrial disorders have focused on improving mitochondrial function and red…	GO:0015986 proton motive force-driven ATP synthesis;GO:0006754 ATP biosynthetic process;GO:0009206 purine ribonucleoside triphosphate biosynthetic process		Predicted intracellular proteins	Mitochondria (Supported); Additional: Nucleoli fibrillar center				0.0	0.0	0.0	0.0	0.0	0.0	0.0	0.0	0.0	0.0	0.0	0.0	0.0	0.0	0.0	0.0	0.0	0.0	0.0	0.0
FDXR	2232	symbol	H. sapiens	2232	H. sapiens	FDXR	ferredoxin reductase	The FDXR gene encodes a mitochondrial flavoprotein that plays a crucial role in electron transport for cytochromes P450. It receives electrons from NADPH and initiates the electron transport process. The gene has multiple alternatively spliced transcript variants.	Research on the FDXR gene has revealed its potential implications in various diseases. Mutations in this gene have been associated with mitochondrial disorders, including Friedreich ataxia and mitochondrial myopathy. Additionally, altered expression of FDXR has been observed in several types of cancer, including breast, lung, and liver cancer, suggesting its potential as a therapeutic target. Sev…	GO:0070995 NADPH oxidation;GO:0006739 NADP metabolic process;GO:0006694 steroid biosynthetic process		Predicted intracellular proteins; Human disease related genes:Nervous system diseases:Ear disease; ENZYME proteins:Oxidoreductases; Potential drug targets; Disease related genes; Enzymes	Mitochondria (Enhanced)	Flavin adenine dinucleotide; Nicotinamide adenine dinucleotide phosphate	(M256)PID TAP63 PATHWAY; (M145)PID P53 DOWNSTREAM PATHWAY	(M5948)HALLMARK BILE ACID METABOLISM; (M5902)HALLMARK APOPTOSIS; (M5924)HALLMARK MTORC1 SIGNALING	0.0	0.0	0.0	0.0	0.0	0.0	0.0	0.0	0.0	0.0	0.0	0.0	0.0	0.0	0.0	0.0	0.0	0.0	0.0	0.0
ABHD14B	84836	symbol	H. sapiens	84836	H. sapiens	ABHD14B	abhydrolase domain containing 14B	ABHD14B is a human gene that encodes a protein with hydrolase activity. It is involved in the positive regulation of transcription by RNA polymerase II and is located in the cytosol, nucleolus, and nucleoplasm. This information is provided by the Alliance of Genome Resources as of April 2022.	Unfortunately, there is currently limited information available on the disease implications and targeted drug discovery efforts for ABHD14B. However, some studies have suggested that dysregulation of ABHD14B expression may be associated with certain types of cancer, including breast cancer and hepatocellular carcinoma. Additionally, ABHD14B has been identified as a potential therapeutic target fo…	GO:0034035 purine ribonucleoside bisphosphate metabolic process;GO:0050427 3'-phosphoadenosine 5'-phosphosulfate metabolic process;GO:0033865 nucleoside bisphosphate metabolic process		Predicted intracellular proteins	Nucleoli;Nucleoplasm (Supported); Additional: Cytosol				0.0	0.0	0.0	0.0	0.0	0.0	0.0	0.0	0.0	0.0	0.0	0.0	0.0	0.0	0.0	0.0	0.0	0.0	0.0	0.0
SMG5	23381	symbol	H. sapiens	23381	H. sapiens	SMG5	SMG5 nonsense mediated mRNA decay factor	SMG5 is a human gene that plays a role in nonsense-mediated mRNA decay. This process is important for maintaining the quality of mRNA transcripts by identifying and degrading those that contain premature stop codons. SMG5 is involved in this process by acting as a factor that helps to mediate the decay of these transcripts. The gene was first identified in 2003 and its function has been studied i…	There is limited information available on the disease implications of SMG5. However, its involvement in nonsense-mediated mRNA decay suggests that mutations in this gene could lead to genetic diseases caused by premature stop codons. Targeted drug discovery efforts for SMG5 are also limited, but there is potential for developing therapies that modulate its activity to treat such diseases. Current…	GO:0035303 regulation of dephosphorylation;GO:0000184 nuclear-transcribed mRNA catabolic process, nonsense-mediated decay;GO:0032210 regulation of telomere maintenance via telomerase			Cytoplasmic bodies (Supported)		(M101)PID HDAC CLASSI PATHWAY; (M105)PID TELOMERASE PATHWAY		0.0	0.0	1.0	0.0	0.0	0.0	0.0	0.0	0.0	0.0	0.0	0.0	0.0	0.0	1.0	0.0	0.0	0.0	0.0	0.0
TRIM11	81559	symbol	H. sapiens	81559	H. sapiens	TRIM11	tripartite motif containing 11	TRIM11 is a human gene that belongs to the tripartite motif (TRIM) family. This gene encodes a protein that contains three zinc-binding domains, a RING, a B-box type 1 and a B-box type 2, and a coiled-coil region. The protein is found in both the nucleus and cytoplasm, but its function is currently unknown.	There is limited information available on the disease implications of TRIM11. However, recent studies have suggested that TRIM11 may play a role in the development and progression of certain cancers, including breast cancer and glioblastoma. Targeted drug discovery efforts for TRIM11 are currently underway, with a focus on identifying small molecule inhibitors that can selectively target the prot…	GO:0140972 negative regulation of AIM2 inflammasome complex assembly;GO:0140971 regulation of AIM2 inflammasome complex assembly;GO:0046598 positive regulation of viral entry into host cell		Enzymes; Predicted intracellular proteins; ENZYME proteins:Transferases	Cytosol;Nucleoplasm (Enhanced)				1.0	0.0	0.0	0.0	0.0	0.0	0.0	0.0	1.0	0.0	0.0	0.0	0.0	0.0	0.0	0.0	0.0	0.0	0.0	0.0
AP1B1	162	symbol	H. sapiens	162	H. sapiens	AP1B1	adaptor related protein complex 1 subunit beta 1	AP1B1 is a gene that encodes for a large subunit of the adaptor protein complex 1 (AP-1), which is found on the cytoplasmic side of coated vesicles in the Golgi complex. AP-1 is responsible for recruiting clathrin to the membrane and recognizing sorting signals in the cytosolic tails of transmembrane receptors. AP1B1 is a member of the adaptin protein family and is involved in intracellular traff…	AP1B1 has been implicated in several diseases, including cancer, neurodegenerative disorders, and infectious diseases. In particular, AP1B1 has been identified as a candidate gene for meningioma, a type of brain tumor that arises from the meninges, the protective membranes that surround the brain and spinal cord. Targeted drug discovery efforts for AP1B1 are still in the early stages, but there i…	GO:0110010 basolateral protein secretion;GO:1903232 melanosome assembly;GO:0060155 platelet dense granule organization		Predicted intracellular proteins; Transporters; Human disease related genes:Congenital malformations:Congenital malformations of skin; Potential drug targets; Disease related genes	Golgi apparatus (Supported); Additional: Cytosol;Vesicles		(M285)PID HNF3A PATHWAY; (M200)PID ERA GENOMIC PATHWAY		0.0	0.0	0.0	0.0	0.0	0.0	0.0	1.0	0.0	0.0	1.0	0.0	0.0	0.0	0.0	0.0	0.0	0.0	0.0	0.0
DHRS4	10901	symbol	H. sapiens	10901	H. sapiens	DHRS4	dehydrogenase/reductase 4	DHRS4 is a human gene that encodes for a dehydrogenase/reductase enzyme. This enzyme has several functions, including identical protein binding activity, oxidoreductase activity, and involvement in cellular ketone metabolic processes, positive regulation of reactive oxygen species metabolic processes, and steroid metabolic processes. DHRS4 is located in both the nucleus and peroxisomal membrane.	There is limited information available on the disease implications of DHRS4. However, some studies have suggested that mutations in this gene may be associated with certain types of cancer, including breast cancer and hepatocellular carcinoma. Targeted drug discovery efforts for DHRS4 are also limited, as the exact role of this enzyme in disease pathogenesis is not well understood. However, some …	GO:0042574 retinal metabolic process;GO:0042572 retinol metabolic process;GO:0006081 aldehyde metabolic process		Enzymes; ENZYME proteins:Oxidoreductases; Predicted intracellular proteins	Vesicles (Approved); Additional: Nuclear membrane	Vitamin A			0.0	0.0	0.0	0.0	0.0	0.0	0.0	0.0	0.0	0.0	0.0	0.0	0.0	0.0	0.0	0.0	0.0	0.0	0.0	0.0
SURF6	6838	symbol	H. sapiens	6838	H. sapiens	SURF6	surfeit 6	The SURF6 gene encodes a protein that is found in the nucleolus and may function as a nucleolar-matrix protein with nucleic acid-binding properties. It is a conserved gene with a pseudogene on chromosome Y. Alternative splicing results in multiple transcript variants.	There is limited information available on the disease implications of the SURF6 gene. However, recent studies have suggested that it may play a role in cancer development and progression. For example, one study found that SURF6 expression was significantly upregulated in breast cancer tissues compared to normal tissues, and that higher expression levels were associated with poorer prognosis. This…	GO:0042273 ribosomal large subunit biogenesis;GO:0042274 ribosomal small subunit biogenesis;GO:0042254 ribosome biogenesis		Predicted intracellular proteins	Nucleoli;Nucleoli rim (Enhanced); Additional: Mitotic chromosome;Nucleoplasm				0.0	0.0	0.0	0.0	0.0	0.0	0.0	0.0	0.0	0.0	0.0	0.0	1.0	0.0	0.0	0.0	0.0	0.0	0.0	0.0
NCKAP5L	57701	symbol	H. sapiens	57701	H. sapiens	NCKAP5L	NCK associated protein 5 like	NCKAP5L is a human gene that plays a role in the formation and depolymerization of microtubules. It is located in the centrosome and microtubule plus-end. This information is provided by the Alliance of Genome Resources as of April 2022.	There is limited information available on the disease implications of NCKAP5L. However, some studies have suggested that mutations in this gene may be associated with certain types of cancer, including breast cancer and lung adenocarcinoma. Targeted drug discovery efforts for NCKAP5L are also limited, as the function of this gene is not yet fully understood. However, some researchers are explorin…	GO:0007019 microtubule depolymerization;GO:0051261 protein depolymerization;GO:0031109 microtubule polymerization or depolymerization		Predicted intracellular proteins					1.0	0.0	0.0	0.0	0.0	0.0	0.0	0.0	0.0	0.0	0.0	0.0	0.0	0.0	0.0	0.0	0.0	0.0	0.0	0.0
NCL	4691	symbol	H. sapiens	4691	H. sapiens	NCL	nucleolin	Nucleolin (NCL) is a phosphoprotein found in the nucleolus of eukaryotic cells. It plays a crucial role in the synthesis and maturation of ribosomes. The human NCL gene is made up of 14 exons and 13 introns, spanning around 11kb. One of the introns, intron 11, encodes a small nucleolar RNA called U20. NCL is mainly located in the dense fibrillar regions of the nucleolus.	Nucleolin has been implicated in various diseases, including cancer, viral infections, and neurodegenerative disorders. In cancer, NCL is overexpressed and promotes tumor growth and metastasis. Targeting NCL has been explored as a potential therapeutic strategy for cancer treatment. Several small molecules and peptides have been developed to inhibit NCL function, including AS1411, a G-rich oligon…	GO:1901838 positive regulation of transcription of nucleolar large rRNA by RNA polymerase I;GO:1901836 regulation of transcription of nucleolar large rRNA by RNA polymerase I;GO:0048026 positive regulation of mRNA splicing, via spliceosome		Predicted intracellular proteins	Nucleoli;Nucleoli rim;Nucleoplasm (Enhanced); Additional: Mitotic chromosome		(M14)PID AURORA B PATHWAY; (M174)PID UPA UPAR PATHWAY; (M105)PID TELOMERASE PATHWAY	(M5901)HALLMARK G2M CHECKPOINT	0.0	0.0	1.0	0.0	0.0	0.0	0.0	0.0	0.0	0.0	0.0	0.0	0.0	0.0	0.0	1.0	0.0	0.0	0.0	0.0
PARL	55486	symbol	H. sapiens	55486	H. sapiens	PARL	presenilin associated rhomboid like	PARL (presenilin associated rhomboid like) is a gene that encodes a protein belonging to the rhomboid family of intramembrane serine proteases. This protein is found in the inner mitochondrial membrane and plays a role in regulating mitochondrial remodeling and apoptosis through controlled substrate proteolysis. When the protein is proteolytically processed, it releases a small peptide called P-b…	Mutations in the PARL gene have been associated with Parkinson's disease, a neurodegenerative disorder characterized by the loss of dopaminergic neurons in the substantia nigra region of the brain. PARL is involved in the regulation of mitochondrial dynamics and quality control, which are critical for neuronal health and function. Targeting PARL has emerged as a potential therapeutic strategy for…	GO:0006465 signal peptide processing;GO:0090201 negative regulation of release of cytochrome c from mitochondria;GO:0008053 mitochondrial fusion		Predicted intracellular proteins; Transporters; Peptidases:Serine-type peptidases; ENZYME proteins:Hydrolases; Enzymes	Mitochondria (Supported)				1.0	1.0	0.0	0.0	0.0	0.0	0.0	0.0	0.0	0.0	0.0	0.0	0.0	0.0	0.0	0.0	0.0	0.0	0.0	1.0
C19orf43	79002	gene_synonym	H. sapiens	79002	H. sapiens	TRIR	telomerase RNA component interacting RNase	TRIR is a human gene that encodes a protein involved in RNA degradation and processing. Specifically, it enables both 3'-5' and 5'-3' exonuclease activity, which are important for breaking down RNA molecules. TRIR is also involved in hydrolyzing phosphodiester bonds in RNA and in catabolizing rRNA. Overall, TRIR plays an important role in maintaining RNA homeostasis in cells.	There is limited information available on the disease implications of TRIR mutations. However, some studies have suggested that alterations in TRIR expression or function may be associated with certain types of cancer, including breast cancer and hepatocellular carcinoma. Targeted drug discovery efforts for TRIR are also limited, but some studies have identified potential small molecule inhibitor…	GO:0016075 rRNA catabolic process;GO:0006401 RNA catabolic process;GO:0141188 nucleic acid catabolic process		Predicted intracellular proteins	Nucleoplasm (Approved)				0.0	0.0	1.0	0.0	0.0	0.0	0.0	0.0	0.0	0.0	0.0	0.0	1.0	0.0	0.0	0.0	0.0	0.0	0.0	0.0
PPIL2	23759	symbol	H. sapiens	23759	H. sapiens	PPIL2	peptidylprolyl isomerase like 2	PPIL2 is a gene that belongs to the cyclophilin family of peptidylprolyl isomerases. This family is highly conserved and plays a crucial role in protein folding, immunosuppression by cyclosporin A, and HIV-1 virion infection. PPIL2 interacts with the proteinase inhibitor eglin c and is found in the nucleus. The gene has alternatively spliced transcript variants.	There is limited information available on the disease implications of PPIL2. However, recent studies have suggested that PPIL2 may play a role in cancer progression and metastasis. Targeted drug discovery efforts for PPIL2 are also limited, but some studies have identified small molecules that can inhibit the activity of cyclophilins, including PPIL2. One example is the drug cyclosporin A, which …	GO:0072659 protein localization to plasma membrane;GO:0006457 protein folding;GO:1990778 protein localization to cell periphery		Enzymes; Predicted intracellular proteins; ENZYME proteins:Transferases	Nucleoplasm (Enhanced)				0.0	1.0	1.0	0.0	0.0	0.0	0.0	0.0	0.0	0.0	0.0	0.0	0.0	0.0	0.0	0.0	0.0	0.0	0.0	0.0
PRKCQ	5588	symbol	H. sapiens	5588	H. sapiens	PRKCQ	protein kinase C theta	PRKCQ is a gene that encodes for protein kinase C theta, a member of the protein kinase C family. This family of serine- and threonine-specific protein kinases can be activated by calcium and diacylglycerol, and phosphorylate a variety of protein targets involved in cellular signaling pathways. PRKCQ is a calcium-independent and phospholipid-dependent protein kinase that is important for T-cell a…	PRKCQ has been implicated in various T-cell related diseases, including autoimmune disorders, inflammatory diseases, and cancer. Inhibition of PRKCQ has been explored as a potential therapeutic strategy for these diseases. Several small molecule inhibitors of PRKCQ have been developed, including sotrastaurin (AEB071), which has shown promising results in clinical trials for the treatment of psori…	GO:2000569 regulation of T-helper 2 cell activation;GO:2000570 positive regulation of T-helper 2 cell activation;GO:0035739 CD4-positive, alpha-beta T cell proliferation	yes	Predicted intracellular proteins; ENZYME proteins:Transferases; FDA approved drug targets:Small molecule drugs; Kinases:AGC Ser/Thr protein kinases; Enzymes; Cancer-related genes:Candidate cancer biomarkers	Centriolar satellite (Enhanced)	Staurosporine; Phosphonothreonine; Dexfosfoserine; Fostamatinib	(M60)PID NFAT TFPATHWAY; (M88)PID CD8 TCR PATHWAY; (M113)PID NFAT 3PATHWAY		0.0	0.0	0.0	0.0	0.0	0.0	0.0	1.0	0.0	0.0	0.0	1.0	0.0	0.0	0.0	0.0	0.0	1.0	1.0	0.0
LINC01137	728431	gene_synonym	H. sapiens	728431	H. sapiens	LITATS1	lncRNA induced by TGF-beta and antagonizes TGF-beta signaling 1										0.0	0.0	0.0	0.0	0.0	0.0	0.0	0.0	0.0	0.0	0.0	0.0	0.0	0.0	0.0	0.0	0.0	0.0	0.0	0.0
C1orf35	79169	symbol	H. sapiens	79169	H. sapiens	C1orf35	chromosome 1 open reading frame 35	C1orf35 is a human gene located on chromosome 1 that is predicted to have RNA binding activity. It is also predicted to be located in the extracellular region, ficolin-1-rich granule lumen, and secretory granule lumen. The gene's function and role in human biology are not yet fully understood.	Unfortunately, there is currently limited information available on the disease implications and targeted drug discovery efforts for C1orf35. As the gene's function and role in human biology are not yet fully understood, it is difficult to determine its potential involvement in disease pathways. Additionally, there are no known drugs on the market that specifically target C1orf35. However, further…			Predicted intracellular proteins	Nuclear speckles;Plasma membrane (Approved); Additional: Cytosol				0.0	0.0	0.0	0.0	0.0	0.0	0.0	0.0	0.0	0.0	1.0	0.0	0.0	0.0	0.0	0.0	0.0	0.0	0.0	0.0
RNF31	55072	symbol	H. sapiens	55072	H. sapiens	RNF31	ring finger protein 31	RNF31, also known as ring finger protein 31, is a gene that encodes a protein containing a RING finger motif. This motif is involved in protein-DNA and protein-protein interactions. RNF31 is the E3 ubiquitin-protein ligase component of the linear ubiquitin chain assembly complex. Two different isoforms of the protein have been identified.	RNF31 has been implicated in various diseases, including cancer, inflammation, and neurodegenerative disorders. In cancer, RNF31 has been shown to play a role in tumor growth and metastasis by regulating the degradation of tumor suppressor proteins. In inflammation, RNF31 is involved in the activation of NF-κB signaling, which is a key pathway in the immune response. In neurodegenerative disorder…	GO:0097039 protein linear polyubiquitination;GO:1904415 regulation of xenophagy;GO:1904417 positive regulation of xenophagy		Enzymes; Predicted intracellular proteins; ENZYME proteins:Transferases	Cytosol (Approved)			(M5911)HALLMARK INTERFERON ALPHA RESPONSE; (M5913)HALLMARK INTERFERON GAMMA RESPONSE	0.0	0.0	0.0	0.0	0.0	0.0	0.0	1.0	0.0	0.0	0.0	0.0	0.0	0.0	0.0	0.0	0.0	0.0	0.0	1.0
SLC27A5	10998	symbol	H. sapiens	10998	H. sapiens	SLC27A5	solute carrier family 27 member 5	SLC27A5 is a human gene that encodes an isozyme of very long-chain acyl-CoA synthetase (VLCS). This protein is capable of activating very long-chain fatty acids containing 24- and 26-carbons and is primarily expressed in the liver and associated with the endoplasmic reticulum. Its main function is in fatty acid elongation or complex lipid synthesis rather than degradation. The gene has a mouse or…	Mutations in the SLC27A5 gene have been associated with a rare autosomal recessive disorder called Farber lipogranulomatosis. This disorder is characterized by the accumulation of lipids in various tissues, leading to joint deformities, hoarseness, and respiratory difficulties. There are currently no targeted drug discovery efforts for SLC27A5, and no drugs have been approved specifically for the…	GO:0006642 triglyceride mobilization;GO:0015911 long-chain fatty acid import across plasma membrane;GO:0046951 ketone body biosynthetic process		ENZYME proteins:Ligase; Enzymes; Predicted intracellular proteins; Transporters				(M5948)HALLMARK BILE ACID METABOLISM	0.0	0.0	0.0	0.0	0.0	0.0	0.0	0.0	0.0	0.0	0.0	0.0	0.0	1.0	0.0	0.0	0.0	0.0	0.0	0.0
DENND6B	414918	symbol	H. sapiens	414918	H. sapiens	DENND6B	DENN domain containing 6B	DENND6B is a human gene that encodes a protein containing a DENN domain, which enables guanyl-nucleotide exchange factor activity and is predicted to be involved in the regulation of catalytic activity. The protein is also predicted to be located in the cytosol and active in the recycling endosome. The function of DENND6B is not fully understood, but it may play a role in intracellular traffickin…	There is limited information available on the disease implications of DENND6B. However, some studies have suggested that mutations in this gene may be associated with the development of certain types of cancer, including breast cancer and ovarian cancer. Targeted drug discovery efforts for DENND6B are currently limited, as the function of the protein is not fully understood. However, some studies…			Predicted intracellular proteins	Plasma membrane (Approved)				0.0	0.0	0.0	0.0	0.0	0.0	0.0	0.0	0.0	0.0	0.0	0.0	0.0	0.0	0.0	0.0	0.0	0.0	0.0	0.0
RABL6	55684	symbol	H. sapiens	55684	H. sapiens	RABL6	RAB, member RAS oncogene family like 6	RABL6 is a gene that belongs to the Ras superfamily of small GTPases. It has the ability to bind to both GTP and GDP and may be involved in cell growth and survival. Overexpression of this gene has been linked to breast cancer tumorigenesis. Pseudogenes of RABL6 are located on chromosome 2 and chromosome 18. Multiple isoforms of the gene have been observed due to alternative splicing.	There is limited information available on the disease implications of RABL6. However, studies have shown that overexpression of RABL6 is associated with breast cancer tumorigenesis. Targeted drug discovery efforts for RABL6 are also limited, as the function of the gene is not well understood. There are currently no drugs on the market that specifically target RABL6. However, there are drugs that …			Predicted intracellular proteins	Centrosome;Cytosol (Supported); Additional: Basal body;Centriolar satellite				0.0	0.0	0.0	0.0	0.0	0.0	0.0	0.0	0.0	0.0	0.0	0.0	0.0	0.0	0.0	0.0	0.0	0.0	0.0	0.0
ABCD4	5826	symbol	H. sapiens	5826	H. sapiens	ABCD4	ATP binding cassette subfamily D member 4	ABCD4 is a gene that encodes a protein belonging to the ATP-binding cassette (ABC) transporter superfamily. ABC transporters are responsible for transporting various molecules across cellular membranes. The ABCD4 protein is a member of the ALD subfamily, which is involved in importing fatty acids and/or fatty acyl-CoAs into peroxisomes. Peroxisomal ABC transporters are half transporters that requ…	Mutations in the ABCD4 gene have been associated with several disorders, including peroxisomal disorders such as X-linked adrenoleukodystrophy (X-ALD) and neonatal adrenoleukodystrophy (NALD). X-ALD is a rare genetic disorder that affects the nervous system and adrenal glands, while NALD is a milder form of the disease. ABCD4 mutations have also been linked to a rare condition called methylmaloni…	GO:0015910 long-chain fatty acid import into peroxisome;GO:0042760 very long-chain fatty acid catabolic process;GO:0009235 cobalamin metabolic process		Human disease related genes:Congenital disorders of metabolism:Congenital disorders of amino acid metabolism; Predicted intracellular proteins; Human disease related genes:Congenital disorders of metabolism:Congenital disorders of cofactor/vitamin metabolism; Transporters:Primary Active Transporters; Potential drug targets; Enzymes; Disease related genes; ENZYME proteins					0.0	0.0	0.0	0.0	0.0	0.0	0.0	0.0	0.0	0.0	0.0	0.0	0.0	1.0	0.0	0.0	0.0	0.0	0.0	0.0
AIP	9049	symbol	H. sapiens	9049	H. sapiens	AIP	aryl hydrocarbon receptor interacting protein	The AIP gene encodes a protein that acts as a receptor for aryl hydrocarbons and a transcription factor that is activated by ligands. The protein is initially located in the cytoplasm as part of a complex, but upon binding of a ligand, it is transported to the nucleus. The protein can regulate the expression of many enzymes involved in metabolizing foreign substances. Additionally, the protein ca…	Mutations in the AIP gene have been linked to a rare genetic disorder called familial isolated pituitary adenoma (FIPA), which is characterized by the development of benign tumors in the pituitary gland. These tumors can cause hormonal imbalances and lead to symptoms such as headaches, vision problems, and infertility. Targeted drug discovery efforts have focused on developing drugs that can inhi…	GO:0022417 protein maturation by protein folding;GO:0010738 regulation of protein kinase A signaling;GO:0006626 protein targeting to mitochondrion		Disease related genes; Human disease related genes:Endocrine and metabolic diseases:Hypothalamus and pituitary gland diseases; Human disease related genes:Endocrine and metabolic diseases:Adrenal gland diseases; Predicted intracellular proteins	Cytosol (Supported)				0.0	1.0	0.0	0.0	0.0	0.0	1.0	0.0	0.0	0.0	0.0	0.0	0.0	0.0	0.0	0.0	0.0	0.0	0.0	0.0
LUC7L	55692	symbol	H. sapiens	55692	H. sapiens	LUC7L	LUC7 like	The LUC7L gene is a mammalian heterochromatic gene that encodes a putative RNA-binding protein similar to the yeast Luc7p subunit of the U1 snRNP splicing complex. This protein is normally required for 5-prime splice site selection. The function of the LUC7L gene is not fully understood, but it may play a role in splicing and gene regulation.	There is limited information available on the disease implications of the LUC7L gene. However, recent studies have suggested that mutations in this gene may be associated with certain types of cancer, including breast cancer and lung cancer. Targeted drug discovery efforts for LUC7L are still in the early stages, but there is potential for the development of drugs that target the splicing machine…	GO:0045843 negative regulation of striated muscle tissue development;GO:0048635 negative regulation of muscle organ development;GO:1901862 negative regulation of muscle tissue development		Predicted intracellular proteins	Nucleoplasm (Approved); Additional: Mitochondria				0.0	0.0	1.0	0.0	0.0	0.0	0.0	0.0	0.0	0.0	0.0	0.0	1.0	0.0	0.0	0.0	0.0	0.0	0.0	0.0
NOP9	161424	symbol	H. sapiens	161424	H. sapiens	NOP9	NOP9 nucleolar protein	NOP9 nucleolar protein is a human gene that is predicted to be involved in ribosome biogenesis and to be part of the 90S preribosome and preribosome, small subunit precursor. It is also predicted to be active in the nucleolus and enables RNA binding activity. This information is provided by the Alliance of Genome Resources as of April 2022.	There is limited information available on the disease implications of NOP9 nucleolar protein. However, some studies have suggested that mutations in this gene may be associated with certain types of cancer, including breast cancer and lung adenocarcinoma. Targeted drug discovery efforts for NOP9 are also limited, as the function of this gene is not yet fully understood. However, some studies have…	GO:0000472 endonucleolytic cleavage to generate mature 5'-end of SSU-rRNA from (SSU-rRNA, 5.8S rRNA, LSU-rRNA);GO:0000967 rRNA 5'-end processing;GO:0000056 ribosomal small subunit export from nucleus		Predicted intracellular proteins	Nucleoplasm (Approved); Additional: Cytosol;Nucleoli				0.0	0.0	0.0	0.0	0.0	0.0	0.0	0.0	0.0	0.0	0.0	0.0	1.0	0.0	0.0	0.0	0.0	0.0	0.0	0.0
IRF3	3661	symbol	H. sapiens	3661	H. sapiens	IRF3	interferon regulatory factor 3	IRF3 is a gene that belongs to the interferon regulatory transcription factor family. The protein encoded by this gene is initially found in an inactive form in the cytoplasm. Upon phosphorylation, it forms a complex with CREBBP and translocates to the nucleus, where it activates the transcription of interferons alpha and beta, as well as other interferon-induced genes. This gene plays a crucial …	Mutations in IRF3 have been associated with Encephalopathy, acute, infection-induced, herpes-specific, 7. This disease is characterized by fever, seizures, and encephalopathy, and is caused by herpes simplex virus (HSV) infection. There are currently no targeted drug discovery efforts specifically for IRF3, but there are several drugs on the market that indirectly target this gene. For example, i…	GO:0071888 macrophage apoptotic process;GO:0039530 MDA-5 signaling pathway;GO:0140896 cGAS/STING signaling pathway		Disease related genes; Transcription factors:Helix-turn-helix domains; Predicted intracellular proteins; Human disease related genes:Nervous system diseases:Other nervous and sensory system diseases	Cytosol (Supported)				0.0	0.0	1.0	0.0	0.0	0.0	1.0	1.0	0.0	0.0	0.0	0.0	0.0	0.0	0.0	1.0	0.0	1.0	0.0	0.0
PODXL2	50512	symbol	H. sapiens	50512	H. sapiens	PODXL2	podocalyxin like 2	PODXL2, or podocalyxin like 2, is a gene that encodes a protein belonging to the CD34 family of cell surface transmembrane proteins. This protein has an extracellular mucin domain, globular and stalk domains, a single pass transmembrane region, and a charged cytoplasmic tail. It acts as a ligand for vascular selectins.	Research on PODXL2 is still in its early stages, and there is limited information available on its disease implications and targeted drug discovery efforts. However, some studies have suggested that PODXL2 may play a role in cancer progression and metastasis. For example, one study found that PODXL2 expression was significantly higher in metastatic colorectal cancer cells compared to non-metastat…	GO:0050901 leukocyte tethering or rolling;GO:0061756 leukocyte adhesion to vascular endothelial cell;GO:0045123 cellular extravasation			Golgi apparatus (Approved); Additional: Vesicles				0.0	0.0	0.0	0.0	0.0	0.0	0.0	0.0	0.0	0.0	0.0	0.0	0.0	0.0	0.0	0.0	0.0	0.0	0.0	0.0
TALDO1	6888	symbol	H. sapiens	6888	H. sapiens	TALDO1	transaldolase 1	Transaldolase 1 (TALDO1) is an enzyme that plays a crucial role in the nonoxidative pentose phosphate pathway, which provides ribose-5-phosphate for nucleic acid synthesis and NADPH for lipid biosynthesis. This pathway also helps maintain glutathione at a reduced state, protecting sulfhydryl groups and cellular integrity from oxygen radicals. The TALDO1 gene is located on chromosome 11, and a pse…	TALDO1 has been implicated in several diseases, including cancer, diabetes, and neurodegenerative disorders. In particular, TALDO1 has been found to be upregulated in multiple sclerosis (MS) patients, suggesting a potential role in the pathogenesis of the disease. Targeted drug discovery efforts have focused on identifying small molecule inhibitors of TALDO1 as a potential therapeutic strategy fo…	GO:0009052 pentose-phosphate shunt, non-oxidative branch;GO:0019682 glyceraldehyde-3-phosphate metabolic process;GO:0006002 fructose 6-phosphate metabolic process		Human disease related genes:Congenital disorders of metabolism:Congenital disorders of lipid/glycolipid metabolism; Predicted intracellular proteins; ENZYME proteins:Transferases; Potential drug targets; Disease related genes; Enzymes	Cytosol (Approved)			(M5951)HALLMARK SPERMATOGENESIS; (M5905)HALLMARK ADIPOGENESIS; (M5937)HALLMARK GLYCOLYSIS	0.0	0.0	0.0	0.0	0.0	0.0	1.0	0.0	0.0	0.0	0.0	0.0	0.0	0.0	0.0	0.0	0.0	0.0	0.0	0.0
PALM	5064	symbol	H. sapiens	5064	H. sapiens	PALM	paralemmin	PALM is a gene that encodes a protein belonging to the paralemmin family. The protein is prenylated and palmitoylated, and it is involved in regulating the dynamics of plasma membranes in neurons and other cells. PALM is associated with the cytoplasmic face of plasma membranes and is phosphorylated. There are several alternatively spliced transcript variants of the gene, but only two have been fu…	There is limited information available on the disease implications of PALM. However, some studies have suggested that mutations in the PALM gene may be associated with neurological disorders such as schizophrenia and bipolar disorder. Targeted drug discovery efforts for PALM are also limited, as the function of the protein is not fully understood. However, some studies have suggested that targeti…	GO:0060160 negative regulation of dopamine receptor signaling pathway;GO:0060159 regulation of dopamine receptor signaling pathway;GO:0071257 cellular response to electrical stimulus		Predicted intracellular proteins	Nucleoplasm;Plasma membrane (Enhanced)				0.0	0.0	0.0	0.0	0.0	0.0	0.0	0.0	1.0	0.0	0.0	0.0	0.0	0.0	0.0	0.0	0.0	0.0	1.0	0.0
ZNF787	126208	symbol	H. sapiens	126208	H. sapiens	ZNF787	zinc finger protein 787	ZNF787 is a human gene that encodes for a zinc finger protein 787. This protein is involved in sequence-specific double-stranded DNA binding activity and is predicted to play a role in the regulation of transcription by RNA polymerase II. It is also predicted to be active in the nucleus. The function of ZNF787 is not fully understood, but it may be involved in the regulation of gene expression. F…	There is currently limited information available on the disease implications of ZNF787. However, some studies have suggested that alterations in the expression of this gene may be associated with certain types of cancer, including breast cancer and hepatocellular carcinoma. As of now, there are no targeted drug discovery efforts specifically focused on ZNF787. However, given its potential role in…	GO:0006357 regulation of transcription by RNA polymerase II;GO:0006355 regulation of DNA-templated transcription;GO:2001141 regulation of RNA biosynthetic process		Predicted intracellular proteins	Nucleoplasm (Approved); Additional: Mitochondria;Nucleoli				0.0	0.0	0.0	0.0	0.0	0.0	0.0	0.0	0.0	0.0	0.0	0.0	0.0	0.0	0.0	0.0	0.0	0.0	0.0	0.0
PHLDB3	653583	symbol	H. sapiens	653583	H. sapiens	PHLDB3	pleckstrin homology like domain family B member 3	PHLDB3, also known as pleckstrin homology like domain family B member 3, is a human gene that encodes a protein involved in enzyme binding activity. The protein contains a pleckstrin homology (PH) domain, which is a conserved protein module involved in signal transduction and membrane targeting. The exact function of PHLDB3 is not fully understood, but it has been suggested to play a role in cell…	There is limited information available on the disease implications and targeted drug discovery efforts for PHLDB3. However, mutations in the PHLDB3 gene have been associated with various diseases, including cancer and developmental disorders. For example, a study found that PHLDB3 expression was significantly upregulated in breast cancer tissues and was associated with poor prognosis. Another stu…			Predicted intracellular proteins	Nuclear speckles (Approved); Additional: Cytosol;Plasma membrane				0.0	0.0	0.0	0.0	0.0	0.0	0.0	0.0	0.0	0.0	0.0	0.0	0.0	0.0	0.0	0.0	0.0	0.0	0.0	0.0
KIF21A	55605	symbol	H. sapiens	55605	H. sapiens	KIF21A	kinesin family member 21A	KIF21A is a gene that encodes a kinesin-like motor protein, which is involved in microtubule-dependent transport. The protein consists of an N-terminal motor domain, a coiled-coil stalk domain, and a C-terminal WD-40 repeat domain. Mutations in this gene have been linked to congenital fibrosis of extraocular muscles-1, a rare genetic disorder that affects the muscles responsible for eye movement.…	Congenital fibrosis of extraocular muscles-1 (CFEOM1) is a rare genetic disorder caused by mutations in the KIF21A gene. This disorder affects the muscles responsible for eye movement, leading to restricted eye movements and abnormal positioning of the eyes. There is currently no cure for CFEOM1, and treatment is focused on managing symptoms. However, targeted drug discovery efforts are underway …	GO:0043622 cortical microtubule organization;GO:1902667 regulation of axon guidance;GO:0031114 regulation of microtubule depolymerization		Disease related genes; Human disease related genes:Nervous system diseases:Eye disease; Predicted intracellular proteins	Cytosol (Approved)				1.0	0.0	0.0	0.0	0.0	0.0	0.0	0.0	1.0	0.0	0.0	0.0	0.0	0.0	0.0	0.0	0.0	0.0	0.0	0.0
JUND	3727	symbol	H. sapiens	3727	H. sapiens	JUND	JunD proto-oncogene, AP-1 transcription factor subunit	JUND is a human gene that belongs to the JUN family and is a part of the AP1 transcription factor complex. It is an intronless gene that produces different isoforms through alternative translation initiation site usage. The protein encoded by JUND has been suggested to play a role in protecting cells from p53-dependent senescence and apoptosis.	JUND has been implicated in various diseases, including cancer, cardiovascular disease, and inflammation. In cancer, JUND has been shown to promote tumor growth and metastasis in several types of cancer, including breast, lung, and prostate cancer. Targeting JUND has been explored as a potential therapeutic strategy for cancer treatment. For example, a small molecule inhibitor of JUND, JUNGBLOCK-…	GO:0002076 osteoblast development;GO:0045669 positive regulation of osteoblast differentiation;GO:0071277 cellular response to calcium ion		Transcription factors:Basic domains; Predicted intracellular proteins; Cancer-related genes:Candidate cancer biomarkers	Nucleoplasm (Enhanced)		(M65)PID FRA PATHWAY; (M166)PID ATF2 PATHWAY; (M167)PID AP1 PATHWAY		0.0	0.0	0.0	0.0	0.0	0.0	0.0	0.0	0.0	0.0	0.0	0.0	0.0	0.0	0.0	0.0	0.0	0.0	0.0	0.0
CTU1	90353	symbol	H. sapiens	90353	H. sapiens	CTU1	cytosolic thiouridylase subunit 1	CTU1 is a human gene that is predicted to play a role in tRNA binding activity and tRNA wobble position uridine thiolation. It is also predicted to be located in the cytosol and to be part of the cytosolic tRNA wobble base thiouridylase complex. This gene is important for the modification of tRNA molecules, which are essential for protein synthesis. The information about CTU1 is provided by the A…	CTU1 has not been directly linked to any specific diseases. However, mutations in genes involved in tRNA modification have been associated with various diseases, including cancer, neurological disorders, and mitochondrial diseases. Therefore, CTU1 may have implications in these diseases as well. As for targeted drug discovery efforts, there is currently limited research on developing drugs target…	GO:0002143 tRNA wobble position uridine thiolation;GO:0032447 protein urmylation;GO:0034227 tRNA thio-modification		Predicted intracellular proteins	Cytosol (Supported)				0.0	0.0	1.0	0.0	0.0	0.0	0.0	0.0	0.0	0.0	0.0	0.0	0.0	0.0	0.0	0.0	0.0	0.0	0.0	0.0
TRAF2	7186	symbol	H. sapiens	7186	H. sapiens	TRAF2	TNF receptor associated factor 2	TRAF2 (TNF receptor associated factor 2) is a protein that belongs to the TNF receptor associated factor (TRAF) protein family. It interacts with TNF receptors and forms a complex with TRAF1, which is required for TNF-alpha-mediated activation of MAPK8/JNK and NF-kappaB. The TRAF2-TRAF1 complex also interacts with inhibitor-of-apoptosis proteins (IAPs) and mediates anti-apoptotic signals from TNF…	TRAF2 has been implicated in various diseases, including cancer, inflammation, and autoimmune disorders. In cancer, TRAF2 has been shown to promote tumor growth and survival by activating NF-kappaB and MAPK signaling pathways. Therefore, targeting TRAF2 has emerged as a potential therapeutic strategy for cancer treatment. Several small molecule inhibitors of TRAF2 have been developed and tested i…	GO:1905670 TORC2 complex disassembly;GO:1905669 TORC1 complex assembly;GO:0160162 CD27 signaling pathway		Enzymes; ENZYME proteins:Transferases; Predicted intracellular proteins; Cancer-related genes:Candidate cancer biomarkers	Cytosol (Enhanced)		(M20)PID P38 MKK3 6PATHWAY; (M79)PID TRAIL PATHWAY; (M45)PID CD40 PATHWAY	(M5923)HALLMARK PI3K AKT MTOR SIGNALING; (M5950)HALLMARK ALLOGRAFT REJECTION	0.0	0.0	0.0	1.0	0.0	0.0	0.0	1.0	0.0	0.0	0.0	0.0	0.0	0.0	0.0	0.0	0.0	1.0	0.0	0.0
ARHGEF19	128272	symbol	H. sapiens	128272	H. sapiens	ARHGEF19	Rho guanine nucleotide exchange factor 19	ARHGEF19 is a human gene that encodes for a protein called Rho guanine nucleotide exchange factor 19. This protein belongs to a group of proteins called guanine nucleotide exchange factors (GEFs) that accelerate the activity of Rho GTPases, which are proteins involved in various cellular processes such as cell migration, cell division, and cell signaling. ARHGEF19 is involved in the regulation of…	Mutations in ARHGEF19 have been associated with various diseases, including cancer and developmental disorders. In particular, ARHGEF19 has been found to be overexpressed in several types of cancer, including breast, lung, and pancreatic cancer, and has been implicated in promoting cancer cell proliferation, migration, and invasion. Therefore, ARHGEF19 is a potential target for cancer therapy. Ho…	GO:0060071 Wnt signaling pathway, planar cell polarity pathway;GO:0035567 non-canonical Wnt signaling pathway;GO:0016055 Wnt signaling pathway		Predicted intracellular proteins	Nuclear bodies (Approved)				1.0	0.0	0.0	0.0	0.0	0.0	0.0	0.0	0.0	0.0	0.0	0.0	0.0	0.0	0.0	0.0	0.0	0.0	0.0	0.0
EHD1	10938	symbol	H. sapiens	10938	H. sapiens	EHD1	EH domain containing 1	EHD1 is a gene that belongs to a family of genes that encode proteins containing EPS15 homology (EH) domains. EH domains are important motifs in proteins involved in protein-protein interactions and intracellular sorting. The protein encoded by EHD1 is thought to play a role in the endocytosis of IGF1 receptors. The EH domain was first noted in EPS15, a substrate for the epidermal growth factor r…	Research on EHD1 has suggested its involvement in various diseases, including cancer, cardiovascular disease, and neurological disorders. In cancer, EHD1 has been shown to regulate the trafficking of EGFR and other growth factor receptors, making it a potential target for cancer therapy. In cardiovascular disease, EHD1 has been implicated in the regulation of cholesterol metabolism and the develo…	GO:0010886 positive regulation of cholesterol storage;GO:2001137 positive regulation of endocytic recycling;GO:0034383 low-density lipoprotein particle clearance		Transporters:Transporter channels and pores; Predicted intracellular proteins	Plasma membrane (Uncertain); Additional: Primary cilium;Primary cilium transition zone			(M5890)HALLMARK TNFA SIGNALING VIA NFKB; (M5921)HALLMARK COMPLEMENT	0.0	0.0	0.0	0.0	0.0	0.0	0.0	0.0	1.0	1.0	0.0	1.0	0.0	1.0	0.0	0.0	0.0	0.0	0.0	0.0
TFAP2E	339488	symbol	H. sapiens	339488	H. sapiens	TFAP2E	transcription factor AP-2 epsilon	TFAP2E, also known as transcription factor AP-2 epsilon, is a gene that encodes a protein involved in binding to specific sequences of double-stranded DNA. It is predicted to play a role in the development of anatomical structures, regulation of cell proliferation, and regulation of transcription by RNA polymerase II. TFAP2E is also predicted to be part of chromatin and active in the nucleus. It …	There is limited information available on the disease implications of TFAP2E. However, some studies have suggested that it may play a role in the development and progression of certain types of cancer, including breast cancer and melanoma. Targeted drug discovery efforts for TFAP2E are also limited, but some studies have explored the potential of small molecule inhibitors to target this protein a…	GO:0045944 positive regulation of transcription by RNA polymerase II;GO:0045893 positive regulation of DNA-templated transcription;GO:1902680 positive regulation of RNA biosynthetic process		Transcription factors:Basic domains; Predicted intracellular proteins					0.0	0.0	0.0	0.0	0.0	0.0	0.0	0.0	0.0	0.0	0.0	0.0	0.0	0.0	0.0	0.0	0.0	0.0	0.0	0.0
PAF1	54623	symbol	H. sapiens	54623	H. sapiens	PAF1	PAF1 homolog, Paf1/RNA polymerase II complex component	The human gene PAF1 encodes a subunit of the PAF1 complex, which interacts with RNA polymerase II and is involved in transcription elongation and histone modifications. The PAF1 complex plays a role in ubiquitylation and methylation of histones. The gene has multiple isoforms due to alternative splicing.	Research has shown that mutations in the PAF1 gene can lead to various diseases, including cancer, neurological disorders, and developmental disorders. For example, mutations in PAF1 have been linked to acute myeloid leukemia, breast cancer, and glioblastoma. Targeted drug discovery efforts have focused on developing drugs that can inhibit the PAF1 complex, which could potentially be used to trea…	GO:0001711 endodermal cell fate commitment;GO:0060795 cell fate commitment involved in formation of primary germ layer;GO:0031124 mRNA 3'-end processing		Predicted intracellular proteins	Nucleoplasm (Supported); Additional: Nucleoli fibrillar center;Vesicles				0.0	0.0	1.0	0.0	0.0	0.0	0.0	0.0	0.0	0.0	0.0	0.0	0.0	0.0	0.0	0.0	0.0	0.0	0.0	0.0
LZTS2	84445	symbol	H. sapiens	84445	H. sapiens	LZTS2	leucine zipper tumor suppressor 2	LZTS2 is a gene that belongs to the leucine zipper tumor suppressor family of proteins. It plays a role in transcription regulation and cell cycle control. LZTS2 can inhibit beta-catenin-mediated transcriptional activation and is a negative regulator of the Wnt signaling pathway. It is also involved in microtubule severing at centrosomes, central spindle formation, and cytokinesis completion. LZT…	LZTS2 has been implicated in various types of cancer, including lung, breast, gastric, and colorectal cancer. Studies have shown that decreased expression of LZTS2 is associated with poor prognosis and increased tumor growth and metastasis. Therefore, LZTS2 is considered a potential tumor suppressor gene and a target for cancer therapy. However, there are currently no drugs specifically targeting…	GO:0060682 primary ureteric bud growth;GO:0060677 ureteric bud elongation;GO:0072197 ureter morphogenesis		Predicted intracellular proteins	Cytosol;Plasma membrane (Approved)				0.0	0.0	0.0	0.0	1.0	0.0	0.0	0.0	0.0	0.0	0.0	0.0	0.0	0.0	0.0	0.0	0.0	0.0	0.0	0.0
PIM3	415116	symbol	H. sapiens	415116	H. sapiens	PIM3	Pim-3 proto-oncogene, serine/threonine kinase	PIM3 is a gene that encodes a protein belonging to the Ser/Thr protein kinase family, specifically the PIM subfamily. This gene is often overexpressed in hematological and epithelial tumors and is associated with MYC coexpression. The protein plays a role in regulating signal transduction cascades, contributing to both cell proliferation and survival, which provides a selective advantage in tumor…	There is growing interest in targeting PIM3 as a potential therapeutic strategy for cancer treatment. Several studies have shown that inhibition of PIM3 kinase activity can lead to decreased tumor growth and increased sensitivity to chemotherapy. In particular, PIM3 has been implicated in the development of leukemia, lymphoma, prostate cancer, and breast cancer. Several small molecule inhibitors …	GO:0061179 negative regulation of insulin secretion involved in cellular response to glucose stimulus;GO:0046676 negative regulation of insulin secretion;GO:0090278 negative regulation of peptide hormone secretion	yes	Predicted intracellular proteins; ENZYME proteins:Transferases; Kinases:CAMK Ser/Thr protein kinases; Enzymes; Cancer-related genes:Candidate cancer biomarkers	Cytosol (Supported)	Fostamatinib		(M5905)HALLMARK ADIPOGENESIS	0.0	0.0	0.0	0.0	0.0	0.0	0.0	0.0	0.0	0.0	0.0	0.0	0.0	0.0	0.0	0.0	0.0	0.0	0.0	0.0
NUCKS1	64710	symbol	H. sapiens	64710	H. sapiens	NUCKS1	nuclear casein kinase and cyclin dependent kinase substrate 1	NUCKS1 is a highly conserved nuclear protein in vertebrates that contains several consensus phosphorylation sites for casein kinase II and cyclin-dependent kinases, two putative nuclear localization signals, and a basic DNA-binding domain. It is phosphorylated by Cdk1 during mitosis of the cell cycle.	NUCKS1 has been implicated in various diseases, including cancer, cardiovascular disease, and neurological disorders. In cancer, NUCKS1 has been shown to promote tumor growth and metastasis by regulating cell proliferation, apoptosis, and DNA repair. Targeted drug discovery efforts have focused on developing inhibitors of NUCKS1 to treat cancer. One example is the small molecule inhibitor, NUCKS1…	GO:1990968 modulation by host of RNA binding by virus;GO:1990969 modulation by host of viral RNA-binding transcription factor activity;GO:0043921 modulation by host of viral transcription		Predicted intracellular proteins	Nucleoplasm (Supported); Additional: Nucleoli				0.0	0.0	0.0	0.0	0.0	1.0	0.0	0.0	0.0	0.0	0.0	0.0	0.0	0.0	0.0	0.0	0.0	0.0	0.0	0.0
LOC171391	171391	Gene_ID	H. sapiens	171391	H. sapiens	GATD1-DT	GATD1 divergent transcript										0.0	0.0	0.0	0.0	0.0	0.0	0.0	0.0	0.0	0.0	0.0	0.0	0.0	0.0	0.0	0.0	0.0	0.0	0.0	0.0
FANCA	2175	symbol	H. sapiens	2175	H. sapiens	FANCA	FA complementation group A	FANCA is a gene that belongs to the Fanconi anemia complementation group, which also includes FANCB, FANCC, FANCD1, FANCD2, FANCE, FANCF, FANCG, FANCI, FANCJ, FANCL, FANCM, and FANCN. Fanconi anemia is a recessive disorder characterized by chromosomal instability, hypersensitivity to DNA crosslinking agents, and defective DNA repair. The members of the Fanconi anemia complementation group are rel…	Fanconi anemia is a rare genetic disorder that affects multiple organ systems and increases the risk of cancer. Mutations in the FANCA gene are the most common cause of Fanconi anemia, accounting for approximately 60% of cases. There are currently no targeted drugs available for the treatment of Fanconi anemia, and management is primarily supportive, including blood transfusions, bone marrow tran…	GO:2000348 regulation of CD40 signaling pathway;GO:1905936 regulation of germ cell proliferation;GO:0045589 regulation of regulatory T cell differentiation		Disease related genes; Human disease related genes:Cardiovascular diseases:Hematologic diseases; Cancer-related genes:Mutational cancer driver genes; Predicted intracellular proteins	Nucleoplasm (Supported)		(M258)PID BARD1 PATHWAY; (M1)PID FANCONI PATHWAY		0.0	0.0	0.0	0.0	0.0	1.0	0.0	0.0	0.0	0.0	0.0	0.0	0.0	0.0	0.0	0.0	0.0	0.0	0.0	0.0
FAM124A	220108	symbol	H. sapiens	220108	H. sapiens	FAM124A	family with sequence similarity 124 member A	FAM124A is a human gene that encodes for a protein belonging to the family with sequence similarity 124. The function of this protein is not yet fully understood, but it is believed to play a role in cell growth and differentiation. Studies have shown that FAM124A may be involved in the development of certain types of cancer, such as breast cancer and hepatocellular carcinoma. Additionally, mutat…	There is limited information available on the disease implications and targeted drug discovery efforts for FAM124A. However, studies have suggested that this gene may play a role in the development of certain types of cancer, such as breast cancer and hepatocellular carcinoma. As such, there may be potential for targeted drug discovery efforts aimed at inhibiting the function of FAM124A in cancer…			Predicted intracellular proteins	Nucleoplasm (Approved); Additional: Cytosol				0.0	0.0	0.0	0.0	0.0	0.0	0.0	0.0	0.0	0.0	0.0	0.0	0.0	0.0	0.0	0.0	0.0	0.0	0.0	0.0
GPATCH3	63906	symbol	H. sapiens	63906	H. sapiens	GPATCH3	G-patch domain containing 3	GPATCH3, also known as G-patch domain containing 3, is a gene that is predicted to have nucleic acid binding activity. It is involved in regulating the RIG-I signaling pathway and type I interferon production, as well as positively regulating transcription of DNA. GPATCH3 is located in both the cytosol and nucleoplasm.	There is limited information available on the disease implications of GPATCH3. However, recent studies have suggested that GPATCH3 may play a role in the development of certain cancers, including breast cancer and hepatocellular carcinoma. Targeted drug discovery efforts for GPATCH3 are currently underway, with a focus on identifying small molecule inhibitors that can selectively target the prote…	GO:0039536 negative regulation of RIG-I signaling pathway;GO:0039535 regulation of RIG-I signaling pathway;GO:0032480 negative regulation of type I interferon production		Disease related genes; Predicted intracellular proteins	Nucleoplasm (Supported); Additional: Cytosol				0.0	0.0	0.0	0.0	0.0	0.0	0.0	0.0	0.0	0.0	0.0	0.0	0.0	0.0	0.0	0.0	0.0	0.0	0.0	0.0
PHRF1	57661	symbol	H. sapiens	57661	H. sapiens	PHRF1	PHD and ring finger domains 1	PHRF1 is a human gene that is predicted to have RNA polymerase binding activity and be involved in mRNA processing and transcription by RNA polymerase II. It is located in the membrane. This information is provided by the Alliance of Genome Resources as of April 2022.	There is limited information available on the disease implications of PHRF1. However, recent studies have suggested that mutations in this gene may be associated with intellectual disability and developmental delay. Targeted drug discovery efforts for PHRF1 are currently limited, as the exact function of this gene is not well understood. However, given its predicted role in mRNA processing and tr…	GO:0016567 protein ubiquitination;GO:0032446 protein modification by small protein conjugation;GO:0070647 protein modification by small protein conjugation or removal		Predicted intracellular proteins					0.0	0.0	0.0	0.0	0.0	0.0	0.0	0.0	0.0	0.0	0.0	0.0	0.0	0.0	0.0	0.0	0.0	0.0	0.0	0.0
TOP3B	8940	symbol	H. sapiens	8940	H. sapiens	TOP3B	DNA topoisomerase III beta	TOP3B is a gene that encodes for an enzyme called DNA topoisomerase III beta. This enzyme is responsible for controlling and altering the topological states of DNA during transcription. It achieves this by breaking and rejoining a single strand of DNA, allowing the strands to pass through one another, thus relaxing the supercoils and altering the topology of DNA. TOP3B interacts with DNA helicase…	Research on TOP3B has shown its potential implications in various diseases, including cancer, neurodegenerative disorders, and cardiovascular diseases. In breast cancer, low expression of TOP3B has been associated with better survival rates, while in other cancers, such as glioblastoma and colorectal cancer, overexpression of TOP3B has been observed. Targeted drug discovery efforts for TOP3B have…	GO:0006265 DNA topological change;GO:0071103 DNA conformation change;GO:0006310 DNA recombination		Enzymes; ENZYME proteins:Isomerase; Predicted intracellular proteins	Nucleoplasm (Approved)				0.0	0.0	0.0	0.0	0.0	1.0	0.0	0.0	0.0	0.0	0.0	0.0	0.0	0.0	0.0	0.0	0.0	0.0	0.0	0.0
MEGF8	1954	symbol	H. sapiens	1954	H. sapiens	MEGF8	multiple EGF like domains 8	MEGF8 is a gene that encodes a protein with several EGF-like domains, Kelch repeats, and PSI domains. The function of this protein is unknown. Mutations in this gene have been linked to Carpenter syndrome 2, a rare genetic disorder characterized by craniosynostosis, or the premature fusion of skull bones, as well as other physical abnormalities. Two different versions of the gene have been identi…	There is currently no targeted drug discovery effort for MEGF8, as the function of the protein it encodes is still unknown. However, mutations in this gene have been linked to Carpenter syndrome 2, a rare genetic disorder characterized by craniosynostosis and other physical abnormalities. Treatment for this syndrome is primarily symptomatic and may include surgery to correct cranial abnormalities…	GO:0055113 epiboly involved in gastrulation with mouth forming second;GO:0097155 fasciculation of sensory neuron axon;GO:0060971 embryonic heart tube left/right pattern formation		Disease related genes; Predicted intracellular proteins; Human disease related genes:Congenital malformations:Other congenital malformations			(M5883)NABA SECRETED FACTORS; (M5885)NABA MATRISOME ASSOCIATED; (M5889)NABA MATRISOME		1.0	0.0	0.0	0.0	0.0	0.0	0.0	0.0	1.0	0.0	0.0	1.0	0.0	0.0	0.0	0.0	0.0	0.0	0.0	0.0
TAOK2	9344	symbol	H. sapiens	9344	H. sapiens	TAOK2	TAO kinase 2	TAOK2 is a gene that encodes a protein kinase involved in various cellular processes such as cell signaling, microtubule organization and stability, and apoptosis. The gene produces different isoforms due to alternative splicing of its transcript variants.	TAOK2 has been implicated in several diseases, including cancer, neurodegenerative disorders, and cardiovascular diseases. In cancer, TAOK2 has been shown to play a role in tumor growth and metastasis, making it a potential target for cancer therapy. In neurodegenerative disorders, TAOK2 has been linked to the regulation of tau protein, which is involved in the development of Alzheimer's disease.…	GO:0150018 basal dendrite development;GO:0150019 basal dendrite morphogenesis;GO:0150020 basal dendrite arborization	yes	Enzymes; Kinases:STE Ser/Thr protein kinases; Predicted intracellular proteins; ENZYME proteins:Transferases	Cytosol;Nucleoplasm (Approved); Additional: Nucleoli	Dexfosfoserine; Fostamatinib	(M20)PID P38 MKK3 6PATHWAY	(M5893)HALLMARK MITOTIC SPINDLE; (M5915)HALLMARK APICAL JUNCTION	1.0	0.0	0.0	0.0	0.0	0.0	0.0	0.0	0.0	0.0	0.0	1.0	0.0	0.0	0.0	0.0	0.0	0.0	0.0	0.0
BCL2L2-PABPN1	100529063	symbol	H. sapiens	100529063	H. sapiens	BCL2L2-PABPN1	BCL2L2-PABPN1 readthrough	BCL2L2-PABPN1 is a naturally occurring read-through transcription between the neighboring BCL2L2 and PABPN1 genes on chromosome 14. The read-through transcript encodes a fusion protein that shares sequence identity with each individual gene product. This fusion protein is formed due to the close proximity of the two genes and the transcriptional machinery's ability to read through the termination…	There is limited information available on the disease implications of BCL2L2-PABPN1 fusion protein. However, studies have shown that dysregulation of BCL2L2 and PABPN1 genes individually can lead to various diseases, including cancer and muscular dystrophy. Therefore, it is possible that the fusion protein may also be involved in these diseases. As for targeted drug discovery efforts, there are c…			Transporters:Transporter channels and pores; Predicted intracellular proteins; Cancer-related genes:Candidate cancer biomarkers	Nucleoplasm (Uncertain); Additional: Nuclear speckles				0.0	0.0	0.0	0.0	0.0	0.0	0.0	0.0	0.0	0.0	0.0	0.0	0.0	0.0	0.0	0.0	0.0	0.0	0.0	0.0
INAFM1	255783	symbol	H. sapiens	255783	H. sapiens	INAFM1	InaF motif containing 1	INAFM1 is a human gene that is predicted to be an integral component of the membrane. The gene encodes a protein that contains an InaF motif, which is a conserved domain found in bacterial proteins involved in signal transduction. The exact function of INAFM1 in humans is not yet fully understood, but it is believed to play a role in cellular signaling pathways. Further research is needed to dete…	Unfortunately, there is currently very limited information available on the disease implications and targeted drug discovery efforts for INAFM1. As the function of this gene in humans is not yet fully understood, it is difficult to predict its potential involvement in disease pathways. However, given its conserved domain and potential role in cellular signaling, it is possible that INAFM1 could b…			Transporters:Accessory Factors Involved in Transport; Predicted intracellular proteins					0.0	0.0	0.0	0.0	0.0	0.0	0.0	0.0	0.0	0.0	0.0	0.0	0.0	0.0	0.0	0.0	0.0	0.0	0.0	0.0
REXO1	57455	symbol	H. sapiens	57455	H. sapiens	REXO1	RNA exonuclease 1 homolog	REXO1 is a human gene that encodes for RNA exonuclease 1 homolog, which is predicted to have exonuclease activity and be involved in the hydrolysis of nucleic acid phosphodiester bonds. It is located in the nuclear body. This information is provided by the Alliance of Genome Resources as of April 2022.	There is limited information available on the disease implications of REXO1. However, recent studies have suggested that REXO1 may play a role in cancer development and progression. Specifically, REXO1 has been found to be overexpressed in several types of cancer, including breast, lung, and liver cancer. Targeted drug discovery efforts for REXO1 are currently underway, with the goal of developin…	GO:0031125 rRNA 3'-end processing;GO:0031123 RNA 3'-end processing;GO:0006364 rRNA processing		Predicted intracellular proteins	Nucleoplasm (Supported); Additional: Nuclear bodies				0.0	0.0	0.0	0.0	0.0	0.0	0.0	0.0	0.0	0.0	0.0	0.0	1.0	0.0	0.0	0.0	0.0	0.0	0.0	0.0
SEMA4B	10509	symbol	H. sapiens	10509	H. sapiens	SEMA4B	semaphorin 4B	SEMA4B, also known as semaphorin 4B, is a human gene that is predicted to have chemorepellent activity and semaphorin receptor binding activity. It is involved in various processes, including the generation of neurons, neural crest cell migration, and the semaphorin-plexin signaling pathway. SEMA4B is predicted to be located in the plasma membrane and to be an integral component of it. It is also…	SEMA4B has been implicated in various diseases, including cancer, cardiovascular disease, and neurological disorders. In cancer, SEMA4B has been shown to act as a tumor suppressor by inhibiting tumor cell migration and invasion. In cardiovascular disease, SEMA4B has been shown to play a role in angiogenesis and vascular remodeling. In neurological disorders, SEMA4B has been linked to the regulati…	GO:0050919 negative chemotaxis;GO:0071526 semaphorin-plexin signaling pathway;GO:0001755 neural crest cell migration		Predicted intracellular proteins	Cell Junctions (Approved); Additional: Nucleoplasm;Vesicles		(M5880)NABA ECM AFFILIATED; (M5885)NABA MATRISOME ASSOCIATED; (M5889)NABA MATRISOME		0.0	0.0	0.0	0.0	0.0	0.0	0.0	0.0	0.0	0.0	0.0	1.0	0.0	0.0	0.0	0.0	0.0	0.0	0.0	0.0
MTURN	222166	symbol	H. sapiens	222166	H. sapiens	MTURN	maturin, neural progenitor differentiation regulator homolog	The human gene MTURN, also known as maturin, neural progenitor differentiation regulator homolog, is involved in regulating various cellular processes. It negatively regulates the activity of the NF-kappaB transcription factor, which is involved in inflammation and immune responses. It also positively regulates the MAPK cascade, which is involved in cell signaling and growth, and promotes the dif…	There is limited information available on the disease implications of MTURN. However, some studies have suggested that it may play a role in the development and progression of certain cancers, such as glioblastoma and breast cancer. Targeted drug discovery efforts for MTURN are also limited, but some studies have identified potential small molecule inhibitors that could target its activity. One e…	GO:0045654 positive regulation of megakaryocyte differentiation;GO:0045652 regulation of megakaryocyte differentiation;GO:0032088 negative regulation of NF-kappaB transcription factor activity		Predicted intracellular proteins	Cytosol (Approved)				0.0	0.0	0.0	0.0	0.0	0.0	0.0	0.0	0.0	0.0	0.0	0.0	0.0	0.0	0.0	0.0	0.0	0.0	0.0	0.0
NAA38	84316	symbol	H. sapiens	84316	H. sapiens	NAA38	N-alpha-acetyltransferase 38, NatC auxiliary subunit	NAA38 is a human gene that encodes for the N-alpha-acetyltransferase 38 protein, which is an auxiliary subunit of the NatC complex. This protein is involved in the negative regulation of the apoptotic process and is located in both the cytoplasm and nucleoplasm. It colocalizes with polysomes, which are complexes of ribosomes and messenger RNA molecules that are involved in protein synthesis. The …	There is limited information available on the disease implications of NAA38. However, recent studies have suggested that dysregulation of the NatC complex, of which NAA38 is a part, may be involved in the development of certain cancers, including breast cancer and hepatocellular carcinoma. Targeted drug discovery efforts for NAA38 are currently limited, but there is potential for the development …	GO:0043066 negative regulation of apoptotic process;GO:0043069 negative regulation of programmed cell death;GO:0042981 regulation of apoptotic process		Predicted intracellular proteins	Nucleoplasm (Supported)			(M5925)HALLMARK E2F TARGETS	0.0	0.0	0.0	0.0	0.0	0.0	0.0	0.0	0.0	0.0	0.0	0.0	0.0	0.0	0.0	0.0	0.0	0.0	0.0	0.0
MROH6	642475	symbol	H. sapiens	642475	H. sapiens	MROH6	maestro heat like repeat family member 6	Maestro heat like repeat family member 6 (MROH6) is a human gene that encodes a protein belonging to the maestro heat like repeat (MHRL) family. The MHRL family is involved in various cellular processes, including protein-protein interactions, signal transduction, and cytoskeletal organization. MROH6 is expressed in various tissues, including the brain, heart, and skeletal muscle. It has been sug…	There is limited information available on the disease implications of MROH6. However, some studies have suggested that alterations in MROH6 expression may be associated with certain types of cancer, including breast and lung cancer. Targeted drug discovery efforts for MROH6 are also limited, as the exact function of the protein is not yet fully understood. Currently, there are no drugs on the mar…			Predicted intracellular proteins	Nucleoplasm (Approved)				0.0	0.0	0.0	0.0	0.0	0.0	0.0	0.0	0.0	0.0	0.0	0.0	0.0	0.0	0.0	0.0	0.0	0.0	0.0	0.0
CCHCR1	54535	symbol	H. sapiens	54535	H. sapiens	CCHCR1	coiled-coil alpha-helical rod protein 1	CCHCR1 is a gene that encodes a protein with five coiled-coil alpha-helical rod domains. This protein is believed to regulate mRNA metabolism by interacting with mRNA-decapping protein 4. It is found in P-bodies, which are sites of mRNA metabolism, and its N-terminus is necessary for its localization to this subcellular location. Mutations in this gene have been linked to psoriasis.	Psoriasis is a chronic autoimmune skin disease that affects approximately 2-3% of the population worldwide. CCHCR1 gene mutations have been linked to psoriasis, and it is believed that these mutations may contribute to the development and progression of the disease. Targeted drug discovery efforts have focused on developing drugs that can modulate the activity of CCHCR1 and other genes involved i…	GO:0006611 protein export from nucleus;GO:0051168 nuclear export;GO:0006913 nucleocytoplasmic transport		Predicted intracellular proteins	Cytosol (Supported)				0.0	0.0	0.0	0.0	0.0	0.0	0.0	0.0	0.0	0.0	0.0	0.0	0.0	0.0	0.0	0.0	0.0	0.0	0.0	0.0
KAT5	10524	symbol	H. sapiens	10524	H. sapiens	KAT5	lysine acetyltransferase 5	KAT5, also known as lysine acetyltransferase 5, is a gene that belongs to the MYST family of histone acetyl transferases (HATs). It was originally identified as an HIV-1 TAT-interactive protein. HATs are important in regulating chromatin remodeling, transcription, and other nuclear processes by acetylating histone and nonhistone proteins. KAT5 is a histone acetylase that plays a role in DNA repai…	KAT5 has been implicated in several diseases, including cancer, neurodegenerative disorders, and viral infections. In cancer, KAT5 has been shown to be overexpressed in various types of tumors, including breast, lung, and colon cancer, and is associated with poor prognosis. Targeting KAT5 with small molecule inhibitors has been explored as a potential therapeutic strategy for cancer treatment. Se…	GO:1905337 positive regulation of aggrephagy;GO:1905691 lipid droplet disassembly;GO:1902425 positive regulation of attachment of mitotic spindle microtubules to kinetochore		Predicted intracellular proteins; Human disease related genes:Congenital malformations:Congenital malformations of the nervous system; ENZYME proteins:Transferases; Potential drug targets; Disease related genes; Enzymes; Transcription factors:Zinc-coordinating DNA-binding domains	Nucleoplasm (Supported); Additional: Cytosol;Vesicles	Coenzyme A; S-Acetyl-Cysteine	(M139)PID MYC PATHWAY; (M84)PID ATM PATHWAY; (M151)PID AR TF PATHWAY		0.0	0.0	0.0	0.0	0.0	1.0	0.0	1.0	1.0	0.0	0.0	0.0	0.0	0.0	0.0	0.0	0.0	0.0	1.0	1.0
NEURL4	84461	symbol	H. sapiens	84461	H. sapiens	NEURL4	neuralized E3 ubiquitin protein ligase 4	NEURL4 is a human gene that encodes for a protein called neuralized E3 ubiquitin protein ligase 4. This protein is predicted to have two isoforms, which are the result of two alternatively spliced transcript variants. The function of this protein is not fully understood, but it is believed to play a role in the regulation of protein degradation through the ubiquitin-proteasome system. This system…	There is limited information available on the disease implications of NEURL4. However, mutations in this gene have been associated with intellectual disability and developmental delay. Targeted drug discovery efforts for NEURL4 are also limited, as the function of the protein is not fully understood. There are currently no drugs on the market that specifically target NEURL4. However, there are dr…	GO:0043504 mitochondrial DNA repair;GO:0032042 mitochondrial DNA metabolic process;GO:0000002 mitochondrial genome maintenance		Predicted intracellular proteins					0.0	0.0	0.0	0.0	0.0	1.0	0.0	0.0	0.0	0.0	0.0	0.0	0.0	0.0	0.0	0.0	0.0	0.0	0.0	0.0
STIP1	10963	symbol	H. sapiens	10963	H. sapiens	STIP1	stress induced phosphoprotein 1	STIP1, also known as stress induced phosphoprotein 1, is an adaptor protein that plays a crucial role in coordinating the functions of two heat shock proteins, HSP70 and HSP90, in protein folding. It is believed to facilitate the transfer of proteins from HSP70 to HSP90 by binding to both proteins. Additionally, STIP1 stimulates the ATPase activity of HSP70 while inhibiting the ATPase activity of…	STIP1 has been implicated in several diseases, including cancer, neurodegenerative disorders, and infectious diseases. In cancer, STIP1 has been shown to be overexpressed in several types of tumors, including breast, lung, and prostate cancer, and is associated with poor prognosis. Targeting STIP1 has been proposed as a potential therapeutic strategy for cancer treatment. In neurodegenerative dis…	GO:0098761 cellular response to interleukin-7;GO:0098760 response to interleukin-7;GO:0071345 cellular response to cytokine stimulus		Predicted intracellular proteins	Cytosol;Plasma membrane (Approved); Additional: Nucleoplasm	Copper		(M5941)HALLMARK UV RESPONSE UP; (M5924)HALLMARK MTORC1 SIGNALING	0.0	0.0	0.0	0.0	0.0	0.0	0.0	0.0	0.0	0.0	0.0	0.0	0.0	0.0	0.0	0.0	0.0	0.0	0.0	0.0
CCNL2	81669	symbol	H. sapiens	81669	H. sapiens	CCNL2	cyclin L2	CCNL2 is a gene that encodes for a protein belonging to the cyclin family. This protein interacts with various proteins, including RNA polymerase II, splicing factors, and cyclin-dependent kinases, to regulate the pre-mRNA splicing process and induce apoptosis by modulating the expression of apoptotic and antiapoptotic proteins. The gene has multiple alternatively spliced transcript variants that…	CCNL2 has been implicated in various diseases, including cancer, neurodegenerative disorders, and cardiovascular diseases. In cancer, CCNL2 has been shown to be overexpressed in several types of tumors, including breast, lung, and prostate cancer, and its expression is associated with poor prognosis. Targeting CCNL2 has been proposed as a potential therapeutic strategy for cancer treatment. Howev…	GO:0046605 regulation of centrosome cycle;GO:0043484 regulation of RNA splicing;GO:0032886 regulation of microtubule-based process		Predicted intracellular proteins	Nucleoplasm (Supported); Additional: Vesicles				0.0	0.0	0.0	0.0	0.0	0.0	0.0	0.0	0.0	0.0	0.0	0.0	0.0	0.0	0.0	0.0	0.0	0.0	0.0	0.0
RNPEPL1	57140	symbol	H. sapiens	57140	H. sapiens	RNPEPL1	arginyl aminopeptidase like 1	RNPEPL1 is a human gene that encodes for a protein called arginyl aminopeptidase like 1. This protein is involved in proteolysis, which is the breakdown of proteins into smaller peptides or amino acids. RNPEPL1 enables metalloaminopeptidase activity, which is a type of protease that cleaves amino acids from the N-terminus of proteins. The exact function of RNPEPL1 is not fully understood, but it …	There is limited information available on the disease implications of RNPEPL1. However, recent studies have suggested that this gene may be involved in the development and progression of certain types of cancer, including breast cancer and hepatocellular carcinoma. Targeted drug discovery efforts for RNPEPL1 are currently underway, with a focus on developing small molecule inhibitors that can sel…	GO:0006508 proteolysis;GO:0019538 protein metabolic process;GO:0043170 macromolecule metabolic process		Peptidases:Metallopeptidases; ENZYME proteins:Hydrolases; Enzymes; Predicted intracellular proteins	Nucleoplasm (Approved); Additional: Nuclear bodies				0.0	0.0	0.0	0.0	0.0	0.0	0.0	0.0	0.0	0.0	0.0	0.0	0.0	0.0	0.0	0.0	0.0	0.0	0.0	0.0
FAM193B	54540	symbol	H. sapiens	54540	H. sapiens	FAM193B	family with sequence similarity 193 member B	FAM193B is a human gene that is a member of the family with sequence similarity 193. It is located in the cytoplasm, nuclear speck, and nucleolus. The function of this gene is not yet fully understood, but it is believed to play a role in cellular processes such as RNA metabolism and protein synthesis. Further research is needed to fully understand the function of FAM193B and its potential implic…	There is currently limited information available on the disease implications of FAM193B. However, some studies have suggested that mutations in this gene may be associated with certain types of cancer, including breast cancer and lung adenocarcinoma. Targeted drug discovery efforts for FAM193B are also limited, as its function is not yet fully understood. There are currently no drugs on the marke…			Predicted intracellular proteins	Nucleoli;Nucleoplasm (Enhanced)				0.0	0.0	0.0	0.0	0.0	0.0	0.0	0.0	0.0	0.0	0.0	0.0	0.0	0.0	0.0	0.0	0.0	0.0	0.0	0.0
PDDC1	347862	gene_synonym	H. sapiens	347862	H. sapiens	GATD1	glutamine amidotransferase class 1 domain containing 1	GATD1 is a human gene that encodes for a protein containing the glutamine amidotransferase class 1 domain. This protein is located in extracellular exosomes, which are small vesicles that are released by cells and play a role in intercellular communication. The function of GATD1 is not well understood, but it is thought to be involved in various cellular processes such as protein modification and…	Unfortunately, there is currently limited information available on the disease implications of GATD1 and targeted drug discovery efforts. As the function of this gene is not well understood, it is difficult to determine its potential role in disease development or progression. Additionally, there are no known drugs on the market that specifically target GATD1. However, further research on the fun…	GO:0019243 methylglyoxal catabolic process to D-lactate via S-lactoyl-glutathione;GO:0051596 methylglyoxal catabolic process;GO:0061727 methylglyoxal catabolic process to lactate		Peptidases:Cysteine-type peptidases; Enzymes; Predicted intracellular proteins; Predicted secreted proteins	Nucleoplasm (Supported)				0.0	0.0	0.0	0.0	0.0	0.0	0.0	0.0	0.0	0.0	0.0	0.0	0.0	0.0	0.0	0.0	0.0	0.0	0.0	0.0
TIMP1	7076	symbol	H. sapiens	7076	H. sapiens	TIMP1	TIMP metallopeptidase inhibitor 1	TIMP1 is a gene that belongs to the TIMP gene family and encodes a protein that inhibits the activity of matrix metalloproteinases (MMPs), which are enzymes involved in breaking down the extracellular matrix. The protein encoded by TIMP1 can also promote cell proliferation and may have an anti-apoptotic function. The gene is highly inducible in response to cytokines and hormones and its expressio…	TIMP1 has been implicated in various diseases, including cancer, cardiovascular disease, and neurological disorders. In cancer, TIMP1 has been shown to promote tumor growth and metastasis by inhibiting the activity of MMPs, which are involved in the breakdown of the extracellular matrix and facilitate tumor invasion. TIMP1 has also been associated with poor prognosis in several types of cancer, i…	GO:0002248 connective tissue replacement involved in inflammatory response wound healing;GO:0002246 wound healing involved in inflammatory response;GO:0097709 connective tissue replacement		Predicted secreted proteins; Candidate cardiovascular disease genes; Predicted intracellular proteins; Cancer-related genes:Candidate cancer biomarkers	Golgi apparatus;Vesicles (Approved)		(M183)PID IL6 7 PATHWAY; (M167)PID AP1 PATHWAY; (M3468)NABA ECM REGULATORS	(M5944)HALLMARK ANGIOGENESIS; (M5946)HALLMARK COAGULATION; (M5902)HALLMARK APOPTOSIS	0.0	0.0	0.0	1.0	0.0	0.0	1.0	0.0	0.0	0.0	0.0	0.0	0.0	0.0	0.0	0.0	0.0	0.0	0.0	0.0
RPLP1	6176	symbol	H. sapiens	6176	H. sapiens	RPLP1	ribosomal protein lateral stalk subunit P1	RPLP1 is a gene that encodes a ribosomal phosphoprotein that is a component of the 60S subunit of ribosomes. It belongs to the L12P family of ribosomal proteins and plays an important role in the elongation step of protein synthesis. Unlike most ribosomal proteins, RPLP1 is acidic and its C-terminal end is nearly identical to the C-terminal ends of the ribosomal phosphoproteins P0 and P2. RPLP1 c…	There is limited information on the disease implications of RPLP1. However, recent studies have suggested that RPLP1 may play a role in cancer development and progression. For example, RPLP1 has been found to be overexpressed in several types of cancer, including breast, lung, and gastric cancer. Targeted drug discovery efforts for RPLP1 are still in the early stages, but there is potential for t…	GO:0006414 translational elongation;GO:0002181 cytoplasmic translation;GO:0006412 translation		Ribosomal proteins; Predicted intracellular proteins	Cytosol;Endoplasmic reticulum (Supported)				0.0	0.0	1.0	0.0	0.0	0.0	0.0	0.0	0.0	0.0	0.0	0.0	0.0	0.0	0.0	1.0	0.0	0.0	0.0	0.0
FERMT3	83706	symbol	H. sapiens	83706	H. sapiens	FERMT3	FERM domain containing kindlin 3	FERMT3 is a gene that encodes for the protein kindlin 3, which plays a crucial role in regulating hemostasis and thrombosis. It is also involved in maintaining the membrane skeleton of erythrocytes. Kindlins are a family of proteins that facilitate protein-protein interactions, which are essential for integrin activation and cell adhesion, migration, differentiation, and proliferation. Mutations …	As mentioned earlier, mutations in FERMT3 can cause the autosomal recessive leukocyte adhesion deficiency syndrome-III (LAD-III), which is a rare immunodeficiency disorder characterized by recurrent bacterial and fungal infections, impaired wound healing, and bleeding disorders. There are currently no targeted drug discovery efforts for LAD-III, and treatment is mainly supportive, including proph…	GO:0033622 integrin activation;GO:0033632 regulation of cell-cell adhesion mediated by integrin;GO:0034446 substrate adhesion-dependent cell spreading		Disease related genes; Human disease related genes:Immune system diseases:Primary immunodeficiency; Predicted intracellular proteins	Vesicles (Approved)				0.0	0.0	0.0	0.0	0.0	0.0	0.0	0.0	0.0	0.0	0.0	0.0	0.0	0.0	0.0	0.0	0.0	0.0	0.0	0.0
KBTBD6	89890	symbol	H. sapiens	89890	H. sapiens	KBTBD6	kelch repeat and BTB domain containing 6	KBTBD6 is a human gene that plays a role in the breakdown of proteins through a process called proteasome-mediated ubiquitin-dependent protein catabolic process. It is also involved in the regulation of Rac protein signal transduction and protein K48-linked ubiquitination. KBTBD6 is located in both the cytoplasm and nucleus and is part of the Cul3-RING ubiquitin ligase complex.	There is limited information available on the disease implications of KBTBD6. However, recent studies have suggested that mutations in KBTBD6 may be associated with the development of certain types of cancer, including lung cancer and breast cancer. Targeted drug discovery efforts for KBTBD6 are still in the early stages, but there is potential for the development of drugs that target the Cul3-RI…	GO:0035020 regulation of Rac protein signal transduction;GO:0070936 protein K48-linked ubiquitination;GO:0006986 response to unfolded protein		Predicted intracellular proteins					0.0	0.0	0.0	0.0	0.0	0.0	0.0	0.0	0.0	0.0	0.0	0.0	0.0	0.0	0.0	0.0	0.0	0.0	0.0	0.0
RGS12	6002	symbol	H. sapiens	6002	H. sapiens	RGS12	regulator of G protein signaling 12	RGS12 is a gene that belongs to the RGS family and encodes a protein that may act as a GTPase-activating protein and a transcriptional repressor. The protein may be involved in tumorigenesis. The gene has multiple transcript variants that encode different isoforms, and other alternative splice variants have been identified but their biological function is unknown.	There is limited information available on the disease implications of RGS12. However, some studies have suggested that RGS12 may play a role in tumorigenesis and cancer progression. Targeted drug discovery efforts for RGS12 are also limited, and there are currently no drugs on the market that specifically target this gene. However, there are drugs that target other members of the RGS family, such…	GO:0008277 regulation of G protein-coupled receptor signaling pathway;GO:0007186 G protein-coupled receptor signaling pathway;GO:0009968 negative regulation of signal transduction		Predicted intracellular proteins	Nucleoli;Nucleoplasm (Supported); Additional: Cytosol				0.0	0.0	0.0	0.0	0.0	0.0	0.0	0.0	0.0	0.0	0.0	0.0	0.0	0.0	0.0	0.0	0.0	0.0	0.0	0.0
TMEM265	100862671	symbol	H. sapiens	100862671	H. sapiens	TMEM265	transmembrane protein 265	TMEM265 is a human gene that is predicted to be an integral component of the membrane. It encodes for a transmembrane protein, which means that it spans across the cell membrane. The function of TMEM265 is not yet fully understood, but it is believed to play a role in cellular processes that involve the membrane. The gene has been identified as a potential target for cancer therapy, as it is over…	There is limited information available on the disease implications of TMEM265. However, studies have shown that the gene is overexpressed in certain types of cancer cells, including breast, lung, and ovarian cancer. This suggests that TMEM265 may play a role in cancer development and progression, making it a potential target for cancer therapy. Targeted drug discovery efforts for TMEM265 are stil…								0.0	0.0	0.0	0.0	0.0	0.0	0.0	0.0	0.0	0.0	0.0	0.0	0.0	0.0	0.0	0.0	0.0	0.0	0.0	0.0
ANKRD11	29123	symbol	H. sapiens	29123	H. sapiens	ANKRD11	ankyrin repeat domain containing 11	The ANKRD11 gene encodes a protein that contains an ankyrin repeat domain and inhibits the activation of transcription by ligands. Mutations in this gene have been linked to KBG syndrome, a condition characterized by macrodontia, distinctive craniofacial features, short stature, skeletal anomalies, global developmental delay, seizures, and intellectual disability. The gene has multiple alternativ…	Currently, there are no targeted drug discovery efforts specifically for ANKRD11 gene mutations. Treatment for KBG syndrome, which is caused by mutations in ANKRD11, is symptomatic and supportive. This may include physical therapy, speech therapy, and medication to manage seizures or behavioral issues. However, research is ongoing to better understand the molecular mechanisms underlying KBG syndr…	GO:0060325 face morphogenesis;GO:0060323 head morphogenesis;GO:0010171 body morphogenesis		Disease related genes; Predicted intracellular proteins; Human disease related genes:Congenital malformations:Other congenital malformations	Nucleoplasm (Enhanced); Additional: Cytosol				0.0	0.0	0.0	0.0	0.0	0.0	0.0	0.0	0.0	0.0	0.0	0.0	0.0	0.0	0.0	0.0	0.0	0.0	0.0	0.0
ZNF707	286075	symbol	H. sapiens	286075	H. sapiens	ZNF707	zinc finger protein 707	ZNF707 is a human gene that encodes for a zinc finger protein. This protein is predicted to have the ability to bind to DNA and regulate transcription by RNA polymerase II. It is also predicted to be located in the nucleus of cells. The function of ZNF707 is not yet fully understood, but it is believed to play a role in the regulation of gene expression. Further research is needed to fully unders…	Unfortunately, there is currently very limited information available on the disease implications and targeted drug discovery efforts for ZNF707. As a relatively newly discovered gene, there have not been any drugs developed specifically targeting this gene. However, there is ongoing research into the role of zinc finger proteins in cancer and other diseases, and it is possible that ZNF707 may be …	GO:0006357 regulation of transcription by RNA polymerase II;GO:0006355 regulation of DNA-templated transcription;GO:2001141 regulation of RNA biosynthetic process		Transcription factors:Zinc-coordinating DNA-binding domains; Predicted intracellular proteins	Nucleoplasm (Approved)			(M5898)HALLMARK DNA REPAIR	0.0	0.0	0.0	0.0	0.0	0.0	0.0	0.0	0.0	0.0	0.0	0.0	0.0	0.0	0.0	0.0	0.0	0.0	0.0	0.0
SCAMP5	192683	symbol	H. sapiens	192683	H. sapiens	SCAMP5	secretory carrier membrane protein 5	SCAMP5, or secretory carrier membrane protein 5, is a human gene that plays a role in regulating cytokine production, vesicle-mediated transport, and response to endoplasmic reticulum stress. It is located in the Golgi apparatus, plasma membrane, and recycling endosome membrane, and is an integral component of the membrane. This gene is involved in various cellular processes and may have implicat…	There is limited information available on the disease implications of SCAMP5. However, some studies have suggested that it may be involved in the pathogenesis of certain diseases, such as cancer and neurodegenerative disorders. Targeted drug discovery efforts for SCAMP5 are also limited, as its exact role in disease states is not yet fully understood. Currently, there are no drugs on the market t…	GO:0045956 positive regulation of calcium ion-dependent exocytosis;GO:0017158 regulation of calcium ion-dependent exocytosis;GO:1903307 positive regulation of regulated secretory pathway		Transporters:Accessory Factors Involved in Transport; Predicted intracellular proteins					1.0	0.0	0.0	0.0	0.0	0.0	0.0	0.0	0.0	0.0	0.0	0.0	0.0	0.0	0.0	0.0	0.0	0.0	0.0	0.0
OPA3	80207	symbol	H. sapiens	80207	H. sapiens	OPA3	outer mitochondrial membrane lipid metabolism regulator OPA3	OPA3 is a human gene that regulates lipid metabolism in the outer mitochondrial membrane. Its mouse ortholog is found in the mitochondrial inner membrane. Mutations in OPA3 have been linked to 3-methylglutaconic aciduria type III, a rare metabolic disorder, as well as autosomal dominant optic atrophy and cataract. The gene has multiple transcript variants that encode different isoforms.	Mutations in the OPA3 gene have been linked to several diseases, including 3-methylglutaconic aciduria type III, autosomal dominant optic atrophy, and cataract. 3-methylglutaconic aciduria type III is a rare metabolic disorder characterized by elevated levels of 3-methylglutaconic acid in the urine and blood, as well as neurological symptoms such as developmental delay, muscle weakness, and spast…	GO:0007601 visual perception;GO:0050953 sensory perception of light stimulus;GO:0019216 regulation of lipid metabolic process		Disease related genes; Human disease related genes:Nervous system diseases:Eye disease; Human disease related genes:Congenital disorders of metabolism:Congenital disorders of amino acid metabolism	Cytosol (Approved); Additional: Nucleoplasm				0.0	0.0	0.0	0.0	0.0	0.0	0.0	0.0	0.0	0.0	0.0	0.0	0.0	0.0	0.0	0.0	0.0	0.0	0.0	0.0
CITED4	163732	symbol	H. sapiens	163732	H. sapiens	CITED4	Cbp/p300 interacting transactivator with Glu/Asp rich carboxy-terminal domain 4	CITED4 is a gene that belongs to the CITED family of transcriptional coactivators. It encodes a protein that interacts with several proteins, including CREB-binding protein (CBP) and p300, and regulates gene transcription. CITED4 also interacts with transcription factor AP2 (TFAP2) and may function as a co-activator for TFAP2. The gene has been observed to be hypermethylated and transcriptionally…	There is limited information available on the disease implications of CITED4. However, some studies have suggested that the downregulation of CITED4 may play a role in the development and progression of certain types of cancer, including oligodendroglial tumors. Targeted drug discovery efforts for CITED4 are also limited, as the function of the protein is not well understood. There are currently …	GO:0043627 response to estrogen;GO:0009725 response to hormone;GO:0009719 response to endogenous stimulus		Predicted intracellular proteins	Vesicles (Approved)				0.0	0.0	0.0	0.0	0.0	0.0	0.0	0.0	0.0	0.0	0.0	0.0	0.0	0.0	0.0	0.0	0.0	0.0	0.0	0.0
WWP2	11060	symbol	H. sapiens	11060	H. sapiens	WWP2	WW domain containing E3 ubiquitin protein ligase 2	WWP2 is a gene that encodes a protein belonging to the Nedd4 family of E3 ligases, which are involved in protein ubiquitination. The protein contains four WW domains and is thought to be involved in various processes, including chondrogenesis and the regulation of oncogenic signaling pathways. It interacts with Smad proteins and the tumor suppressor PTEN. The gene has multiple alternatively splic…	WWP2 has been implicated in various diseases, including cancer, osteoarthritis, and neurodegenerative disorders. In cancer, WWP2 has been shown to regulate the stability of several oncogenic proteins, including c-Myc, c-Jun, and Notch1, making it a potential target for cancer therapy. In osteoarthritis, WWP2 has been found to regulate the degradation of cartilage matrix proteins, suggesting that …	GO:0045746 negative regulation of Notch signaling pathway;GO:1901016 regulation of potassium ion transmembrane transporter activity;GO:0006858 extracellular transport		Enzymes; Predicted intracellular proteins; ENZYME proteins:Transferases					0.0	0.0	0.0	0.0	0.0	0.0	0.0	0.0	0.0	0.0	0.0	0.0	0.0	0.0	0.0	0.0	1.0	0.0	0.0	0.0
DGCR8	54487	symbol	H. sapiens	54487	H. sapiens	DGCR8	DGCR8 microprocessor complex subunit	DGCR8 is a gene that encodes a subunit of the microprocessor complex, which is responsible for the biogenesis of microRNAs from primary microRNA transcripts. The protein encoded by DGCR8 is a double-stranded RNA binding protein that acts as the non-catalytic subunit of the microprocessor complex. It is necessary for binding the double-stranded RNA substrate and facilitating its cleavage by the ri…	DGCR8 has been implicated in various diseases, including cancer and neurological disorders. In cancer, DGCR8 has been shown to be dysregulated, leading to altered microRNA expression and contributing to tumor growth and metastasis. In neurological disorders, mutations in DGCR8 have been linked to intellectual disability, epilepsy, and autism spectrum disorders. Targeted drug discovery efforts for…	GO:2000633 positive regulation of pre-miRNA processing;GO:1903800 positive regulation of miRNA processing;GO:2000631 regulation of pre-miRNA processing		Human disease related genes:Other congenital disorders:Chromosomal abnormalities; Predicted intracellular proteins	Nuclear bodies;Nucleoplasm (Supported)		(M145)PID P53 DOWNSTREAM PATHWAY	(M5898)HALLMARK DNA REPAIR	0.0	0.0	0.0	0.0	0.0	0.0	0.0	0.0	0.0	0.0	0.0	0.0	0.0	0.0	0.0	0.0	0.0	0.0	0.0	0.0
SNRNP35	11066	symbol	H. sapiens	11066	H. sapiens	SNRNP35	small nuclear ribonucleoprotein U11/U12 subunit 35	SNRNP35 is a gene that encodes a protein that is similar to the U1-snRNP binding protein. The protein contains an RNA recognition motif in its N-terminal half and is rich in Arg/Asp and Arg/Glu dipeptides in its C-terminal half, which is a characteristic of various splicing factors. The protein is a component of the U11/U12 small nuclear ribonucleoproteins (snRNP) that form part of the U12-type s…	There is limited information available on the disease implications of SNRNP35. However, mutations in other genes encoding components of the U11/U12 snRNP have been associated with various diseases, including retinitis pigmentosa, amyotrophic lateral sclerosis, and spinal muscular atrophy. Therefore, it is possible that mutations in SNRNP35 could also contribute to the development of these or othe…	GO:0000377 RNA splicing, via transesterification reactions with bulged adenosine as nucleophile;GO:0000398 mRNA splicing, via spliceosome;GO:0000375 RNA splicing, via transesterification reactions		Predicted intracellular proteins	Nucleoli (Supported)				0.0	0.0	1.0	0.0	0.0	0.0	0.0	0.0	0.0	0.0	0.0	0.0	0.0	0.0	0.0	0.0	0.0	0.0	0.0	0.0
INF2	64423	symbol	H. sapiens	64423	H. sapiens	INF2	inverted formin 2	INF2 is a gene that belongs to the formin family of proteins and is known as inverted formin 2. It contains a diaphanous inhibitory domain at its N-terminus, which classifies it as a diaphanous formin. Research on a similar mouse protein suggests that INF2 may play a role in the polymerization and depolymerization of actin filaments. Mutations in this gene have been linked to focal segmental glom…	Mutations in the INF2 gene have been linked to focal segmental glomerulosclerosis (FSGS), a rare kidney disease that can lead to kidney failure. FSGS is characterized by scarring of the glomeruli, the tiny blood vessels in the kidneys that filter waste from the blood. INF2 mutations are thought to disrupt the normal function of podocytes, specialized cells in the glomeruli that help maintain the …	GO:0090140 regulation of mitochondrial fission;GO:0030041 actin filament polymerization;GO:0008154 actin polymerization or depolymerization		Disease related genes; Human disease related genes:Urinary system diseases:Kidney diseases; Human disease related genes:Nervous system diseases:Neurodegenerative diseases; Predicted intracellular proteins	Endoplasmic reticulum (Approved); Additional: Nuclear bodies				1.0	0.0	0.0	0.0	1.0	0.0	0.0	0.0	0.0	0.0	0.0	0.0	0.0	0.0	0.0	0.0	0.0	0.0	0.0	0.0
CHID1	66005	symbol	H. sapiens	66005	H. sapiens	CHID1	chitinase domain containing 1	The human gene CHID1, also known as chitinase domain containing 1, is involved in oligosaccharide binding activity and negative regulation of cytokine production related to inflammatory response. It is located in various cellular components, including late endosome, lysosome, and trans-Golgi network. This information is provided by the Alliance of Genome Resources as of April 2022.	There is limited information available on the disease implications of CHID1. However, some studies have suggested that CHID1 may play a role in the pathogenesis of certain inflammatory diseases, such as asthma and chronic obstructive pulmonary disease (COPD). Targeted drug discovery efforts for CHID1 are also limited, but some studies have explored the potential of CHID1 inhibitors as a therapeut…	GO:1900016 negative regulation of cytokine production involved in inflammatory response;GO:1900015 regulation of cytokine production involved in inflammatory response;GO:0001818 negative regulation of cytokine production		Predicted intracellular proteins	Intermediate filaments;Nucleoplasm (Uncertain)				0.0	0.0	0.0	0.0	0.0	0.0	0.0	0.0	0.0	0.0	0.0	0.0	0.0	0.0	0.0	0.0	0.0	0.0	0.0	0.0
KLHL22	84861	symbol	H. sapiens	84861	H. sapiens	KLHL22	kelch like family member 22	KLHL22 is a human gene that encodes for a protein belonging to the kelch-like family. The protein is involved in various cellular processes, including cellular protein metabolism, cellular response to leucine, and mitotic spindle assembly checkpoint signaling. It is located in different cellular components, such as cytosol, intercellular bridge, and microtubule cytoskeleton. KLHL22 is part of the…	There is limited information available on the disease implications of KLHL22. However, recent studies have suggested that KLHL22 may play a role in the development and progression of certain cancers, including breast cancer and lung cancer. Targeted drug discovery efforts for KLHL22 are currently underway, with a focus on identifying small molecule inhibitors that can selectively target the prote…	GO:0002842 positive regulation of T cell mediated immune response to tumor cell;GO:0071233 cellular response to L-leucine;GO:0002840 regulation of T cell mediated immune response to tumor cell		Disease related genes; Predicted intracellular proteins	Cytokinetic bridge;Microtubules;Mitotic spindle;Vesicles (Supported)				1.0	0.0	0.0	1.0	0.0	0.0	0.0	0.0	0.0	0.0	0.0	0.0	0.0	0.0	0.0	0.0	0.0	0.0	0.0	1.0
MT2A	4502	symbol	H. sapiens	4502	H. sapiens	MT2A	metallothionein 2A	MT2A is a gene that belongs to the metallothionein family of genes. The proteins encoded by this gene family are low in molecular weight, rich in cysteine, and bind divalent heavy metal ions, which helps to regulate the concentration of heavy metals in cells. These proteins act as antioxidants, protect against hydroxyl free radicals, and play a role in detoxification of heavy metals. MT2A interac…	MT2A has been implicated in various diseases, including cancer, neurodegenerative disorders, and diabetes. Polymorphisms in this gene have been associated with an increased risk of several types of cancer, including breast, prostate, and lung cancer. Targeted drug discovery efforts have focused on developing drugs that can modulate the expression of MT2A or its activity. For example, some studies…	GO:0036015 response to interleukin-3;GO:0036016 cellular response to interleukin-3;GO:0036017 response to erythropoietin		Predicted intracellular proteins		Zinc; Zinc acetate; Zinc chloride; Zinc sulfate, unspecified form	(M167)PID AP1 PATHWAY	(M5891)HALLMARK HYPOXIA; (M5901)HALLMARK G2M CHECKPOINT; (M5913)HALLMARK INTERFERON GAMMA RESPONSE	0.0	0.0	0.0	0.0	0.0	0.0	1.0	0.0	0.0	0.0	0.0	0.0	0.0	0.0	0.0	0.0	0.0	0.0	0.0	0.0
ALDH16A1	126133	symbol	H. sapiens	126133	H. sapiens	ALDH16A1	aldehyde dehydrogenase 16 family member A1	ALDH16A1 is a gene that belongs to the aldehyde dehydrogenase superfamily. This gene encodes a protein that acts on aldehyde substrates and uses NADP as a cofactor. The gene is conserved in several species, including chimpanzee, dog, cow, mouse, rat, and zebrafish. The protein encoded by this gene interacts with maspardin, a protein that is responsible for Mast syndrome when truncated. Different …	There is limited information available on the disease implications of ALDH16A1. However, recent studies have suggested that this gene may play a role in the development of certain types of cancer, including breast cancer and hepatocellular carcinoma. Targeted drug discovery efforts for ALDH16A1 are currently underway, with a focus on developing small molecule inhibitors that can selectively targe…								0.0	0.0	0.0	0.0	0.0	0.0	0.0	0.0	0.0	0.0	0.0	0.0	0.0	0.0	0.0	0.0	0.0	0.0	0.0	0.0
CCDC9	26093	symbol	H. sapiens	26093	H. sapiens	CCDC9	coiled-coil domain containing 9	CCDC9, or coiled-coil domain containing 9, is a human gene that encodes a protein that is involved in RNA binding activity. The protein contains a coiled-coil domain, which is a structural motif that is involved in protein-protein interactions. The exact function of CCDC9 is not well understood, but it is thought to play a role in RNA processing and regulation. Mutations in the CCDC9 gene have be…	There is limited information available on the disease implications of CCDC9 mutations. However, some studies have suggested that CCDC9 may be involved in the development of certain types of cancer, including lung cancer and breast cancer. Targeted drug discovery efforts for CCDC9 are also limited, as the exact function of the protein is not well understood. Currently, there are no drugs on the ma…			Predicted intracellular proteins	Cytosol (Approved)				0.0	0.0	0.0	0.0	0.0	0.0	0.0	0.0	0.0	0.0	0.0	0.0	0.0	0.0	0.0	0.0	0.0	0.0	0.0	0.0
CAMKK1	84254	symbol	H. sapiens	84254	H. sapiens	CAMKK1	calcium/calmodulin dependent protein kinase kinase 1	CAMKK1 is a gene that encodes a protein belonging to the Serine/Threonine protein kinase family and the Ca(2+)/calmodulin-dependent protein kinase subfamily. This protein is involved in the calcium/calmodulin-dependent (CaM) kinase cascade. There are three transcript variants of this gene that encode two different isoforms.	CAMKK1 has been implicated in various diseases, including cancer, diabetes, and neurodegenerative disorders. In cancer, CAMKK1 has been shown to promote tumor growth and metastasis, making it a potential target for cancer therapy. In diabetes, CAMKK1 has been linked to insulin resistance and impaired glucose metabolism, suggesting that targeting this protein could be a promising approach for trea…	GO:0035556 intracellular signal transduction;GO:0007165 signal transduction;GO:0023052 signaling	yes	Enzymes; Predicted intracellular proteins; Kinases; ENZYME proteins:Transferases	Cytosol (Approved)	Fostamatinib			0.0	0.0	0.0	0.0	0.0	0.0	0.0	0.0	0.0	0.0	0.0	0.0	0.0	0.0	0.0	0.0	0.0	0.0	0.0	0.0
MFSD10	10227	symbol	H. sapiens	10227	H. sapiens	MFSD10	major facilitator superfamily domain containing 10	MFSD10 is a gene that encodes a transporter protein belonging to the major facilitator superfamily. This protein is believed to play a role in the removal of organic anions, including certain anti-inflammatory drugs, from cells. Different versions of the gene have been identified due to alternative splicing.	Research on MFSD10 and its disease implications is still in its early stages, but some studies have suggested that mutations in the gene may be associated with certain neurological disorders, such as epilepsy and intellectual disability. Targeted drug discovery efforts for MFSD10 are also limited, as the function of the protein is not yet fully understood. However, some studies have suggested tha…	GO:0015904 tetracycline transmembrane transport;GO:0043252 sodium-independent organic anion transport;GO:0015850 organic hydroxy compound transport			Nuclear membrane (Approved); Additional: Nucleoplasm				0.0	0.0	0.0	0.0	0.0	0.0	0.0	0.0	0.0	0.0	0.0	0.0	0.0	1.0	0.0	0.0	0.0	0.0	0.0	0.0
HERC2P2	400322	symbol	H. sapiens	400322	H. sapiens	HERC2P2	HERC2 pseudogene 2										0.0	0.0	0.0	0.0	0.0	0.0	0.0	0.0	0.0	0.0	0.0	0.0	0.0	0.0	0.0	0.0	0.0	0.0	0.0	0.0
BST2	684	symbol	H. sapiens	684	H. sapiens	BST2	bone marrow stromal cell antigen 2	BST2, also known as bone marrow stromal cell antigen 2, is a gene that encodes a protein whose specific function is not yet fully understood. It is believed to play a role in the growth and development of B-cells, which are important components of the immune system. Additionally, BST2 may be involved in the development of rheumatoid arthritis, a chronic autoimmune disorder that affects the joints…	Research on BST2 has identified potential implications for several diseases, including cancer, viral infections, and autoimmune disorders such as rheumatoid arthritis. In cancer, BST2 has been found to play a role in tumor growth and metastasis, making it a potential target for cancer therapies. In viral infections, BST2 has been shown to inhibit the release of viral particles from infected cells…	GO:0002736 regulation of plasmacytoid dendritic cell cytokine production;GO:0002737 negative regulation of plasmacytoid dendritic cell cytokine production;GO:0002731 negative regulation of dendritic cell cytokine production		CD markers; Transporters:Transporter channels and pores	Golgi apparatus;Vesicles (Supported)			(M5911)HALLMARK INTERFERON ALPHA RESPONSE; (M5913)HALLMARK INTERFERON GAMMA RESPONSE; (M5932)HALLMARK INFLAMMATORY RESPONSE	1.0	0.0	0.0	0.0	0.0	0.0	1.0	1.0	0.0	0.0	1.0	0.0	0.0	0.0	0.0	1.0	0.0	0.0	0.0	0.0
SLC25A25	114789	symbol	H. sapiens	114789	H. sapiens	SLC25A25	solute carrier family 25 member 25	SLC25A25 is a gene that encodes a protein belonging to the family of calcium-binding mitochondrial carriers. These proteins are found in the inner membranes of mitochondria and function as transport proteins, shuttling metabolites, nucleotides, and cofactors through the mitochondrial membrane to connect and/or regulate cytoplasm and matrix functions. SLC25A25 may function as an ATP-Mg/Pi carrier …	There is limited information available on the disease implications of SLC25A25. However, recent studies have suggested that mutations in this gene may be associated with mitochondrial dysfunction and metabolic disorders such as diabetes and obesity. Targeted drug discovery efforts for SLC25A25 are also limited, but some studies have identified potential small molecule inhibitors that could modula…	GO:0015866 ADP transport;GO:0015867 ATP transport;GO:0032094 response to food		Transporters:Electrochemical Potential-driven transporters; Predicted intracellular proteins	Mitochondria;Vesicles (Supported)				0.0	0.0	0.0	0.0	0.0	0.0	0.0	0.0	0.0	0.0	0.0	0.0	0.0	0.0	0.0	0.0	0.0	0.0	0.0	0.0
HCFC1	3054	symbol	H. sapiens	3054	H. sapiens	HCFC1	host cell factor C1	The HCFC1 gene belongs to the host cell factor family and encodes a nuclear coactivator protein with Kelch repeats, a fibronectin-like motif, and HCF repeats. The protein is proteolytically cleaved at one of six possible sites, resulting in the creation of an N-terminal chain and the corresponding C-terminal chain. The final form of the protein consists of noncovalently bound N- and C-terminal ch…	Mutations in the HCFC1 gene have been associated with intellectual disability, X-linked syndromic 3 (also known as Siderius type X-linked intellectual disability), and other developmental disorders. Targeted drug discovery efforts for HCFC1 are currently limited, but the protein's role in herpes simplex virus infection has led to the development of antiviral drugs that target the virus's interact…	GO:0019045 latent virus replication;GO:0019046 release from viral latency;GO:0019042 viral latency		Human disease related genes:Congenital disorders of metabolism:Congenital disorders of amino acid metabolism; Predicted intracellular proteins; Human disease related genes:Other diseases:Mental and behavioural disorders; Human disease related genes:Congenital disorders of metabolism:Congenital disorders of cofactor/vitamin metabolism; Disease related genes	Nucleoplasm (Supported)		(M5883)NABA SECRETED FACTORS; (M5885)NABA MATRISOME ASSOCIATED; (M5889)NABA MATRISOME		0.0	0.0	0.0	0.0	0.0	0.0	0.0	1.0	0.0	0.0	0.0	0.0	0.0	0.0	0.0	0.0	0.0	0.0	0.0	0.0
HRAS	3265	symbol	H. sapiens	3265	H. sapiens	HRAS	HRas proto-oncogene, GTPase	HRAS is a gene belonging to the Ras oncogene family, which plays a role in signal transduction pathways. The protein encoded by this gene can bind GTP and GDP and has intrinsic GTPase activity. It undergoes a cycle of de- and re-palmitoylation, which regulates its movement between the plasma membrane and the Golgi apparatus. Mutations in this gene cause Costello syndrome, a disease characterized …	Costello syndrome is a rare genetic disorder caused by mutations in the HRAS gene. The disease is characterized by developmental delay, intellectual disability, distinctive facial features, and an increased risk of cancer. There is currently no cure for Costello syndrome, and treatment is focused on managing symptoms. However, targeted drug discovery efforts are underway to develop therapies that…	GO:0090402 oncogene-induced cell senescence;GO:1900029 positive regulation of ruffle assembly;GO:0098696 regulation of neurotransmitter receptor localization to postsynaptic specialization membrane		RAS pathway related proteins; Human disease related genes:Cancers:Cancers of soft tissues and bone; Predicted intracellular proteins; Human disease related genes:Cancers:Cancers of endocrine organs; Human disease related genes:Cancers:Skin cancers; Human disease related genes:Cancers:Cancers of the breast and female genital organs; Human disease related genes:Cancers:Cancers of male genital organ…	Cytosol;Nucleoplasm (Supported); Additional: Basal body	Hexane-1,6-Diol; Trifluoroethanol; Guanosine-5'-Triphosphate; Guanosine-5'-Diphosphate; N,N'-DIMETHYL-N-(ACETYL)-N'-(7-NITROBENZ-2-OXA-1,3-DIAZOL-4-YL)ETHYLENEDIAMINE	(M134)PID TCR RAS PATHWAY; (M18895)SA TRKA RECEPTOR; (M17200)SA B CELL RECEPTOR COMPLEXES	(M5949)HALLMARK PEROXISOME; (M5923)HALLMARK PI3K AKT MTOR SIGNALING; (M5915)HALLMARK APICAL JUNCTION	1.0	0.0	0.0	0.0	0.0	0.0	1.0	1.0	1.0	0.0	0.0	0.0	0.0	0.0	0.0	0.0	0.0	0.0	1.0	0.0
NUP214	8021	symbol	H. sapiens	8021	H. sapiens	NUP214	nucleoporin 214	NUP214, also known as nucleoporin 214, is a gene that encodes a protein that is a component of the nuclear pore complex in eukaryotic cells. This complex regulates the flow of macromolecules between the nucleus and the cytoplasm. The protein encoded by NUP214 is localized to the cytoplasmic face of the nuclear pore complex and is required for proper cell cycle progression and nucleocytoplasmic tr…	The fusion gene resulting from the t(6,9) translocation involving NUP214 and DEK is found in approximately 1-2% of acute myeloid leukemia (AML) cases and is associated with poor prognosis. The NUP214-DEK fusion protein disrupts the normal function of the nuclear pore complex and promotes leukemogenesis. Targeted drug discovery efforts have focused on developing inhibitors of the NUP214-DEK intera…	GO:0006611 protein export from nucleus;GO:0006406 mRNA export from nucleus;GO:0006405 RNA export from nucleus		Human disease related genes:Nervous system diseases:Other nervous and sensory system diseases; Human disease related genes:Cancers:Cancers of haematopoietic and lymphoid tissues; Predicted intracellular proteins; Potential drug targets; Disease related genes; Transporters:Transporter channels and pores; Cancer-related genes:Mutational cancer driver genes			(M228)PID SMAD2 3PATHWAY; (M181)PID BMP PATHWAY; (M113)PID NFAT 3PATHWAY		0.0	0.0	1.0	0.0	0.0	0.0	1.0	0.0	0.0	1.0	0.0	0.0	0.0	0.0	1.0	1.0	0.0	0.0	0.0	0.0
N6AMT2	221143	gene_synonym	H. sapiens	221143	H. sapiens	EEF1AKMT1	EEF1A lysine methyltransferase 1	The human gene EEF1AKMT1, also known as EEF1A lysine methyltransferase 1, is responsible for enabling protein-lysine N-methyltransferase activity and is involved in peptidyl-lysine methylation. It is predicted to be located in the cytosol. This information is provided by the Alliance of Genome Resources as of April 2022.	There is limited information available on the disease implications of EEF1AKMT1. However, recent studies have suggested that dysregulation of protein methylation, including peptidyl-lysine methylation, can contribute to the development and progression of various diseases, including cancer, neurodegenerative disorders, and cardiovascular diseases. Therefore, EEF1AKMT1 may have potential as a thera…	GO:0018022 peptidyl-lysine methylation;GO:0006479 protein methylation;GO:0008213 protein alkylation		Predicted intracellular proteins	Cytosol;Plasma membrane (Approved)			(M5947)HALLMARK IL2 STAT5 SIGNALING	0.0	0.0	0.0	0.0	0.0	0.0	0.0	0.0	0.0	0.0	0.0	0.0	0.0	0.0	0.0	0.0	0.0	0.0	0.0	0.0
PSMB10	5699	symbol	H. sapiens	5699	H. sapiens	PSMB10	proteasome 20S subunit beta 10	PSMB10 is a gene that encodes a subunit of the proteasome, a protein complex that breaks down peptides in a non-lysosomal pathway. The proteasome is composed of four rings of 28 non-identical subunits, with two rings made up of seven alpha subunits and two rings made up of seven beta subunits. PSMB10 is a member of the proteasome B-type family, also known as the T1B family, and is a 20S core beta…	PSMB10 has been implicated in various diseases, including cancer, autoimmune disorders, and infectious diseases. In cancer, PSMB10 has been shown to be overexpressed in multiple types of tumors, including breast, lung, and prostate cancer, and is associated with poor prognosis. Targeting PSMB10 with small molecule inhibitors has been explored as a potential therapeutic strategy for cancer treatme…	GO:0042098 T cell proliferation;GO:0046651 lymphocyte proliferation;GO:0032943 mononuclear cell proliferation		Predicted intracellular proteins; Human disease related genes:Immune system diseases:Other immune system diseases; Peptidases:Threonine-type peptidases; FDA approved drug targets:Small molecule drugs; Disease related genes; ENZYME proteins:Hydrolases; Enzymes	Cytosol;Vesicles (Approved)	Carfilzomib		(M5913)HALLMARK INTERFERON GAMMA RESPONSE; (M5934)HALLMARK XENOBIOTIC METABOLISM; (M5950)HALLMARK ALLOGRAFT REJECTION	0.0	0.0	0.0	0.0	0.0	0.0	0.0	0.0	0.0	0.0	0.0	1.0	0.0	0.0	0.0	0.0	0.0	0.0	0.0	0.0
FAM53B	9679	symbol	H. sapiens	9679	H. sapiens	FAM53B	family with sequence similarity 53 member B	FAM53B is a human gene that plays a role in the positive regulation of the canonical Wnt signaling pathway. It is located in the nucleus and is a member of the family with sequence similarity 53. This gene is involved in various cellular processes and may have implications in the development of certain diseases.	There is limited information available on the disease implications of FAM53B. However, some studies have suggested that this gene may be involved in the development of certain types of cancer, including colorectal cancer and hepatocellular carcinoma. Targeted drug discovery efforts for FAM53B are currently limited, as the exact role of this gene in disease development is not well understood. Howe…	GO:0090263 positive regulation of canonical Wnt signaling pathway;GO:0006606 protein import into nucleus;GO:0051170 import into nucleus		Predicted intracellular proteins	Cytosol (Approved)				0.0	0.0	0.0	0.0	0.0	0.0	0.0	0.0	0.0	0.0	0.0	0.0	0.0	0.0	0.0	0.0	0.0	0.0	0.0	0.0
PIEZO1	9780	symbol	H. sapiens	9780	H. sapiens	PIEZO1	piezo type mechanosensitive ion channel component 1 (Er blood group)	PIEZO1 is a gene that encodes for a protein that acts as a mechanosensitive ion channel, which means it can convert mechanical forces into biological signals. The protein has 36 transmembrane domains and functions as a homotetramer. Mutations in this gene have been linked to a condition called dehydrated hereditary stomatocytosis, which is characterized by abnormal red blood cells that are more p…	Dehydrated hereditary stomatocytosis (DHS) is a rare genetic disorder caused by mutations in the PIEZO1 gene. DHS is characterized by abnormal red blood cells that are more permeable to water and have a reduced ability to carry oxygen, leading to anemia and other complications. There is currently no cure for DHS, and treatment is mainly supportive, including blood transfusions and iron chelation …	GO:0033634 positive regulation of cell-cell adhesion mediated by integrin;GO:0033625 positive regulation of integrin activation;GO:0033632 regulation of cell-cell adhesion mediated by integrin		Predicted intracellular proteins; Human disease related genes:Congenital malformations:Congenital malformations of skin; Potential drug targets; Disease related genes; Transporters:Transporter channels and pores; Human disease related genes:Cardiovascular diseases:Hematologic diseases					0.0	0.0	0.0	0.0	0.0	0.0	0.0	0.0	0.0	0.0	0.0	0.0	0.0	0.0	0.0	0.0	0.0	0.0	1.0	0.0
ABHD16B	140701	symbol	H. sapiens	140701	H. sapiens	ABHD16B	abhydrolase domain containing 16B	ABHD16B is a human gene that is predicted to have several enzymatic activities, including acylglycerol lipase, palmitoyl-(protein) hydrolase, and phospholipase. It is also predicted to be involved in the catabolic processes of monoacylglycerol and phosphatidylserine. ABHD16B is located in the nucleoplasm, which is the fluid inside the nucleus of a cell. This information is provided by the Allianc…	There is limited information available on the disease implications of ABHD16B. However, recent studies have suggested that ABHD16B may play a role in the development and progression of certain types of cancer, including breast cancer and glioblastoma. Targeted drug discovery efforts for ABHD16B are still in the early stages, but there is potential for the development of drugs that target the enzy…	GO:0006660 phosphatidylserine catabolic process;GO:0052651 monoacylglycerol catabolic process;GO:0046462 monoacylglycerol metabolic process		Predicted intracellular proteins	Nucleoplasm (Enhanced)				0.0	0.0	0.0	0.0	0.0	0.0	0.0	0.0	0.0	0.0	0.0	0.0	0.0	0.0	0.0	0.0	0.0	0.0	0.0	0.0
DHX38	9785	symbol	H. sapiens	9785	H. sapiens	DHX38	DEAH-box helicase 38	DHX38 is a human gene that encodes a protein belonging to the DEAD/H box family of splicing factors. This protein is an ATPase and is essential for the catalytic step II in pre-mRNA splicing process. DEAD box proteins are RNA helicases that are involved in various cellular processes such as translation initiation, nuclear and mitochondrial splicing, and ribosome and spliceosome assembly. DHX38 is…	There is limited information available on the disease implications of DHX38. However, mutations in this gene have been associated with a rare genetic disorder called Perrault syndrome, which is characterized by hearing loss and ovarian failure in females. Targeted drug discovery efforts for DHX38 are also limited, as the function of this protein is essential for pre-mRNA splicing and any interfer…	GO:0140588 chromatin looping;GO:0000377 RNA splicing, via transesterification reactions with bulged adenosine as nucleophile;GO:0000398 mRNA splicing, via spliceosome		Human disease related genes:Nervous system diseases:Eye disease; Predicted intracellular proteins; Potential drug targets; Disease related genes; ENZYME proteins:Hydrolases; Enzymes	Nucleoplasm (Supported)				0.0	0.0	1.0	0.0	0.0	0.0	0.0	0.0	0.0	0.0	0.0	0.0	0.0	0.0	0.0	0.0	0.0	0.0	0.0	0.0
BAHCC1	57597	symbol	H. sapiens	57597	H. sapiens	BAHCC1	BAH domain and coiled-coil containing 1	The human gene BAHCC1, also known as BAH domain and coiled-coil containing 1, is predicted to have chromatin binding activity. This means that it may be involved in regulating gene expression by interacting with DNA and other proteins in the nucleus. However, further research is needed to fully understand the function of this gene.	Unfortunately, there is currently limited information available on the disease implications and targeted drug discovery efforts for the BAHCC1 gene. As it is a relatively newly discovered gene, research is still ongoing to fully understand its function and potential implications in disease. However, as it is predicted to have chromatin binding activity, it may have implications in diseases relate…			Predicted intracellular proteins	Nucleoli (Approved)				0.0	0.0	0.0	0.0	0.0	0.0	0.0	0.0	0.0	0.0	0.0	0.0	0.0	0.0	0.0	0.0	0.0	0.0	0.0	0.0
SNHG15	285958	symbol	H. sapiens	285958	H. sapiens	SNHG15	small nucleolar RNA host gene 15										0.0	0.0	0.0	0.0	0.0	0.0	0.0	0.0	0.0	0.0	0.0	0.0	0.0	0.0	0.0	0.0	0.0	0.0	0.0	0.0
MVD	4597	symbol	H. sapiens	4597	H. sapiens	MVD	mevalonate diphosphate decarboxylase	MVD, also known as mevalonate diphosphate decarboxylase, is an enzyme that plays a crucial role in the biosynthesis of cholesterol. It converts mevalonate pyrophosphate into isopentenyl pyrophosphate, which is an important precursor for the synthesis of cholesterol. MVD achieves this by decarboxylating and dehydrating its substrate while hydrolyzing ATP. The gene encoding MVD is located on chromo…	Mevalonic aciduria is a rare autosomal recessive disorder caused by mutations in the MVD gene. This disorder is characterized by recurrent fever, inflammation, and other symptoms such as developmental delay, intellectual disability, and skin rashes. There is currently no cure for mevalonic aciduria, and treatment is mainly supportive. However, targeted drug discovery efforts have been made to dev…	GO:0019287 isopentenyl diphosphate biosynthetic process, mevalonate pathway;GO:0009240 isopentenyl diphosphate biosynthetic process;GO:0046490 isopentenyl diphosphate metabolic process		ENZYME proteins:Lyases; Predicted intracellular proteins; Human disease related genes:Congenital malformations:Congenital malformations of skin; Potential drug targets; Disease related genes; Enzymes	Cytosol (Approved); Additional: Cell Junctions			(M5892)HALLMARK CHOLESTEROL HOMEOSTASIS; (M5915)HALLMARK APICAL JUNCTION	0.0	0.0	0.0	0.0	0.0	0.0	0.0	0.0	0.0	0.0	0.0	0.0	0.0	0.0	0.0	0.0	0.0	0.0	0.0	0.0
SUV420H2	84787	gene_synonym	H. sapiens	84787	H. sapiens	KMT5C	lysine methyltransferase 5C	KMT5C is a human gene that encodes for lysine methyltransferase 5C, an enzyme that is involved in the methylation of histone proteins. Histones are proteins that help package DNA into a compact structure called chromatin, and modifications to histones can affect gene expression. KMT5C is thought to play a role in regulating gene expression by adding methyl groups to lysine residues on histone H4.…	There is limited information available on the disease implications of KMT5C mutations, but it is believed that mutations in this gene may be associated with intellectual disability. Targeted drug discovery efforts for KMT5C are also limited, as the function of this gene is not well understood. However, there are some drugs on the market that target other lysine methyltransferases, such as EZH2 in…	GO:2001034 positive regulation of double-strand break repair via nonhomologous end joining;GO:0045830 positive regulation of isotype switching;GO:2001032 regulation of double-strand break repair via nonhomologous end joining		Enzymes; Predicted intracellular proteins; ENZYME proteins:Transferases	Nucleoplasm (Enhanced)				0.0	0.0	0.0	0.0	0.0	1.0	0.0	0.0	0.0	0.0	0.0	0.0	0.0	0.0	0.0	0.0	0.0	0.0	0.0	0.0
ACSF2	80221	symbol	H. sapiens	80221	H. sapiens	ACSF2	acyl-CoA synthetase family member 2	ACSF2, or acyl-CoA synthetase family member 2, is a gene that encodes a protein that enables medium-chain fatty acid-CoA ligase activity. This protein is predicted to be involved in the fatty acid metabolic process and is predicted to be located in the mitochondrial matrix. The mitochondrial matrix is the space within the inner membrane of a mitochondrion where the citric acid cycle occurs. The f…	Research has shown that mutations in the ACSF2 gene are associated with a rare genetic disorder called combined malonic and methylmalonic acidemia (CMAMMA). CMAMMA is characterized by an accumulation of malonic acid and methylmalonic acid in the body, which can lead to a range of symptoms including developmental delays, seizures, and metabolic acidosis. While there are currently no targeted drug …	GO:0006637 acyl-CoA metabolic process;GO:0035383 thioester metabolic process;GO:0001676 long-chain fatty acid metabolic process		ENZYME proteins:Ligase; Enzymes; Predicted intracellular proteins	Cytosol;Microtubules;Nucleoplasm (Uncertain)				0.0	0.0	0.0	0.0	0.0	0.0	0.0	0.0	0.0	0.0	0.0	0.0	0.0	0.0	0.0	0.0	0.0	0.0	0.0	0.0
KREMEN2	79412	symbol	H. sapiens	79412	H. sapiens	KREMEN2	kringle containing transmembrane protein 2	KREMEN2 is a gene that encodes a transmembrane protein that acts as a high-affinity receptor for dickkopf homolog 1 (DKK1). In mice, a similar protein interacts with DKK1 to block WNT/beta-catenin signaling. KREMEN2 forms a complex with DKK1 and the WNT receptor LRP6, leading to the rapid removal of LRP6 from the plasma membrane. The protein contains extracellular kringle, WSC, and CUB domains. D…	Research on KREMEN2 has primarily focused on its role in cancer and bone disorders. Studies have shown that KREMEN2 is overexpressed in various types of cancer, including breast, lung, and pancreatic cancer, and is associated with poor prognosis. Targeting KREMEN2 has been proposed as a potential therapeutic strategy for cancer treatment. However, there are currently no drugs on the market that s…	GO:0030279 negative regulation of ossification;GO:0030278 regulation of ossification;GO:0048736 appendage development		Predicted intracellular proteins			(M77)PID WNT SIGNALING PATHWAY; (M70)PID PS1 PATHWAY		0.0	0.0	0.0	0.0	0.0	0.0	0.0	0.0	0.0	0.0	0.0	0.0	0.0	0.0	0.0	0.0	0.0	0.0	0.0	0.0
COMMD4	54939	symbol	H. sapiens	54939	H. sapiens	COMMD4	COMM domain containing 4	COMMD4 is a human gene that encodes for a protein containing a COMM domain. This gene is located in various parts of the cell, including the cytosol, intracellular membrane-bounded organelles, and the plasma membrane. The function of the protein encoded by COMMD4 is not fully understood, but it has been suggested to play a role in regulating cellular processes such as protein trafficking and ion …	Mutations in the COMMD4 gene have been linked to several diseases, including cancer and neurological disorders. In particular, studies have shown that COMMD4 is involved in the regulation of the NF-κB signaling pathway, which is known to play a critical role in cancer development and progression. As such, there has been interest in developing drugs that target this pathway, with some success. For…	GO:0007165 signal transduction;GO:0023052 signaling;GO:0007154 cell communication		Predicted intracellular proteins	Cytosol (Supported); Additional: Plasma membrane;Vesicles				0.0	0.0	0.0	0.0	0.0	0.0	0.0	0.0	0.0	0.0	0.0	0.0	0.0	0.0	0.0	0.0	0.0	0.0	0.0	0.0
CLTB	1212	symbol	H. sapiens	1212	H. sapiens	CLTB	clathrin light chain B	CLTB is a human gene that encodes one of two clathrin light chain proteins. Clathrin is a large protein that functions as the main structural component of the cytoplasmic face of coated pits and vesicles, which are involved in receptor-mediated endocytosis. The clathrin light chain proteins are believed to function as regulatory elements. Alternative splicing of the CLTB gene results in multiple …	There is limited information on the disease implications of CLTB gene mutations. However, some studies have suggested that alterations in clathrin-mediated endocytosis, which is regulated by clathrin light chain proteins, may contribute to the pathogenesis of certain diseases, including cancer and neurodegenerative disorders. Targeted drug discovery efforts for CLTB have been limited, but some st…	GO:0072583 clathrin-dependent endocytosis;GO:0048488 synaptic vesicle endocytosis;GO:0140238 presynaptic endocytosis		Transporters:Accessory Factors Involved in Transport; Predicted intracellular proteins	Vesicles (Supported); Additional: Cytosol;Plasma membrane		(M243)PID ARF 3PATHWAY	(M5941)HALLMARK UV RESPONSE UP	0.0	0.0	0.0	0.0	0.0	0.0	0.0	1.0	0.0	0.0	1.0	0.0	0.0	0.0	0.0	0.0	0.0	0.0	0.0	0.0
DMAP1	55929	symbol	H. sapiens	55929	H. sapiens	DMAP1	DNA methyltransferase 1 associated protein 1	The human gene DMAP1 encodes a subunit of various complexes that regulate transcriptional repression or activation. The protein can independently repress transcription and is involved in the deacetylation of histones in transcriptionally inactive heterochromatin following replication. It is also a component of the nucleosome acetyltransferase of H4 complex and interacts with other proteins such a…	Research on the DMAP1 gene has revealed its potential involvement in various diseases, including cancer, neurodegenerative disorders, and cardiovascular diseases. Studies have shown that DMAP1 is overexpressed in several types of cancer, including breast, lung, and liver cancer, and its inhibition can lead to decreased tumor growth. Targeted drug discovery efforts have focused on developing small…	GO:0042307 positive regulation of protein import into nucleus;GO:1905168 positive regulation of double-strand break repair via homologous recombination;GO:0042306 regulation of protein import into nucleus		Transcription factors:Helix-turn-helix domains; Predicted intracellular proteins	Nucleoplasm (Supported); Additional: Cytosol				0.0	0.0	0.0	0.0	0.0	1.0	0.0	0.0	0.0	1.0	0.0	0.0	0.0	0.0	0.0	0.0	0.0	0.0	0.0	0.0
EIF3B	8662	symbol	H. sapiens	8662	H. sapiens	EIF3B	eukaryotic translation initiation factor 3 subunit B	EIF3B is a gene that encodes for a protein called eukaryotic translation initiation factor 3 subunit B. This protein is involved in several processes related to translation initiation, including IRES-dependent viral translational initiation and viral translational termination-reinitiation. It is also part of the eukaryotic translation initiation factor 3 complex and is located in the extracellula…	There is limited information available on the disease implications of EIF3B mutations. However, some studies have suggested that alterations in EIF3B expression may be associated with certain types of cancer, including breast cancer and hepatocellular carcinoma. Targeted drug discovery efforts for EIF3B are also limited, but some studies have explored the potential of targeting the eukaryotic tra…	GO:0075525 viral translational termination-reinitiation;GO:0075522 IRES-dependent viral translational initiation;GO:0001732 formation of cytoplasmic translation initiation complex		Predicted intracellular proteins	Cytosol (Supported); Additional: Nucleoplasm			(M5926)HALLMARK MYC TARGETS V1	0.0	0.0	0.0	0.0	0.0	0.0	0.0	0.0	0.0	0.0	0.0	0.0	1.0	0.0	0.0	0.0	0.0	0.0	0.0	0.0
MIR17HG	407975	symbol	H. sapiens	407975	H. sapiens	MIR17HG	miR-17-92a-1 cluster host gene			GO:0014739 positive regulation of muscle hyperplasia;GO:0014738 regulation of muscle hyperplasia;GO:0060437 lung growth							0.0	0.0	0.0	0.0	0.0	0.0	0.0	0.0	0.0	0.0	0.0	0.0	0.0	0.0	0.0	0.0	0.0	0.0	0.0	0.0
BMS1	9790	symbol	H. sapiens	9790	H. sapiens	BMS1	BMS1 ribosome biogenesis factor	BMS1 is a gene that encodes a protein involved in the assembly of ribosomes, the cellular structures responsible for protein synthesis. In yeast, a similar protein is involved in the processing of 35S-rRNA, which is necessary for the formation of 40S ribosomes. BMS1 has several pseudogenes on different chromosomes.	There is limited information on the disease implications of BMS1 mutations. However, recent studies have shown that BMS1 may play a role in cancer development and progression. Specifically, BMS1 has been found to be overexpressed in several types of cancer, including breast, lung, and liver cancer. Targeted drug discovery efforts for BMS1 are still in the early stages, but there is potential for …	GO:0000479 endonucleolytic cleavage of tricistronic rRNA transcript (SSU-rRNA, 5.8S rRNA, LSU-rRNA);GO:0000462 maturation of SSU-rRNA from tricistronic rRNA transcript (SSU-rRNA, 5.8S rRNA, LSU-rRNA);GO:0030490 maturation of SSU-rRNA		Disease related genes; Human disease related genes:Congenital malformations:Congenital malformations of skin; Predicted intracellular proteins	Mitotic chromosome;Nucleoli;Nucleoplasm (Enhanced)				0.0	0.0	1.0	0.0	0.0	0.0	0.0	0.0	0.0	0.0	0.0	0.0	1.0	0.0	0.0	0.0	0.0	0.0	0.0	0.0
WNT6	7475	symbol	H. sapiens	7475	H. sapiens	WNT6	Wnt family member 6	WNT6 is a member of the WNT gene family, which encodes secreted signaling proteins that play a role in oncogenesis and developmental processes. This gene is overexpressed in cervical cancer cell lines and is strongly coexpressed with another family member, WNT10A, in colorectal cancer cell lines. The overexpression of WNT6 may play a key role in carcinogenesis. The protein encoded by this gene is…	There is limited information available on the disease implications of WNT6, but studies have suggested that it may play a role in the development and progression of various cancers, including cervical and colorectal cancer. Targeted drug discovery efforts for WNT6 are still in the early stages, but there is potential for the development of drugs that target the WNT signaling pathway, which is dys…	GO:0060684 epithelial-mesenchymal cell signaling;GO:0070172 positive regulation of tooth mineralization;GO:0061303 cornea development in camera-type eye		Predicted secreted proteins			(M5493)WNT SIGNALING; (M5883)NABA SECRETED FACTORS; (M5885)NABA MATRISOME ASSOCIATED	(M5895)HALLMARK WNT BETA CATENIN SIGNALING	0.0	0.0	0.0	0.0	0.0	0.0	0.0	0.0	0.0	0.0	0.0	0.0	0.0	0.0	0.0	0.0	0.0	0.0	0.0	0.0
C16orf13	84326	gene_synonym	H. sapiens	84326	H. sapiens	METTL26	methyltransferase like 26	METTL26 is a gene that encodes for a protein called methyltransferase-like protein 26. This protein is involved in the process of methylation, which is the addition of a methyl group to a molecule. Methylation is an important process in regulating gene expression and other cellular processes. The function of METTL26 is not well understood, but it is thought to play a role in the regulation of RNA…	There is limited information available on the disease implications of METTL26 mutations. However, studies have suggested that mutations in this gene may be associated with developmental disorders, including intellectual disability and autism spectrum disorder. Targeted drug discovery efforts for METTL26 are currently limited due to the lack of understanding of its function. There are currently no…			Predicted intracellular proteins	Golgi apparatus (Approved)				0.0	0.0	0.0	0.0	0.0	0.0	0.0	0.0	0.0	0.0	0.0	0.0	0.0	0.0	0.0	0.0	0.0	0.0	0.0	0.0
KPTN	11133	symbol	H. sapiens	11133	H. sapiens	KPTN	kaptin, actin binding protein	The KPTN gene encodes a protein called kaptin, which is involved in the regulation of actin dynamics and plays a crucial role in the development of the nervous system. Kaptin is part of a protein complex called KICSTOR, which is found in lysosomes. Mutations in the KPTN gene can lead to an autosomal recessive form of intellectual disability. Different versions of the KPTN gene have been identifie…	Mutations in the KPTN gene have been associated with an autosomal recessive form of intellectual disability. However, there are currently no targeted drug discovery efforts specifically for KPTN-related disorders. There are also no drugs on the market that target KPTN directly. However, there are drugs that target actin dynamics, which is regulated by kaptin. For example, cytochalasin D is a natu…	GO:0042149 cellular response to glucose starvation;GO:1904262 negative regulation of TORC1 signaling;GO:0061462 protein localization to lysosome		Disease related genes; Human disease related genes:Other diseases:Mental and behavioural disorders; Predicted intracellular proteins	Plasma membrane (Approved); Additional: Nucleoplasm;Vesicles			(M5893)HALLMARK MITOTIC SPINDLE	1.0	0.0	0.0	0.0	0.0	0.0	0.0	0.0	0.0	0.0	0.0	0.0	0.0	0.0	0.0	0.0	0.0	0.0	0.0	0.0
FBXL15	79176	symbol	H. sapiens	79176	H. sapiens	FBXL15	F-box and leucine rich repeat protein 15	FBXL15 is a human gene that encodes for a protein called F-box and leucine rich repeat protein 15. This protein is involved in various cellular processes such as the G2/M transition of the mitotic cell cycle, cellular protein metabolic process, and positive regulation of the BMP signaling pathway. FBXL15 is located in the cytoplasm and is part of the SCF ubiquitin ligase complex. This complex is …	There is limited information available on the disease implications of FBXL15. However, some studies have suggested that mutations in this gene may be associated with certain types of cancer, including breast cancer and hepatocellular carcinoma. Targeted drug discovery efforts for FBXL15 are also limited, as its function and role in cellular processes are not fully understood. However, some studie…	GO:0030513 positive regulation of BMP signaling pathway;GO:0031146 SCF-dependent proteasomal ubiquitin-dependent protein catabolic process;GO:0000086 G2/M transition of mitotic cell cycle		Predicted intracellular proteins					0.0	0.0	0.0	0.0	0.0	0.0	0.0	0.0	0.0	0.0	0.0	0.0	0.0	0.0	0.0	0.0	0.0	0.0	0.0	0.0
ATAD3A	55210	symbol	H. sapiens	55210	H. sapiens	ATAD3A	ATPase family AAA domain containing 3A	ATAD3A is a gene that is expressed in all cells and is located in the mitochondrial membrane. It plays a role in various cellular processes such as mitochondrial dynamics, nucleoid organization, protein translation, cell growth, and cholesterol metabolism. The gene belongs to the ATPase family AAA-domain containing 3 gene family, which includes two other paralogs in humans. Mutations in this gene…	Mutations in the ATAD3A gene have been associated with several neurological disorders, including Harel-Yoon syndrome, a rare genetic disorder characterized by intellectual disability, seizures, and abnormal facial features. Targeted drug discovery efforts for ATAD3A are currently limited, but the gene's involvement in cholesterol metabolism has led to some interest in its potential as a therapeut…	GO:0140468 HRI-mediated signaling;GO:1903898 negative regulation of PERK-mediated unfolded protein response;GO:1903897 regulation of PERK-mediated unfolded protein response		Disease related genes; Predicted intracellular proteins; Human disease related genes:Congenital disorders of metabolism:Mitochondrial diseases	Mitochondria (Enhanced); Additional: Acrosome				0.0	0.0	0.0	0.0	0.0	0.0	0.0	0.0	0.0	0.0	0.0	0.0	0.0	0.0	0.0	0.0	0.0	0.0	0.0	0.0
KDM8	79831	symbol	H. sapiens	79831	H. sapiens	KDM8	lysine demethylase 8	KDM8 is a gene that encodes a protein called lysine demethylase 8, which is likely involved in removing certain chemical modifications from histone proteins. Studies in mice suggest that this protein may have a role in suppressing tumor growth. The gene can produce different versions of the protein due to alternative splicing, which is a process that allows a single gene to produce multiple prote…	There is limited information available on the disease implications of KDM8. However, studies have suggested that it may play a role in cancer development and progression. Targeted drug discovery efforts for KDM8 are still in the early stages, but there is potential for the development of drugs that target this protein to treat cancer. Currently, there are no drugs on the market that specifically …	GO:0048144 fibroblast proliferation;GO:0000086 G2/M transition of mitotic cell cycle;GO:0031648 protein destabilization		Enzymes; ENZYME proteins:Oxidoreductases; Predicted intracellular proteins	Nucleoplasm (Approved); Additional: Cytosol				0.0	0.0	0.0	0.0	0.0	0.0	0.0	0.0	0.0	0.0	0.0	0.0	0.0	0.0	0.0	0.0	0.0	0.0	0.0	0.0
PTPN6	5777	symbol	H. sapiens	5777	H. sapiens	PTPN6	protein tyrosine phosphatase non-receptor type 6	PTPN6 is a gene that encodes a protein called protein tyrosine phosphatase non-receptor type 6. This protein is a member of the protein tyrosine phosphatase family, which are signaling molecules that regulate various cellular processes such as cell growth, differentiation, and oncogenic transformation. PTPN6 contains two tandem Src homolog domains that act as protein phospho-tyrosine binding doma…	PTPN6 has been implicated in various diseases, including autoimmune disorders, cancer, and infectious diseases. In autoimmune disorders, PTPN6 has been shown to play a critical role in regulating T cell activation and function, and its deficiency has been linked to the development of autoimmune diseases such as systemic lupus erythematosus and rheumatoid arthritis. In cancer, PTPN6 has been repor…	GO:0033007 negative regulation of mast cell activation involved in immune response;GO:0033006 regulation of mast cell activation involved in immune response;GO:0160162 CD27 signaling pathway		ENZYME proteins:Hydrolases; Enzymes; Predicted intracellular proteins	Nucleoplasm (Supported); Additional: Nucleoli	Tiludronic acid	(M233)PID EPO PATHWAY; (M127)PID ERBB1 RECEPTOR PROXIMAL PATHWAY; (M142)PID AJDISS 2PATHWAY	(M5907)HALLMARK ESTROGEN RESPONSE LATE; (M5913)HALLMARK INTERFERON GAMMA RESPONSE; (M5950)HALLMARK ALLOGRAFT REJECTION	0.0	0.0	0.0	0.0	0.0	0.0	0.0	0.0	0.0	0.0	0.0	1.0	0.0	0.0	0.0	0.0	0.0	0.0	0.0	0.0
FEN1	2237	symbol	H. sapiens	2237	H. sapiens	FEN1	flap structure-specific endonuclease 1	FEN1, or flap structure-specific endonuclease 1, is a gene that encodes a protein responsible for removing overhanging flaps in DNA repair and processing the ends of Okazaki fragments in DNA synthesis. It interacts with AP endonuclease 1 during base excision repair to pass the substrate from one enzyme to another. FEN1 is a member of the XPG/RAD2 endonuclease family and is essential for cell-free…	FEN1 has been implicated in several diseases, including cancer, neurodegenerative disorders, and autoimmune diseases. In cancer, FEN1 overexpression has been observed in various types of tumors, and its inhibition has been shown to sensitize cancer cells to chemotherapy. Targeted drug discovery efforts have focused on developing small molecule inhibitors of FEN1, with promising results in preclin…	GO:0043137 DNA replication, removal of RNA primer;GO:0032201 telomere maintenance via semi-conservative replication;GO:0045876 positive regulation of sister chromatid cohesion		Predicted intracellular proteins; Cancer-related genes:Candidate cancer biomarkers	Nucleoplasm (Supported); Additional: Nucleoli	Iron; Ferrous gluconate; Ferrous succinate; Ferrous ascorbate; Ferrous fumarate; Ferrous glycine sulfate		(M5898)HALLMARK DNA REPAIR; (M5941)HALLMARK UV RESPONSE UP	0.0	0.0	0.0	0.0	0.0	1.0	0.0	0.0	0.0	0.0	0.0	0.0	0.0	0.0	0.0	1.0	0.0	0.0	1.0	0.0
DCAF15	90379	symbol	H. sapiens	90379	H. sapiens	DCAF15	DDB1 and CUL4 associated factor 15	DCAF15, also known as DDB1 and CUL4 associated factor 15, is a human gene that plays a role in protein polyubiquitination and the regulation of natural killer cell activation. It is part of the Cul4-RING E3 ubiquitin ligase complex and enables small molecule binding activity. This gene is important for maintaining proper protein function and cellular processes.	There is limited information available on the disease implications of DCAF15. However, recent studies have suggested that it may play a role in the development and progression of certain types of cancer, including lung cancer and breast cancer. Targeted drug discovery efforts are currently underway to identify small molecule inhibitors of DCAF15 that could potentially be used as cancer therapeuti…	GO:0032814 regulation of natural killer cell activation;GO:0000209 protein polyubiquitination;GO:0051249 regulation of lymphocyte activation		Predicted intracellular proteins	Mitochondria (Approved); Additional: Vesicles				0.0	0.0	0.0	0.0	0.0	0.0	0.0	0.0	0.0	0.0	0.0	0.0	0.0	0.0	0.0	0.0	0.0	0.0	0.0	0.0
BIN1	274	symbol	H. sapiens	274	H. sapiens	BIN1	bridging integrator 1	The human gene BIN1 (bridging integrator 1) encodes several isoforms of a nucleocytoplasmic adaptor protein. One of these isoforms was initially identified as a tumor suppressor that interacts with MYC. Isoforms expressed in the central nervous system may be involved in synaptic vesicle endocytosis and interact with various proteins. Isoforms expressed in muscle and ubiquitously expressed isoform…	BIN1 has been implicated in several diseases, including Alzheimer's disease, Parkinson's disease, and cancer. In Alzheimer's disease, BIN1 has been shown to be involved in the regulation of tau protein, which is a hallmark of the disease. In Parkinson's disease, BIN1 has been linked to the formation of Lewy bodies, which are characteristic of the disease. In cancer, BIN1 has been identified as a …	GO:1902960 negative regulation of aspartic-type endopeptidase activity involved in amyloid precursor protein catabolic process;GO:1905246 negative regulation of aspartic-type peptidase activity;GO:1903946 negative regulation of ventricular cardiac muscle cell action potential		Disease related genes; Human disease related genes:Musculoskeletal diseases:Muscular diseases; Predicted intracellular proteins	Cytosol (Supported)		(M67)PID ARF6 TRAFFICKING PATHWAY; (M19)PID P73PATHWAY	(M5893)HALLMARK MITOTIC SPINDLE; (M5909)HALLMARK MYOGENESIS	1.0	0.0	0.0	0.0	1.0	0.0	0.0	0.0	1.0	0.0	0.0	0.0	0.0	1.0	0.0	0.0	0.0	0.0	1.0	0.0
CHD4	1108	symbol	H. sapiens	1108	H. sapiens	CHD4	chromodomain helicase DNA binding protein 4	CHD4 is a human gene that encodes for the chromodomain helicase DNA binding protein 4, which belongs to the SNF2/RAD54 helicase family. It is the main component of the nucleosome remodeling and deacetylase complex and plays a crucial role in epigenetic transcriptional repression. Patients with dermatomyositis develop antibodies against this protein, and somatic mutations in this gene are associat…	There are currently no targeted drug discovery efforts specifically for CHD4, as it is primarily a transcriptional regulator and not a direct drug target. However, CHD4 has been implicated in several diseases, including cancer and autoimmune disorders. In particular, somatic mutations in CHD4 have been associated with serous endometrial tumors, and patients with dermatomyositis develop antibodies…	GO:0072553 terminal button organization;GO:0042659 regulation of cell fate specification;GO:0099172 presynapse organization		Predicted intracellular proteins; Human disease related genes:Congenital malformations:Congenital malformations of the nervous system; Potential drug targets; Disease related genes; ENZYME proteins:Hydrolases; Enzymes; Cancer-related genes:Mutated cancer genes; Cancer-related genes:Mutational cancer driver genes	Nucleoplasm (Enhanced)		(M101)PID HDAC CLASSI PATHWAY		0.0	0.0	0.0	0.0	0.0	1.0	0.0	1.0	0.0	0.0	0.0	0.0	0.0	0.0	1.0	0.0	0.0	0.0	0.0	0.0
CASP1	834	symbol	H. sapiens	834	H. sapiens	CASP1	caspase 1	CASP1, also known as caspase 1, is a gene that encodes a protein belonging to the caspase family of cysteine-aspartic acid proteases. Caspases are involved in the process of cell apoptosis, where they exist as inactive proenzymes that are activated through proteolytic processing. CASP1 was identified for its ability to activate interleukin-1, a cytokine involved in inflammation, septic shock, and…	CASP1 has been implicated in various diseases, including inflammatory disorders such as rheumatoid arthritis, gout, and atherosclerosis. It has also been linked to neurodegenerative diseases such as Alzheimer's and Parkinson's disease. Targeted drug discovery efforts have focused on developing inhibitors of caspase 1 as potential therapeutics for these diseases. One example is VX-765, a small mol…	GO:0140970 AIM2 inflammasome complex assembly;GO:0140447 cytokine precursor processing;GO:0007231 osmosensory signaling pathway		Predicted intracellular proteins; Peptidases:Cysteine-type peptidases; ENZYME proteins:Hydrolases; Enzymes; Cancer-related genes:Candidate cancer biomarkers	Cytosol (Supported); Additional: Nucleoplasm	Acetylsalicylic acid; Minocycline; Pralnacasan; LAX-101; Emricasan; VX-765; 1-METHYL-3-TRIFLUOROMETHYL-1H-THIENO[2,3-C]PYRAZOLE-5-CARBOXYLIC ACID (2-MERCAPTO-ETHYL)-AMIDE; Z-Val-Ala-Asp fluoromethyl ketone; 3-{6-[(8-HYDROXY-QUINOLINE-2-CARBONYL)-AMINO]-2-THIOPHEN-2-YL-HEXANOYLAMINO}-4-OXO-BUTYRI ACID	(M267)PID ANTHRAX PATHWAY; (M110)PID IL1 PATHWAY; (M161)PID IFNG PATHWAY	(M5911)HALLMARK INTERFERON ALPHA RESPONSE; (M5902)HALLMARK APOPTOSIS; (M5913)HALLMARK INTERFERON GAMMA RESPONSE	0.0	1.0	0.0	0.0	0.0	0.0	0.0	1.0	0.0	0.0	0.0	0.0	0.0	0.0	0.0	0.0	0.0	0.0	0.0	0.0
KAT2A	2648	symbol	H. sapiens	2648	H. sapiens	KAT2A	lysine acetyltransferase 2A	KAT2A, also known as GCN5, is a gene that encodes for a histone acetyltransferase (HAT) which primarily functions as a transcriptional activator. It is also involved in the repression of NF-kappa-B by promoting ubiquitination of the NF-kappa-B subunit RELA in a HAT-independent manner. This gene is important in regulating gene expression and has been linked to various diseases such as cancer and n…	KAT2A has been implicated in various diseases, including cancer and neurological disorders. In cancer, KAT2A has been shown to play a role in promoting tumor growth and metastasis by regulating the expression of genes involved in cell proliferation, survival, and invasion. Targeting KAT2A with small molecule inhibitors has been explored as a potential therapeutic strategy for cancer treatment. On…	GO:0106227 peptidyl-lysine glutarylation;GO:0046600 negative regulation of centriole replication;GO:0018393 internal peptidyl-lysine acetylation		Enzymes; Predicted intracellular proteins; ENZYME proteins:Transferases		Coenzyme A	(M139)PID MYC PATHWAY; (M40)PID E2F PATHWAY; (M66)PID MYC ACTIV PATHWAY	(M5903)HALLMARK NOTCH SIGNALING; (M5895)HALLMARK WNT BETA CATENIN SIGNALING	1.0	0.0	0.0	0.0	0.0	0.0	0.0	1.0	1.0	0.0	0.0	0.0	0.0	0.0	0.0	0.0	1.0	0.0	0.0	0.0
NPTXR	23467	symbol	H. sapiens	23467	H. sapiens	NPTXR	neuronal pentraxin receptor	The human gene NPTXR encodes a protein that is similar to the rat neuronal pentraxin receptor. This protein is believed to play a role in the uptake of the snake venom toxin, taipoxin, and its transport into synapses in neurons. Studies in rats suggest that the mRNA for this gene may initiate translation at a non-AUG (CUG) codon, and this may also be true for mice and humans due to strong sequenc…	There is limited information available on the disease implications of the NPTXR gene. However, research suggests that it may be involved in neurological disorders such as Alzheimer's disease and schizophrenia. Targeted drug discovery efforts for this gene are also limited, but there is potential for the development of drugs that target the protein encoded by NPTXR to treat these disorders. Curren…			Predicted intracellular proteins	Cytosol;Plasma membrane (Approved); Additional: Nucleoplasm			(M5941)HALLMARK UV RESPONSE UP	0.0	0.0	0.0	0.0	0.0	0.0	0.0	0.0	0.0	0.0	0.0	0.0	0.0	0.0	0.0	0.0	0.0	0.0	0.0	0.0
ZNF628	89887	symbol	H. sapiens	89887	H. sapiens	ZNF628	zinc finger protein 628	ZNF628 is a human gene that encodes for a zinc finger protein. Zinc finger proteins are known to bind to nucleic acids and play a crucial role in regulating transcription. ZNF628 is a relatively newly discovered gene, and its specific function is not yet fully understood. However, it is believed to be involved in the regulation of gene expression and may play a role in the development of certain …	There is limited information available on the disease implications of ZNF628. However, some studies have suggested that alterations in the expression of this gene may be associated with certain types of cancer, including breast cancer and glioblastoma. Targeted drug discovery efforts for ZNF628 are currently underway, with a focus on identifying small molecules that can modulate its activity. To …	GO:0007283 spermatogenesis;GO:0048232 male gamete generation;GO:0007276 gamete generation		Transcription factors:Zinc-coordinating DNA-binding domains; Predicted intracellular proteins	Nucleoplasm (Approved)				0.0	0.0	0.0	0.0	0.0	0.0	0.0	0.0	0.0	0.0	0.0	0.0	0.0	0.0	0.0	0.0	0.0	0.0	0.0	0.0
SIRT7	51547	symbol	H. sapiens	51547	H. sapiens	SIRT7	sirtuin 7	SIRT7 is a member of the sirtuin family of proteins, which are similar to the yeast Sir2 protein. The sirtuin family is characterized by a sirtuin core domain and grouped into four classes. The functions of human sirtuins are not yet fully understood, but yeast sirtuin proteins are known to regulate epigenetic gene silencing and suppress recombination of rDNA. SIRT7 is included in class IV of the…	SIRT7 has been implicated in various diseases, including cancer, metabolic disorders, and cardiovascular diseases. In cancer, SIRT7 has been shown to promote tumor growth and survival by regulating ribosome biogenesis and DNA repair pathways. Therefore, targeting SIRT7 has emerged as a potential therapeutic strategy for cancer treatment. Several small molecule inhibitors of SIRT7 have been develo…	GO:0061698 protein deglutarylation;GO:0106230 protein depropionylation;GO:0062176 R-loop processing		Enzymes; Predicted intracellular proteins; ENZYME proteins:Transferases	Nucleoplasm (Supported); Additional: Nuclear speckles		(M32)PID HDAC CLASSIII PATHWAY; (M101)PID HDAC CLASSI PATHWAY		0.0	0.0	0.0	0.0	0.0	1.0	0.0	0.0	0.0	1.0	0.0	0.0	1.0	0.0	1.0	0.0	0.0	0.0	0.0	0.0
ZNF276	92822	symbol	H. sapiens	92822	H. sapiens	ZNF276	zinc finger protein 276	ZNF276 is a human gene that encodes for a zinc finger protein 276. This protein is involved in sequence-specific double-stranded DNA binding activity and is predicted to play a role in regulating transcription by RNA polymerase II. ZNF276 is located in the kinetochore, a structure that plays a critical role in cell division by ensuring proper chromosome segregation. The function of ZNF276 in the …	There is limited information available on the disease implications of ZNF276. However, some studies have suggested that mutations in this gene may be associated with certain types of cancer, including breast cancer and lung cancer. Targeted drug discovery efforts for ZNF276 are also limited, as the function of this gene is not yet fully understood. However, some studies have suggested that target…	GO:0006357 regulation of transcription by RNA polymerase II;GO:0006355 regulation of DNA-templated transcription;GO:2001141 regulation of RNA biosynthetic process		Transcription factors:Zinc-coordinating DNA-binding domains; Predicted intracellular proteins	Cytosol;Nucleoplasm (Approved); Additional: Nucleoli;Plasma membrane				0.0	0.0	0.0	0.0	0.0	0.0	0.0	0.0	0.0	0.0	0.0	0.0	0.0	0.0	0.0	0.0	0.0	0.0	0.0	0.0
HYOU1	10525	symbol	H. sapiens	10525	H. sapiens	HYOU1	hypoxia up-regulated 1	HYOU1, also known as hypoxia up-regulated 1, belongs to the heat shock protein 70 family and plays an important role in protein folding and secretion in the endoplasmic reticulum (ER) under hypoxic conditions. It is suggested to have an important cytoprotective role in hypoxia-induced cellular perturbation and is up-regulated in tumors, especially in breast tumors, and thus associated with tumor …	There is limited information available on the disease implications of HYOU1. However, studies have shown that HYOU1 is up-regulated in various types of cancer, including breast, lung, and pancreatic cancer, and is associated with tumor invasiveness and poor prognosis. Therefore, HYOU1 has been proposed as a potential therapeutic target for cancer treatment. Several drug discovery efforts have bee…	GO:1903382 negative regulation of endoplasmic reticulum stress-induced neuron intrinsic apoptotic signaling pathway;GO:1903381 regulation of endoplasmic reticulum stress-induced neuron intrinsic apoptotic signaling pathway;GO:1903297 regulation of hypoxia-induced intrinsic apoptotic signaling pathway		Predicted intracellular proteins; Transporters:Primary Active Transporters; Potential drug targets; Disease related genes; Human disease related genes:Immune system diseases:Primary immunodeficiency				(M5922)HALLMARK UNFOLDED PROTEIN RESPONSE	0.0	1.0	0.0	0.0	0.0	0.0	0.0	0.0	0.0	0.0	0.0	0.0	0.0	0.0	0.0	0.0	0.0	0.0	0.0	0.0
IRX3	79191	symbol	H. sapiens	79191	H. sapiens	IRX3	iroquois homeobox 3	IRX3 is a gene that belongs to the Iroquois homeobox gene family and is involved in the early stages of neural development. This gene family plays a crucial role in the formation of patterns in vertebrate embryos. IRX3 is essential for the proper development of the nervous system and is involved in the regulation of gene expression during embryonic development. Mutations in IRX3 have been associa…	IRX3 has been associated with obesity and metabolic disorders, particularly through its role in regulating energy metabolism. Studies have shown that mutations in IRX3 can lead to an increased risk of obesity and metabolic syndrome. As a result, there has been interest in targeting IRX3 as a potential therapeutic target for these conditions. However, there are currently no drugs on the market tha…	GO:0003165 Purkinje myocyte development;GO:0003167 atrioventricular bundle cell differentiation;GO:0060932 His-Purkinje system cell differentiation		Transcription factors:Helix-turn-helix domains; Predicted intracellular proteins	Nucleoplasm (Approved); Additional: Cytosol				0.0	0.0	0.0	0.0	1.0	0.0	0.0	0.0	0.0	0.0	0.0	0.0	0.0	0.0	0.0	0.0	0.0	0.0	1.0	0.0
LAMP1	3916	symbol	H. sapiens	3916	H. sapiens	LAMP1	lysosomal associated membrane protein 1	LAMP1, or lysosomal associated membrane protein 1, is a membrane glycoprotein that provides selectins with carbohydrate ligands. It is involved in tumor cell metastasis and may play a role in the progression of cancer. LAMP1 is located in the lysosomal membrane and is involved in the transport of lysosomal enzymes to the lysosome. It is also involved in the fusion of lysosomes with other organell…	Danon disease is a rare X-linked dominant disorder caused by mutations in the LAMP2 or LAMP1 genes. It is characterized by cardiomyopathy, skeletal myopathy, and intellectual disability. There is currently no cure for Danon disease, and treatment is mainly supportive, focusing on managing symptoms such as heart failure and muscle weakness. Targeted drug discovery efforts for Danon disease are lim…	GO:0043321 regulation of natural killer cell degranulation;GO:0043323 positive regulation of natural killer cell degranulation;GO:1902513 regulation of organelle transport along microtubule		CD markers; Transporters					0.0	0.0	0.0	0.0	0.0	0.0	0.0	0.0	0.0	1.0	1.0	0.0	0.0	0.0	0.0	0.0	0.0	0.0	0.0	0.0
STK11IP	114790	symbol	H. sapiens	114790	H. sapiens	STK11IP	serine/threonine kinase 11 interacting protein	STK11IP, also known as serine/threonine kinase 11 interacting protein, is a gene that encodes a protein involved in protein localization and enables protein kinase binding activity. The protein is located in the cytoplasm and intracellular membrane-bounded organelles. This information is provided by the Alliance of Genome Resources as of April 2022.	STK11IP has been implicated in several diseases, including cancer and neurological disorders. In particular, mutations in STK11IP have been associated with Peutz-Jeghers syndrome (PJS), a rare genetic disorder characterized by the development of benign tumors in the gastrointestinal tract and an increased risk of developing certain types of cancer. Additionally, STK11IP has been linked to the dev…	GO:0008104 protein localization;GO:0070727 cellular macromolecule localization;GO:0033036 macromolecule localization		Predicted intracellular proteins	Vesicles (Enhanced)		(M87)PID LKB1 PATHWAY		0.0	0.0	0.0	0.0	0.0	0.0	0.0	0.0	0.0	0.0	1.0	0.0	0.0	0.0	0.0	0.0	0.0	0.0	0.0	0.0
PKN3	29941	symbol	H. sapiens	29941	H. sapiens	PKN3	protein kinase N3	PKN3 is a human gene that is predicted to have protein serine/threonine kinase activity. It is involved in the migration of epithelial cells and is predicted to be located in the Golgi apparatus and cytosol. This information is provided by the Alliance of Genome Resources as of April 2022.	There is limited information available on the disease implications of PKN3. However, some studies have suggested that PKN3 may play a role in cancer progression and metastasis. Targeted drug discovery efforts for PKN3 are still in the early stages, but some preclinical studies have shown promising results. For example, a study published in 2019 found that a small molecule inhibitor of PKN3 was ab…	GO:0010631 epithelial cell migration;GO:0090132 epithelium migration;GO:0090130 tissue migration	yes	Kinases:AGC Ser/Thr protein kinases; Enzymes; Predicted intracellular proteins; ENZYME proteins:Transferases	Vesicles (Approved)				0.0	0.0	0.0	0.0	0.0	0.0	0.0	0.0	0.0	0.0	0.0	0.0	0.0	0.0	0.0	0.0	0.0	0.0	0.0	0.0
NISCH	11188	symbol	H. sapiens	11188	H. sapiens	NISCH	nischarin	The human gene NISCH, also known as nischarin, encodes a protein that plays a role in cytoskeletal organization, cell migration, and cell growth and death. The protein localizes to the cytosol and anchors to the inner layer of the plasma membrane. It has been shown to bind to alpha-5-beta-1 integrin and insulin receptor substrate 4 (IRS4) to mediate translocation of alpha-5 integrin from the cell…	Research has shown that NISCH may play a role in various diseases, including cancer, Alzheimer's disease, and addiction. In breast cancer, reduced expression of NISCH has been associated with poor prognosis and increased metastasis. Therefore, NISCH has been identified as a potential therapeutic target for breast cancer treatment. Several studies have focused on developing drugs that target NISCH…	GO:0016601 Rac protein signal transduction;GO:0007264 small GTPase-mediated signal transduction;GO:0030336 negative regulation of cell migration		FDA approved drug targets:Small molecule drugs; Predicted intracellular proteins	Cytosol;Nucleoplasm (Approved); Additional: Cytokinetic bridge;Microtubules;Vesicles	Tizanidine; Agmatine; Moxonidine			1.0	0.0	0.0	0.0	0.0	0.0	0.0	0.0	0.0	0.0	0.0	0.0	0.0	0.0	0.0	0.0	0.0	0.0	0.0	0.0
LOC101927021	101927021	Gene_ID	H. sapiens	101927021	H. sapiens	ZFAND2A-DT	ZFAND2A divergent transcript										0.0	0.0	0.0	0.0	0.0	0.0	0.0	0.0	0.0	0.0	0.0	0.0	0.0	0.0	0.0	0.0	0.0	0.0	0.0	0.0
NFKB2	4791	symbol	H. sapiens	4791	H. sapiens	NFKB2	nuclear factor kappa B subunit 2	NFKB2 is a gene that encodes a subunit of the transcription factor complex nuclear factor-kappa-B (NFkB). This complex is expressed in various cell types and plays a crucial role in activating genes involved in inflammation and immune function. The protein encoded by NFKB2 can act as a transcriptional activator or repressor, depending on its dimerization partner. The full-length p100 protein is p…	NFKB2 has been implicated in various diseases, including cancer, autoimmune disorders, and inflammatory diseases. In cancer, NFKB2 has been shown to promote tumor growth and survival by regulating genes involved in cell proliferation, angiogenesis, and apoptosis. Targeting NFKB2 has been explored as a potential therapeutic strategy for cancer, and several drugs that inhibit NFkB activity are curr…	GO:0002268 follicular dendritic cell differentiation;GO:0002266 follicular dendritic cell activation;GO:0002467 germinal center formation		Predicted intracellular proteins; FDA approved drug targets:Small molecule drugs; Transcription factors:Immunoglobulin fold; Disease related genes; Human disease related genes:Immune system diseases:Primary immunodeficiency; Cancer-related genes:Candidate cancer biomarkers	Cytosol;Nucleoplasm (Enhanced)	Donepezil; Glucosamine; HE3286; P54; NOX-700; SGN-30; Custirsen; NF-kappaB Decoy; Andrographolide; Glycyrrhizic acid; Fish oil; SC-236	(M12705)SIG CD40PATHWAYMAP; (M54)PID IL12 2PATHWAY	(M5890)HALLMARK TNFA SIGNALING VIA NFKB	0.0	0.0	0.0	0.0	0.0	0.0	1.0	1.0	0.0	0.0	0.0	0.0	0.0	0.0	1.0	0.0	0.0	1.0	0.0	0.0
RRP1	8568	symbol	H. sapiens	8568	H. sapiens	RRP1	ribosomal RNA processing 1	The human gene RRP1 is a putative homolog of the yeast ribosomal RNA processing protein RRP1. It is involved in the late stages of nucleologenesis at the end of mitosis and may be required for the generation of 28S rRNA. This information is provided by RefSeq, a database of curated genomic, transcriptomic, and protein sequence records.	There is limited information available on the disease implications of RRP1. However, some studies have suggested that mutations in RRP1 may be associated with certain types of cancer, including breast cancer and lung adenocarcinoma. Targeted drug discovery efforts for RRP1 are also limited, as the function of the gene is not fully understood. However, some studies have suggested that targeting RR…	GO:0006364 rRNA processing;GO:0016072 rRNA metabolic process;GO:0042254 ribosome biogenesis		Predicted intracellular proteins	Mitotic chromosome;Nucleoli (Enhanced)				0.0	0.0	1.0	0.0	0.0	0.0	0.0	0.0	0.0	0.0	0.0	0.0	1.0	0.0	0.0	0.0	0.0	0.0	0.0	0.0
RAB13	5872	symbol	H. sapiens	5872	H. sapiens	RAB13	RAB13, member RAS oncogene family	RAB13 is a small G protein that belongs to the Rab family and is involved in regulating membrane trafficking between trans-Golgi network and recycling endosomes. It plays a crucial role in the assembly of tight junctions, which are components of the apical junctional complex of epithelial cells. The protein is also involved in endocytic recycling of occludin, regulation of epithelial cell scatter…	There is limited information available on the disease implications of RAB13. However, recent studies have suggested that RAB13 may play a role in the development and progression of certain types of cancer, including breast cancer and pancreatic cancer. Targeted drug discovery efforts for RAB13 are still in the early stages, and there are currently no drugs on the market that specifically target t…	GO:0044795 trans-Golgi network to recycling endosome transport;GO:1902463 protein localization to cell leading edge;GO:0097368 establishment of Sertoli cell barrier		Predicted intracellular proteins	Cytosol;Plasma membrane (Supported)				1.0	0.0	0.0	0.0	0.0	0.0	0.0	0.0	0.0	0.0	0.0	1.0	0.0	0.0	0.0	0.0	0.0	0.0	0.0	0.0
ANKRD52	283373	symbol	H. sapiens	283373	H. sapiens	ANKRD52	ankyrin repeat domain 52	ANKRD52 is a human gene that encodes a protein with an ankyrin repeat domain. This domain is involved in protein-protein interactions and is found in a variety of proteins with diverse functions. The specific function of ANKRD52 is not well understood, but it has been suggested to play a role in cell cycle regulation and DNA damage response. Mutations in ANKRD52 have been associated with various …	There is limited information available on the disease implications of ANKRD52, and no targeted drug discovery efforts have been reported for this gene. However, mutations in ANKRD52 have been associated with various cancers, including breast and lung cancer. These mutations may contribute to the development and progression of cancer by altering the function of ANKRD52 and its interactions with ot…			Predicted intracellular proteins	Mitochondria;Nucleoplasm (Approved)				0.0	0.0	0.0	0.0	0.0	0.0	0.0	0.0	0.0	0.0	0.0	0.0	0.0	0.0	0.0	0.0	0.0	0.0	0.0	0.0
COL4A2	1284	symbol	H. sapiens	1284	H. sapiens	COL4A2	collagen type IV alpha 2 chain	COL4A2 is a gene that encodes for one of the six subunits of type IV collagen, which is a major component of basement membranes. The gene is organized in a head-to-head conformation with another type IV collagen gene, sharing a common promoter. The C-terminal portion of the protein, known as canstatin, is an inhibitor of angiogenesis and tumor growth.	Mutations in the COL4A2 gene have been associated with several diseases, including cerebral small vessel disease, intracerebral hemorrhage, and familial porencephaly. In addition, dysregulation of type IV collagen has been implicated in the development and progression of various cancers, including breast, lung, and prostate cancer. As a result, there has been significant interest in developing dr…	GO:0035987 endodermal cell differentiation;GO:0001706 endoderm formation;GO:0038063 collagen-activated tyrosine kinase receptor signaling pathway		Predicted intracellular proteins; Predicted secreted proteins; Human disease related genes:Congenital malformations:Congenital malformations of the nervous system; Human disease related genes:Cardiovascular diseases:Vascular diseases; Disease related genes; Cancer-related genes:Candidate cancer biomarkers	Vesicles (Approved)		(M5887)NABA BASEMENT MEMBRANES; (M3005)NABA COLLAGENS; (M5884)NABA CORE MATRISOME	(M5909)HALLMARK MYOGENESIS; (M5921)HALLMARK COMPLEMENT; (M5930)HALLMARK EPITHELIAL MESENCHYMAL TRANSITION	0.0	0.0	0.0	0.0	1.0	0.0	0.0	0.0	0.0	0.0	0.0	0.0	0.0	0.0	0.0	0.0	0.0	0.0	0.0	0.0
MZT2B	80097	symbol	H. sapiens	80097	H. sapiens	MZT2B	mitotic spindle organizing protein 2B	The human gene MZT2B encodes for the mitotic spindle organizing protein 2B, which is involved in the organization of microtubules during cell division. The protein is located in the cytosol, microtubule cytoskeleton, and nucleoplasm, and is part of the gamma-tubulin large complex. This complex plays a crucial role in the formation of microtubules, which are essential for the proper segregation of…	There is limited information available on the disease implications of the MZT2B gene. However, mutations in genes encoding for proteins involved in the organization of microtubules have been linked to a range of diseases, including cancer, neurodegenerative disorders, and developmental disorders. Targeted drug discovery efforts for microtubule-related diseases have focused on developing drugs tha…			Predicted intracellular proteins	Centrosome (Supported); Additional: Cytosol				0.0	0.0	0.0	0.0	0.0	0.0	0.0	0.0	0.0	0.0	0.0	0.0	0.0	0.0	0.0	0.0	0.0	0.0	0.0	0.0
FPGS	2356	symbol	H. sapiens	2356	H. sapiens	FPGS	folylpolyglutamate synthase	FPGS (folylpolyglutamate synthase) is an enzyme that plays a crucial role in maintaining folate homeostasis and the survival of proliferating cells. It is responsible for adding glutamate moieties to folate and folate derivatives in both cytosolic and mitochondrial environments. The gene encoding FPGS produces different isoforms through alternative splicing. Folate is essential for DNA synthesis …	FPGS has been implicated in various diseases, including cancer, autoimmune disorders, and neurological disorders. In cancer, FPGS expression has been shown to be a predictor of response to chemotherapy with methotrexate, a folate antagonist drug. Targeting FPGS has also been explored as a potential strategy for enhancing the efficacy of methotrexate and reducing its toxicity. Several drugs target…	GO:0046901 tetrahydrofolylpolyglutamate biosynthetic process;GO:0046900 tetrahydrofolylpolyglutamate metabolic process;GO:0009396 folic acid-containing compound biosynthetic process		ENZYME proteins:Ligase; Enzymes; FDA approved drug targets:Small molecule drugs; Predicted intracellular proteins		Glutamic acid; Raltitrexed			0.0	0.0	0.0	0.0	0.0	0.0	0.0	0.0	0.0	0.0	0.0	0.0	0.0	0.0	0.0	0.0	0.0	0.0	0.0	0.0
LMNA	4000	symbol	H. sapiens	4000	H. sapiens	LMNA	lamin A/C	LMNA is a human gene that encodes for lamin A/C, a protein that is part of the nuclear lamina, a matrix of proteins located next to the inner nuclear membrane. The lamin family of proteins are highly conserved in evolution and are involved in nuclear stability, chromatin structure, and gene expression. During mitosis, the lamina matrix is disassembled as the lamin proteins are phosphorylated. Alt…	Mutations in LMNA have been linked to several diseases, including Emery-Dreifuss muscular dystrophy, familial partial lipodystrophy, limb girdle muscular dystrophy, dilated cardiomyopathy, Charcot-Marie-Tooth disease, and Hutchinson-Gilford progeria syndrome. Targeted drug discovery efforts for these diseases have focused on developing drugs that can correct the underlying genetic defects or alle…	GO:1990683 DNA double-strand break attachment to nuclear envelope;GO:0030951 establishment or maintenance of microtubule cytoskeleton polarity;GO:0051664 nuclear pore localization		Human disease related genes:Congenital disorders of metabolism:Congenital disorders of lipid/glycolipid metabolism; Human disease related genes:Musculoskeletal diseases:Muscular diseases; Predicted intracellular proteins; Human disease related genes:Cardiovascular diseases:Cardiac diseases; Human disease related genes:Nervous system diseases:Neurodegenerative diseases; Human disease related genes…	Nuclear speckles (Supported)		(M220)PID CASPASE PATHWAY	(M5902)HALLMARK APOPTOSIS	1.0	0.0	0.0	0.0	1.0	0.0	0.0	0.0	0.0	0.0	0.0	0.0	0.0	0.0	0.0	0.0	0.0	0.0	0.0	0.0
DYRK1B	9149	symbol	H. sapiens	9149	H. sapiens	DYRK1B	dual specificity tyrosine phosphorylation regulated kinase 1B	DYRK1B is a gene that encodes a protein kinase that is localized in the nucleus. This protein kinase is involved in regulating the cell cycle. Mutations in this gene have been found to cause abdominal obesity-metabolic syndrome 3, and its expression may be altered in tumor cells. Alternative splicing of this gene results in multiple transcript variants.	Abdominal obesity-metabolic syndrome 3 is a rare genetic disorder caused by mutations in the DYRK1B gene. This disorder is characterized by abdominal obesity, insulin resistance, and dyslipidemia, which can lead to type 2 diabetes and cardiovascular disease. There are currently no targeted drug discovery efforts for this disorder, and treatment is focused on managing symptoms through lifestyle ch…	GO:0007520 myoblast fusion;GO:0000768 syncytium formation by plasma membrane fusion;GO:0140253 cell-cell fusion	yes	Kinases:CMGC Ser/Thr protein kinases; Predicted intracellular proteins; Human disease related genes:Endocrine and metabolic diseases:Other endocrine and metabolic diseases; ENZYME proteins:Transferases; Potential drug targets; Disease related genes; Enzymes	Nucleoplasm (Supported); Additional: Mitotic chromosome	Fostamatinib			0.0	0.0	0.0	0.0	1.0	1.0	0.0	0.0	0.0	0.0	0.0	0.0	0.0	0.0	0.0	0.0	0.0	0.0	0.0	0.0
ACOX3	8310	symbol	H. sapiens	8310	H. sapiens	ACOX3	acyl-CoA oxidase 3, pristanoyl	ACOX3, also known as pristanoyl-CoA oxidase, is a gene involved in the desaturation of 2-methyl branched fatty acids in peroxisomes. While the rat homolog is expressed in the liver, the human gene is expressed in very low amounts in the liver, making its mRNA undetectable by routine Northern-blot analysis or its product by immunoblotting or by enzyme activity measurements. However, the human cDNA…	There is limited information on the disease implications of ACOX3. However, mutations in the ACOX3 gene have been associated with peroxisomal disorders such as Zellweger syndrome spectrum (ZSS) and X-linked adrenoleukodystrophy (X-ALD). ZSS is a rare genetic disorder that affects multiple organ systems, including the brain, liver, and kidneys, and is characterized by the absence or dysfunction of…	GO:0033540 fatty acid beta-oxidation using acyl-CoA oxidase;GO:0006635 fatty acid beta-oxidation;GO:0019395 fatty acid oxidation		Enzymes; ENZYME proteins:Oxidoreductases; Predicted intracellular proteins	Peroxisomes (Supported)			(M5934)HALLMARK XENOBIOTIC METABOLISM	0.0	0.0	0.0	0.0	0.0	0.0	0.0	0.0	0.0	0.0	0.0	0.0	0.0	0.0	0.0	0.0	0.0	0.0	0.0	0.0
ATRIP	84126	symbol	H. sapiens	84126	H. sapiens	ATRIP	ATR interacting protein	ATRIP (ATR interacting protein) is a gene that plays a crucial role in the DNA damage checkpoint. The protein encoded by this gene binds to single-stranded DNA coated with replication protein A and interacts with the ataxia telangiectasia and Rad3 related protein kinase. This interaction results in the accumulation of the protein at intranuclear foci induced by DNA damage. Multiple transcript var…	ATRIP mutations have been associated with various diseases, including breast cancer and Fanconi anemia. In breast cancer, ATRIP expression is often upregulated, leading to increased DNA damage repair and resistance to chemotherapy. Targeting ATRIP has been proposed as a potential therapeutic strategy for breast cancer. In Fanconi anemia, mutations in ATRIP lead to impaired DNA damage response and…	GO:0000077 DNA damage checkpoint signaling;GO:0031570 DNA integrity checkpoint signaling;GO:2000779 regulation of double-strand break repair		Predicted intracellular proteins	Nucleoplasm (Supported)		(M46)PID ATR PATHWAY; (M1)PID FANCONI PATHWAY		0.0	0.0	0.0	0.0	0.0	1.0	0.0	0.0	0.0	0.0	0.0	0.0	0.0	0.0	0.0	0.0	0.0	0.0	0.0	0.0
PRKACB	5567	symbol	H. sapiens	5567	H. sapiens	PRKACB	protein kinase cAMP-activated catalytic subunit beta	PRKACB is a gene that encodes a catalytic subunit of cAMP-dependent protein kinase, which is involved in signaling through cAMP. This protein kinase family member plays a role in cell proliferation and differentiation. The gene has multiple alternatively spliced transcript variants that encode distinct isoforms.	There is limited information on the disease implications of PRKACB, but some studies have suggested its involvement in various cancers, including breast, ovarian, and prostate cancer. Targeted drug discovery efforts have focused on developing inhibitors of cAMP-dependent protein kinase as potential cancer therapeutics. One example is the drug H89, which has been shown to inhibit PRKACB and has be…	GO:0034380 high-density lipoprotein particle assembly;GO:0003091 renal water homeostasis;GO:0034377 plasma lipoprotein particle assembly	yes	Predicted intracellular proteins; ENZYME proteins:Transferases; Potential drug targets; Human disease related genes:Congenital malformations:Other congenital malformations; Disease related genes; Kinases:AGC Ser/Thr protein kinases; Enzymes; RAS pathway related proteins	Cytosol (Supported); Additional: Basal body;Cytokinetic bridge;Microtubules;Primary cilium	Phosphonothreonine; Fostamatinib	(M182)PID IL3 PATHWAY; (M277)PID INTEGRIN A4B1 PATHWAY; (M22)PID GMCSF PATHWAY		0.0	0.0	0.0	0.0	0.0	0.0	0.0	1.0	0.0	0.0	0.0	0.0	0.0	1.0	0.0	0.0	0.0	0.0	0.0	0.0
SON	6651	symbol	H. sapiens	6651	H. sapiens	SON	SON DNA and RNA binding protein	The human gene SON encodes a protein that binds RNA and promotes pre-mRNA splicing, especially for transcripts with weak splice sites. It also recognizes a specific DNA sequence in the hepatitis B virus and represses its core promoter activity. The gene contains multiple simple repeats, and there is a pseudogene for it on chromosome 1. Alternative splicing produces multiple transcript variants.	Mutations in the SON gene have been associated with several diseases, including autism spectrum disorder, intellectual disability, and cancer. In particular, SON has been identified as a potential oncogene, with overexpression observed in various types of cancer, including breast, lung, and ovarian cancer. Targeted drug discovery efforts have focused on developing small molecule inhibitors of SON…	GO:0000281 mitotic cytokinesis;GO:0048024 regulation of mRNA splicing, via spliceosome;GO:0061640 cytoskeleton-dependent cytokinesis		Predicted intracellular proteins; Transporters:Primary Active Transporters; Potential drug targets; Human disease related genes:Congenital malformations:Other congenital malformations; Disease related genes	Nuclear speckles (Enhanced)				0.0	0.0	1.0	0.0	0.0	0.0	0.0	0.0	0.0	0.0	0.0	0.0	0.0	0.0	0.0	0.0	0.0	0.0	0.0	0.0
JAK3	3718	symbol	H. sapiens	3718	H. sapiens	JAK3	Janus kinase 3	JAK3 (Janus kinase 3) is a human gene that encodes a protein belonging to the Janus kinase family of tyrosine kinases. This protein is mainly expressed in immune cells and plays a crucial role in cytokine receptor-mediated intracellular signal transduction. Upon activation via tyrosine phosphorylation by interleukin receptors, JAK3 transduces a signal that regulates immune cell function. Mutation…	JAK3 has been identified as a potential therapeutic target for a range of immune-related diseases, including rheumatoid arthritis, psoriasis, and inflammatory bowel disease. Several JAK3 inhibitors have been developed and are currently in clinical trials, including tofacitinib, baricitinib, and upadacitinib. Tofacitinib was the first JAK inhibitor approved by the FDA for the treatment of rheumato…	GO:0045219 regulation of FasL production;GO:0045221 negative regulation of FasL production;GO:0002731 negative regulation of dendritic cell cytokine production	yes	Kinases:Tyr protein kinases; Predicted intracellular proteins; Cancer-related genes; Human disease related genes:Immune system diseases:Primary immunodeficiency; ENZYME proteins:Transferases; FDA approved drug targets:Small molecule drugs; Disease related genes; Enzymes	Cytosol;Plasma membrane (Approved)	2-tert-butyl-9-fluoro-1,6-dihydrobenzo[h]imidazo[4,5-f]isoquinolin-7-one; R-348; Tofacitinib; Baricitinib; Fostamatinib; Zanubrutinib	(M1718)SIG IL4RECEPTOR IN B LYPHOCYTES; (M234)PID IL2 STAT5 PATHWAY; (M45)PID CD40 PATHWAY		0.0	0.0	0.0	0.0	0.0	0.0	1.0	1.0	0.0	0.0	0.0	0.0	0.0	0.0	0.0	1.0	0.0	0.0	0.0	0.0
POU2F1	5451	symbol	H. sapiens	5451	H. sapiens	POU2F1	POU class 2 homeobox 1	POU2F1, also known as OCT1, is a transcription factor that belongs to the POU family of transcription factors. It contains a 160-amino acid region called the POU domain, which is essential for binding to the octameric sequence ATGCAAAT in DNA. POU2F1 was one of the first members of the POU family to be identified. It plays a role in regulating gene expression and is involved in a variety of cellu…	Dysregulation of POU2F1 has been implicated in several diseases, including cancer and autoimmune disorders. In cancer, POU2F1 has been shown to promote tumor growth and metastasis in various types of cancer, including breast, lung, and prostate cancer. Targeting POU2F1 has emerged as a potential therapeutic strategy for cancer treatment. Several small molecule inhibitors of POU2F1 have been devel…	GO:1902895 positive regulation of miRNA transcription;GO:2000630 positive regulation of miRNA metabolic process;GO:1902893 regulation of miRNA transcription		Transcription factors:Helix-turn-helix domains; Predicted intracellular proteins	Nucleoplasm (Approved); Additional: Endoplasmic reticulum;Vesicles		(M235)PID TCR CALCIUM PATHWAY; (M285)PID HNF3A PATHWAY; (M60)PID NFAT TFPATHWAY	(M5947)HALLMARK IL2 STAT5 SIGNALING	0.0	0.0	0.0	0.0	0.0	0.0	0.0	1.0	0.0	0.0	0.0	0.0	0.0	0.0	0.0	0.0	0.0	0.0	0.0	0.0
ADCK5	203054	symbol	H. sapiens	203054	H. sapiens	ADCK5	aarF domain containing kinase 5	ADCK5 is a human gene that encodes a protein with predicted protein serine/threonine kinase activity. It is also predicted to be involved in protein phosphorylation and to be an integral component of the membrane. The function of ADCK5 is not yet fully understood, but it may play a role in cellular signaling pathways. Further research is needed to determine the exact function of this gene and its…	There is limited information available on the disease implications of ADCK5. However, mutations in this gene have been associated with a rare form of autosomal recessive cerebellar ataxia, a neurodegenerative disorder characterized by progressive loss of coordination and balance. Targeted drug discovery efforts for ADCK5 are currently limited due to the lack of understanding of its function and r…		yes	Enzymes; Kinases:Atypical kinases	Cytosol;Plasma membrane (Approved)				0.0	0.0	0.0	0.0	0.0	0.0	0.0	0.0	0.0	0.0	0.0	0.0	0.0	0.0	0.0	0.0	0.0	0.0	0.0	0.0
TIAM1	7074	symbol	H. sapiens	7074	H. sapiens	TIAM1	TIAM Rac1 associated GEF 1	TIAM1 is a gene that encodes a guanine nucleotide exchange factor (GEF) that specifically targets the RAC1 protein. GEFs facilitate the exchange of guanosine diphosphate (GDP) for guanosine triphosphate (GTP), which induces a conformational change in RAC1 that allows downstream effectors to bind and transduce a signal. TIAM1 regulates RAC1 signaling pathways that affect cell shape, migration, adh…	TIAM1 has been implicated in various diseases, including cancer, neurological disorders, and cardiovascular diseases. In cancer, TIAM1 is often overexpressed and promotes tumor growth, invasion, and metastasis. Targeting TIAM1 has been proposed as a potential therapeutic strategy for cancer treatment. Several small molecule inhibitors of TIAM1 have been developed, including TAE684, NSC23766, and …	GO:1904266 regulation of Schwann cell chemotaxis;GO:1904268 positive regulation of Schwann cell chemotaxis;GO:1900149 positive regulation of Schwann cell migration		Disease related genes; Predicted intracellular proteins; RAS pathway related proteins	Cell Junctions;Nucleoplasm (Supported); Additional: Cytokinetic bridge;Cytosol;Nuclear membrane		(M120)PID ARF6 DOWNSTREAM PATHWAY; (M273)PID EPHA2 FWD PATHWAY; (M257)PID EPHRINB REV PATHWAY	(M5923)HALLMARK PI3K AKT MTOR SIGNALING; (M5893)HALLMARK MITOTIC SPINDLE; (M5947)HALLMARK IL2 STAT5 SIGNALING	0.0	0.0	0.0	0.0	1.0	0.0	0.0	1.0	1.0	0.0	0.0	1.0	0.0	0.0	0.0	0.0	0.0	0.0	0.0	0.0
SMG6	23293	symbol	H. sapiens	23293	H. sapiens	SMG6	SMG6 nonsense mediated mRNA decay factor	SMG6 is a gene that encodes a protein involved in the maintenance of chromosome ends and the nonsense-mediated mRNA decay (NMD) pathway. The protein is a component of the telomerase ribonucleoprotein complex responsible for the replication and maintenance of chromosome ends. It also plays a role in NMD by providing the endonuclease activity needed to initiate NMD near the premature translation te…	Research has shown that mutations in the SMG6 gene can lead to various diseases, including cancer, intellectual disability, and developmental disorders. In particular, SMG6 has been implicated in the development of glioblastoma, a highly aggressive form of brain cancer. Targeted drug discovery efforts have focused on developing inhibitors of the telomerase enzyme, which is essential for the repli…	GO:1904354 negative regulation of telomere capping;GO:1904353 regulation of telomere capping;GO:0035303 regulation of dephosphorylation		Predicted intracellular proteins	Nucleoli (Supported); Additional: Basal body;Cytosol;Plasma membrane	Grn163l	(M105)PID TELOMERASE PATHWAY		1.0	0.0	1.0	0.0	0.0	0.0	0.0	0.0	0.0	0.0	0.0	0.0	0.0	0.0	0.0	0.0	0.0	0.0	0.0	0.0
USP32P1	162632	symbol	H. sapiens	162632	H. sapiens	USP32P1	ubiquitin specific peptidase 32 pseudogene 1										0.0	0.0	0.0	0.0	0.0	0.0	0.0	0.0	0.0	0.0	0.0	0.0	0.0	0.0	0.0	0.0	0.0	0.0	0.0	0.0
CLTCL1	8218	symbol	H. sapiens	8218	H. sapiens	CLTCL1	clathrin heavy chain like 1	CLTCL1 is a gene that encodes a protein that is a major component of the polyhedral coat of coated pits and vesicles. It belongs to the clathrin heavy chain family. Mutations or chromosomal aberrations in this gene have been associated with several disorders, including meningioma, DiGeorge syndrome, and velo-cardio-facial syndrome. Multiple transcript variants of this gene have been identified, w…	Mutations or chromosomal aberrations in the CLTCL1 gene have been associated with several disorders, including meningioma, DiGeorge syndrome, and velo-cardio-facial syndrome. Meningioma is a type of brain tumor that arises from the meninges, the protective membranes that surround the brain and spinal cord. DiGeorge syndrome and velo-cardio-facial syndrome are genetic disorders that affect multipl…	GO:0046326 positive regulation of D-glucose import;GO:0010828 positive regulation of D-glucose transmembrane transport;GO:0046324 regulation of D-glucose import		Transporters:Accessory Factors Involved in Transport; Cancer-related genes:Mutational cancer driver genes; Predicted intracellular proteins	Vesicles (Approved)				0.0	0.0	0.0	0.0	0.0	0.0	0.0	1.0	0.0	0.0	1.0	0.0	0.0	0.0	0.0	0.0	0.0	0.0	0.0	0.0
MKI67	4288	symbol	H. sapiens	4288	H. sapiens	MKI67	marker of proliferation Ki-67	The MKI67 gene is responsible for encoding a nuclear protein that is associated with cellular proliferation. It is believed that this gene may be necessary for the process of cellular proliferation. There are different variants of the gene that have been described due to alternative splicing. A related pseudogene is also present on chromosome X. Overall, the MKI67 gene is a marker of proliferatio…	The MKI67 gene has been implicated in various diseases, including cancer. Elevated levels of Ki-67 protein, which is encoded by the MKI67 gene, have been observed in many types of cancer, including breast, lung, and prostate cancer. This suggests that the gene may play a role in tumor growth and progression. As a result, there have been efforts to develop drugs that target the Ki-67 protein. Howe…	GO:1902275 regulation of chromatin organization;GO:0007088 regulation of mitotic nuclear division;GO:0051983 regulation of chromosome segregation		Predicted intracellular proteins; Cancer-related genes:Candidate cancer biomarkers	Nucleoli rim (Supported); Additional: Mitotic chromosome;Nucleoplasm			(M5901)HALLMARK G2M CHECKPOINT; (M5925)HALLMARK E2F TARGETS	0.0	0.0	0.0	0.0	0.0	0.0	0.0	0.0	0.0	0.0	0.0	0.0	0.0	0.0	0.0	0.0	0.0	0.0	0.0	0.0
CBX6	23466	symbol	H. sapiens	23466	H. sapiens	CBX6	chromobox 6	CBX6, also known as chromobox 6, is a human gene that is predicted to have single-stranded RNA binding activity. It is involved in negative regulation of transcription by RNA polymerase II and is located in the nucleus. CBX6 is part of the PcG protein complex and is considered a biomarker of glioblastoma, a type of brain cancer.	CBX6 has been implicated in several diseases, including glioblastoma, a highly aggressive form of brain cancer. Studies have shown that CBX6 is overexpressed in glioblastoma cells and plays a role in promoting tumor growth and invasion. As a result, CBX6 has been identified as a potential therapeutic target for the treatment of glioblastoma. Targeted drug discovery efforts for CBX6 are still in t…	GO:0000122 negative regulation of transcription by RNA polymerase II;GO:0045892 negative regulation of DNA-templated transcription;GO:1902679 negative regulation of RNA biosynthetic process		Predicted intracellular proteins	Nucleoplasm (Supported); Additional: Nuclear bodies				0.0	0.0	0.0	0.0	0.0	0.0	0.0	0.0	0.0	0.0	0.0	0.0	0.0	0.0	0.0	0.0	0.0	0.0	0.0	0.0
TUT1	64852	symbol	H. sapiens	64852	H. sapiens	TUT1	terminal uridylyl transferase 1, U6 snRNA-specific	The TUT1 gene encodes an enzyme that acts as both a terminal uridylyltransferase and a nuclear poly(A) polymerase. It adds and removes nucleotides from the 3' end of small nuclear RNAs and select mRNAs, and may play a role in controlling gene expression and cell proliferation.	There is limited information available on the disease implications of TUT1 gene mutations. However, recent studies have suggested that TUT1 may play a role in cancer development and progression. In particular, TUT1 has been found to be overexpressed in several types of cancer, including breast, lung, and liver cancer. Targeted drug discovery efforts are currently underway to develop drugs that ca…	GO:0034477 U6 snRNA 3'-end processing;GO:0180010 co-transcriptional mRNA 3'-end processing, cleavage and polyadenylation pathway;GO:0180012 co-transcriptional RNA 3'-end processing, cleavage and polyadenylation pathway		Enzymes; Predicted intracellular proteins; ENZYME proteins:Transferases	Nucleoplasm (Supported); Additional: Cytosol				0.0	0.0	1.0	0.0	0.0	0.0	0.0	0.0	0.0	0.0	0.0	0.0	0.0	0.0	0.0	0.0	0.0	0.0	0.0	0.0
UPF3A	65110	symbol	H. sapiens	65110	H. sapiens	UPF3A	UPF3A regulator of nonsense mediated mRNA decay	UPF3A is a human gene that encodes a protein involved in both mRNA nuclear export and mRNA surveillance. It is part of a post-splicing multiprotein complex and is one of two functional homologs to yeast Upf3p. The protein is involved in detecting exported mRNAs with truncated open reading frames and initiating nonsense-mediated mRNA decay (NMD). NMD degrades mRNAs containing premature stop codons…	Mutations in the UPF3A gene have been associated with several diseases, including intellectual disability, autism spectrum disorder, and cancer. In particular, UPF3A mutations have been found in patients with non-syndromic intellectual disability, suggesting a role in cognitive function. Targeted drug discovery efforts for UPF3A are still in the early stages, but the protein's involvement in mRNA…	GO:1905744 regulation of mRNA cis splicing, via spliceosome;GO:1905746 positive regulation of mRNA cis splicing, via spliceosome;GO:2000623 negative regulation of nuclear-transcribed mRNA catabolic process, nonsense-mediated decay		Predicted intracellular proteins	Nucleoplasm;Vesicles (Enhanced); Additional: Plasma membrane				0.0	0.0	1.0	1.0	0.0	0.0	0.0	0.0	0.0	0.0	0.0	0.0	0.0	0.0	0.0	0.0	0.0	0.0	0.0	0.0
TBCD	6904	symbol	H. sapiens	6904	H. sapiens	TBCD	tubulin folding cofactor D	TBCD, or tubulin folding cofactor D, is a human gene that is involved in the process of correctly folding beta-tubulin from folding intermediates. It is one of four proteins, along with cofactors A, E, and C, that play a role in this pathway. Cofactors A and D are thought to capture and stabilize beta-tubulin intermediates in a quasi-native confirmation, while cofactor E binds to the cofactor D/b…	There is limited information on the disease implications of TBCD mutations. However, some studies have suggested that mutations in TBCD may be associated with neurodevelopmental disorders such as intellectual disability and autism spectrum disorders. Targeted drug discovery efforts for TBCD are also limited, as the protein is involved in a complex pathway and targeting it directly may be challeng…	GO:0007023 post-chaperonin tubulin folding pathway;GO:0007021 tubulin complex assembly;GO:0031115 negative regulation of microtubule polymerization		Disease related genes; Human disease related genes:Nervous system diseases:Neurodegenerative diseases; Predicted intracellular proteins				(M5893)HALLMARK MITOTIC SPINDLE	1.0	1.0	0.0	0.0	0.0	0.0	0.0	0.0	0.0	0.0	0.0	1.0	0.0	0.0	0.0	0.0	0.0	0.0	0.0	0.0
[truncated: 718 more rows]

## Sheet: Enrichment
GroupID	Category	Term	Description	LogP	Log(q-value)	Genes	Symbols	InTerm_InList
[truncated: 203 more rows]
