# Supplementary material for: Multi-omics analysis reveals LARP1 as a key integrator of translation and metabolism in AML
Source: Oncogenesis. 2026 May 16;15(1):37. doi: 10.1038/s41389-026-00623-3 (PMC13346483; doi:10.1038/s41389-026-00623-3)
Supplement: Supplementary file 14 — Table S13 [file 41389_2026_623_MOESM14_ESM.xlsx]

## Sheet: Column description
Table S13. Label-free quantitative (LFQ) proteomics dataset comparing sgLARP1 U937 cells and control U937 cells, corresponding to Fig. 3A-B. The Column description sheet defines each output column. The 25-3578_results sheet contains protein group identifiers, protein and gene names, sgLARP1/control log2 fold change values, LFQ intensity values for individual biological replicates, peptide counts,…
Column name	Description
Majority protein IDs	These are the IDs of those proteins that have at least half of the peptides that the leading protein has.
Protein IDs	Identifiers of proteins contained in the protein group. They are sorted by number of identified peptides in descending order
Protein names	Names of proteins contained in the group.
Gene names	Names of the genes associated to the proteins contained in the group.
N: LARP1KO_Control log2 fold change	log2 fold change between the groups
LFQ intensity Control_01	LFQ normalized intensities for each of the proteins
LFQ intensity Control_02
LFQ intensity LARP1KO_03
LFQ intensity LARP1KO_02
LFQ intensity LARP1KO_01
N: Peptides	The total number of peptide sequences associated with the protein group (i.e. for all the proteins in the group).
N: Razor + unique peptides	The total number of razor + unique peptides associated with the protein group (i.e. these peptides are shared with another protein group).
N: Unique peptides	The total number of unique peptides associated with the protein group (i.e. these peptides are not shared with another protein group).
N: Sequence coverage [%]	Percentage of the sequence that is covered by the identified peptides of the first protein sequence contained in the group.
N: Unique + razor sequence coverage [%]	Percentage of the sequence that is covered by the identified unique and razor peptides of the best protein sequence contained in the group.
N: Unique sequence coverage [%]	Percentage of the sequence that is covered by the identified unique peptides of the best protein sequence contained in the group.
N: Mol. weight [kDa]	Molecular weight of the leading protein sequence contained in the protein group
N: Q-value	This is the ratio of reverse to forward protein groups.
N: Score	Protein score which is derived from peptide posterior error probabilities.
N: Intensity	Summed up intensities
N: MS/MS count	The number of MS/MS spectra recorded
T: id	A unique (consecutive) identifier for each row in the proteinGroups table, which is used to cross-link the information in this file with the information stored in the other files

## Sheet: 25-3578_results
Majority protein IDs	Protein IDs	Protein names	Gene names	LARP1KO_Control log2 fold change	LFQ intensity Control_01	LFQ intensity Control_02	LFQ intensity LARP1KO_03	LFQ intensity LARP1KO_02	LFQ intensity LARP1KO_01	N: Peptides	N: Razor + unique peptides	N: Unique peptides	N: Sequence coverage [%]	N: Unique + razor sequence coverage [%]	N: Unique sequence coverage [%]	N: Mol. weight [kDa]	N: Q-value	N: Score	N: Intensity	N: MS/MS count	T: id
Q13451	Q13451	Peptidyl-prolyl cis-trans isomerase FKBP5;Peptidyl-prolyl cis-trans isomerase FKBP5, N-terminally processed	FKBP5	-5.12075	2.57391	2.65051	-2.53058	-2.25369	-2.74134	40	40	40	70.7	70.7	70.7	51.212	0	323.31	52054000000	189	1567
P23527	P23527;Q96A08	Histone H2B type 1-O	HIST1H2BO	-4.41488	2.8773	1.52362	-2.17956	-2.44689	-2.01682	29	1	0	83.3	8.7	0	13.906	0.0033796	2.0364	7183900000	7	752
Q58FF8	Q58FF8	Putative heat shock protein HSP 90-beta 2	HSP90AB2P	-3.56157	0.886919	1.76963	-0.197996	-3.17765	-3.32422	14	3	3	28.1	8.1	8.1	44.348	0	30.818	3326000000	20	1810
Q9H4E7	Q9H4E7	Differentially expressed in FDCP 6 homolog	DEF6	-3.48832	2.13775	2.33176	-1.44135	-1.46638	-0.852966	20	20	20	36.5	36.5	36.5	73.91	0	323.31	9840300000	61	2515
Q9HD89	Q9HD89	Resistin	RETN	-3.13161	1.96406	1.72241	0.648727	-2.35082	-2.16305	6	6	6	59.3	59.3	59.3	11.419	0	200.42	5452000000	23	2564
Q96SB4	Q96SB4;P78362;Q9UPE1	SRSF protein kinase 1	SRPK1	-2.9781	2.02048	3.16474	-2.60964	0.652893	0.800274	18	18	18	23.7	23.7	23.7	74.324	0	54.356	10635000000	49	2293
P62861	P62861	40S ribosomal protein S30	FAU	-2.71697	0.738352	-0.0383148	-2.06224	-2.51256	-2.52605	2	2	2	8.3	8.3	8.3	14.39	0	5.1269	1741500000	9	1326
Q9BRK5	Q9BRK5	45 kDa calcium-binding protein	SDF4	-2.55612	0.68264	0.0125675	-1.96259	-2.1472	-2.51575	5	5	5	21.3	21.3	21.3	41.806	0	7.3723	2830500000	19	2364
P06702	P06702	Protein S100-A9	S100A9	-2.47215	-0.0957584	-0.0837364	-2.3142	-3.00214	-2.36936	5	5	5	52.6	52.6	52.6	13.242	0	53.349	1838200000	16	476
Q9H1E3	Q9H1E3	Nuclear ubiquitous casein and cyclin-dependent kinase substrate 1	NUCKS1	-2.37551	0.101868	0.194801	-1.63102	-2.31259	-2.73791	4	4	4	13.6	13.6	13.6	27.296	0	34.555	1317500000	13	2488
P20340;Q9NRW1;Q14964	P20340;Q9NRW1;Q14964;Q9H0N0	Ras-related protein Rab-6A;Ras-related protein Rab-6B;Ras-related protein Rab-39A	RAB6A;RAB6B;RAB39A	-2.30689	-0.33532	0.0772629	-2.59674	-2.27074	-2.44027	3	3	3	10.6	10.6	10.6	23.593	0	6.8527	2129500000	8	710
Q71U36;P0DPH8;P0DPH7;Q6PEY2	Q71U36;P0DPH8;P0DPH7;Q6PEY2	Tubulin alpha-1A chain;Tubulin alpha-3E chain	TUBA1A;TUBA3E	-2.24475	-1.71567	1.09045	-2.44031	-2.86685	-2.36494	51	3	1	69.2	6.2	3.1	50.135	0	9.9966	2634900000	19	1917
P35237	P35237	Serpin B6	SERPINB6	-2.24007	-0.200087	-0.00640678	-1.86806	-2.54933	-2.61256	10	10	9	35.6	35.6	35.6	42.621	0	37.45	2549800000	32	896
P06280	P06280	Alpha-galactosidase A	GLA	-2.14808	0.325809	-0.522429	-1.93048	-2.27564	-2.53304	10	10	10	26.3	26.3	26.3	48.766	0	19.397	3088800000	36	471
P62807	P62807	Histone H2B type 1-C/E/F/G/I	HIST1H2BC	-2.14288	-1.54429	0.530045	-2.30265	-2.50911	-3.13823	28	2	0	83.3	9.5	0	13.906	0.00041118	2.8116	1042100000	6	1316
Q9NUD5	Q9NUD5	Zinc finger CCHC domain-containing protein 3	ZCCHC3	-2.09086	-0.427942	-0.53891	-2.99466	-2.39377	-2.33442	3	3	3	9.2	9.2	9.2	43.547	0	7.5177	1055200000	8	2630
P32320	P32320	Cytidine deaminase	CDA	-2.05641	-0.731218	-0.38689	-1.92813	-3.02439	-2.89388	4	4	4	34.2	34.2	34.2	16.185	0	15.126	746400000	8	873
P25325	P25325	3-mercaptopyruvate sulfurtransferase	MPST	-2.01813	3.61601	3.44844	3.66194	3.79378	-2.91344	5	5	5	22.6	22.6	22.6	33.178	0	6.9343	19836000000	17	769
Q14353	Q14353	Guanidinoacetate N-methyltransferase	GAMT	-1.98794	0.531738	0.140882	-1.74668	-1.4899	-1.7183	7	7	7	59.3	59.3	59.3	26.318	0	28.289	3311600000	24	1644
P07305	P07305	Histone H1.0;Histone H1.0, N-terminally processed	H1F0	-1.93364	-0.218552	-0.504646	-2.28085	-1.8204	-2.78445	2	2	2	11.9	11.9	11.9	20.863	0	4.9476	829810000	7	492
Q13526	Q13526;O15428	Peptidyl-prolyl cis-trans isomerase NIMA-interacting 1	PIN1	-1.8506	0.0694618	0.239931	-1.7642	-2.66057	-0.662951	4	4	4	35.6	35.6	35.6	18.243	0	9.482	2480100000	19	1576
Q9UGI8	Q9UGI8	Testin	TES	-1.80512	-0.504332	-0.482992	-1.7329	-2.95678	-2.20669	11	11	11	39.7	39.7	39.7	47.996	0	143.41	2377500000	31	2744
P56381;Q5VTU8	P56381;Q5VTU8	ATP synthase subunit epsilon, mitochondrial;ATP synthase subunit epsilon-like protein, mitochondrial	ATP5E;ATP5EP2	-1.79957	-0.282099	-0.299776	-2.38157	-2.2838	-1.60614	6	6	6	84.3	84.3	84.3	5.7797	0	6.3451	1442300000	16	1211
Q6I9Y2	Q6I9Y2	THO complex subunit 7 homolog	THOC7	-1.79615	-2.17404	-0.540031	-3.05639	-2.74234	-3.66083	4	4	4	24.5	24.5	24.5	23.743	0	6.7585	1090100000	11	1872
Q6PKG0	Q6PKG0	La-related protein 1	LARP1	-1.74295	-0.578102	-0.83198	-2.0158	-2.64406	-2.68412	10	10	10	13.3	13.3	13.3	123.51	0	39.236	1462700000	22	1896
P32942	P32942	Intercellular adhesion molecule 3	ICAM3	-1.73695	-0.513876	-0.712282	-2.43347	-2.46059	-2.15604	4	4	4	6.2	6.2	6.2	59.54	0	5.6121	1172500000	17	877
P07858	P07858	Cathepsin B;Cathepsin B light chain;Cathepsin B heavy chain	CTSB	-1.69301	0.531227	0.113071	0.0505276	-1.65052	-2.51259	3	3	3	12.4	12.4	12.4	37.821	0	4.4102	2052800000	14	502
Q7Z6P3	Q7Z6P3	Ras-related protein Rab-44	RAB44	-1.68322	-1.1308	-1.05568	-2.61216	-2.89038	-2.82684	6	6	6	8.7	8.7	8.7	110.85	0	75.273	799510000	12	1955
P35754	P35754	Glutaredoxin-1	GLRX	-1.63623	-0.545052	-0.109371	-0.936872	-2.76868	-2.18477	7	7	7	70.8	70.8	70.8	11.776	0	47.743	2494800000	21	914
Q9BT09	Q9BT09	Protein canopy homolog 3	CNPY3	-1.63027	0.139557	0.217543	-2.04827	-1.33316	-0.973734	12	12	12	32.7	32.7	32.7	30.748	0	73.248	4143500000	43	2377
Q7L2H7	Q7L2H7	Eukaryotic translation initiation factor 3 subunit M	EIF3M	-1.62979	-1.04515	-1.33022	-2.08225	-3.47417	-2.896	9	9	9	38	38	38	42.502	0	16.126	1763600000	22	1928
P28799	P28799	Granulins;Acrogranin;Paragranulin;Granulin-1;Granulin-2;Granulin-3;Granulin-4;Granulin-5;Granulin-6;Granulin-7	GRN	-1.62339	-0.478996	-0.324617	-2.15314	-1.73197	-2.1905	8	8	8	14.2	14.2	14.2	63.544	0	10.125	2047700000	24	813
O43765	O43765	Small glutamine-rich tetratricopeptide repeat-containing protein alpha	SGTA	-1.60794	0.801544	0.23797	-2.54062	-0.487963	-0.235966	10	10	10	27.8	27.8	27.8	34.063	0	54.493	5036300000	36	208
Q99961	Q99961;Q99962;Q99963	Endophilin-A2	SH3GL1	-1.57464	-0.382332	-0.534912	-1.86134	-2.78685	-1.45159	11	11	11	28.5	28.5	28.5	41.489	0	16.408	2788600000	31	2344
Q8IYS1	Q8IYS1	Peptidase M20 domain-containing protein 2	PM20D2	-1.53491	-0.299273	-0.708586	-1.04343	-2.44683	-2.62626	5	5	5	22.9	22.9	22.9	47.776	0	14.981	2027100000	19	2010
P34896	P34896	Serine hydroxymethyltransferase, cytosolic	SHMT1	-1.51269	-0.830013	-1.04234	-2.62551	-2.41032	-2.31077	7	6	6	23.6	20.7	20.7	53.082	0	10.635	967050000	12	889
Q8WWY3	Q8WWY3	U4/U6 small nuclear ribonucleoprotein Prp31	PRPF31	-1.49793	-0.541821	-0.657614	-2.79125	-0.729145	-2.77253	7	7	7	17.2	17.2	17.2	55.455	0	11.068	1452000000	18	2115
P47755	P47755	F-actin-capping protein subunit alpha-2	CAPZA2	-1.49636	0.869167	1.22732	-0.596411	-0.0755291	-0.672419	13	6	6	45.5	32.5	32.5	32.949	0	55.923	6195400000	43	1024
P67775;P62714	P67775;P62714	Serine/threonine-protein phosphatase 2A catalytic subunit alpha isoform;Serine/threonine-protein phosphatase 2A catalytic subunit beta isoform	PPP2CA;PPP2CB	-1.48411	-0.372953	-0.422201	-1.03197	-1.95187	-2.66123	2	2	2	18.8	18.8	18.8	35.594	0	11.817	1107300000	10	1312
Q7Z4V5	Q7Z4V5	Hepatoma-derived growth factor-related protein 2	HDGFRP2	-1.43974	-0.83153	-1.03928	-4.2113	-0.829763	-2.08437	6	5	5	10	8.5	8.5	74.316	0	7.2484	1594300000	17	1949
Q14738	Q14738	Serine/threonine-protein phosphatase 2A 56 kDa regulatory subunit delta isoform	PPP2R5D	-1.43659	-0.651558	-0.864527	-1.01394	-2.99072	-2.57925	5	5	5	12.5	12.5	12.5	69.991	0	9.8635	1069000000	11	1662
Q13616	Q13616	Cullin-1	CUL1	-1.41876	-0.583117	-1.3892	-1.96838	-2.85723	-2.38914	4	4	4	6.1	6.1	6.1	89.677	0	6.6908	929680000	11	1589
Q9BXS5	Q9BXS5;Q9Y6Q5	AP-1 complex subunit mu-1	AP1M1	-1.38199	-0.919744	-0.990057	-2.49471	-1.72545	-2.79052	5	5	5	18	18	18	48.586	0	7.8558	1049700000	13	2430
O75608	O75608	Acyl-protein thioesterase 1	LYPLA1	-1.37575	0.52231	0.406498	-0.335169	-1.88834	-0.510517	6	6	6	39.1	39.1	39.1	24.669	0	10.218	2793400000	16	306
O95571	O95571	Persulfide dioxygenase ETHE1, mitochondrial	ETHE1	-1.3729	0.545471	1.05128	-0.434841	-0.14308	-1.14567	10	10	10	52.4	52.4	52.4	27.873	0	37.449	6046600000	40	384
O00160	O00160;Q12965;Q9UM54	Unconventional myosin-If	MYO1F	-1.34587	-1.19546	-0.99752	-2.77603	-2.37243	-2.17863	10	10	10	13.8	13.8	13.8	124.84	0	22.055	1181400000	19	65
P13284	P13284	Gamma-interferon-inducible lysosomal thiol reductase	IFI30	-1.33523	1.8591	2.08832	0.419497	0.677624	0.818316	4	4	4	19.6	19.6	19.6	27.963	0	178.34	8331100000	28	602
P06899	P06899;Q6DRA6;Q6DN03	Histone H2B type 1-J	HIST1H2BJ	-1.30748	3.25676	0.883625	0.871141	-0.0219154	1.4389	29	2	0	83.3	13.5	0	13.904	0	196.12	32016000000	27	485
Q9H845	Q9H845	Acyl-CoA dehydrogenase family member 9, mitochondrial	ACAD9	-1.30186	-0.883955	-0.970268	-1.92802	-2.58127	-2.17761	6	6	6	14.5	14.5	14.5	68.76	0	10.219	566050000	11	2529
Q9UBR2	Q9UBR2	Cathepsin Z	CTSZ	-1.27527	1.492	0.868912	-0.00211716	-0.531942	0.249615	9	9	9	27.7	27.7	27.7	33.868	0	47.695	8934600000	49	2729
Q99439	Q99439	Calponin-2	CNN2	-1.26719	1.42018	1.1457	-0.119411	0.07687	0.0897808	16	16	16	66.3	66.3	66.3	33.697	0	220.13	12553000000	82	2310
Q9Y5X3	Q9Y5X3	Sorting nexin-5	SNX5	-1.26081	0.704256	0.75651	-0.512945	-0.3951	-0.683224	21	21	21	61.9	61.9	61.9	46.816	0	82.453	8604000000	86	2940
Q13895	Q13895	Bystin	BYSL	-1.2602	-0.74649	-0.672823	-0.701057	-1.43878	-3.76974	8	8	8	22.9	22.9	22.9	49.601	0	14.571	1612000000	16	1605
Q04837	Q04837	Single-stranded DNA-binding protein, mitochondrial	SSBP1	-1.21538	0.882671	0.930418	-0.112406	-0.319345	-0.494755	12	12	12	75	75	75	17.259	0	93.402	10430000000	59	1462
P61927	P61927	60S ribosomal protein L37	RPL37	-1.21141	-1.81631	0.937975	0.00469398	-2.29588	-2.66056	5	5	5	51.5	51.5	51.5	11.078	0	6.8619	2151900000	13	1271
P21964	P21964	Catechol O-methyltransferase	COMT	-1.20918	-0.294733	-0.0433025	-0.391335	-2.68624	-1.05702	4	4	4	16.6	16.6	16.6	30.037	0	6.5207	1715600000	15	726
O00244	O00244	Copper transport protein ATOX1	ATOX1	-1.19991	-0.247477	-0.739355	-0.609711	-2.20178	-2.26848	4	4	4	47.1	47.1	47.1	7.4016	0	6.3531	1910300000	11	76
P23434	P23434	Glycine cleavage system H protein, mitochondrial	GCSH	-1.1951	-0.849545	-1.2809	-2.22075	-1.82624	-2.734	2	2	2	19.1	19.1	19.1	18.884	0	4.1861	792910000	9	749
P60903	P60903	Protein S100-A10	S100A10	-1.18437	-0.598698	0.242962	-0.993433	-0.819551	-2.27373	5	5	5	67	67	67	11.203	0	12.033	2607600000	20	1233
P55263	P55263	Adenosine kinase	ADK	-1.18433	0.421856	0.26115	-2.80451	0.0450191	0.231018	11	11	11	35.4	35.4	35.4	40.545	0	18.76	3308000000	34	1195
Q9H9A6	Q9H9A6	Leucine-rich repeat-containing protein 40	LRRC40	-1.1828	-1.52004	-1.55668	-2.19231	-2.42797	-3.5432	8	8	8	17.8	17.8	17.8	68.249	0	6.8066	953130000	12	2538
Q5XKP0	Q5XKP0	Protein QIL1	QIL1	-1.17408	-1.14795	-1.09176	-1.91361	-2.27219	-2.69602	3	3	3	38.1	38.1	38.1	13.087	0	9.6274	1000000000	16	1855
Q9H944	Q9H944	Mediator of RNA polymerase II transcription subunit 20	MED20	-1.15532	-1.34764	-1.38099	-2.38644	-2.4085	-2.76397	2	2	2	11.8	11.8	11.8	23.222	0	4.3052	587210000	8	2534
Q16822	Q16822;P35558	Phosphoenolpyruvate carboxykinase [GTP], mitochondrial	PCK2	-1.14537	-0.883011	0.538494	-1.28985	-1.15912	-1.50392	17	17	17	43.1	43.1	43.1	70.698	0	35.041	3895200000	54	1773
P61224;A6NIZ1	P61224;A6NIZ1	Ras-related protein Rap-1b;Ras-related protein Rap-1b-like protein	RAP1B	-1.13281	0.77146	1.04068	0.688618	0.517271	-1.88613	4	4	1	20.7	20.7	7.1	20.825	0	13.549	3649500000	23	1253
Q66K74	Q66K74	Microtubule-associated protein 1S;MAP1S heavy chain;MAP1S light chain	MAP1S	-1.1316	-0.884899	-0.994223	-3.06882	-2.02254	-1.12212	7	7	7	12	12	12	112.21	0	7.9021	1401800000	19	1856
O94819	O94819	Kelch repeat and BTB domain-containing protein 11	KBTBD11	-1.12607	-1.07789	-1.81441	-2.83088	-2.36062	-2.52516	4	4	4	11.6	11.6	11.6	65.719	0	9.6965	615770000	6	342
Q9NZD8	Q9NZD8	Maspardin	SPG21	-1.11754	-1.15731	-1.32368	-1.56201	-2.90462	-2.60748	5	5	5	23.7	23.7	23.7	34.96	0	9.4999	865670000	14	2687
O43395	O43395	U4/U6 small nuclear ribonucleoprotein Prp3	PRPF3	-1.11096	-0.465906	-0.705795	-0.551273	-2.27735	-2.26183	5	5	5	12.2	12.2	12.2	77.528	0	16.665	1287800000	13	183
Q16539	Q16539	Mitogen-activated protein kinase 14	MAPK14	-1.06578	0.661234	1.04779	0.0428467	-0.480377	-0.196274	15	15	15	55	55	55	41.293	0	38.89	5937700000	56	1755
P11216	P11216	Glycogen phosphorylase, brain form	PYGB	-1.06299	-1.11471	-0.710838	-1.10089	-1.2396	-3.58681	12	9	9	21.4	18.6	18.6	96.695	0	14.149	2214900000	27	574
P30740	P30740	Leukocyte elastase inhibitor	SERPINB1	-1.0456	1.39764	0.880306	0.161673	0.0361938	0.0822411	19	19	19	43.8	43.8	43.8	42.741	0	57.732	12331000000	80	852
P60981	P60981	Destrin	DSTN	-1.04095	-1.14343	-2.58795	-1.97129	-3.13838	-3.61025	7	4	4	30.3	23	23	18.506	0	81.455	1453500000	15	1235
O60232	O60232	Sjoegren syndrome/scleroderma autoantigen 1	SSSCA1	-1.03843	-0.533981	-1.16984	-2.3305	-2.30613	-1.03441	6	6	6	55.3	55.3	55.3	21.474	0	40.93	1530200000	23	221
O95861	O95861	3(2),5-bisphosphate nucleotidase 1	BPNT1	-1.0219	-1.09175	-0.648428	-2.24907	-1.44376	-1.98314	9	9	9	42.5	42.5	42.5	33.392	0	12.345	1612900000	24	400
Q9UHA4	Q9UHA4	Ragulator complex protein LAMTOR3	LAMTOR3	-1.00561	-1.92609	-0.146166	-0.319389	-3.06981	-2.73602	2	2	2	41.1	41.1	41.1	13.623	0.001221	2.7166	1465600000	8	2751
Q53QZ3	Q53QZ3	Rho GTPase-activating protein 15	ARHGAP15	-1.0041	-0.913094	-1.18543	-2.52853	-1.34884	-2.2827	8	8	8	20.8	20.8	20.8	54.544	0	14.033	1397900000	18	1805
O75955	O75955	Flotillin-1	FLOT1	-1.00389	-0.184435	0.419455	-0.553858	-1.44726	-0.658016	12	12	12	44	44	44	47.355	0	25.21	4198000000	45	330
Q9Y4C8	Q9Y4C8	Probable RNA-binding protein 19	RBM19	-0.988928	-0.609238	-1.16873	-0.761944	-1.87321	-2.99858	4	4	4	7.4	7.4	7.4	107.33	0	3.7227	963420000	10	2905
Q8IWC1	Q8IWC1	MAP7 domain-containing protein 3	MAP7D3	-0.986732	-1.83546	-2.17464	-3.25592	-2.55192	-3.1675	3	3	3	4.8	4.8	4.8	98.428	0	5.6765	670960000	12	1997
Q9UNF1	Q9UNF1;Q12816	Melanoma-associated antigen D2	MAGED2	-0.980884	-2.14712	-1.2949	-1.53815	-3.04313	-3.5244	6	6	6	14.5	14.5	14.5	64.953	0	68.119	640360000	12	2817
Q9NUB1	Q9NUB1	Acetyl-coenzyme A synthetase 2-like, mitochondrial	ACSS1	-0.972799	-2.29037	-1.10143	-3.51356	-2.31594	-2.17659	5	5	5	13.2	13.2	13.2	74.856	0	11.059	438600000	11	2629
Q6NVY1	Q6NVY1	3-hydroxyisobutyryl-CoA hydrolase, mitochondrial	HIBCH	-0.971512	-0.426718	-0.230497	-0.876606	-2.70928	-0.31447	7	7	7	30.1	30.1	30.1	43.482	0	13.526	2472700000	24	1879
Q96T88	Q96T88	E3 ubiquitin-protein ligase UHRF1	UHRF1	-0.969118	0.290461	-0.574417	-1.10847	-1.13071	-1.0941	22	22	21	34.2	34.2	32.9	89.813	0	85.283	5161400000	69	2303
Q9H0A8	Q9H0A8	COMM domain-containing protein 4	COMMD4	-0.967913	-1.69092	-0.655788	-1.79365	-3.28766	-1.34248	2	2	2	23.6	23.6	23.6	21.764	0	5.6932	542180000	12	2475
P78417	P78417	Glutathione S-transferase omega-1	GSTO1	-0.955025	1.99047	1.92142	1.11273	0.831865	1.05818	24	24	24	71.8	71.8	71.8	27.566	0	146.72	33303000000	147	1384
Q8WW33	Q8WW33	Gametocyte-specific factor 1	GTSF1	-0.952148	-2.94352	-1.19372	-2.44171	-3.18704	-3.43356	4	4	4	38.9	38.9	38.9	19.266	0	21.062	1233300000	12	2111
P06132	P06132	Uroporphyrinogen decarboxylase	UROD	-0.941167	-0.147577	-0.00430489	-1.18604	-0.880466	-0.984812	11	11	11	40.3	40.3	40.3	40.786	0	25.921	3555700000	35	470
Q15050	Q15050	Ribosome biogenesis regulatory protein homolog	RRS1	-0.940299	0.122742	-0.390499	-0.348501	-2.48601	-0.388027	8	8	7	36.2	36.2	36.2	41.193	0	70.418	2008500000	23	1689
P29401	P29401;P51854	Transketolase	TKT	-0.937658	3.84622	3.82737	2.91315	2.89341	2.89085	72	72	72	88.9	88.9	88.9	67.877	0	323.31	294240000000	891	823
Q5JTV8	Q5JTV8	Torsin-1A-interacting protein 1	TOR1AIP1	-0.93188	0.643587	-0.0247936	0.144495	-2.30316	0.291214	4	4	4	9.1	9.1	9.1	66.248	0	8.3092	2412900000	17	1820
Q9NR45	Q9NR45	Sialic acid synthase	NANS	-0.92607	-0.207155	0.0673027	-0.884398	-1.26764	-0.835947	18	18	18	63.8	63.8	63.8	40.307	0	100.79	4831200000	51	2598
Q7L9L4;Q9H8S9	Q7L9L4;Q9H8S9	MOB kinase activator 1B;MOB kinase activator 1A	MOB1B;MOB1A	-0.920372	-1.34251	-0.948406	-0.84586	-2.52711	-2.82452	3	3	3	12	12	12	25.091	0	7.1694	1075100000	9	1934
Q9Y3T9	Q9Y3T9	Nucleolar complex protein 2 homolog	NOC2L	-0.914757	-1.57747	-1.60248	-3.04657	-1.85175	-2.61589	3	3	3	5.5	5.5	5.5	84.918	0	7.6646	678960000	8	2898
Q02809	Q02809	Procollagen-lysine,2-oxoglutarate 5-dioxygenase 1	PLOD1	-0.909604	-0.184372	-0.0829182	-0.607918	-2.03728	-0.484552	9	9	9	16.1	16.1	16.1	83.549	0	13.421	2560900000	24	1448
P62304	P62304	Small nuclear ribonucleoprotein E	SNRPE	-0.899694	1.83312	1.5462	0.993668	0.59231	0.783918	2	2	2	29.3	29.3	29.3	10.803	0	17.197	5567700000	27	1296
Q14376	Q14376	UDP-glucose 4-epimerase	GALE	-0.878462	-0.413031	-0.267372	-1.02765	-1.37191	-1.25643	8	8	8	40.2	40.2	40.2	38.281	0	30.074	2810400000	30	1645
Q9NZ01	Q9NZ01	Very-long-chain enoyl-CoA reductase	TECR	-0.876855	-1.1428	-0.822006	-1.46417	-1.62672	-2.48688	3	3	3	14	14	14	36.034	0	6.5085	863290000	11	2682
P09110	P09110	3-ketoacyl-CoA thiolase, peroxisomal	ACAA1	-0.873412	-1.33374	-1.3119	-1.8803	-2.36811	-2.34029	5	5	5	21.7	21.7	21.7	44.292	0	26.931	1405400000	18	531
P30038	P30038	Delta-1-pyrroline-5-carboxylate dehydrogenase, mitochondrial	ALDH4A1	-0.861972	0.0784798	0.283285	-0.95146	-0.496878	-0.594931	18	18	18	43.2	43.2	43.2	61.719	0	53.633	5294000000	52	828
Q9UKK9	Q9UKK9	ADP-sugar pyrophosphatase	NUDT5	-0.854564	-0.286253	-0.207531	-0.342304	-2.59285	-0.369211	6	6	6	24.2	24.2	24.2	24.327	0	12.675	3099700000	25	2786
P30519	P30519	Heme oxygenase 2	HMOX2	-0.845275	-0.920713	-0.821228	-0.947487	-2.69325	-1.508	2	2	2	14.2	14.2	14.2	36.032	0	4.7128	1051900000	9	847
P23381	P23381	Tryptophan--tRNA ligase, cytoplasmic;T1-TrpRS;T2-TrpRS	WARS	-0.844099	0.375727	0.645004	-0.398909	-0.312737	-0.289557	14	14	14	40.8	40.8	40.8	53.165	0	76.638	8610400000	90	747
Q3KQV9	Q3KQV9	UDP-N-acetylhexosamine pyrophosphorylase-like protein 1	UAP1L1	-0.841084	-1.30678	-1.08216	-1.91063	-1.69803	-2.498	13	13	11	27.4	27.4	23.3	57.03	0	15.24	1872700000	29	1790
P49005	P49005	DNA polymerase delta subunit 2	POLD2	-0.840858	-0.514769	-0.435259	-0.545086	-0.430285	-2.97225	7	7	7	19.6	19.6	19.6	51.289	0	10.311	2326200000	20	1046
Q04760	Q04760	Lactoylglutathione lyase	GLO1	-0.837882	3.63182	4.28214	2.93759	3.57742	2.84229	23	23	23	82.1	82.1	82.1	20.777	0	194.54	118230000000	246	1461
Q9HB40	Q9HB40	Retinoid-inducible serine carboxypeptidase	SCPEP1	-0.83733	-0.273417	-0.328348	-0.884071	-1.48647	-1.04409	6	6	6	12.2	12.2	12.2	50.83	0	14.875	2830000000	25	2547
Q8WYA6	Q8WYA6	Beta-catenin-like protein 1	CTNNBL1	-0.833948	-1.19351	-1.16464	-2.8112	-1.89113	-1.33673	6	6	6	14.9	14.9	14.9	65.173	0	11.281	1040400000	15	2121
P57737	P57737	Coronin-7	CORO7	-0.830542	-0.492928	-0.298216	-1.22151	-1.21886	-1.23797	23	23	23	33.4	33.4	33.4	100.6	0	128.58	6714900000	77	1215
P34949	P34949	Mannose-6-phosphate isomerase	MPI	-0.824815	-0.676596	-0.294628	-2.54244	-0.633673	-0.755169	5	5	5	23.6	23.6	23.6	46.655	0	19.535	2256800000	20	892
Q7L576;Q96F07	Q7L576;Q96F07	Cytoplasmic FMR1-interacting protein 1;Cytoplasmic FMR1-interacting protein 2	CYFIP1;CYFIP2	-0.824254	-0.999546	-1.16835	-3.00978	-1.42062	-1.29421	6	6	6	5.9	5.9	5.9	145.18	0	8.0145	1116600000	15	1931
P14550	P14550	Alcohol dehydrogenase [NADP(+)]	AKR1A1	-0.822836	1.68313	2.26865	1.02958	1.48747	0.942122	20	20	20	72	72	72	36.573	0	149.24	17130000000	90	626
Q9NPF4	Q9NPF4	Probable tRNA N6-adenosine threonylcarbamoyltransferase	OSGEP	-0.818734	-1.52507	-1.70351	-1.74599	-3.24	-2.31309	6	6	6	27.2	27.2	27.2	36.426	0	10.94	979560000	14	2575
Q99447	Q99447	Ethanolamine-phosphate cytidylyltransferase	PCYT2	-0.818694	-0.702631	0.0252438	-0.64172	-2.38676	-0.443682	8	8	8	29.3	29.3	29.3	43.835	0	13.575	1914600000	17	2311
Q96PU8	Q96PU8	Protein quaking	QKI	-0.814826	-0.827288	-1.01212	-1.07342	-1.21461	-2.91556	5	5	5	18.2	18.2	18.2	37.67	0	8.2558	1435100000	13	2273
Q12972	Q12972	Nuclear inhibitor of protein phosphatase 1;Activator of RNA decay	PPP1R8	-0.801852	-1.14657	-1.59905	-1.548	-2.25231	-2.72368	5	5	5	12.8	12.8	12.8	38.478	0	9.7147	1028900000	12	1521
P61758	P61758	Prefoldin subunit 3	VBP1	-0.798852	0.266184	-0.0576305	-0.56982	-0.854633	-0.659271	10	10	10	65	65	65	22.626	0	129.83	3654100000	41	1266
P48147	P48147	Prolyl endopeptidase	PREP	-0.79751	-1.31227	-1.00392	-2.09195	-1.5242	-2.25066	3	3	3	9.3	9.3	9.3	80.699	0	3.9031	999440000	9	1032
Q15785	Q15785	Mitochondrial import receptor subunit TOM34	TOMM34	-0.796039	-1.17632	-1.70817	-1.98464	-2.99537	-1.73485	7	7	7	30.1	30.1	30.1	34.559	0	56.737	1370100000	20	1740
P52435;Q9GZM3;Q9H1A7	P52435;Q9GZM3;Q9H1A7	DNA-directed RNA polymerase II subunit RPB11-a;DNA-directed RNA polymerase II subunit RPB11-b1;DNA-directed RNA polymerase II subunit RPB11-b2	POLR2J;POLR2J2;POLR2J3	-0.795799	-1.55352	-0.701576	-1.27242	-2.36871	-2.1289	3	3	3	43.6	43.6	43.6	13.293	0	5.3767	873620000	8	1139
P60059	P60059	Protein transport protein Sec61 subunit gamma	SEC61G	-0.795478	-1.12546	-1.09188	-1.96079	-2.33562	-1.41603	2	2	2	29.4	29.4	29.4	7.7412	0	8.0061	982240000	19	1220
Q5JTZ9	Q5JTZ9	Alanine--tRNA ligase, mitochondrial	AARS2	-0.792533	-1.66444	-1.29598	-2.4094	-2.20095	-2.20787	9	9	9	17.7	17.7	17.7	107.34	0	17.198	959320000	29	1821
Q9BRA2	Q9BRA2	Thioredoxin domain-containing protein 17	TXNDC17	-0.784654	0.0989513	0.185574	-0.0549259	-1.79764	-0.0746078	6	6	6	52.8	52.8	52.8	13.941	0	12.837	3484100000	23	2360
O75688	O75688;P35813	Protein phosphatase 1B	PPM1B	-0.782221	-1.44373	-1.77883	-1.82004	-3.10251	-2.25795	5	5	5	12.1	12.1	12.1	52.642	0	6.2244	850920000	12	311
Q9HAV4	Q9HAV4	Exportin-5	XPO5	-0.781766	-0.322113	-0.585293	-1.2583	-1.10347	-1.34464	14	14	14	15.2	15.2	15.2	136.31	0	22.134	3131600000	39	2544
Q14807	Q14807	Kinesin-like protein KIF22	KIF22	-0.775917	0.25079	-2.74154	-2.04314	-2.77026	-1.25048	8	8	8	18.3	18.3	18.3	73.261	0	10.25	1262000000	13	1664
Q9Y6I3	Q9Y6I3;Q9H201	Epsin-1	EPN1	-0.773227	-1.33963	-0.836697	-2.01675	-1.83332	-1.73409	5	5	5	22.7	22.7	22.7	60.293	0	23.266	882950000	16	2959
P07355;A6NMY6	P07355;A6NMY6	Annexin A2;Putative annexin A2-like protein	ANXA2;ANXA2P2	-0.770417	4.02444	4.70569	3.78727	3.58667	3.41	55	55	55	97.1	97.1	97.1	38.604	0	323.31	194020000000	559	494
O00267	O00267	Transcription elongation factor SPT5	SUPT5H	-0.76459	0.0754089	-0.168541	-0.660734	-1.24554	-0.527189	17	17	17	22.4	22.4	22.4	121	0	43.897	4117100000	49	78
Q13404	Q13404	Ubiquitin-conjugating enzyme E2 variant 1	UBE2V1	-0.764409	1.88996	2.0521	1.28729	1.1966	1.13597	9	5	5	61.2	43.5	43.5	16.495	0	16.89	7231400000	25	1559
Q8NCE2	Q8NCE2	Myotubularin-related protein 14	MTMR14	-0.757988	-1.46793	-1.43064	-2.48883	-1.65882	-2.47418	2	2	2	8	8	8	72.203	0	6.7972	547900000	11	2054
Q92478	Q92478	C-type lectin domain family 2 member B	CLEC2B	-0.754237	1.16254	0.850201	0.397892	0.0903931	0.268114	5	5	5	30.9	30.9	30.9	17.307	0	81.192	5151100000	29	2126
P09382	P09382	Galectin-1	LGALS1	-0.753664	4.36209	4.92855	3.95797	4.13565	3.58134	13	13	13	76.3	76.3	76.3	14.716	0	323.31	118430000000	296	535
P56211	P56211	cAMP-regulated phosphoprotein 19	ARPP19	-0.75115	-0.319487	-0.336399	-0.295607	-0.416578	-2.52509	3	3	2	24.1	24.1	14.3	12.323	0	4.9125	2192300000	12	1208
Q9UMY4	Q9UMY4	Sorting nexin-12	SNX12	-0.750282	-0.3256	-0.590429	-0.396507	-0.282911	-2.94547	5	3	3	24.7	19.1	19.1	18.884	0	7.8384	2156100000	14	2811
Q15435	Q15435	Protein phosphatase 1 regulatory subunit 7	PPP1R7	-0.730623	-1.66154	-1.21698	-2.30495	-2.4495	-1.75521	4	4	4	13.3	13.3	13.3	41.564	0	12.909	675260000	14	1725
O95352	O95352	Ubiquitin-like modifier-activating enzyme ATG7	ATG7	-0.729101	-1.31157	-1.87151	-2.49951	-1.57234	-2.89007	5	5	5	11.1	11.1	11.1	77.959	0	8.0803	714310000	12	374
P13798	P13798	Acylamino-acid-releasing enzyme	APEH	-0.72467	0.397596	0.231647	-0.410969	-0.494221	-0.324955	15	15	15	24.7	24.7	24.7	81.224	0	41.794	6184800000	61	613
Q13564	Q13564	NEDD8-activating enzyme E1 regulatory subunit	NAE1	-0.723596	-0.569052	-0.541155	-0.458632	-2.65292	-0.72455	7	7	7	20.2	20.2	20.2	60.246	0	19.666	1856300000	21	1582
Q8TDP1	Q8TDP1	Ribonuclease H2 subunit C	RNASEH2C	-0.721317	-1.06356	-1.51982	-2.5653	-2.19744	-1.27628	4	4	4	42.7	42.7	42.7	17.84	0	8.3674	1188600000	14	2091
P00813	P00813	Adenosine deaminase	ADA	-0.713294	-0.712004	-0.322065	-1.45112	-0.883411	-1.35645	11	11	11	44.9	44.9	44.9	40.764	0	132.79	3543600000	58	422
Q92882	Q92882	Osteoclast-stimulating factor 1	OSTF1	-0.713241	0.30254	0.232351	-1.58249	0.0885677	0.156536	5	5	5	34.1	34.1	34.1	23.787	0	10.003	2854200000	21	2158
P07686	P07686	Beta-hexosaminidase subunit beta;Beta-hexosaminidase subunit beta chain B;Beta-hexosaminidase subunit beta chain A	HEXB	-0.707987	0.528076	0.704865	0.368694	-0.47505	-0.168196	13	13	13	22.7	22.7	22.7	63.137	0	24.536	5730200000	53	498
P08670	P08670;P41219;P05787;CON__Q3KNV1;CON__P05787;CON__P08729;CON__Q9DCV7;P08729;CON__Q9NSB2;P07197;Q9NSB2;CON__Q6ISB0;Q16352;CON__Q9H552;O43790;CON__H-INV:HIT000292931;CON__Q14533;CON__O43790;CON__Q6NT21;CON__Q8N1N4-2;CON__P12035;P12036;CON__Q61726;CON__Q01546;CON__O95678;CON__P07744;CON__Q7RTT2;P14136;CON__Q8VED5;CON__P78385;O95678;CON__Q5XKE5;P78385;Q8N1N4;Q5XKE5;P78386;P07196;Q14533;Q01546;P12035;…	Vimentin	VIM	-0.705528	2.56231	3.82169	2.87191	3.04809	1.53943	74	74	67	88	88	85.2	53.651	0	323.31	183730000000	658	524
Q9BWD1	Q9BWD1	Acetyl-CoA acetyltransferase, cytosolic	ACAT2	-0.699624	1.51085	2.19172	1.07512	1.2159	1.16395	27	27	27	77.8	77.8	77.8	41.35	0	258.1	41799000000	220	2418
P61019	P61019;Q8WUD1	Ras-related protein Rab-2A	RAB2A	-0.698651	-0.634428	-0.118797	-0.414959	-2.48673	-0.3241	7	7	7	35.8	35.8	35.8	23.545	0	18.229	2268500000	25	1239
P11717	P11717	Cation-independent mannose-6-phosphate receptor	IGF2R	-0.697072	-1.08438	0.0470657	-0.890049	-1.36049	-1.39666	15	15	15	9.7	9.7	9.7	274.37	0	24.976	3244000000	48	584
Q92614	Q92614	Unconventional myosin-XVIIIa	MYO18A	-0.693977	-0.81864	-1.46697	-2.04668	-1.26284	-2.20082	5	5	5	3.7	3.7	3.7	233.11	0	16.939	1248900000	21	2139
P61960	P61960	Ubiquitin-fold modifier 1	UFM1	-0.686163	-1.83845	-0.8881	-2.97923	-0.548462	-2.62063	3	3	3	72.9	72.9	72.9	9.1175	0	63.735	1329400000	10	1273
P03928	P03928	ATP synthase protein 8	MT-ATP8	-0.685178	-0.366856	-1.09235	-2.26069	-1.81373	-0.169918	3	3	3	52.9	52.9	52.9	7.9916	0.0019992	2.5483	1711000000	12	434
P13674	P13674	Prolyl 4-hydroxylase subunit alpha-1	P4HA1	-0.683349	-0.00621033	-1.04438	-1.37221	-1.09418	-1.15955	5	5	5	16.1	16.1	16.1	61.049	0	13.227	2039800000	16	608
Q92947	Q92947	Glutaryl-CoA dehydrogenase, mitochondrial	GCDH	-0.680089	-1.29445	-0.896284	-3.17002	-0.989817	-1.16654	5	5	5	14.6	14.6	14.6	48.127	0	8.3644	1702200000	18	2168
Q9Y4Y9	Q9Y4Y9	U6 snRNA-associated Sm-like protein LSm5	LSM5	-0.67444	2.01276	1.31214	1.03087	0.867847	1.06531	5	5	5	62.6	62.6	62.6	9.9374	0	323.31	7778500000	40	2915
O43633	O43633	Charged multivesicular body protein 2a	CHMP2A	-0.673622	0.00703049	-0.367491	-0.78343	-0.924646	-0.853479	8	8	8	34.2	34.2	34.2	25.104	0	15.059	2802500000	28	198
Q8N668	Q8N668	COMM domain-containing protein 1	COMMD1	-0.669501	-2.43686	-1.94096	-2.97169	-2.6213	-2.98223	2	2	2	29.5	29.5	29.5	21.178	0	65.044	471070000	12	2034
Q9Y3C8	Q9Y3C8	Ubiquitin-fold modifier-conjugating enzyme 1	UFC1	-0.669371	0.473244	0.108274	-0.520176	-0.316286	-0.299374	5	5	4	31.7	31.7	27.5	19.458	0	10.614	5027400000	31	2890
O95996	O95996	Adenomatous polyposis coli protein 2	APC2	-0.66509	-2.05924	-1.80557	-2.5396	-3.12004	-2.13285	1	1	1	0.7	0.7	0.7	243.95	0.0019654	2.4048	367050000	4	406
P54105	P54105	Methylosome subunit pICln	CLNS1A	-0.659577	-2.32036	-0.768917	-3.05452	-3.03283	-0.525309	2	2	2	18.6	18.6	18.6	26.215	0	16.169	1355900000	12	1172
Q96SI9	Q96SI9	Spermatid perinuclear RNA-binding protein	STRBP	-0.655366	-1.82335	-0.192966	0.301615	-2.09888	-3.1933	5	2	2	6.1	3.6	3.6	73.652	0	2.9184	849360000	6	2294
P07108	P07108	Acyl-CoA-binding protein	DBI	-0.655156	3.18395	3.71292	2.82682	2.72576	2.82725	13	13	13	94.3	94.3	94.3	10.044	0	323.31	79069000000	161	487
P17931	P17931	Galectin-3	LGALS3	-0.653021	0.1007	0.0908356	-0.562946	-0.329784	-0.779028	5	5	5	25.6	25.6	25.6	26.152	0	10.058	3727800000	30	676
P31946	P31946	14-3-3 protein beta/alpha;14-3-3 protein beta/alpha, N-terminally processed	YWHAB	-0.65111	2.47218	2.30189	1.98657	1.41843	1.80278	29	17	17	67.5	58.9	58.9	28.082	0	323.31	51647000000	132	867
O00764	O00764	Pyridoxal kinase	PDXK	-0.642357	0.00153351	0.345079	-0.257803	-0.769838	-0.379511	14	14	14	47.8	47.8	47.8	35.102	0	31.345	5744500000	60	103
Q53H82	Q53H82	Beta-lactamase-like protein 2	LACTB2	-0.637791	-0.916414	-0.0562534	-1.11775	-1.2715	-0.983128	14	14	14	54.5	54.5	54.5	32.805	0	21.414	3158000000	32	1804
P14324	P14324	Farnesyl pyrophosphate synthase	FDPS	-0.636786	1.46448	2.01521	0.804665	1.58424	0.920273	9	9	9	22.7	22.7	22.7	48.275	0	118.64	13142000000	57	624
O43598	O43598	2-deoxynucleoside 5-phosphate N-hydrolase 1	DNPH1	-0.634352	0.191202	0.755106	0.00293541	-0.287781	-0.198748	8	8	8	39.1	39.1	39.1	19.108	0	15.29	3645800000	23	195
Q15436	Q15436	Protein transport protein Sec23A	SEC23A	-0.625923	-0.555622	-0.186806	-2.29883	-0.201817	-0.490761	12	12	10	24.8	24.8	23	86.16	0	29.918	2912800000	35	1726
P36507	P36507	Dual specificity mitogen-activated protein kinase kinase 2	MAP2K2	-0.623721	0.0569496	0.680895	-0.375008	-0.216467	-0.172922	11	11	5	32.5	32.5	20	44.424	0	30.733	4826700000	45	919
Q15005	Q15005	Signal peptidase complex subunit 2	SPCS2	-0.618491	-0.978561	-1.69492	-2.59705	-1.57817	-1.69048	4	4	4	25.7	25.7	25.7	25.003	0	185.16	869940000	15	1674
P31937	P31937	3-hydroxyisobutyrate dehydrogenase, mitochondrial	HIBADH	-0.613687	0.0621853	-0.130756	-1.38652	-0.458012	-0.0993862	4	4	4	16.4	16.4	16.4	35.329	0	21.279	2590100000	21	863
Q14166	Q14166	Tubulin--tyrosine ligase-like protein 12	TTLL12	-0.611782	-0.0271397	-0.809492	-1.48789	-1.38484	-0.217567	5	5	5	15.4	15.4	15.4	74.403	0	12.251	1595200000	15	1629
Q9H6Z4	Q9H6Z4	Ran-binding protein 3	RANBP3	-0.611436	-0.202831	-1.04166	-1.19046	-1.30948	-1.2011	9	9	9	18.7	18.7	18.7	60.209	0	26.371	3515700000	40	2524
P10599	P10599	Thioredoxin	TXN	-0.610997	3.58617	3.29281	2.84255	2.97009	2.67284	13	13	13	77.1	77.1	77.1	11.737	0	87.378	70884000000	147	564
P15498	P15498	Proto-oncogene vav	VAV1	-0.610023	-1.76233	-1.1505	-1.37782	-3.06238	-1.75912	7	7	7	12.2	12.2	12.2	98.313	0	10.815	1316500000	14	643
Q99685	Q99685	Monoglyceride lipase	MGLL	-0.609925	-0.256413	-0.175619	-0.660084	-0.61808	-1.19966	6	6	6	35	35	35	33.261	0	23.544	2533600000	26	2328
O60664	O60664	Perilipin-3	PLIN3	-0.606437	1.67323	1.81799	1.21145	1.14387	1.06218	31	31	31	78.3	78.3	78.3	47.074	0	323.31	38884000000	195	239
Q9BZL1	Q9BZL1	Ubiquitin-like protein 5	UBL5	-0.605451	0.978901	0.563808	0.197374	0.190639	0.109697	5	5	5	52.1	52.1	52.1	8.5468	0	24.443	6959400000	36	2449
Q7L0Y3	Q7L0Y3	Mitochondrial ribonuclease P protein 1	TRMT10C	-0.603892	-0.768978	-1.00425	-1.81302	-1.71804	-0.940454	5	5	5	17.6	17.6	17.6	47.346	0	15.877	1448600000	13	1925
P61956;P55854	P61956;P55854;Q6EEV6	Small ubiquitin-related modifier 2;Small ubiquitin-related modifier 3	SUMO2;SUMO3	-0.601399	0.253843	1.24907	-2.58031	1.75202	1.27847	9	9	9	57.9	57.9	57.9	10.871	0	24.164	9608100000	28	1272
Q13347	Q13347	Eukaryotic translation initiation factor 3 subunit I	EIF3I	-0.599639	1.7815	1.383	0.976238	0.815514	1.15608	16	16	16	61.8	61.8	61.8	36.501	0	171.1	29968000000	139	1557
O14745	O14745	Na(+)/H(+) exchange regulatory cofactor NHE-RF1	SLC9A3R1	-0.599155	0.814627	0.738817	0.0554008	0.274115	0.203184	15	15	15	54.5	54.5	54.5	38.868	0	144.49	14691000000	77	115
P08246	P08246	Neutrophil elastase	ELANE	-0.593214	1.66204	1.79014	1.38382	0.902863	1.11196	13	13	13	47.9	47.9	47.9	28.518	0	42.074	14048000000	80	513
Q9Y314	Q9Y314	Nitric oxide synthase-interacting protein	NOSIP	-0.589835	-0.651022	-1.21199	-0.662407	-2.9002	-1.00142	9	9	9	41.9	41.9	41.9	33.172	0	14.306	1525700000	21	2873
Q9H444	Q9H444;Q96CF2;P59074	Charged multivesicular body protein 4b	CHMP4B	-0.587976	0.0189724	0.700327	-0.0322704	-0.407085	-0.245625	13	13	13	45.1	45.1	45.1	24.95	0	54.747	5157200000	45	2512
B0I1T2	B0I1T2	Unconventional myosin-Ig;Minor histocompatibility antigen HA-2	MYO1G	-0.583782	0.350805	0.422173	-0.241314	-0.360971	0.0104065	27	27	27	31.4	31.4	31.4	116.44	0	107.82	10799000000	106	19
Q9BPX3	Q9BPX3	Condensin complex subunit 3	NCAPG	-0.58211	-1.35297	-0.376551	-2.32256	-0.832912	-1.18513	5	5	5	6.4	6.4	6.4	114.33	0	7.7476	1859700000	18	2347
P42766	P42766	60S ribosomal protein L35	RPL35	-0.581055	0.626238	0.807756	-0.682451	0.779348	0.31093	10	10	10	48.8	48.8	48.8	14.551	0	21.776	7006600000	45	987
Q8N6H7	Q8N6H7;Q9NP61	ADP-ribosylation factor GTPase-activating protein 2	ARFGAP2	-0.58022	-0.857452	-2.54598	-2.59617	-3.215	-1.03464	9	9	9	15.7	15.7	15.7	56.72	0	13.729	1173600000	16	2036
P25815	P25815	Protein S100-P	S100P	-0.574535	1.08436	1.04736	0.00481033	0.81496	0.654205	4	4	4	35.8	35.8	35.8	10.4	0	125.33	5114900000	22	778
Q08752	Q08752	Peptidyl-prolyl cis-trans isomerase D	PPID	-0.573138	-1.25526	-1.09388	-2.16265	-0.776278	-2.30419	7	6	6	26.8	23.2	23.2	40.763	0	10.087	1282600000	17	1492
Q6JBY9	Q6JBY9	CapZ-interacting protein	RCSD1	-0.570986	-1.37314	-1.11581	-2.00663	-2.46691	-0.972841	4	4	4	21.6	21.6	21.6	44.503	0	16.002	1424200000	15	1875
P14174	P14174	Macrophage migration inhibitory factor	MIF	-0.56928	4.24969	4.07308	3.68757	3.4988	3.58995	8	8	8	52.2	52.2	52.2	12.476	0	47.339	58421000000	122	620
Q4VC31	Q4VC31	Coiled-coil domain-containing protein 58	CCDC58	-0.567517	-0.804276	-1.23076	-2.50782	-1.31757	-0.92971	3	3	3	31.9	31.9	31.9	16.62	0	7.2004	1272600000	14	1799
O75223	O75223	Gamma-glutamylcyclotransferase	GGCT	-0.565158	1.24893	1.00756	0.394766	0.486185	0.808304	10	10	10	58.5	58.5	58.5	21.007	0	77.834	6438000000	40	269
Q8WU90	Q8WU90	Zinc finger CCCH domain-containing protein 15	ZC3H15	-0.564104	-1.1428	-1.15811	-0.774755	-3.2109	-1.15803	8	8	8	20.9	20.9	20.9	48.602	0	10.179	2165300000	26	2100
O60784	O60784	Target of Myb protein 1	TOM1	-0.562391	-1.93253	-1.41941	-2.42664	-1.85918	-2.42927	6	6	6	24.4	24.4	24.4	53.818	0	25.071	971350000	28	247
O15212	O15212	Prefoldin subunit 6	PFDN6	-0.559847	0.505112	0.355715	-0.200289	-0.318705	0.130692	11	11	11	57.4	57.4	57.4	14.582	0	117.7	5911900000	45	148
O00193	O00193	Small acidic protein	SMAP	-0.558972	-0.107346	1.0418	1.07051	1.30226	-2.648	4	4	4	31.7	31.7	31.7	20.332	0	37.624	4176500000	19	69
P68366	P68366	Tubulin alpha-4A chain	TUBA4A	-0.554173	0.876709	0.502531	0.243727	-0.0058918	0.168505	42	8	8	56.9	11.2	11.2	49.924	0	19.565	6631400000	45	1370
P62805	P62805	Histone H4	HIST1H4A	-0.549183	0.575418	0.679037	0.190697	0.245316	-0.201878	13	13	13	63.1	63.1	63.1	11.367	0	31.606	8951300000	70	1315
O75569	O75569	Interferon-inducible double-stranded RNA-dependent protein kinase activator A	PRKRA	-0.54627	-0.638403	-0.798521	-0.148495	-2.70241	-0.943291	8	8	8	40.9	40.9	40.9	34.404	0	15.902	2793400000	27	303
P60983	P60983	Glia maturation factor beta	GMFB	-0.546044	-1.37844	-1.47669	-2.90022	-1.31019	-1.71042	7	4	4	62	39.4	39.4	16.713	0	22.812	808750000	23	1236
P08397	P08397	Porphobilinogen deaminase	HMBS	-0.545874	-1.72205	-2.17847	-1.95674	-3.22389	-2.30778	3	3	3	8.9	8.9	8.9	39.33	0	6.0683	467550000	11	515
Q9Y3C6	Q9Y3C6	Peptidyl-prolyl cis-trans isomerase-like 1	PPIL1	-0.544737	0.767559	0.813726	0.236063	0.343742	0.157911	6	6	6	32.5	32.5	32.5	18.237	0	143.39	5497400000	29	2889
Q09161	Q09161	Nuclear cap-binding protein subunit 1	NCBP1	-0.544295	-1.30397	-0.707865	-1.16336	-2.1275	-1.35977	4	4	4	8.4	8.4	8.4	91.838	0	6.8506	1336200000	16	1497
O00422	O00422	Histone deacetylase complex subunit SAP18	SAP18	-0.543719	-0.000171661	-0.367491	-0.121008	-0.136351	-1.92529	6	6	6	50.3	50.3	50.3	17.561	0	50.965	2668900000	18	85
P28074	P28074	Proteasome subunit beta type-5	PSMB5	-0.535905	0.439734	-0.000991821	-0.455324	-0.15568	-0.338598	11	11	11	46	46	46	28.48	0	85.468	5536200000	56	807
Q96FS4	Q96FS4	Signal-induced proliferation-associated protein 1	SIPA1	-0.530158	-2.13417	-2.22214	-2.91638	-2.46687	-2.74168	3	3	3	4.9	4.9	4.9	112.15	0	5.2294	456430000	12	2229
Q9P1F3	Q9P1F3	Costars family protein ABRACL	ABRACL	-0.523186	2.89658	3.32924	2.56218	2.71354	2.49346	10	10	10	96.3	96.3	96.3	9.0564	0	86.422	18523000000	78	2702
P43490	P43490	Nicotinamide phosphoribosyltransferase	NAMPT	-0.517406	0.315935	0.469992	-0.272778	-0.0182114	-0.0823383	19	19	19	39.5	39.5	39.5	55.52	0	88.669	7312800000	75	998
O00425	O00425;Q9NZI8;Q9Y6M1	Insulin-like growth factor 2 mRNA-binding protein 3	IGF2BP3	-0.515875	0.836851	0.664923	0.16786	0.22382	0.313354	17	17	17	30.6	30.6	30.6	63.704	0	46.684	6489500000	56	86
P11387	P11387;Q969P6	DNA topoisomerase 1	TOP1	-0.515848	-0.192661	-0.649723	-0.891249	-1.00211	-0.917759	22	22	22	28.1	28.1	28.1	90.725	0	67.981	6229100000	77	578
Q86UP2	Q86UP2	Kinectin	KTN1	-0.51471	-1.39856	-1.44965	-1.329	-1.32584	-3.1616	12	12	12	13.6	13.6	13.6	156.27	0	21.406	1602400000	23	1967
Q14320	Q14320	Protein FAM50A	FAM50A	-0.51348	-1.58634	-1.57417	-1.98879	-2.01366	-2.27876	5	5	5	16.8	16.8	16.8	40.241	0	34.1	999040000	16	1642
O43852	O43852	Calumenin	CALU	-0.512969	0.450048	0.491243	-0.172403	-0.0221481	0.0675831	6	6	6	23.8	23.8	23.8	37.106	0	201.65	5722700000	36	216
Q9Y3A5	Q9Y3A5	Ribosome maturation protein SBDS	SBDS	-0.507169	0.552	1.05661	0.844419	0.0830822	-0.0360947	9	9	9	36.8	36.8	36.8	28.763	0	20.346	4592300000	30	2881
P08631	P08631	Tyrosine-protein kinase HCK	HCK	-0.506282	-1.62823	-1.41507	-2.27764	-2.01879	-1.78736	4	4	3	11	11	9.1	59.599	0	10.319	563290000	9	522
P09622	P09622	Dihydrolipoyl dehydrogenase, mitochondrial	DLD	-0.505855	0.498247	0.60458	0	0.0296097	0.107065	26	26	26	45.8	45.8	45.8	54.177	0	323.31	18626000000	138	542
Q15154	Q15154	Pericentriolar material 1 protein	PCM1	-0.50144	-0.994781	-1.6063	-1.65203	-2.77795	-0.975965	10	10	10	6.7	6.7	6.7	228.56	0	17.909	1392000000	21	1705
Q9UBG0	Q9UBG0	C-type mannose receptor 2	MRC2	-0.499444	-1.23157	-0.955442	-1.03149	-1.17154	-2.57583	6	6	6	4.7	4.7	4.7	166.67	0	9.8891	1237600000	18	2722
O15160	O15160	DNA-directed RNA polymerases I and III subunit RPAC1	POLR1C	-0.49882	0.204826	-0.202068	-0.381119	-0.485163	-0.626041	8	8	8	28.6	28.6	28.6	39.249	0	34.908	4532600000	37	147
Q13107	Q13107	Ubiquitin carboxyl-terminal hydrolase 4	USP4	-0.495893	-2.1833	-1.50861	-2.4901	-2.09118	-2.44425	8	8	6	10.6	10.6	9.6	108.56	0	10.227	768740000	17	1533
Q96FW1	Q96FW1	Ubiquitin thioesterase OTUB1	OTUB1	-0.493551	-0.559135	-0.296591	-0.346781	-1.13171	-1.28575	4	4	4	16.6	16.6	16.6	31.284	0	15.092	2575200000	39	2231
P20231;Q15661	P20231;Q15661;Q9BZJ3	Tryptase beta-2;Tryptase alpha/beta-1	TPSB2;TPSAB1	-0.493077	-1.71542	-1.2097	-1.45951	-2.75769	-1.6497	5	5	5	24.7	24.7	24.7	30.651	0	9.3419	1192200000	15	707
P51570	P51570	Galactokinase	GALK1	-0.491123	0.0736275	-0.412704	-0.703257	-0.871559	-0.407169	10	10	10	37.2	37.2	37.2	42.272	0	38.505	4755400000	56	1118
P36969	P36969	Phospholipid hydroperoxide glutathione peroxidase, mitochondrial	GPX4	-0.490977	0.776545	0.0434341	-0.0930939	-0.102674	-0.0471935	14	14	14	66	66	66	22.174	0	46.115	9695000000	80	930
O75439	O75439	Mitochondrial-processing peptidase subunit beta	PMPCB	-0.490314	-0.635487	-0.970701	-0.89868	-2.16582	-0.815723	10	10	10	28	28	28	54.366	0	16.926	2188700000	30	293
P52888	P52888	Thimet oligopeptidase	THOP1	-0.487762	-0.599903	-0.510052	-0.795721	-1.28242	-1.05007	9	9	9	16	16	16	78.839	0	58.349	2892900000	35	1151
Q9Y613	Q9Y613	FH1/FH2 domain-containing protein 1	FHOD1	-0.482364	-1.55227	-2.70193	-3.40282	-2.68268	-1.74288	6	6	6	10.2	10.2	10.2	126.55	0	31.298	718100000	13	2945
Q9NT62	Q9NT62	Ubiquitin-like-conjugating enzyme ATG3	ATG3	-0.476944	0.372965	0.0539856	-0.470552	-0.298063	-0.0217896	12	12	12	39.8	39.8	39.8	35.864	0	23.534	4636800000	37	2620
P08238	P08238;Q58FF7	Heat shock protein HSP 90-beta	HSP90AB1	-0.475812	5.77275	5.72826	5.27393	5.30738	5.24276	116	116	81	80.5	80.5	73.2	83.263	0	323.31	1200700000000	3552	511
P00374	P00374;Q86XF0	Dihydrofolate reductase	DHFR	-0.474375	-0.712097	-0.967033	-1.28382	-1.32327	-1.33473	6	6	6	45.5	45.5	45.5	21.452	0	9.2563	1896700000	22	413
P05107	P05107	Integrin beta-2	ITGB2	-0.471059	1.00545	1.3472	0.883427	0.775185	0.457186	19	19	19	30.9	30.9	30.9	84.79	0	103.21	12715000000	77	456
O60739	O60739	Eukaryotic translation initiation factor 1b	EIF1B	-0.470686	0.0832634	-0.368202	-0.370441	-0.550301	-0.918724	4	1	1	65.5	29.2	29.2	12.823	0	58.739	2022700000	13	244
Q9NS69	Q9NS69	Mitochondrial import receptor subunit TOM22 homolog	TOMM22	-0.467955	-0.514769	-0.918095	-2.22662	-0.837292	-0.489246	4	4	4	41.5	41.5	41.5	15.521	0	23.407	1951800000	25	2615
Q9BVG4	Q9BVG4	Protein PBDC1	PBDC1	-0.463848	0.122898	-0.231274	-0.730495	-0.225849	-0.597763	6	6	6	47.2	47.2	47.2	26.056	0	67.643	4707200000	35	2408
O75531	O75531	Barrier-to-autointegration factor;Barrier-to-autointegration factor, N-terminally processed	BANF1	-0.46344	-2.3451	-0.260424	-0.360901	-2.61226	-2.32544	4	4	4	52.8	52.8	52.8	10.058	0	6.5825	2374800000	14	299
Q9Y3C4	Q9Y3C4	EKC/KEOPS complex subunit TPRKB	TPRKB	-0.461802	-2.12667	-2.25597	-2.77785	-2.95578	-2.22575	4	4	4	39.4	39.4	39.4	19.661	0	20.233	512280000	16	2888
Q8IXM2	Q8IXM2	Chromatin complexes subunit BAP18	BAP18	-0.460317	-1.61116	-1.27329	-1.35962	-2.39719	-1.95082	3	3	3	17.4	17.4	17.4	17.9	0	4.3047	760330000	8	2004
Q9NYK5	Q9NYK5	39S ribosomal protein L39, mitochondrial	MRPL39	-0.45956	-1.09151	-1.96631	-1.84435	-2.64893	-1.47214	4	4	4	12.1	12.1	12.1	38.711	0	7.4725	785680000	10	2679
Q9BV40	Q9BV40	Vesicle-associated membrane protein 8	VAMP8	-0.457525	1.77447	1.47747	1.2869	0.978258	1.24018	8	8	8	64	64	64	11.438	0	323.31	16363000000	74	2401
P56537	P56537	Eukaryotic translation initiation factor 6	EIF6	-0.455246	1.56735	1.38249	1.01689	1.02336	1.01878	7	7	7	48.6	48.6	48.6	26.599	0	216.45	12827000000	66	1213
Q99471	Q99471	Prefoldin subunit 5	PFDN5	-0.452865	0.143629	-0.36146	-0.547058	-0.47632	-0.661963	8	8	8	61	61	61	17.328	0	17.337	4324800000	38	2314
P07339	P07339	Cathepsin D;Cathepsin D light chain;Cathepsin D heavy chain	CTSD	-0.452053	4.1351	3.97326	3.57717	3.62618	3.60304	31	31	31	58.3	58.3	58.3	44.552	0	323.31	185350000000	374	493
P36776	P36776	Lon protease homolog, mitochondrial	LONP1	-0.449019	0.345135	0.651159	0.0562477	0.111948	-0.0208111	38	38	38	49.1	49.1	49.1	106.49	0	252.61	17931000000	184	925
O14737	O14737	Programmed cell death protein 5	PDCD5	-0.448631	1.53193	1.53923	1.04065	1.20205	1.01816	18	18	18	84.8	84.8	84.8	14.285	0	95.92	17635000000	98	113
P37108	P37108	Signal recognition particle 14 kDa protein	SRP14	-0.448453	1.82609	1.23788	1.17818	0.781841	1.29056	8	8	8	49.3	49.3	49.3	14.57	0	169.33	12100000000	64	931
P62314	P62314	Small nuclear ribonucleoprotein Sm D1	SNRPD1	-0.443582	2.24404	2.15295	2.01767	1.48806	1.75901	6	6	6	46.2	46.2	46.2	13.281	0	24.745	17792000000	56	1301
P46976	P46976	Glycogenin-1	GYG1	-0.43868	-0.475988	-0.59317	-0.802675	-1.44983	-0.667271	8	8	8	24.3	24.3	24.3	39.383	0	18.031	2366400000	28	1022
O00115	O00115	Deoxyribonuclease-2-alpha	DNASE2	-0.437629	0.990532	0.937342	0.436272	0.543438	0.599215	7	7	7	19.7	19.7	19.7	39.58	0	12.506	7011400000	33	60
P83111	P83111	Serine beta-lactamase-like protein LACTB, mitochondrial	LACTB	-0.435186	-2.36917	-1.44056	-1.62767	-2.77855	-2.61394	7	7	7	11.3	11.3	11.3	60.693	0	6.2779	834280000	12	1395
Q06203	Q06203	Amidophosphoribosyltransferase	PPAT	-0.433334	-0.0957584	-2.39167	-0.611147	-2.1896	-2.2304	7	7	7	14.9	14.9	14.9	57.398	0	11.763	1579600000	20	1473
Q9Y508	Q9Y508	E3 ubiquitin-protein ligase RNF114	RNF114	-0.431625	-0.898081	-1.16032	-1.542	-1.57766	-1.26282	6	6	6	29.4	29.4	29.4	25.694	0	48.841	1902600000	20	2917
O43399	O43399	Tumor protein D54	TPD52L2	-0.423986	0.712812	0.61455	0.273594	0.274965	0.170525	14	14	14	82.5	82.5	82.5	22.237	0	299.54	14390000000	110	185
Q9UJU6	Q9UJU6	Drebrin-like protein	DBNL	-0.4214	0.702055	0.965162	0.353136	0.373573	0.509916	20	20	20	54.4	54.4	54.4	48.207	0	194.7	14060000000	99	2771
P53041	P53041	Serine/threonine-protein phosphatase 5	PPP5C	-0.420729	0.406586	0.133013	-0.161911	-0.154663	-0.136215	9	9	9	17.8	17.8	17.8	56.878	0	21.639	4402000000	36	1155
P08133	P08133	Annexin A6	ANXA6	-0.420265	2.12946	2.37629	1.83858	1.94224	1.717	75	75	75	78.2	78.2	78.2	75.872	0	323.31	115470000000	591	508
P06703	P06703	Protein S100-A6	S100A6	-0.419025	3.2438	3.30736	2.94417	2.9856	2.63989	11	11	11	60	60	60	10.18	0	62.454	38868000000	85	477
Q15942	Q15942	Zyxin	ZYX	-0.417189	1.55751	1.59582	1.06096	1.27678	1.14069	20	20	20	49.3	49.3	49.3	61.277	0	323.31	20048000000	114	1747
P17066;P48741	P17066;P48741	Heat shock 70 kDa protein 6;Putative heat shock 70 kDa protein 7	HSPA6;HSPA7	-0.415678	4.01336	3.49274	3.5946	3.20217	3.21535	19	2	2	20.7	3.7	3.7	71.027	0	149.75	25965000000	34	664
P28340	P28340	DNA polymerase delta catalytic subunit	POLD1	-0.415245	-0.462378	-0.475538	-0.902409	-0.865515	-0.884686	20	20	20	28.8	28.8	28.8	123.63	0	43.154	4420900000	65	811
Q6XQN6	Q6XQN6	Nicotinate phosphoribosyltransferase	NAPRT	-0.411874	0.311407	0.440239	-0.0649109	0.103365	-0.146608	24	24	24	63	63	63	57.578	0	323.31	12871000000	128	1907
Q7Z7H8	Q7Z7H8	39S ribosomal protein L10, mitochondrial	MRPL10	-0.411047	-2.40222	-2.43154	-3.12159	-2.56477	-2.79742	1	1	1	7.3	7.3	7.3	29.282	0	3.4838	395030000	12	1960
Q99829	Q99829	Copine-1	CPNE1	-0.409463	0.999687	0.931719	0.587233	0.757936	0.323551	16	16	16	33.7	33.7	33.7	59.058	0	132.76	12204000000	105	2337
Q8IVD9	Q8IVD9	NudC domain-containing protein 3	NUDCD3	-0.407427	-1.93722	-1.28654	-2.5923	-1.19566	-2.26996	4	4	4	22.2	22.2	22.2	40.822	0	6.3767	997580000	10	1991
P09211	P09211	Glutathione S-transferase P	GSTP1	-0.4064	4.73405	4.86461	4.34029	4.39087	4.44763	23	23	23	74.8	74.8	74.8	23.356	0	323.31	182690000000	410	533
O75792	O75792	Ribonuclease H2 subunit A	RNASEH2A	-0.405977	-0.217098	-0.48461	-0.656374	-1.01567	-0.59845	8	8	8	40.5	40.5	40.5	33.395	0	17.817	3310900000	35	316
P09234	P09234	U1 small nuclear ribonucleoprotein C	SNRPC	-0.405581	1.38474	1.25908	0.787981	1.00709	0.95392	7	7	7	33.3	33.3	33.3	17.394	0	72.543	10334000000	54	534
O00264	O00264	Membrane-associated progesterone receptor component 1	PGRMC1	-0.403009	-2.82677	-0.426491	-2.45469	-2.52502	-1.10921	6	6	6	20	20	20	21.671	0	7.8229	1400800000	18	77
P10155	P10155	60 kDa SS-A/Ro ribonucleoprotein	TROVE2	-0.396979	-0.847191	-0.74221	-0.730009	-2.10226	-0.742767	8	8	8	20.3	20.3	20.3	60.67	0	11.3	2601800000	23	558
Q92619	Q92619	Minor histocompatibility protein HA-1;Minor histocompatibility antigen HA-1	HMHA1	-0.394561	-0.211954	-0.306509	-0.439058	-0.805813	-0.716507	14	14	14	16	16	16	124.61	0	58.313	4085500000	53	2142
Q86YV0	Q86YV0	RAS protein activator like-3	RASAL3	-0.391727	-0.679234	-0.693531	-0.939125	-0.939898	-1.3553	15	15	15	26.2	26.2	26.2	111.9	0	32.606	4601700000	58	1985
Q9HB07	Q9HB07	UPF0160 protein MYG1, mitochondrial	C12orf10	-0.389961	-1.10881	-1.11068	-1.48993	-1.53708	-1.47211	5	5	5	14.9	14.9	14.9	42.508	0	6.1323	1255100000	18	2546
P62333	P62333	26S protease regulatory subunit 10B	PSMC6	-0.386639	1.02194	0.917898	0.693096	0.482553	0.574194	29	29	29	79.2	79.2	79.2	44.172	0	75.784	15015000000	117	1306
Q03252	Q03252	Lamin-B2	LMNB2	-0.386134	0.56892	0.434868	0.0925293	0.0877628	0.166988	39	33	33	55.8	49.8	49.8	69.948	0	85.774	17746000000	142	1454
Q14696	Q14696	LDLR chaperone MESD	MESDC2	-0.385993	-1.28556	-1.19498	-3.2145	-0.879311	-0.784981	4	4	4	20.1	20.1	20.1	26.076	0	6.9073	1510700000	20	1659
Q14141	Q14141;Q92599	Septin-6	2024-09-06	-0.383984	-0.112129	0.338207	-0.359995	-0.035017	-0.417822	12	12	9	37.1	37.1	29.3	49.716	0	222.84	4956600000	45	1621
O14976	O14976	Cyclin-G-associated kinase	GAK	-0.381646	-2.37194	-1.80183	-2.95096	-2.22354	-2.23108	6	6	6	7.2	7.2	7.2	143.19	0	11.663	218360000	12	129
P30626	P30626	Sorcin	SRI	-0.381384	0.275137	0.509865	-0.230722	0.196381	0.0676918	9	9	9	52.5	52.5	52.5	21.676	0	69.295	4995100000	50	851
Q9UKM9	Q9UKM9	RNA-binding protein Raly	RALY	-0.381133	1.3362	1.26728	0.861437	0.962818	0.937565	23	23	23	53.9	53.9	53.9	32.463	0	323.31	20574000000	88	2788
P55060	P55060	Exportin-2	CSE1L	-0.381023	0.693012	0.555508	0.341866	0.190489	0.197355	24	24	24	30.2	30.2	30.2	110.42	0	230.74	15354000000	126	1188
P23526	P23526	Adenosylhomocysteinase	AHCY	-0.380562	2.62465	2.27322	1.995	2.07462	2.13551	32	32	32	54.6	54.6	54.6	47.716	0	252.65	62067000000	257	751
P17980	P17980	26S protease regulatory subunit 6A	PSMC3	-0.378132	1.40564	1.42081	0.990091	1.02395	1.09125	15	15	15	48.3	48.3	48.3	49.203	0	109.95	11961000000	70	677
O75915	O75915	PRA1 family protein 3	ARL6IP5	-0.375432	-1.82915	-2.22851	-1.93361	-2.54484	-2.73432	3	3	3	24.5	24.5	24.5	21.614	0	28.446	417720000	17	323
P30046;A6NHG4	P30046;A6NHG4	D-dopachrome decarboxylase;D-dopachrome decarboxylase-like protein	DDT;DDTL	-0.374696	2.3437	1.96443	1.80248	1.73359	1.80203	6	6	6	56.8	56.8	56.8	12.712	0	115.4	9598700000	44	833
O15294	O15294	UDP-N-acetylglucosamine--peptide N-acetylglucosaminyltransferase 110 kDa subunit	OGT	-0.37101	-0.710142	-0.714813	-0.560516	-1.95957	-0.730377	7	7	7	13.4	13.4	13.4	116.92	0	87.681	1746300000	17	153
P06737	P06737;P11217	Glycogen phosphorylase, liver form	PYGL	-0.367652	0.853807	0.841677	0.388943	0.726643	0.324684	31	31	28	42.5	42.5	39.8	97.147	0	128.78	14166000000	129	480
P25786	P25786	Proteasome subunit alpha type-1	PSMA1	-0.366311	2.02105	2.06493	1.63292	1.58572	1.8114	23	23	23	62	62	62	29.555	0	259.85	40655000000	178	774
Q15102	Q15102	Platelet-activating factor acetylhydrolase IB subunit gamma	PAFAH1B3	-0.366257	0.644569	0.804543	0.619341	0.360292	0.0952644	14	14	14	65.8	65.8	65.8	25.734	0	163.18	13168000000	76	1698
O76096	O76096	Cystatin-F	CST7	-0.363737	-0.170359	-0.808815	-0.848927	-0.755697	-0.955347	3	3	3	16.6	16.6	16.6	16.454	0	6.1255	1856400000	17	338
P09669	P09669	Cytochrome c oxidase subunit 6C	COX6C	-0.36342	0.0921955	0.0447712	-0.117306	-0.324055	-0.443451	2	2	2	28	28	28	8.7813	0	4.9205	2404500000	12	545
O14732	O14732	Inositol monophosphatase 2	IMPA2	-0.362007	-2.77056	-1.07668	-0.450577	-3.06988	-3.33643	3	3	3	10.4	10.4	10.4	31.321	0	4.5704	1308100000	11	112
O60749	O60749	Sorting nexin-2	SNX2	-0.361404	0.0954971	-0.153811	-0.501003	-0.351543	-0.319136	15	15	14	37.2	37.2	35.3	58.47	0	88.037	6947800000	69	245
P49207	P49207	60S ribosomal protein L34	RPL34	-0.358515	0.835928	0.316683	0.0514355	0.364067	0.237869	17	17	17	70.1	70.1	70.1	13.293	0	47.072	13620000000	75	1050
O60610	O60610	Protein diaphanous homolog 1	DIAPH1	-0.358328	-1.51201	-1.45462	-1.54327	-2.47033	-1.51133	15	15	15	14.5	14.5	14.5	141.35	0	21.795	2374600000	34	237
Q06830	Q06830	Peroxiredoxin-1	PRDX1	-0.35821	3.68259	4.09791	3.50783	3.57502	3.51328	29	29	24	84.4	84.4	81.4	22.11	0	323.31	157190000000	584	1477
P10768	P10768	S-formylglutathione hydrolase	ESD	-0.358141	2.66509	2.58753	2.27157	2.25874	2.27421	22	22	22	86.5	86.5	86.5	31.462	0	323.31	63537000000	237	568
P31949	P31949	Protein S100-A11;Protein S100-A11, N-terminally processed	S100A11	-0.357291	4.02129	4.25287	3.95437	3.81661	3.56839	17	17	17	97.1	97.1	97.1	11.74	0	289.92	110260000000	264	870
O75475	O75475;Q9Y3E1	PC4 and SFRS1-interacting protein	PSIP1	-0.356265	-2.4677	-1.48227	-3.00812	-2.51313	-1.4725	6	5	5	10.6	8.7	8.7	60.103	0	8.5431	935990000	14	294
Q7KZF4	Q7KZF4	Staphylococcal nuclease domain-containing protein 1	SND1	-0.354453	2.37921	2.3443	2.02533	1.98834	2.00823	61	61	61	70.7	70.7	70.7	102	0	323.31	76353000000	397	1923
P13667	P13667	Protein disulfide-isomerase A4	PDIA4	-0.353984	1.71918	1.64946	1.34767	1.30999	1.33334	38	38	38	48.7	48.7	48.7	72.932	0	323.31	46640000000	231	607
O60234	O60234	Glia maturation factor gamma	GMFG	-0.353926	0.987297	0.749905	0.635887	0.311398	0.596739	15	15	12	94.4	94.4	90.8	16.801	0	175.4	14785000000	95	222
P17858	P17858	ATP-dependent 6-phosphofructokinase, liver type	PFKL	-0.353856	1.29772	1.49492	1.16078	1.0161	0.950516	23	20	18	37.9	33.2	31	85.018	0	133.01	19064000000	99	674
Q15369	Q15369	Transcription elongation factor B polypeptide 1	TCEB1	-0.353116	1.81104	1.39552	1.25888	1.19902	1.29258	10	10	10	71.4	71.4	71.4	12.473	0	323.31	14543000000	67	1715
P50238	P50238	Cysteine-rich protein 1	CRIP1	-0.352873	0.892931	1.01876	0.823584	0.948956	0.036375	6	6	6	51.9	51.9	51.9	8.5328	0	24.125	7044600000	38	1091
P31146	P31146;Q6QEF8	Coronin-1A	CORO1A	-0.351307	4.04373	4.34438	3.87996	3.81174	3.83654	51	51	49	69.8	69.8	69.2	51.026	0	323.31	206840000000	396	856
P14635	P14635	G2/mitotic-specific cyclin-B1	CCNB1	-0.349412	-1.27823	-1.81328	-1.46819	-1.80631	-2.41101	4	4	4	13.4	13.4	13.4	48.337	0	4.8206	1290900000	18	629
Q13884	Q13884	Beta-1-syntrophin	SNTB1	-0.348384	-2.41943	-2.01028	-2.27185	-2.56135	-2.8565	6	6	6	19.1	19.1	19.1	58.06	0	8.0971	651310000	10	1603
Q96QH2	Q96QH2	PML-RARA-regulated adapter molecule 1	PRAM1	-0.346823	-0.625544	-0.545652	-0.856674	-0.938147	-1.00244	11	11	11	22.8	22.8	22.8	73.968	0	21.848	3236800000	37	2278
Q9H3K6	Q9H3K6	BolA-like protein 2	BOLA2	-0.339019	0.465649	0.407743	0.0521164	0.0235004	0.217413	13	13	13	97.7	97.7	97.7	10.116	0	110.91	7894000000	58	2505
O75821	O75821	Eukaryotic translation initiation factor 3 subunit G	EIF3G	-0.337921	0.739202	0.699715	0.327793	0.446896	0.369923	15	15	15	66.9	66.9	66.9	35.611	0	223.87	11662000000	87	318
P14314	P14314	Glucosidase 2 subunit beta	PRKCSH	-0.336539	1.57275	1.21877	1.04011	0.992474	1.14508	21	21	21	32.4	32.4	32.4	59.425	0	322.26	27628000000	123	622
Q9NX58	Q9NX58	Cell growth-regulating nucleolar protein	LYAR	-0.335078	0.612808	-0.456884	-0.296761	-0.546877	0.0722885	7	7	7	23.5	23.5	23.5	43.633	0	75.89	4004400000	33	2664
P04080	P04080	Cystatin-B	CSTB	-0.334181	3.53805	3.67704	3.24026	3.30088	3.27895	9	9	9	100	100	100	11.139	0	323.31	57326000000	100	439
Q9Y2R9	Q9Y2R9	28S ribosomal protein S7, mitochondrial	MRPS7	-0.333408	-1.64131	-2.25739	-2.76023	-1.70436	-2.38368	3	3	3	16.5	16.5	16.5	28.134	0	4.8517	489960000	6	2862
P48634	P48634	Protein PRRC2A	PRRC2A	-0.332176	-0.48702	-0.677399	-0.764437	-0.924646	-1.05407	5	4	4	3.5	3.1	3.1	228.86	0	6.8682	1452700000	14	1040
Q14019	Q14019	Coactosin-like protein	COTL1	-0.330306	1.20013	0.732494	0.595036	0.409519	0.903469	9	9	9	64.8	64.8	64.8	15.945	0	126.42	9739300000	63	1613
P04181	P04181	Ornithine aminotransferase, mitochondrial;Ornithine aminotransferase, hepatic form;Ornithine aminotransferase, renal form	OAT	-0.328351	-0.362612	-0.102787	-0.51807	-0.481493	-0.683588	16	16	16	62.9	62.9	62.9	48.534	0	46.554	6899400000	68	443
Q04726	Q04726;Q04727;Q04725	Transducin-like enhancer protein 3	TLE3	-0.327789	-2.28132	-1.49977	-2.31975	-1.80881	-2.52644	5	5	3	9.2	9.2	6.3	83.416	0	5.7722	889740000	13	1460
Q8N684	Q8N684	Cleavage and polyadenylation specificity factor subunit 7	CPSF7	-0.326601	-0.399622	-0.592173	-0.385948	-0.973806	-1.10774	6	6	6	20.8	20.8	20.8	52.049	0	14.98	2104900000	29	2035
O75663	O75663	TIP41-like protein	TIPRL	-0.323988	-0.00164986	-0.341908	-0.130819	-0.397278	-0.959204	6	6	6	27.9	27.9	27.9	31.444	0	15.61	2662800000	31	309
P51572	P51572	B-cell receptor-associated protein 31	BCAP31	-0.323818	0.573282	0.386482	0.039362	0.087923	0.340908	10	10	10	36.6	36.6	36.6	27.991	0	19.205	6268500000	48	1120
Q9UHI6	Q9UHI6	Probable ATP-dependent RNA helicase DDX20	DDX20	-0.322455	-1.05858	-1.15295	-0.616632	-0.911592	-2.75644	9	9	9	17.4	17.4	17.4	92.239	0	33.195	1708500000	19	2755
P63313	P63313;CON__P21752	Thymosin beta-10	TMSB10	-0.320367	3.90458	4.37697	3.56048	4.04584	3.8549	7	6	6	97.7	90.9	90.9	5.0256	0	323.31	43163000000	76	1361
Q9Y2S6	Q9Y2S6;Q9Y2C4	Translation machinery-associated protein 7	TMA7	-0.317555	1.90467	1.88294	1.66355	1.33989	1.7253	5	5	5	53.1	53.1	53.1	7.0662	0	40.754	9293300000	30	2863
Q9NP79	Q9NP79	Vacuolar protein sorting-associated protein VTA1 homolog	VTA1	-0.315899	0.138525	-0.254166	-0.49304	-0.310894	-0.317225	10	10	10	36.8	36.8	36.8	33.879	0	66.46	3246800000	39	2570
Q13442	Q13442	28 kDa heat- and acid-stable phosphoprotein	PDAP1	-0.315853	0.807793	0.577909	0.647377	0.190039	0.293577	12	12	12	49.7	49.7	49.7	20.63	0	23.329	5755200000	33	1566
Q15691	Q15691	Microtubule-associated protein RP/EB family member 1	MAPRE1	-0.314339	1.54491	1.43093	1.17883	1.2016	1.1403	22	22	22	82.5	82.5	82.5	29.999	0	323.31	28402000000	168	1736
Q92945	Q92945	Far upstream element-binding protein 2	KHSRP	-0.314082	2.77256	2.68323	2.47247	2.38662	2.38234	53	53	47	66.1	66.1	62.6	73.114	0	323.31	92111000000	396	2167
P63172	P63172	Dynein light chain Tctex-type 1	DYNLT1	-0.313491	-2.15399	-1.90995	-2.59867	-2.49443	-1.94328	2	2	2	35.4	35.4	35.4	12.452	0	6.7649	312730000	8	1351
P62910	P62910	60S ribosomal protein L32	RPL32	-0.313341	3.38585	3.10725	2.69144	2.95618	3.15201	18	18	18	74.8	74.8	74.8	15.86	0	200.37	52706000000	105	1335
Q15020	Q15020	Squamous cell carcinoma antigen recognized by T-cells 3	SART3	-0.313127	-1.2428	-0.757969	-1.06737	-1.35445	-1.51872	9	9	9	15.9	15.9	15.9	109.93	0	23.498	2072800000	23	1680
Q9Y241	Q9Y241	HIG1 domain family member 1A, mitochondrial	HIGD1A	-0.312055	-0.529051	-1.37727	-0.81472	-2.1804	-0.800518	2	2	2	23.7	23.7	23.7	10.143	0	59.018	1302100000	11	2841
O95239	O95239;Q2VIQ3;Q9Y496;Q6ZMV9	Chromosome-associated kinesin KIF4A	KIF4A	-0.311553	-0.640175	-0.756666	-1.00447	-1.22325	-0.802198	12	12	12	10.4	10.4	10.4	139.88	0	16.352	2168200000	26	367
Q86U42	Q86U42;A6NDY0	Polyadenylate-binding protein 2	PABPN1	-0.310951	0.85836	0.60244	0.164246	0.599373	0.49473	5	5	5	30.4	30.4	30.4	32.749	0	66.621	5379700000	29	1965
P47897	P47897	Glutamine--tRNA ligase	QARS	-0.310675	0.996271	0.716583	0.788219	0.46591	0.383127	36	36	36	53.2	53.2	53.2	87.798	0	135.46	18089000000	179	1027
P21291	P21291	Cysteine and glycine-rich protein 1	CSRP1	-0.310491	0.34804	0.382175	-0.0236435	0.080061	0.107433	14	14	14	69.4	69.4	69.4	20.567	0	224.65	10258000000	81	721
P50749	P50749;Q9H2L5	Ras association domain-containing protein 2	RASSF2	-0.309992	-1.47391	-1.04416	-1.69604	-1.27577	-1.73526	6	6	6	28.2	28.2	28.2	37.79	0	8.6742	1552600000	22	1101
P35244	P35244	Replication protein A 14 kDa subunit	RPA3	-0.308658	1.05651	1.27654	1.07721	0.879686	0.616718	7	7	7	67.8	67.8	67.8	13.569	0	40.595	7697400000	61	898
O43837	O43837	Isocitrate dehydrogenase [NAD] subunit beta, mitochondrial	IDH3B	-0.308644	0.437218	0.153921	-0.00695229	0.0220947	-0.0543671	14	14	13	46.8	46.8	43.9	42.183	0	125.55	8084700000	63	214
Q16186	Q16186	Proteasomal ubiquitin receptor ADRM1	ADRM1	-0.307769	0.145018	-0.619095	-0.625219	-0.590395	-0.418808	7	7	7	21.9	21.9	21.9	42.153	0	41.057	3189600000	31	1749
P49591	P49591	Serine--tRNA ligase, cytoplasmic	SARS	-0.307346	-1.71299	-1.52703	-2.19269	-1.67801	-1.91136	5	5	5	16	16	16	58.777	0	9.4046	1042400000	15	1066
Q8WYP5	Q8WYP5	Protein ELYS	AHCTF1	-0.305847	-1.74388	-1.33772	-0.818861	-2.22792	-2.49316	2	2	2	1	1	1	252.5	0.0099185	1.6521	1132100000	9	2123
Q9P2N5	Q9P2N5	RNA-binding protein 27	RBM27	-0.303466	-2.48884	-1.58269	-1.35648	-2.56049	-3.10071	6	4	4	6.3	5.1	5.1	118.72	0	5.7107	288510000	10	2714
Q9NPY3	Q9NPY3	Complement component C1q receptor	CD93	-0.302538	-1.05882	-1.36714	-1.4702	-1.62022	-1.45613	6	6	6	13.7	13.7	13.7	68.559	0	10.485	1345100000	19	2579
Q01082	Q01082	Spectrin beta chain, non-erythrocytic 1	SPTBN1	-0.302394	-0.0874596	-0.0264759	-0.374855	-0.295609	-0.407621	46	46	45	26.5	26.5	26.1	274.61	0	129.34	11197000000	134	1425
Q86V81	Q86V81	THO complex subunit 4	ALYREF	-0.302166	1.65749	1.42917	1.29032	1.15365	1.27952	11	11	11	40.5	40.5	40.5	26.888	0	194.98	14217000000	64	1970
P62879	P62879	Guanine nucleotide-binding protein G(I)/G(S)/G(T) subunit beta-2	GNB2	-0.300973	1.3718	0.934547	1.07319	0.607639	0.875774	20	10	7	55.3	29.7	25	37.331	0	72.658	9928400000	66	1330
Q7L014	Q7L014	Probable ATP-dependent RNA helicase DDX46	DDX46	-0.299407	-0.214655	-0.712553	-0.681887	-0.881937	-0.725208	20	20	20	20.6	20.6	20.6	117.36	0	58.139	6828200000	83	1924
Q13418	Q13418	Integrin-linked protein kinase	ILK	-0.298663	-0.497494	-0.309988	-0.592772	-0.787073	-0.727367	17	17	17	49.1	49.1	49.1	51.419	0	31.238	4718200000	74	1561
O43264	O43264	Centromere/kinetochore protein zw10 homolog	ZW10	-0.294785	-0.807058	-1.94545	-2.08588	-1.48333	-1.44391	4	4	4	8.6	8.6	8.6	88.828	0	6.828	1314400000	15	177
Q9UBC2	Q9UBC2	Epidermal growth factor receptor substrate 15-like 1	EPS15L1	-0.293813	-1.64404	-1.49476	-2.75785	-1.47867	-1.35311	5	5	5	7.6	7.6	7.6	94.254	0	8.1651	828690000	13	2719
Q9Y570	Q9Y570	Protein phosphatase methylesterase 1	PPME1	-0.293708	-0.831429	-1.40992	-1.16573	-1.65495	-1.42247	2	2	2	9.1	9.1	9.1	42.315	0	4.4734	1161000000	17	2921
Q9NZL4	Q9NZL4	Hsp70-binding protein 1	HSPBP1	-0.29342	-0.975876	-1.07343	-1.28612	-1.45588	-1.21223	8	8	8	28.1	28.1	28.1	39.302	0	13.889	1381900000	26	2688
Q9UBQ7	Q9UBQ7	Glyoxylate reductase/hydroxypyruvate reductase	GRHPR	-0.293399	-0.0717831	-0.0490513	-0.331171	-0.450191	-0.280085	10	10	10	44.5	44.5	44.5	35.668	0	17.132	4012500000	32	2728
Q96HQ2	Q96HQ2	CDKN2AIP N-terminal-like protein	CDKN2AIPNL	-0.292955	-2.09539	-1.84731	-2.12423	-2.62133	-2.04736	1	1	1	15.5	15.5	15.5	13.196	0	10.641	254830000	17	2240
P28838	P28838	Cytosol aminopeptidase	LAP3	-0.292697	0.555408	0.522083	0.332561	0.266211	0.139376	28	28	28	62.4	62.4	62.4	56.166	0	126.13	17329000000	142	814
Q969H8	Q969H8	Myeloid-derived growth factor	MYDGF	-0.291982	2.13232	2.0022	1.79254	1.70143	1.83187	7	7	7	36.4	36.4	36.4	18.795	0	133.38	18992000000	57	2181
P30044	P30044	Peroxiredoxin-5, mitochondrial	PRDX5	-0.291943	1.56401	1.65694	1.37283	1.36564	1.21712	14	14	14	59.3	59.3	59.3	22.086	0	80.853	24066000000	129	832
P0DPI2;A0A0B4J2D5	P0DPI2;A0A0B4J2D5			-0.290831	0.905184	0.696657	0.337545	0.531679	0.661043	11	11	11	57.1	57.1	57.1	28.17	0	53.695	8368800000	55	1
P54136	P54136	Arginine--tRNA ligase, cytoplasmic	RARS	-0.290404	0.146711	0.465687	0.0743904	-0.077095	0.0500908	22	22	22	42.6	42.6	42.6	75.378	0	52.841	10515000000	104	1173
P19623	P19623	Spermidine synthase	SRM	-0.288008	0.675539	0.548666	0.325871	0.35441	0.292002	20	20	20	61.6	61.6	61.6	33.824	0	220.17	15672000000	126	697
Q16698	Q16698	2,4-dienoyl-CoA reductase, mitochondrial	DECR1	-0.287189	0.503349	0.506958	0.140076	0.266256	0.247561	13	13	13	48.4	48.4	48.4	36.067	0	71.058	6281900000	52	1765
P53004	P53004	Biliverdin reductase A	BLVRA	-0.287127	-0.837509	-0.443781	-0.856035	-0.879206	-1.04807	9	9	9	29.7	29.7	29.7	33.428	0	19.348	2493700000	25	1154
Q13094	Q13094	Lymphocyte cytosolic protein 2	LCP2	-0.286359	0.134958	0.406456	-0.0246582	0.142265	-0.164564	16	16	16	37.1	37.1	37.1	60.187	0	62.874	7050000000	63	1531
P51114	P51114;P51116	Fragile X mental retardation syndrome-related protein 1	FXR1	-0.283258	-0.447805	-0.376192	-0.606754	-0.746376	-0.732639	8	8	7	13.8	13.8	12.6	69.72	0	13.046	3581200000	36	1109
P25685	P25685	DnaJ homolog subfamily B member 1	DNAJB1	-0.282688	0.0405197	-0.148424	-0.714014	-0.3466	0.0506935	11	11	10	33.5	33.5	30	38.044	0	16.892	3773600000	35	772
P49773	P49773	Histidine triad nucleotide-binding protein 1	HINT1	-0.282296	1.12081	1.06659	0.972769	0.61783	0.843618	10	10	10	90.5	90.5	90.5	13.802	0	168.44	17366000000	64	1079
P34932	P34932	Heat shock 70 kDa protein 4	HSPA4	-0.281757	0.601763	0.691854	0.557831	0.194086	0.343237	36	31	31	43.3	42	42	94.33	0	120.72	13158000000	120	891
Q9Y5V0	Q9Y5V0	Zinc finger protein 706	ZNF706	-0.28098	0.57782	0.143431	0.565317	-0.479502	0.15312	3	3	3	30.3	30.3	30.3	8.4977	0	4.7005	2989300000	15	2939
O00299	O00299	Chloride intracellular channel protein 1	CLIC1	-0.279995	3.87915	3.86251	3.54037	3.6775	3.55464	31	31	31	93.4	93.4	93.4	26.922	0	323.31	104740000000	327	80
Q6NYC8	Q6NYC8	Phostensin	PPP1R18	-0.278678	-0.833048	-0.916948	-0.793276	-0.955866	-1.71189	9	9	9	22.7	22.7	22.7	67.942	0	96.093	1897300000	24	1882
P43405	P43405;P43403;Q8NFD2	Tyrosine-protein kinase SYK	SYK	-0.278536	0.29125	-0.216789	-0.165663	-0.115728	-0.442524	21	21	21	47.6	47.6	47.6	72.065	0	106.89	7732200000	77	996
Q15054	Q15054	DNA polymerase delta subunit 3	POLD3	-0.278029	-2.7249	-1.23813	-2.20313	-2.18843	-2.38706	4	4	4	13.3	13.3	13.3	51.4	0	6.8282	474920000	8	1691
P35269	P35269	General transcription factor IIF subunit 1	GTF2F1	-0.277825	-0.303125	-1.09399	-1.29503	-0.765078	-0.869049	14	14	14	25.7	25.7	25.7	58.24	0	35.101	3237300000	40	903
Q8N6M0	Q8N6M0	OTU domain-containing protein 6B	OTUD6B	-0.277111	-1.53311	-1.74048	-1.67311	-2.11092	-1.95768	3	3	3	15.4	15.4	15.4	33.812	0	13.92	969970000	23	2037
P13639	P13639	Elongation factor 2	EEF2	-0.271368	4.35785	4.12587	4.01561	3.96995	3.92593	102	102	100	84.6	84.6	83.4	95.337	0	323.31	566660000000	1695	606
Q9UII2	Q9UII2	ATPase inhibitor, mitochondrial	ATPIF1	-0.270541	0.158728	0.742577	0.323149	0.0425835	0.174603	8	8	8	50	50	50	12.249	0	117.53	7201400000	49	2766
Q9Y6H1;Q5T1J5	Q9Y6H1;Q5T1J5	Coiled-coil-helix-coiled-coil-helix domain-containing protein 2;Putative coiled-coil-helix-coiled-coil-helix domain-containing protein CHCHD2P9, mitochondrial	CHCHD2;CHCHD2P9	-0.269765	-2.56493	1.05812	1.21216	-2.13616	-2.14552	2	2	2	26.5	26.5	26.5	15.512	0	34.55	3903200000	15	1831
Q13596	Q13596	Sorting nexin-1	SNX1	-0.267489	0.638155	0.627201	0.26026	0.331182	0.504126	14	13	13	30.1	28.2	28.2	59.069	0	36.29	8891700000	60	1586
Q13043	Q13043	Serine/threonine-protein kinase 4;Serine/threonine-protein kinase 4 37kDa subunit;Serine/threonine-protein kinase 4 18kDa subunit	STK4	-0.265593	-0.326454	0.209318	-0.171873	-0.22839	-0.57222	12	12	7	22.2	22.2	14.6	55.63	0	22.075	3710000000	36	1526
P50552	P50552	Vasodilator-stimulated phosphoprotein	VASP	-0.263835	0.615036	0.501129	0.375551	0.412354	0.0948391	20	20	20	51.3	51.3	51.3	39.829	0	71.238	11290000000	95	1098
P61201	P61201	COP9 signalosome complex subunit 2	COPS2	-0.263608	-0.929888	-0.752945	-0.914101	-1.21196	-1.18901	10	10	10	35.7	35.7	35.7	51.596	0	25.154	2472200000	26	1251
P25787	P25787	Proteasome subunit alpha type-2	PSMA2	-0.263106	0.801186	0.547647	0.682663	0.184423	0.366846	19	19	19	62	62	62	25.898	0	90.832	11952000000	88	775
Q16512	Q16512	Serine/threonine-protein kinase N1	PKN1	-0.261343	-1.56914	-1.68325	-1.84563	-1.93863	-1.87835	6	6	6	11.4	11.4	11.4	103.93	0	28.114	1243600000	20	1753
Q9UJY4	Q9UJY4	ADP-ribosylation factor-binding protein GGA2	GGA2	-0.261284	-2.4813	-2.13284	-2.36052	-2.74143	-2.60312	5	5	5	17.5	17.5	17.5	67.15	0	20.785	511520000	20	2775
Q13547	Q13547	Histone deacetylase 1	HDAC1	-0.261116	0.746809	0.732162	0.380932	0.588707	0.465471	15	15	9	44.2	44.2	33	55.102	0	57.884	15025000000	89	1579
P04792	P04792	Heat shock protein beta-1	HSPB1	-0.260604	4.01958	4.02497	3.75376	3.79744	3.7338	20	20	20	98	98	98	22.782	0	323.31	154490000000	418	450
P35637	P35637	RNA-binding protein FUS	FUS	-0.256517	1.73535	1.495	1.42399	1.45394	1.19805	9	6	6	15.6	11.2	11.2	53.425	0	44.391	12833000000	71	909
P62820	P62820;P59190	Ras-related protein Rab-1A	RAB1A	-0.256466	0.883411	0.952459	0.501158	0.74362	0.73963	13	13	11	40.5	40.5	35.1	22.677	0	77.183	13008000000	93	1317
Q9ULV4	Q9ULV4	Coronin-1C	CORO1C	-0.255567	0.467253	0.328758	0.142687	0.0640945	0.220533	15	15	15	35	35	35	53.248	0	29.362	6386900000	57	2802
Q96KP4	Q96KP4	Cytosolic non-specific dipeptidase	CNDP2	-0.25491	1.00383	1.2107	0.780405	0.902527	0.874134	29	29	29	56.8	56.8	56.8	52.878	0	196.99	26547000000	208	2257
P0DP25;P0DP24;P0DP23	P0DP25;P0DP24;P0DP23;P27482;P02585			-0.254283	3.02817	3.84543	3.39005	3.21582	2.94168	10	10	10	71.1	71.1	71.1	16.837	0	323.31	41923000000	141	554
P09543	P09543	2,3-cyclic-nucleotide 3-phosphodiesterase	CNP	-0.252684	-0.98361	-1.66814	-2.35067	-1.25396	-1.13105	6	6	6	23.5	23.5	23.5	47.578	0	11.025	1375100000	18	541
P61604	P61604	10 kDa heat shock protein, mitochondrial	HSPE1	-0.252667	4.61473	4.17534	4.23318	4.0181	4.17582	25	25	25	99	99	99	10.932	0	285.84	169710000000	303	1263
Q8NBJ7	Q8NBJ7	Sulfatase-modifying factor 2	SUMF2	-0.252243	-2.56816	-1.54552	-2.88778	-3.13261	-0.906862	6	6	6	21.9	21.9	21.9	33.843	0	10.017	1070700000	13	2047
Q9GZN8	Q9GZN8	UPF0687 protein C20orf27	C20orf27	-0.245206	0.609495	0.000717163	0.0543823	0.0624542	0.0628643	6	6	6	44.8	44.8	44.8	19.291	0	9.5612	3474800000	17	2459
O95379	O95379	Tumor necrosis factor alpha-induced protein 8	TNFAIP8	-0.243688	-1.35185	-2.40882	-1.51782	-2.31171	-2.54255	3	3	3	14.6	14.6	14.6	23.003	0	23.916	636340000	15	377
Q96CT7	Q96CT7	Coiled-coil domain-containing protein 124	CCDC124	-0.242109	-0.83761	-1.71396	-2.13683	-1.27896	-1.1379	7	7	7	30	30	30	25.835	0	13.87	1448100000	22	2213
P40306	P40306	Proteasome subunit beta type-10	PSMB10	-0.240701	-1.90266	-1.32372	-1.39723	-1.60356	-2.56089	3	3	3	13.9	13.9	13.9	28.936	0	25.503	818040000	11	953
Q01581	Q01581	Hydroxymethylglutaryl-CoA synthase, cytoplasmic	HMGCS1	-0.24062	-0.451611	1.42246	0.070982	0.516912	0.146521	13	13	13	44.6	44.6	44.6	57.293	0	39.673	4995800000	36	1435
P61163	P61163;P42025	Alpha-centractin	ACTR1A	-0.239599	0.56846	0.780966	0.468273	0.357443	0.479626	10	10	10	48.9	48.9	48.9	42.613	0	48.698	6492300000	70	1249
O60568	O60568	Procollagen-lysine,2-oxoglutarate 5-dioxygenase 3	PLOD3	-0.23911	-0.401724	-0.316015	-0.699434	-0.6215	-0.473005	13	13	13	26.6	26.6	26.6	84.784	0	26.898	4083500000	40	235
P16104	P16104	Histone H2AX	H2AFX	-0.238087	1.58553	1.02665	1.03845	0.830582	1.33498	15	6	3	61.5	42.7	16.8	15.144	0	62.964	7489900000	54	651
P48556	P48556	26S proteasome non-ATPase regulatory subunit 8	PSMD8	-0.236525	-0.820446	-1.30073	-1.31977	-1.29134	-1.28022	3	3	3	13.7	13.7	13.7	39.611	0	5.7839	1385700000	15	1038
P68036;A0A1B0GUS4	P68036;A0A1B0GUS4	Ubiquitin-conjugating enzyme E2 L3	UBE2L3	-0.235127	1.88292	1.4257	1.52396	1.56997	1.16362	10	10	10	64.9	64.9	64.9	17.861	0	33.38	13028000000	47	1367
P68371	P68371	Tubulin beta-4B chain	TUBB4B	-0.234019	5.12727	5.10463	4.95295	4.91507	4.77777	51	11	2	80.9	31.9	3.6	49.83	0	323.31	150690000000	377	1371
P07737	P07737;CON__P02584	Profilin-1	PFN1	-0.232936	5.16987	5.03883	4.87288	4.84472	4.89666	28	28	28	97.1	97.1	97.1	15.054	0	323.31	402700000000	1023	499
O94903	O94903	Proline synthase co-transcribed bacterial homolog protein	PROSC	-0.231635	0.0195332	-0.227591	-0.403254	-0.277573	-0.326164	7	7	7	27.6	27.6	27.6	30.344	0	14.914	3442200000	32	347
Q9H3U1	Q9H3U1	Protein unc-45 homolog A	UNC45A	-0.230664	-0.940538	-1.0993	-0.928011	-1.5738	-1.24994	9	9	9	14.2	14.2	14.2	103.08	0	12.943	2313500000	31	2510
Q9Y3I0	Q9Y3I0	tRNA-splicing ligase RtcB homolog	RTCB	-0.229975	1.12217	1.15521	0.949373	0.806009	0.970757	25	25	25	48.3	48.3	48.3	55.21	0	89.618	24331000000	149	2896
Q01844	Q01844	RNA-binding protein EWS	EWSR1	-0.229546	0.834717	0.449512	0.183056	0.279629	0.775023	6	6	6	10.4	10.4	10.4	68.477	0	50.358	6736000000	35	1441
Q15836	Q15836;P63027;P23763	Vesicle-associated membrane protein 3	VAMP3	-0.228966	-2.65338	-1.10427	-3.03024	-1.06665	-2.22647	4	4	4	38	38	38	11.309	0	29.413	869880000	12	1744
O60925	O60925	Prefoldin subunit 1	PFDN1	-0.228317	-0.658628	-0.161619	-0.339104	-1.21461	-0.361607	11	11	11	65.6	65.6	65.6	14.21	0	29.486	3943000000	39	258
O43681	O43681	ATPase ASNA1	ASNA1	-0.227843	-1.28903	-1.61698	-0.84808	-2.90955	-1.28492	9	9	9	46.3	46.3	46.3	38.792	0	60.23	1405100000	21	203
P26447	P26447	Protein S100-A4	S100A4	-0.227644	2.63237	3.189	2.73323	2.89595	2.41995	15	15	15	55.4	55.4	55.4	11.728	0	69.841	54743000000	125	785
Q86X55	Q86X55	Histone-arginine methyltransferase CARM1	CARM1	-0.226562	-0.225647	-0.955015	-0.840799	-0.799938	-0.80994	5	5	5	14.6	14.6	14.6	65.853	0	14.318	2668200000	34	1981
Q9NX08	Q9NX08	COMM domain-containing protein 8	COMMD8	-0.226277	-0.0535583	-0.4877	-0.182507	-0.674	-0.634211	4	4	4	33.9	33.9	33.9	21.09	0	11.397	2252700000	20	2659
P68104;Q5VTE0	P68104;Q5VTE0	Elongation factor 1-alpha 1;Putative elongation factor 1-alpha-like 3	EEF1A1;EEF1A1P5	-0.225326	6.27105	5.87268	5.97071	5.85639	5.71252	50	50	26	76	76	47.4	50.14	0	323.31	884580000000	2562	1368
O75347	O75347	Tubulin-specific chaperone A	TBCA	-0.224852	2.75094	2.77321	2.62488	2.45298	2.53381	12	12	12	88	88	88	12.855	0	323.31	33613000000	88	276
O75607	O75607	Nucleoplasmin-3	NPM3	-0.223599	1.90741	1.25403	1.35146	1.3669	1.353	6	6	6	47.8	47.8	47.8	19.343	0	323.31	13435000000	63	305
Q92499	Q92499	ATP-dependent RNA helicase DDX1	DDX1	-0.221381	0.659651	0.922646	0.736107	0.420395	0.552801	32	32	32	52.8	52.8	52.8	82.431	0	323.31	20662000000	175	2127
Q9Y3A3	Q9Y3A3	MOB-like protein phocein	MOB4	-0.218928	-2.69669	-2.29764	-3.20922	-2.35604	-2.58301	2	2	2	23.1	23.1	23.1	26.032	0.0089063	1.695	397520000	8	2880
Q9H0Z9;Q9BX46	Q9H0Z9;Q9BX46	RNA-binding protein 38;RNA-binding protein 24	RBM38;RBM24	-0.218566	-1.51264	-1.61418	-1.87304	-1.55875	-1.91413	4	4	4	26.4	26.4	26.4	25.498	0	4.6573	858510000	11	2486
Q14671	Q14671	Pumilio homolog 1	PUM1	-0.218169	-1.18793	-1.17942	-1.10051	-1.45765	-1.64737	6	6	4	6.9	6.9	5.3	126.47	0	7.3728	1181800000	12	1650
Q8N1G2	Q8N1G2	Cap-specific mRNA (nucleoside-2-O-)-methyltransferase 1	CMTR1	-0.218156	-1.90715	-1.92195	-2.3282	-2.32605	-1.74388	10	10	10	12.7	12.7	12.7	95.32	0	12.336	687660000	14	2021
Q9NX63	Q9NX63	MICOS complex subunit MIC19	CHCHD3	-0.217986	0.0570049	-0.0921726	-0.229345	-0.302843	-0.174522	13	13	13	62.6	62.6	62.6	26.152	0	94.156	5490600000	55	2665
Q9Y3B8	Q9Y3B8	Oligoribonuclease, mitochondrial	REXO2	-0.217391	-1.10747	-2.52732	-2.85171	-2.10005	-1.15259	3	3	3	12.2	12.2	12.2	26.832	0	4.1155	840540000	13	2885
P27348	P27348	14-3-3 protein theta	YWHAQ	-0.217159	3.04052	2.74101	2.82624	2.58376	2.61082	34	29	27	80	76.3	71.4	27.764	0	323.31	58328000000	204	793
Q9NVS9	Q9NVS9	Pyridoxine-5-phosphate oxidase	PNPO	-0.216912	-1.91823	-0.362167	-0.0621471	-1.55499	-2.4542	2	2	2	17.6	17.6	17.6	29.988	0	5.8917	1520800000	10	2646
P11586	P11586	C-1-tetrahydrofolate synthase, cytoplasmic;Methylenetetrahydrofolate dehydrogenase;Methenyltetrahydrofolate cyclohydrolase;Formyltetrahydrofolate synthetase;C-1-tetrahydrofolate synthase, cytoplasmic, N-terminally processed	MTHFD1	-0.216132	1.45078	1.5166	1.29562	1.26122	1.24584	66	66	64	60.9	60.9	59.8	101.53	0	323.31	65743000000	395	583
Q15738	Q15738	Sterol-4-alpha-carboxylate 3-dehydrogenase, decarboxylating	NSDHL	-0.216035	-0.926426	-0.812296	-1.23321	-1.22365	-0.799332	3	3	3	9.9	9.9	9.9	41.9	0	33.458	1618200000	20	1738
P08579	P08579	U2 small nuclear ribonucleoprotein B	SNRPB2	-0.213477	-0.558884	-0.384443	-0.92388	-0.468321	-0.663221	8	7	7	35.6	35.6	35.6	25.486	0	9.7129	2452100000	20	520
O94804	O94804	Serine/threonine-protein kinase 10	STK10	-0.21314	-2.4492	-1.72982	-2.68606	-1.8918	-2.33008	8	8	7	12	12	11.1	112.13	0	17.459	774500000	19	341
O76094	O76094	Signal recognition particle subunit SRP72	SRP72	-0.21241	0.95863	0.527983	0.53026	0.456373	0.606054	20	20	20	41	41	41	74.605	0	49.883	9319300000	73	337
P15559	P15559	NAD(P)H dehydrogenase [quinone] 1	NQO1	-0.212361	-1.48516	-1.7457	-1.44048	-1.64145	-2.40144	4	4	4	15.3	15.3	15.3	30.867	0	5.4633	977630000	14	645
Q13561	Q13561	Dynactin subunit 2	DCTN2	-0.211527	-0.305792	-0.308554	-0.49984	-0.573135	-0.483124	16	16	16	53.4	53.4	53.4	44.23	0	56.141	6022700000	74	1581
P05204	P05204	Non-histone chromosomal protein HMG-17	HMGN2	-0.210156	2.17322	1.81412	0.782286	2.43197	2.13628	5	5	5	46.7	46.7	46.7	9.3926	0	323.31	13115000000	58	462
P46063	P46063	ATP-dependent DNA helicase Q1	RECQL	-0.210074	-0.194807	0.201191	-0.234245	-0.232676	-0.153727	13	13	13	28.8	28.8	28.8	73.457	0	149.98	4963500000	41	1006
O76071	O76071	Probable cytosolic iron-sulfur protein assembly protein CIAO1	CIAO1	-0.208777	-0.323038	-1.03441	-0.678589	-1.39156	-0.592361	10	10	10	40.4	40.4	40.4	37.84	0	18.843	2564700000	35	336
P62308;A8MWD9	P62308;A8MWD9	Small nuclear ribonucleoprotein G;Putative small nuclear ribonucleoprotein G-like protein 15	SNRPG;SNRPGP15	-0.207843	2.63247	2.22357	2.32533	2.13058	2.20461	6	6	6	57.9	57.9	57.9	8.496	0	9.9736	11557000000	41	1298
P62306	P62306	Small nuclear ribonucleoprotein F	SNRPF	-0.207685	3.1508	2.84593	2.8084	2.81867	2.74497	4	4	4	58.1	58.1	58.1	9.7251	0	30.706	24388000000	77	1297
P19525	P19525	Interferon-induced, double-stranded RNA-activated protein kinase	EIF2AK2	-0.207478	-2.58022	-1.61485	-2.56707	-1.56507	-2.7829	8	8	8	19.6	19.6	19.6	62.094	0	17.983	1074700000	19	696
P22061	P22061	Protein-L-isoaspartate(D-aspartate) O-methyltransferase	PCMT1	-0.206147	2.50559	2.31214	2.24578	2.20317	2.15921	9	9	9	63.4	63.4	63.4	24.636	0	184.26	32069000000	84	729
P68133;P68032;P62736;P63267	P68133;P68032;P62736;P63267	Actin, alpha skeletal muscle;Actin, alpha cardiac muscle 1;Actin, aortic smooth muscle;Actin, gamma-enteric smooth muscle	ACTA1;ACTC1;ACTA2;ACTG2	-0.206009	4.97679	5.35179	5.41106	4.60014	4.86364	34	6	6	45.1	19.4	19.4	42.051	0	323.31	174910000000	302	1366
Q96B49	Q96B49	Mitochondrial import receptor subunit TOM6 homolog	TOMM6	-0.205602	0.827433	0.793932	0.590359	0.566212	0.65867	4	4	4	75.7	75.7	75.7	8.0019	0	41.597	5127100000	23	2198
Q14966	Q14966	Zinc finger protein 638	ZNF638	-0.205462	-1.78646	-0.729544	-1.7	-0.400063	-2.29032	6	6	6	4.3	4.3	4.3	220.62	0	7.0534	1186900000	14	1667
Q92541	Q92541	RNA polymerase-associated protein RTF1 homolog	RTF1	-0.205051	-1.49461	-1.21647	-1.79167	-1.42182	-1.46828	9	9	9	14.4	14.4	14.4	80.313	0	14.655	1480900000	33	2130
Q9NW08	Q9NW08	DNA-directed RNA polymerase III subunit RPC2	POLR3B	-0.202384	-4.00499	-2.09877	-1.92377	-3.65869	-4.18034	2	2	2	2.5	2.5	2.5	127.78	0	8.7529	106070000	9	2648
P14854	P14854	Cytochrome c oxidase subunit 6B1	COX6B1	-0.202264	0.97613	0.807819	0.595268	0.646561	0.827301	9	9	9	98.8	98.8	98.8	10.192	0	69.798	9595700000	59	632
O14818	O14818;Q8TAA3	Proteasome subunit alpha type-7	PSMA7	-0.200851	1.42069	1.39753	1.27966	1.17477	1.17035	20	20	20	62.9	62.9	62.9	27.887	0	79.234	25498000000	131	120
Q92888	Q92888	Rho guanine nucleotide exchange factor 1	ARHGEF1	-0.200038	0.244183	0.0516472	0.214596	-0.242773	-0.128191	12	12	12	19	19	19	102.43	0	26.768	4958000000	49	2159
Q15019	Q15019	Septin-2	2024-09-02	-0.197097	-0.195457	-0.557285	-0.66576	-0.441946	-0.6127	20	20	20	52.9	52.9	52.9	41.487	0	118.03	7696100000	89	1679
Q16891	Q16891	MICOS complex subunit MIC60	IMMT	-0.196659	0.430696	0.348848	0.385889	-0.153137	0.346588	25	25	25	45.1	45.1	45.1	83.677	0	243.4	12430000000	129	1778
Q9ULA0	Q9ULA0	Aspartyl aminopeptidase	DNPEP	-0.196399	-1.64338	-1.70098	-1.72886	-1.85954	-2.01736	4	4	4	16.3	16.3	16.3	53.41	0	10.349	892980000	15	2797
P08567	P08567	Pleckstrin	PLEK	-0.196279	2.33989	2.06664	2.08789	2.05964	1.87344	21	21	21	65.1	65.1	65.1	40.124	0	257.85	31385000000	130	517
Q9Y2Q3	Q9Y2Q3	Glutathione S-transferase kappa 1	GSTK1	-0.196075	0.386072	0.448301	0.192394	0.272793	0.198147	12	12	12	54.4	54.4	54.4	25.497	0	130.49	7313000000	63	2858
P35613	P35613	Basigin	BSG	-0.195616	0.0327053	-0.555986	-0.268311	-0.731607	-0.371853	7	7	7	22.9	22.9	22.9	42.2	0	68.319	3192600000	28	908
Q13485	Q13485	Mothers against decapentaplegic homolog 4	SMAD4	-0.195239	-1.77018	-1.83804	-2.91021	-1.74219	-1.34565	3	3	3	8.5	8.5	8.5	60.438	0	6.1153	865550000	22	1570
O95372	O95372	Acyl-protein thioesterase 2	LYPLA2	-0.195138	-0.481771	-0.22051	-0.433413	-0.510395	-0.69503	11	11	11	50.6	50.6	50.6	24.737	0	21.762	4860600000	42	375
O00154	O00154	Cytosolic acyl coenzyme A thioester hydrolase	ACOT7	-0.192993	1.44865	1.10968	0.996586	1.20987	1.05206	16	16	16	33.2	33.2	33.2	41.796	0	59.465	17114000000	92	64
P61353	P61353	60S ribosomal protein L27	RPL27	-0.191229	1.7534	2.0273	1.70749	1.87462	1.51525	7	7	7	55.1	55.1	55.1	15.798	0	70.47	14854000000	43	1260
P62310	P62310	U6 snRNA-associated Sm-like protein LSm3	LSM3	-0.19065	0.187511	0.220337	-0.065773	0.110203	-0.00460625	5	5	5	50	50	50	11.845	0	31.62	3279300000	24	1299
O75995	O75995	SAM and SH3 domain-containing protein 3	SASH3	-0.190305	-0.211954	0.30513	-0.0110321	-0.0413475	-0.378773	10	10	10	43.2	43.2	43.2	41.595	0	50.807	4928700000	37	332
Q9NQ88	Q9NQ88	Fructose-2,6-bisphosphatase TIGAR	TIGAR	-0.189929	-1.6926	-2.35448	-1.96259	-1.59682	-3.08099	3	3	3	14.1	14.1	14.1	30.062	0	3.6735	508990000	9	2583
O00584	O00584	Ribonuclease T2	RNASET2	-0.189812	0.92956	1.06699	0.776226	0.821793	0.827366	8	8	8	35.5	35.5	35.5	29.48	0	323.31	9312400000	62	97
P49902	P49902	Cytosolic purine 5-nucleotidase	NT5C2	-0.18965	-2.83049	-1.15112	-2.90195	-1.05926	-2.58015	3	3	3	12.5	12.5	12.5	64.969	0	5.8423	629040000	5	1083
P40925	P40925	Malate dehydrogenase, cytoplasmic	MDH1	-0.189563	2.82042	2.56498	2.49652	2.47594	2.53695	27	27	27	59.9	59.9	59.9	36.426	0	323.31	70044000000	201	959
P12004	P12004	Proliferating cell nuclear antigen	PCNA	-0.189552	3.19845	3.10463	3.03179	2.80559	3.04858	27	27	27	79.7	79.7	79.7	28.768	0	323.31	155960000000	414	589
P30566	P30566	Adenylosuccinate lyase	ADSL	-0.186125	0.182863	0.201336	-0.0310097	-0.0311623	0.0800953	8	8	8	29.1	29.1	29.1	54.889	0	61.833	4340300000	35	850
P30533	P30533	Alpha-2-macroglobulin receptor-associated protein	LRPAP1	-0.185947	2.25373	1.55346	1.62181	1.64791	1.88322	29	29	29	55.7	55.7	55.7	41.465	0	84.71	23731000000	127	849
P42167	P42167	Lamina-associated polypeptide 2, isoforms beta/gamma;Thymopoietin;Thymopentin	TMPO	-0.185651	-2.34041	-1.16119	-0.959551	-2.39607	-2.45373	13	2	2	32.4	4.4	4.4	50.67	0.0033695	2.0208	752770000	7	977
Q96C86	Q96C86	m7GpppX diphosphatase	DCPS	-0.18332	-1.7197	-2.19559	-2.33559	-1.91053	-2.17677	4	4	4	13.6	13.6	13.6	38.608	0	6.3062	761350000	19	2209
Q9Y2Z0	Q9Y2Z0	Suppressor of G2 allele of SKP1 homolog	SUGT1	-0.183225	0.411551	0.543041	0.163826	0.348682	0.369703	15	15	15	44.9	44.9	44.9	41.024	0	217.78	9410400000	84	2870
P50995	P50995	Annexin A11	ANXA11	-0.18311	1.03248	0.824257	0.781363	0.710615	0.743805	30	30	29	44.8	44.8	44.8	54.389	0	122.8	17668000000	126	1107
Q9BQE3	Q9BQE3	Tubulin alpha-1C chain	TUBA1C	-0.182441	-0.0986767	-0.504255	-0.354801	-0.538809	-0.558111	46	4	4	68.6	12.2	12.2	49.895	0	27.275	3031500000	50	2357
Q6IAA8	Q6IAA8	Ragulator complex protein LAMTOR1	LAMTOR1	-0.182265	-0.790348	-0.587278	-0.886133	-0.822577	-0.904524	4	4	4	50.9	50.9	50.9	17.745	0	13.513	2226400000	24	1873
Q92974	Q92974	Rho guanine nucleotide exchange factor 2	ARHGEF2	-0.181616	0.782639	0.747971	0.813486	0.5203	0.417278	31	31	31	41.2	41.2	41.2	111.54	0	86.4	10955000000	102	2170
Q8TAQ2	Q8TAQ2	SWI/SNF complex subunit SMARCC2	SMARCC2	-0.181386	-2.24785	-2.12234	-2.66993	-2.79087	-1.63864	8	3	3	8.1	3.8	3.8	132.88	0	7.5367	475000000	10	2078
P17480	P17480	Nucleolar transcription factor 1	UBTF	-0.180863	-0.518509	-0.824835	-0.811932	-0.587646	-1.15803	8	8	8	13.9	13.9	13.9	89.405	0	13.466	2135000000	22	667
Q9UJZ1	Q9UJZ1	Stomatin-like protein 2, mitochondrial	STOML2	-0.180757	0.32984	0.734947	0.313866	0.260931	0.480114	18	18	18	62.9	62.9	62.9	38.534	0	102.19	6116100000	87	2777
Q9BRP8	Q9BRP8	Partner of Y14 and mago	WIBG	-0.180444	-2.09192	-1.69937	-1.46979	-2.24807	-2.51041	1	1	1	7.8	7.8	7.8	22.655	0	34.943	549680000	9	2367
O95336	O95336	6-phosphogluconolactonase	PGLS	-0.180317	0.452417	0.474442	0.174124	0.409647	0.265568	19	19	19	74.4	74.4	74.4	27.547	0	156.58	11053000000	101	372
P52701	P52701	DNA mismatch repair protein Msh6	MSH6	-0.180264	0.465937	0.209938	0.133877	0.154165	0.184977	31	31	31	26.5	26.5	26.5	152.78	0	87.937	9616900000	106	1144
O60711	O60711	Leupaxin	LPXN	-0.179103	0.369978	0.605631	0.221972	0.313972	0.390162	14	14	14	44.6	44.6	44.6	43.332	0	66.273	9332100000	79	243
P98171	P98171	Rho GTPase-activating protein 4	ARHGAP4	-0.178758	-1.22041	-1.32275	-1.18765	-1.73672	-1.42665	13	13	13	20.4	20.4	20.4	105.02	0	25.234	1976100000	42	1406
Q92905	Q92905	COP9 signalosome complex subunit 5	COPS5	-0.178669	-1.31594	-1.34414	-1.33107	-1.47134	-1.72373	3	3	3	15	15	15	37.578	0	3.9681	1074000000	13	2163
Q0VDF9	Q0VDF9	Heat shock 70 kDa protein 14	HSPA14	-0.178578	-0.918884	-0.823078	-0.877361	-1.14201	-1.12931	6	6	6	17.7	17.7	17.7	54.794	0	26.507	2041700000	27	1500
P62847	P62847	40S ribosomal protein S24	RPS24	-0.177477	1.19954	1.18006	0.550064	1.19795	1.28896	14	14	14	47.4	47.4	47.4	15.423	0	30.565	13749000000	64	1322
P48735	P48735	Isocitrate dehydrogenase [NADP], mitochondrial	IDH2	-0.177385	1.71404	1.77708	1.5757	1.66718	1.46164	36	36	35	75.4	75.4	75.4	50.909	0	172.2	45872000000	232	1043
Q9NQR4	Q9NQR4	Omega-amidase NIT2	NIT2	-0.176859	0.249498	0.351315	0.137087	0.128284	0.105272	12	12	12	63	63	63	30.608	0	64.308	7332300000	58	2587
P30405	P30405	Peptidyl-prolyl cis-trans isomerase F, mitochondrial	PPIF	-0.175948	0.542782	0.697542	0.467041	0.538652	0.326948	10	9	9	56	53.1	53.1	22.04	0	84.826	13124000000	92	845
P20042	P20042	Eukaryotic translation initiation factor 2 subunit 2	EIF2S2	-0.175485	0.578316	0.218348	0.277769	-0.00893211	0.399702	14	14	14	38.7	38.7	38.7	38.388	0	41.027	6587300000	56	704
P04179	P04179	Superoxide dismutase [Mn], mitochondrial	SOD2	-0.17468	-2.43142	0.513422	-1.24526	-2.09029	-0.0654907	3	3	3	14.9	14.9	14.9	24.75	0	5.6934	1841300000	12	442
P10619	P10619	Lysosomal protective protein;Lysosomal protective protein 32 kDa chain;Lysosomal protective protein 20 kDa chain	CTSA	-0.173698	-0.3979	-1.02182	-1.03257	-0.471563	-1.14655	7	7	7	20.6	20.6	20.6	54.465	0	17.033	2401600000	26	566
O14617	O14617	AP-3 complex subunit delta-1	AP3D1	-0.173549	-1.88564	-1.4272	-2.08901	-1.55241	-1.84848	4	4	4	4.9	4.9	4.9	130.16	0	8.7047	1014800000	25	108
P35658	P35658	Nuclear pore complex protein Nup214	NUP214	-0.171854	-0.546213	-1.37383	-2.7841	-0.408676	-0.202858	7	7	7	6.1	6.1	6.1	213.62	0	11.209	1518700000	20	910
P52566	P52566	Rho GDP-dissociation inhibitor 2	ARHGDIB	-0.171763	3.92425	3.8098	3.74235	3.58167	3.76177	25	25	25	68.2	68.2	68.2	22.988	0	323.31	112300000000	259	1141
Q92734	Q92734	Protein TFG	TFG	-0.171356	-0.704111	-0.851042	-1.6742	-0.389179	-0.783417	4	4	4	19	19	19	43.447	0	14.982	1960900000	18	2149
Q15149	Q15149	Plectin	PLEC	-0.170734	0.637022	1.14858	0.833841	0.976345	0.356022	246	246	242	53.1	53.1	52.2	531.78	0	323.31	114090000000	950	1704
Q9UBQ5	Q9UBQ5	Eukaryotic translation initiation factor 3 subunit K	EIF3K	-0.169713	-0.517126	-0.926556	-0.945223	-0.923672	-0.805767	5	5	5	23.4	23.4	23.4	25.059	0	156.39	2876600000	28	2727
P62318	P62318	Small nuclear ribonucleoprotein Sm D3	SNRPD3	-0.168996	2.71095	2.39097	2.70997	1.98076	2.45516	11	11	11	47.6	47.6	47.6	13.916	0	164.22	36190000000	130	1303
P13984	P13984	General transcription factor IIF subunit 2	GTF2F2	-0.168837	-0.267727	-0.29348	-0.351572	-0.639441	-0.357309	8	8	8	36.9	36.9	36.9	28.38	0	17.427	3327700000	29	618
P58546	P58546	Myotrophin	MTPN	-0.167449	1.25251	1.48881	1.2707	1.16184	1.17709	7	7	7	72	72	72	12.895	0	320.47	15912000000	61	1217
P31939	P31939	Bifunctional purine biosynthesis protein PURH;Phosphoribosylaminoimidazolecarboxamide formyltransferase;IMP cyclohydrolase	ATIC	-0.1672	1.29411	1.16207	1.0387	1.10557	1.03839	48	48	48	92.2	92.2	92.2	64.615	0	295.11	42796000000	295	864
Q9BVJ6	Q9BVJ6	U3 small nucleolar RNA-associated protein 14 homolog A	UTP14A	-0.166224	-1.01073	-2.20188	-0.938448	-2.77102	-1.6081	6	6	5	12.8	12.8	11.2	87.977	0	11.374	923450000	13	2410
Q9Y295	Q9Y295	Developmentally-regulated GTP-binding protein 1	DRG1	-0.165482	0.196419	-0.257786	-0.190599	-0.16807	-0.229828	8	8	7	26.4	26.4	24	40.542	0	18.845	3665200000	33	2850
P52788	P52788	Spermine synthase	SMS	-0.164013	0.222815	0.248447	0.314953	-0.370239	0.27014	12	12	12	48.6	48.6	48.6	41.268	0	44.745	6730800000	54	1147
Q13813	Q13813	Spectrin alpha chain, non-erythrocytic 1	SPTAN1	-0.163842	0.548895	0.869305	0.487055	0.547781	0.600937	46	46	45	26.1	26.1	24.8	284.54	0	97.927	13277000000	127	1600
O60869	O60869	Endothelial differentiation-related factor 1	EDF1	-0.162978	0.916821	0.171156	0.320751	0.348324	0.473955	12	12	12	73.6	73.6	73.6	16.368	0	60.1	6750200000	55	253
P39656	P39656	Dolichyl-diphosphooligosaccharide--protein glycosyltransferase 48 kDa subunit	DDOST	-0.159519	-0.333672	-0.165075	-0.0446453	-0.613268	-0.568764	5	5	5	17.1	17.1	17.1	50.8	0	103.35	2247600000	21	946
Q01196	Q01196	Runt-related transcription factor 1	RUNX1	-0.159014	-2.80206	-2.17877	-2.92281	-3.13907	-1.8864	5	5	5	14.3	14.3	14.3	48.736	0	8.4361	621630000	13	1429
O60888	O60888	Protein CutA	CUTA	-0.158807	0.675575	0.690113	0.978119	0.274258	0.319735	5	5	5	38.5	38.5	38.5	19.116	0	27.913	4345100000	47	256
Q9UKY7	Q9UKY7	Protein CDV3 homolog	CDV3	-0.15874	1.18321	0.956896	0.965593	0.931042	0.837311	8	8	8	51.6	51.6	51.6	27.335	0	323.31	9505300000	58	2791
P07954	P07954	Fumarate hydratase, mitochondrial	FH	-0.158585	1.8839	1.91777	1.71369	1.83034	1.68272	33	33	33	63.5	63.5	63.5	54.636	0	323.31	36783000000	216	507
Q15287	Q15287	RNA-binding protein with serine-rich domain 1	RNPS1	-0.15814	1.09996	0.654245	0.774267	0.659088	0.72353	10	10	10	31.8	31.8	31.8	34.208	0	18.225	8205800000	44	1711
Q9UK45	Q9UK45	U6 snRNA-associated Sm-like protein LSm7	LSM7	-0.157953	0.1444	0.0390949	-0.197659	0.0684566	-0.069416	5	5	5	48.5	48.5	48.5	11.602	0	14.672	4253400000	36	2779
P62273	P62273	40S ribosomal protein S29	RPS29	-0.156482	1.58576	1.53861	1.42933	1.26407	1.5237	11	11	11	98.2	98.2	98.2	6.6767	0	139	20578000000	74	1293
Q9Y6C9	Q9Y6C9	Mitochondrial carrier homolog 2	MTCH2	-0.156096	-0.709028	-0.452879	-0.554893	-0.886257	-0.769999	5	5	5	27.7	27.7	27.7	33.331	0	51.08	2627400000	41	2954
Q07021	Q07021	Complement component 1 Q subcomponent-binding protein, mitochondrial	C1QBP	-0.155393	-2.35527	-1.07228	-2.50914	-0.323698	-2.77466	7	7	7	29.4	29.4	29.4	31.362	0	17.074	1543900000	20	1480
Q9Y383	Q9Y383	Putative RNA-binding protein Luc7-like 2	LUC7L2	-0.153545	1.54759	1.66794	1.47837	1.52897	1.35533	22	22	17	41.3	41.3	35.2	46.513	0	88.855	22412000000	117	2879
Q9NRX1	Q9NRX1	RNA-binding protein PNO1	PNO1	-0.153291	-1.58264	-2.26098	-1.74338	-2.33233	-2.14959	3	3	3	13.9	13.9	13.9	27.924	0	6.7584	557350000	9	2611
Q8N1G4	Q8N1G4	Leucine-rich repeat-containing protein 47	LRRC47	-0.152786	0.142599	-0.259895	-0.489489	-0.204576	0.059763	20	20	20	39.1	39.1	39.1	63.472	0	68.909	8156000000	91	2022
Q01081;Q8WU68	Q01081;Q8WU68	Splicing factor U2AF 35 kDa subunit;Splicing factor U2AF 26 kDa subunit	U2AF1;U2AF1L4	-0.152288	1.91388	1.41463	1.75286	1.65739	1.12565	8	8	8	32.1	32.1	32.1	27.872	0	63.345	13962000000	91	1424
P22059	P22059	Oxysterol-binding protein 1	OSBP	-0.15217	-0.780746	-0.899467	-0.707281	-1.08713	-1.18242	6	6	6	10	10	10	89.42	0	45.369	1644700000	17	728
P61011	P61011	Signal recognition particle 54 kDa protein	SRP54	-0.151886	-1.08318	-1.04597	-1.02418	-1.25179	-1.37342	12	12	12	36.3	36.3	36.3	55.704	0	20.127	2463500000	30	1238
Q6NUK1	Q6NUK1	Calcium-binding mitochondrial carrier protein SCaMC-1	SLC25A24	-0.151648	-2.03912	-1.3977	-1.81801	-1.96489	-1.82728	5	5	5	17.2	17.2	17.2	53.354	0	14.601	874430000	14	1878
O43172	O43172	U4/U6 small nuclear ribonucleoprotein Prp4	PRPF4	-0.150272	-0.725569	-0.560369	-0.535683	-0.824093	-1.01995	9	9	9	19.3	19.3	19.3	58.449	0	17.233	3089900000	39	173
O14497	O14497	AT-rich interactive domain-containing protein 1A	ARID1A	-0.148094	-1.95326	-1.79712	-2.98224	-0.992426	-2.09518	10	10	10	5.1	5.1	5.1	242.04	0	11.915	910200000	15	104
Q99661	Q99661;Q8N4N8	Kinesin-like protein KIF2C	KIF2C	-0.147452	-0.429396	-0.573843	-0.515211	-0.71652	-0.715483	21	21	18	35.3	35.3	33.2	81.312	0	34.352	4784700000	59	2327
P20839	P20839	Inosine-5-monophosphate dehydrogenase 1	IMPDH1	-0.146951	-0.244915	-0.578527	-0.571304	-0.742743	-0.361971	16	14	14	39.5	37.7	37.7	55.405	0	50.159	4802400000	43	716
O76003	O76003	Glutaredoxin-3	GLRX3	-0.146711	1.42105	1.03092	1.19558	1.15722	0.885023	10	10	10	39.4	39.4	39.4	37.432	0	310.9	8362700000	77	333
O15371	O15371	Eukaryotic translation initiation factor 3 subunit D	EIF3D	-0.146127	1.22116	0.642288	0.863184	0.734556	0.759047	20	20	20	40.3	40.3	40.3	63.972	0	323.31	19071000000	142	158
P61086	P61086	Ubiquitin-conjugating enzyme E2 K	UBE2K	-0.143979	-1.52342	-0.80843	-2.59337	-0.606995	-0.729342	5	5	5	28	28	28	22.406	0	8.8279	1973800000	18	1244
P62826	P62826	GTP-binding nuclear protein Ran	RAN	-0.143682	3.44106	3.17081	3.28972	3.09441	3.10264	25	25	25	55.1	55.1	55.1	24.423	0	323.31	96686000000	270	1318
P52789	P52789	Hexokinase-2	HK2	-0.142436	0.0774574	-0.0104542	-0.0810452	-0.0348415	-0.210917	18	18	14	24.6	24.6	22.7	102.38	0	41.43	5226200000	49	1148
P42677	P42677	40S ribosomal protein S27	RPS27	-0.142414	1.92353	2.10315	1.46493	2.02246	2.12539	8	2	2	50	20.2	20.2	9.461	0	7.0129	12089000000	24	984
Q9H3G5	Q9H3G5	Probable serine carboxypeptidase CPVL	CPVL	-0.141295	-1.47898	-1.20931	-1.59926	-1.40506	-1.45201	6	6	6	10.1	10.1	10.1	54.163	0	6.5826	1527500000	23	2504
P63272	P63272	Transcription elongation factor SPT4	SUPT4H1	-0.141229	-0.252411	-0.838175	-0.693245	-0.693903	-0.672419	3	3	3	28.2	28.2	28.2	13.193	0	7.1365	1829400000	16	1359
P36871	P36871	Phosphoglucomutase-1	PGM1	-0.140783	0.835928	0.724579	0.665424	0.704216	0.548771	37	37	37	67.4	67.4	67.4	61.448	0	233.14	21287000000	201	926
P42285	P42285	Superkiller viralicidic activity 2-like 2	SKIV2L2	-0.140526	0.00691605	-0.323927	-0.239786	-0.190435	-0.466873	10	10	10	13.6	13.6	13.6	117.8	0	29.186	2994200000	34	980
P16930	P16930	Fumarylacetoacetase	FAH	-0.140251	2.14317	2.16	2.02497	2.05909	1.94994	22	22	22	63.5	63.5	63.5	46.374	0	323.31	38537000000	203	661
P21127;Q9UQ88	P21127;Q9UQ88	Cyclin-dependent kinase 11B;Cyclin-dependent kinase 11A	CDK11B;CDK11A	-0.139888	-1.64433	-1.56718	-2.42159	-1.37777	-1.43756	5	5	5	7.8	7.8	7.8	92.619	0	7.3708	1267400000	20	718
Q9Y3L3;Q6ZT62	Q9Y3L3;Q6ZT62	SH3 domain-binding protein 1	SH3BP1	-0.138597	-1.72526	-1.41835	-2.34082	-1.33884	-1.45155	6	6	6	10	10	10	75.712	0	12.377	1000400000	14	1914
Q9UHV9	Q9UHV9	Prefoldin subunit 2	PFDN2	-0.137528	1.1135	0.493202	0.659893	0.711521	0.626053	11	11	11	83.1	83.1	83.1	16.648	0	323.31	11136000000	62	2757
P50991	P50991	T-complex protein 1 subunit delta	CCT4	-0.136666	2.68255	2.46211	2.53961	2.36783	2.39955	61	61	61	88.3	88.3	88.3	57.924	0	323.31	140630000000	482	1106
P84098	P84098	60S ribosomal protein L19	RPL19	-0.136609	3.03879	2.51966	2.665	2.5959	2.66695	23	23	23	61.7	61.7	61.7	23.466	0	222.53	32761000000	140	1401
P63218	P63218;A0A804HLA8	Guanine nucleotide-binding protein G(I)/G(S)/G(O) subunit gamma-5	GNG5	-0.136598	1.03415	0.67082	0.749067	0.496704	0.90189	7	7	7	82.4	82.4	82.4	7.3184	0	17.352	4383800000	29	1354
Q15046	Q15046	Lysine--tRNA ligase	KARS	-0.135418	1.1736	0.927116	0.980713	0.691193	1.07291	31	31	31	51.3	51.3	51.3	68.047	0	202.65	20774000000	148	1688
P55884	P55884	Eukaryotic translation initiation factor 3 subunit B	EIF3B	-0.134035	1.07762	0.6287	0.758165	0.70327	0.69594	31	31	31	33.4	33.4	33.4	92.48	0	146.42	24130000000	161	1203
Q9Y5L4	Q9Y5L4	Mitochondrial import inner membrane translocase subunit Tim13	TIMM13	-0.133741	0.0720062	0.281609	0.128778	-0.121431	0.121851	8	8	8	69.5	69.5	69.5	10.5	0	49.531	5033400000	36	2933
Q7Z2W4	Q7Z2W4	Zinc finger CCCH-type antiviral protein 1	ZC3HAV1	-0.132467	-0.67996	-0.638783	-0.783936	-0.709408	-0.882172	15	15	14	20.8	20.8	20	101.43	0	89.571	3762600000	44	1939
Q9HB71	Q9HB71	Calcyclin-binding protein	CACYBP	-0.13225	3.46221	3.26051	3.23478	3.14207	3.31047	29	29	29	87.7	87.7	87.7	26.21	0	323.31	92698000000	262	2548
P13804	P13804	Electron transfer flavoprotein subunit alpha, mitochondrial	ETFA	-0.131604	0.77412	0.582371	0.759729	0.523996	0.356199	21	21	21	73	73	73	35.079	0	67.815	12849000000	103	614
P20618	P20618	Proteasome subunit beta type-1	PSMB1	-0.131293	1.64319	1.87924	1.80419	1.60884	1.47673	12	12	12	49.8	49.8	49.8	26.489	0	266.69	20938000000	114	711
Q04323	Q04323	UBX domain-containing protein 1	UBXN1	-0.130909	-0.995348	-1.34526	-1.40461	-0.840662	-1.65837	5	5	5	17.8	17.8	17.8	33.325	0	21.133	1082000000	29	1457
O60506	O60506	Heterogeneous nuclear ribonucleoprotein Q	SYNCRIP	-0.127867	2.40422	2.44895	2.27656	2.30741	2.31219	52	52	39	57.6	57.6	49.9	69.602	0	323.31	94375000000	362	233
O60488	O60488	Long-chain-fatty-acid--CoA ligase 4	ACSL4	-0.125427	-0.635134	0.207888	-0.732546	0.138382	-0.422987	16	16	14	29.3	29.3	26.4	79.187	0	35.829	7576200000	60	231
P45974	P45974;Q92995	Ubiquitin carboxyl-terminal hydrolase 5	USP5	-0.123718	-0.225248	-0.352001	-0.16395	-0.404816	-0.668262	16	16	16	28.2	28.2	28.2	95.785	0	82.09	6126300000	85	1003
P62987;P0CG48;P0CG47	P62987;P0CG48;P0CG47	Ubiquitin-60S ribosomal protein L40;Ubiquitin;60S ribosomal protein L40;Polyubiquitin-C;Ubiquitin;Polyubiquitin-B;Ubiquitin	UBA52;UBC;UBB	-0.123194	-0.390802	-0.576143	-0.513868	-0.631903	-0.674229	12	4	4	70.3	18.8	18.8	14.728	0	13.564	2733500000	21	1341
Q9H773	Q9H773	dCTP pyrophosphatase 1	DCTPP1	-0.122586	0.755489	0.424761	0.578562	0.368938	0.455116	5	5	5	55.9	55.9	55.9	18.681	0	16.512	6356900000	46	2525
P55145	P55145	Mesencephalic astrocyte-derived neurotrophic factor	MANF	-0.122533	0.6402	0.447775	0.487307	0.29739	0.479666	6	6	6	45.1	45.1	45.1	20.7	0	19.763	7043500000	52	1191
P60900	P60900	Proteasome subunit alpha type-6	PSMA6	-0.121215	2.78325	2.46651	2.49673	2.50177	2.51249	23	23	23	66.3	66.3	66.3	27.399	0	193.68	39794000000	298	1232
Q9NUQ9	Q9NUQ9;Q9H0Q0	Protein FAM49B	FAM49B	-0.120799	1.09776	0.823851	0.866089	0.803461	0.850466	16	16	16	51.2	51.2	51.2	36.748	0	82.482	12560000000	90	2635
Q9NQG5	Q9NQG5	Regulation of nuclear pre-mRNA domain-containing protein 1B	RPRD1B	-0.120088	-0.701891	-0.793926	-0.894085	-0.752134	-0.957769	13	13	12	50.3	50.3	45.4	36.899	0	35.413	3973800000	51	2585
Q06323	Q06323	Proteasome activator complex subunit 1	PSME1	-0.120011	0.324631	0.47007	0.357363	0.208191	0.266464	12	12	12	48.2	48.2	48.2	28.723	0	49.873	11352000000	66	1474
Q9NY33	Q9NY33	Dipeptidyl peptidase 3	DPP3	-0.119506	-0.530365	-0.578773	-0.699816	-0.711184	-0.611225	12	12	12	24.2	24.2	24.2	82.588	0	31.459	4041800000	42	2672
P11172	P11172	Uridine 5-monophosphate synthase;Orotate phosphoribosyltransferase;Orotidine 5-phosphate decarboxylase	UMPS	-0.118704	-0.877781	-0.963589	-1.20272	-1.00314	-0.9123	10	10	10	28.3	28.3	28.3	52.221	0	26.658	2643800000	32	572
P46940	P46940	Ras GTPase-activating-like protein IQGAP1	IQGAP1	-0.118002	1.43692	1.8804	1.51667	1.68122	1.42408	85	85	81	55	55	53.8	189.25	0	323.31	66258000000	500	1021
O43776	O43776	Asparagine--tRNA ligase, cytoplasmic	NARS	-0.117808	1.23284	1.07145	1.12598	0.874714	1.10231	27	27	27	39.8	39.8	39.8	62.942	0	84.613	24794000000	160	209
Q9UKX7	Q9UKX7	Nuclear pore complex protein Nup50	NUP50	-0.116575	-2.40356	-3.00537	-2.16373	-3.54793	-2.75147	2	2	2	7.7	7.7	7.7	50.144	0	7.3099	293230000	13	2790
P08758	P08758	Annexin A5	ANXA5	-0.116537	1.55663	1.83262	1.58704	1.54692	1.6003	24	24	24	69.1	69.1	69.1	35.936	0	107.5	29339000000	171	526
Q9H2H8	Q9H2H8	Peptidyl-prolyl cis-trans isomerase-like 3	PPIL3	-0.116242	-1.03825	-1.37741	-1.26619	-1.38271	-1.32332	2	2	2	21.1	21.1	21.1	18.154	0	4.7826	936040000	9	2495
Q71UM5	Q71UM5	40S ribosomal protein S27-like	RPS27L	-0.116094	1.54983	1.33842	1.29813	1.42402	1.26195	8	8	2	50	50	20.2	9.4771	0	23.019	17355000000	59	1918
P11766	P11766	Alcohol dehydrogenase class-3	ADH5	-0.115593	1.8853	1.55419	1.65097	1.50801	1.65348	16	16	16	43.6	43.6	43.6	39.724	0	82.488	23081000000	114	585
O95757	O95757	Heat shock 70 kDa protein 4L	HSPA4L	-0.112929	-1.9187	-1.75551	-2.03163	-2.28041	-1.53806	17	8	8	20.1	14.1	14.1	94.511	0	5.1369	958400000	11	390
Q9BY77	Q9BY77	Polymerase delta-interacting protein 3	POLDIP3	-0.112352	-0.631432	-0.747568	-0.966425	-0.750885	-0.688246	10	10	10	33.5	33.5	33.5	46.089	0	22.571	4283000000	44	2438
Q99714	Q99714	3-hydroxyacyl-CoA dehydrogenase type-2	HSD17B10	-0.111381	1.45209	1.65316	1.46776	1.43871	1.41726	27	27	27	89.3	89.3	89.3	26.923	0	323.31	36226000000	231	2331
P52209	P52209	6-phosphogluconate dehydrogenase, decarboxylating	PGD	-0.111251	2.50859	2.52072	2.40927	2.44409	2.35686	26	26	26	66	66	66	53.139	0	323.31	53136000000	198	1133
P25789	P25789	Proteasome subunit alpha type-4	PSMA4	-0.111245	1.333	0.850935	0.91313	1.00069	1.02835	23	23	23	83.9	83.9	83.9	29.483	0	293.83	18253000000	125	777
P07203	P07203	Glutathione peroxidase 1	GPX1	-0.111057	1.12162	0.595015	0.803621	0.746889	0.691271	16	16	16	69.5	69.5	69.5	22.088	0	164.69	17029000000	143	489
Q15126	Q15126	Phosphomevalonate kinase	PMVK	-0.110231	0.144245	0.269222	0.156883	-0.016304	0.148928	7	7	7	37	37	37	21.995	0	34.507	3638200000	24	1703
P63261	P63261	Actin, cytoplasmic 2;Actin, cytoplasmic 2, N-terminally processed	ACTG1	-0.107809	7.9785	8.05382	8.05776	7.76971	7.89759	63	63	3	100	100	7.5	41.792	0	323.31	3447100000000	3469	1358
O43615	O43615	Mitochondrial import inner membrane translocase subunit TIM44	TIMM44	-0.107317	-1.00581	-1.14794	-1.13417	-1.34964	-1.06876	13	13	13	28.3	28.3	28.3	51.355	0	23.638	2265300000	30	196
O15347	O15347	High mobility group protein B3	HMGB3	-0.107181	-0.602318	-1.1532	-0.712761	-0.714176	-1.52788	6	6	5	33.5	33.5	25	22.98	0	21.477	1711300000	13	156
P67870	P67870	Casein kinase II subunit beta	CSNK2B	-0.107016	0.333183	-0.133957	-0.163227	0.0366955	0.104322	6	6	6	40.5	40.5	40.5	24.942	0	77.749	4348600000	27	1364
P49368	P49368	T-complex protein 1 subunit gamma	CCT3	-0.105199	3.57343	3.41932	3.4122	3.40958	3.35176	55	55	55	81.8	81.8	81.8	60.533	0	323.31	148410000000	497	1057
P23284	P23284	Peptidyl-prolyl cis-trans isomerase B	PPIB	-0.104183	3.48437	3.43092	3.36009	3.24736	3.45293	27	27	27	75	75	75	23.742	0	323.31	212890000000	424	745
Q9Y221	Q9Y221	60S ribosome subunit biogenesis protein NIP7 homolog	NIP7	-0.102268	-0.992857	-1.05442	-1.24194	-0.855562	-1.28022	7	7	7	53.9	53.9	53.9	20.462	0	15.459	2000900000	23	2836
P40926	P40926	Malate dehydrogenase, mitochondrial	MDH2	-0.101865	3.80911	3.82255	3.76552	3.69651	3.67986	38	38	38	76.6	76.6	76.6	35.503	0	323.31	139200000000	443	960
Q15404	Q15404	Ras suppressor protein 1	RSU1	-0.101775	-1.51639	-0.89045	-0.849667	-2.25876	-0.807158	6	6	6	33.2	33.2	33.2	31.54	0	61.552	1219300000	18	1720
P30876	P30876	DNA-directed RNA polymerase II subunit RPB2	POLR2B	-0.10149	-0.511444	-0.637583	-0.535854	-0.858562	-0.633595	16	16	16	20.7	20.7	20.7	133.9	0	30.122	5339300000	62	854
Q7RTV0	Q7RTV0	PHD finger-like domain-containing protein 5A	PHF5A	-0.100444	-0.956003	-0.644716	-0.896599	-0.98789	-0.817923	6	6	6	35.5	35.5	35.5	12.405	0	17.207	2506400000	24	1936
P02545	P02545	Prelamin-A/C;Lamin-A/C	LMNA	-0.100309	0.642569	1.35267	0.964449	0.981009	0.746481	62	62	62	68.7	68.7	68.7	74.139	0	323.31	48668000000	296	430
P48047	P48047	ATP synthase subunit O, mitochondrial	ATP5O	-0.10004	2.2174	1.97344	2.15065	1.79986	2.03563	19	19	19	79.8	79.8	79.8	23.277	0	77.093	31514000000	164	1030
P60709	P60709;Q9BYX7	Actin, cytoplasmic 1;Actin, cytoplasmic 1, N-terminally processed	ACTB	-0.0993001	4.99647	4.60544	4.74759	4.63291	4.72447	62	2	2	99.7	7.2	7.2	41.736	0	323.31	66184000000	106	1228
Q9BT78	Q9BT78	COP9 signalosome complex subunit 4	COPS4	-0.099294	-0.82971	-0.500898	-0.955898	-0.617466	-0.72043	8	8	8	25.6	25.6	25.6	46.268	0	17.048	2309800000	33	2379
Q04446	Q04446	1,4-alpha-glucan-branching enzyme	GBE1	-0.0980899	0.339979	0.495745	0.337221	0.25635	0.365746	12	12	12	22.8	22.8	22.8	80.473	0	70.17	8959800000	73	1458
P50990	P50990	T-complex protein 1 subunit theta	CCT8	-0.0968847	2.69963	2.46431	2.52682	2.42093	2.5075	58	58	58	79	79	79	59.62	0	323.31	139200000000	492	1105
O94776	O94776	Metastasis-associated protein MTA2	MTA2	-0.0968266	-0.281477	-0.233023	-0.439856	-0.363907	-0.258467	24	24	21	46.3	46.3	42.7	75.022	0	42.328	8410800000	81	340
O43809	O43809	Cleavage and polyadenylation specificity factor subunit 5	NUDT21	-0.0966002	1.24332	1.03998	1.08474	1.08047	0.969946	11	11	11	64.8	64.8	64.8	26.227	0	85.512	14158000000	94	211
Q9H307	Q9H307	Pinin	PNN	-0.0962817	-0.381294	-0.574829	-0.356981	-0.703817	-0.662231	11	11	11	17.4	17.4	17.4	81.627	0	24.403	4443100000	45	2502
Q9H299	Q9H299	SH3 domain-binding glutamic acid-rich-like protein 3	SH3BGRL3	-0.0962267	2.59955	2.5922	2.54526	2.53416	2.41953	12	12	12	96.8	96.8	96.8	10.438	0	225.5	29705000000	80	2493
P49720	P49720	Proteasome subunit beta type-3	PSMB3	-0.095912	0.787519	0.723209	0.724344	0.620916	0.633097	13	13	13	45.9	45.9	45.9	22.949	0	47.591	9390200000	76	1071
O60220	O60220	Mitochondrial import inner membrane translocase subunit Tim8 A	TIMM8A	-0.0958341	0.848703	0.207315	0.271112	0.435333	0.59008	4	4	4	60.8	60.8	60.8	10.998	0	180.17	3473700000	22	220
P80297	P80297	Metallothionein-1X	MT1X	-0.0954075	1.16794	0.840384	0.362856	1.19551	1.1679	7	7	4	91.8	91.8	70.5	6.0683	0	87.414	7792200000	31	1387
Q00688	Q00688	Peptidyl-prolyl cis-trans isomerase FKBP3	FKBP3	-0.0933218	0.346073	0.384752	0.324511	0.437401	0.0543613	13	13	13	57.1	57.1	57.1	25.177	0	60.321	7176500000	49	1420
P50395	P50395	Rab GDP dissociation inhibitor beta	GDI2	-0.0925344	2.23658	2.24268	2.25357	2.11155	2.07617	40	40	31	89.4	89.4	71.2	50.663	0	323.31	91158000000	400	1092
P04899	P04899;P19087;A8MTJ3;P11488;P09471	Guanine nucleotide-binding protein G(i) subunit alpha-2	GNAI2	-0.0924231	1.5703	1.65104	1.51525	1.33705	1.70244	20	20	12	67.9	67.9	48.5	40.45	0	323.31	25927000000	154	454
Q9UG63	Q9UG63	ATP-binding cassette sub-family F member 2	ABCF2	-0.0908515	0	-0.470413	-0.254784	-0.385223	-0.338167	15	15	15	19.9	19.9	19.9	71.289	0	30.211	9045300000	90	2743
P41567	P41567	Eukaryotic translation initiation factor 1	EIF1	-0.0891908	3.02685	2.60612	2.7966	2.75278	2.63249	6	6	3	85	85	48.7	12.732	0	149.14	16124000000	52	974
Q15819	Q15819	Ubiquitin-conjugating enzyme E2 variant 2	UBE2V2	-0.0886472	1.76555	1.64935	1.5777	1.52551	1.75322	13	13	9	66.2	66.2	48.3	16.363	0	55.257	17086000000	69	1742
P48643	P48643	T-complex protein 1 subunit epsilon	CCT5	-0.0859178	2.30822	2.17081	2.12838	2.19434	2.13809	61	61	61	95.2	95.2	95.2	59.67	0	323.31	117870000000	593	1042
Q9Y5S9	Q9Y5S9	RNA-binding protein 8A	RBM8A	-0.085089	0.527603	0.725546	0.606583	0.324951	0.692923	6	6	6	40.8	40.8	40.8	19.889	0	307.55	5752300000	40	2938
Q7Z4W1	Q7Z4W1	L-xylulose reductase	DCXR	-0.0850452	-0.116804	-0.0733185	-0.118517	-0.183094	-0.238708	17	17	17	68.4	68.4	68.4	25.913	0	51.697	8122000000	84	1950
O75083	O75083	WD repeat-containing protein 1	WDR1	-0.0843773	2.86377	2.7999	2.6245	2.73685	2.88102	34	34	34	64.2	64.2	64.2	66.193	0	323.31	61231000000	262	260
Q9H0D6	Q9H0D6	5-3 exoribonuclease 2	XRN2	-0.0843054	-0.463081	-0.481144	-0.51807	-0.476955	-0.674229	14	14	14	19.2	19.2	19.2	108.58	0	29.889	5940300000	62	2477
P62244	P62244	40S ribosomal protein S15a	RPS15A	-0.084267	2.95037	2.70131	2.91283	2.64583	2.66606	17	17	17	68.5	68.5	68.5	14.839	0	323.31	61053000000	176	1286
Q96EP5	Q96EP5	DAZ-associated protein 1	DAZAP1	-0.0832453	1.71052	1.78409	1.73318	1.61673	1.64227	12	12	12	38.6	38.6	38.6	43.383	0	224.42	20405000000	85	2225
Q99733	Q99733	Nucleosome assembly protein 1-like 4	NAP1L4	-0.083176	-0.0826378	0.141882	-0.149797	0.0771942	-0.0880585	14	12	12	36.8	33.9	33.9	42.823	0	323.31	7037900000	68	2333
Q9Y266	Q9Y266	Nuclear migration protein nudC	NUDC	-0.0830091	1.95127	2.02798	2.0167	1.80169	1.90145	26	26	26	52	52	52	38.242	0	215.63	41362000000	154	2845
Q92530	Q92530	Proteasome inhibitor PI31 subunit	PSMF1	-0.0829754	0.420837	0.637478	0.319481	0.619839	0.399227	6	6	6	38	38	38	29.816	0	23.478	5593000000	61	2129
P23786	P23786	Carnitine O-palmitoyltransferase 2, mitochondrial	CPT2	-0.0827862	-1.84965	-1.24649	-1.57882	-1.3445	-1.96926	6	6	6	11.2	11.2	11.2	73.776	0	8.1153	973970000	15	757
O15145	O15145	Actin-related protein 2/3 complex subunit 3	ARPC3	-0.0826476	1.63878	1.97834	1.78398	1.79646	1.5973	11	11	11	48.3	48.3	48.3	20.546	0	66.507	19781000000	92	146
Q99417	Q99417	C-Myc-binding protein	MYCBP	-0.0822655	-1.2493	-3.42322	-2.00488	-2.11066	-3.14002	2	2	2	22.3	22.3	22.3	11.967	0	3.8237	533550000	6	2307
P78406	P78406	mRNA export factor	RAE1	-0.0817658	-0.322895	-0.0303555	-0.141346	-0.417646	-0.216181	11	11	11	43.2	43.2	43.2	40.968	0	17.218	4073700000	36	1383
Q8NCA5	Q8NCA5	Protein FAM98A	FAM98A	-0.081735	-1.14318	-1.96764	-2.89624	-1.00807	-1.00711	5	5	4	11.6	11.6	8.5	55.272	0	17.332	1695200000	17	2053
Q15370	Q15370	Transcription elongation factor B polypeptide 2	TCEB2	-0.0817013	-0.132545	-0.104385	-0.506586	-0.191673	0.0977592	7	7	7	68.6	68.6	68.6	13.133	0	18.56	3990000000	37	1716
Q9BTV4	Q9BTV4	Transmembrane protein 43	TMEM43	-0.0811399	-1.58754	-1.5011	-1.4707	-1.73702	-1.66866	3	3	3	10.5	10.5	10.5	44.875	0	9.2235	1162100000	18	2386
Q96AT9	Q96AT9;Q2QD12	Ribulose-phosphate 3-epimerase	RPE	-0.0808363	-0.799519	-0.593668	-0.692104	-0.972462	-0.667723	5	5	5	30.7	30.7	30.7	24.927	0	20.299	2293800000	28	2195
P17174	P17174	Aspartate aminotransferase, cytoplasmic	GOT1	-0.079951	-1.83243	-1.92083	-1.9718	-1.99891	-1.89903	7	7	7	25.9	25.9	25.9	46.247	0	9.3093	1087900000	16	666
P98179	P98179	RNA-binding protein 3	RBM3	-0.0793794	0.682144	0.282879	0.891022	0.318375	0	5	5	5	34.4	34.4	34.4	17.17	0	30.391	5778300000	43	1408
P28066	P28066	Proteasome subunit alpha type-5	PSMA5	-0.0772346	2.68264	2.43199	2.51381	2.34385	2.58258	15	15	15	63.5	63.5	63.5	26.411	0	280.31	21796000000	108	804
P51991	P51991	Heterogeneous nuclear ribonucleoprotein A3	HNRNPA3	-0.0761429	3.27684	3.33564	3.24863	3.25078	3.19088	30	28	28	61.1	59.8	59.8	39.594	0	323.31	149160000000	401	1132
Q02880	Q02880	DNA topoisomerase 2-beta	TOP2B	-0.0760152	-0.260286	0.150051	-0.00147057	-0.13949	-0.252438	43	28	28	27.6	20.7	20.7	183.26	0	65.48	10172000000	132	1450
P28072	P28072	Proteasome subunit beta type-6	PSMB6	-0.0755491	1.23187	1.23909	1.10354	1.13183	1.24442	9	9	9	36	36	36	25.357	0	173.65	13053000000	44	806
Q9C005	Q9C005	Protein dpy-30 homolog	DPY30	-0.0750984	-1.31524	-0.975353	-0.133461	-1.33014	-2.19758	7	7	7	94.9	94.9	94.9	11.25	0	41.998	1884700000	69	2453
P15311	P15311	Ezrin	EZR	-0.0744225	0.897118	1.06867	0.88788	0.90451	0.933023	56	40	39	71.5	54.4	54.4	69.412	0	323.31	41151000000	280	641
P30085	P30085	UMP-CMP kinase	CMPK1	-0.0739199	-0.253223	-0.539711	-0.666599	-0.0896759	-0.654886	16	16	16	76	76	76	22.222	0	50.598	4896000000	69	839
Q96I24	Q96I24	Far upstream element-binding protein 3	FUBP3	-0.0737079	-0.239941	-0.339674	-0.206514	-0.231468	-0.652563	17	14	14	36	34.4	34.4	61.64	0	38.872	5217400000	43	2245
P55010	P55010	Eukaryotic translation initiation factor 5	EIF5	-0.07317	0.456276	0.703207	0.501158	0.494558	0.523998	15	15	15	39.2	39.2	39.2	49.222	0	31.56	7058600000	58	1185
Q8IZ83	Q8IZ83	Aldehyde dehydrogenase family 16 member A1	ALDH16A1	-0.0728455	0.181259	0	0.216419	-0.149208	-0.0138588	11	11	11	25.9	25.9	25.9	85.126	0	54.221	6229400000	67	2013
P06744	P06744;Q8N196	Glucose-6-phosphate isomerase	GPI	-0.0727835	4.90965	4.79867	4.85284	4.7241	4.7672	55	55	44	73.5	73.5	61.1	63.146	0	323.31	385370000000	906	481
P22307	P22307	Non-specific lipid-transfer protein	SCP2	-0.0723222	1.83559	1.62352	1.6672	1.52873	1.77577	10	10	10	18.8	18.8	18.8	58.993	0	28.871	14118000000	61	733
P16949	P16949;Q9H169;Q9NZ72;REV__P36956	Stathmin	STMN1	-0.0702155	4.08306	4.15611	4.06342	3.96889	4.1158	32	32	24	91.3	91.3	79.9	17.302	0	323.31	213930000000	351	662
Q9UIA9	Q9UIA9	Exportin-7	XPO7	-0.0700172	-1.08065	-1.28077	-1.25886	-1.21104	-1.28229	5	5	5	5.9	5.9	5.9	123.91	0	25.555	1342500000	17	2764
P06733	P06733	Alpha-enolase	ENO1	-0.0699708	5.62785	5.5814	5.55739	5.51389	5.53268	82	82	75	99.8	99.8	92.6	47.168	0	323.31	1110800000000	3186	479
P35250	P35250	Replication factor C subunit 2	RFC2	-0.0693585	-0.761829	-0.706064	-0.654337	-0.760622	-0.994957	9	9	9	34.2	34.2	34.2	39.157	0	39.051	2899800000	36	900
Q96C19	Q96C19;Q9BUP0	EF-hand domain-containing protein D2	EFHD2	-0.0693296	1.41016	1.19713	1.17743	1.29041	1.23512	21	21	21	83.3	83.3	83.3	26.697	0	135.91	26821000000	124	2207
Q15042	Q15042	Rab3 GTPase-activating protein catalytic subunit	RAB3GAP1	-0.0691516	1.18824	0.572582	0.781193	0.773716	0.878864	13	13	13	16.7	16.7	16.7	110.52	0	15.409	4667300000	34	1687
Q6FI13;Q9BTM1;Q16777	Q6FI13;Q9BTM1;Q16777	Histone H2A type 2-A;Histone H2A.J;Histone H2A type 2-C	HIST2H2AA3;H2AFJ;HIST2H2AC	-0.0688632	-1.52686	-2.55489	-1.8394	-1.79341	-2.6964	18	1	0	63.1	10.8	0	14.095	0.0076059	1.7873	823940000	4	1867
Q99497	Q99497	Protein deglycase DJ-1	PARK7	-0.0672315	3.4453	3.47481	3.38185	3.35148	3.44514	23	23	23	87.8	87.8	87.8	19.891	0	323.31	83482000000	241	2316
Q9NZJ9;A0A024RBG1;Q96G61;Q8NFP7	Q9NZJ9;A0A024RBG1;Q96G61;Q8NFP7	Diphosphoinositol polyphosphate phosphohydrolase 2;Diphosphoinositol polyphosphate phosphohydrolase 3-beta;Diphosphoinositol polyphosphate phosphohydrolase 3-alpha	NUDT4;NUDT11;NUDT10	-0.0661087	-1.85037	-1.60384	-2.90534	-1.31387	-1.16043	3	3	2	17.8	17.8	13.3	20.306	0	3.1546	633050000	11	0
P49458	P49458	Signal recognition particle 9 kDa protein	SRP9	-0.0640535	1.74987	1.88126	1.70974	1.7326	1.8122	14	14	14	88.4	88.4	88.4	10.112	0	67.425	18942000000	63	1062
Q6P2E9	Q6P2E9	Enhancer of mRNA-decapping protein 4	EDC4	-0.0630217	-0.0711269	-0.0188065	-0.117496	-0.0620575	-0.144411	13	13	13	15.2	15.2	15.2	151.66	0	41.594	5196700000	50	1886
P10809	P10809	60 kDa heat shock protein, mitochondrial	HSPD1	-0.061834	4.72066	4.49914	4.59824	4.51139	4.53457	93	93	93	93.5	93.5	93.5	61.054	0	323.31	686090000000	2676	569
P45880	P45880	Voltage-dependent anion-selective channel protein 2	VDAC2	-0.06178	1.48092	1.14702	1.39067	1.06385	1.30205	9	9	9	29.9	29.9	29.9	31.566	0	81.786	9870700000	51	1001
P07919	P07919;A0A096LP55	Cytochrome b-c1 complex subunit 6, mitochondrial	UQCRH	-0.0612726	-0.773441	-0.504725	-0.487263	-0.913527	-0.700277	3	3	3	48.4	48.4	48.4	10.739	0	95.377	2395300000	34	505
P63104	P63104	14-3-3 protein zeta/delta	YWHAZ	-0.0606976	3.52488	3.42995	3.42866	3.4805	3.34099	42	42	33	88.2	88.2	84.5	27.745	0	323.31	185710000000	398	1347
Q92835	Q92835	Phosphatidylinositol 3,4,5-trisphosphate 5-phosphatase 1	INPP5D	-0.0604417	-0.407743	-0.208549	-0.583494	0.189487	-0.711758	10	10	10	13.5	13.5	13.5	133.29	0	32.07	2646900000	25	2154
P54920	P54920;Q9H115	Alpha-soluble NSF attachment protein	NAPA	-0.0600529	0.272079	0.122368	0.0597477	0.164644	0.18712	17	17	17	57.6	57.6	57.6	33.232	0	174.9	12789000000	103	1183
Q70J99	Q70J99	Protein unc-13 homolog D	UNC13D	-0.0596867	-0.118902	-0.354536	-0.103096	-0.334311	-0.451811	11	11	11	14.3	14.3	14.3	123.28	0	32.68	4749300000	41	1915
O14530	O14530	Thioredoxin domain-containing protein 9	TXNDC9	-0.057298	-1.2704	-1.30562	-1.32612	-1.41001	-1.29979	3	3	3	15	15	15	26.534	0	4.5688	1238000000	14	105
O60828	O60828	Polyglutamine-binding protein 1	PQBP1	-0.0571146	0.418499	-0.389055	0.0244751	-0.17753	0.025877	3	3	3	25.3	25.3	25.3	30.472	0	22.024	2669600000	20	249
Q9BS26	Q9BS26	Endoplasmic reticulum resident protein 44	ERP44	-0.0570796	-0.454021	-0.763666	-0.564075	-0.959192	-0.474503	10	10	10	31	31	31	46.971	0	41.494	4233600000	48	2373
P29590	P29590	Protein PML	PML	-0.0556946	-1.10698	-1.1284	-0.618166	-2.57739	-0.324598	8	8	8	11.3	11.3	11.3	97.55	0	8.9577	2048700000	20	825
Q9NQW7	Q9NQW7	Xaa-Pro aminopeptidase 1	XPNPEP1	-0.0544777	-0.189224	-0.414467	-0.476591	-0.180761	-0.411617	16	16	16	42.7	42.7	42.7	69.917	0	42.712	5912600000	57	2591
Q13573	Q13573	SNW domain-containing protein 1	SNW1	-0.0535301	0.0570049	-0.158848	0.00726891	-0.203064	-0.117559	16	16	16	32.1	32.1	32.1	61.494	0	73.918	6661500000	69	1583
Q32MZ4	Q32MZ4	Leucine-rich repeat flightless-interacting protein 1	LRRFIP1	-0.0532891	-0.361662	0.260231	-0.0723076	-0.148384	-0.0913219	10	10	10	16.3	16.3	16.3	89.252	0	97.209	4031400000	38	1786
Q07960	Q07960	Rho GTPase-activating protein 1	ARHGAP1	-0.0531699	-0.108875	-0.12738	-0.418333	-0.0606289	-0.0349312	11	11	11	35.1	35.1	35.1	50.435	0	76.251	5476000000	51	1486
Q13247	Q13247	Serine/arginine-rich splicing factor 6	SRSF6	-0.0519155	2.48361	2.33592	2.3618	2.45881	2.25293	11	11	10	23.8	23.8	21.2	39.586	0	80.897	19329000000	79	1551
Q99729	Q99729	Heterogeneous nuclear ribonucleoprotein A/B	HNRNPAB	-0.0513633	1.43825	1.26636	1.47046	1.11406	1.3183	21	21	21	38.3	38.3	38.3	36.224	0	158.76	19744000000	122	2332
P12956	P12956	X-ray repair cross-complementing protein 6	XRCC6	-0.0512603	2.08407	2.0103	2.09959	1.98502	1.90315	46	46	46	50.1	50.1	50.1	69.842	0	323.31	73563000000	414	599
P14927	P14927	Cytochrome b-c1 complex subunit 7	UQCRB	-0.0511497	-0.266426	-0.529173	-0.505753	-0.582424	-0.258671	3	3	3	38.7	38.7	38.7	13.53	0	5.6138	1846800000	14	636
P46783	P46783;Q9NQ39	40S ribosomal protein S10	RPS10	-0.05058	1.85806	1.57593	1.73118	1.57607	1.69201	17	17	17	76.4	76.4	76.4	18.898	0	59.644	23334000000	195	1019
P35232	P35232	Prohibitin	PHB	-0.0502857	2.30213	1.95038	2.21447	1.8926	2.12083	29	29	29	87.1	87.1	87.1	29.804	0	177.73	38682000000	203	894
Q14103	Q14103	Heterogeneous nuclear ribonucleoprotein D0	HNRNPD	-0.0502408	3.02357	3.13387	3.07267	2.9783	3.03445	34	34	32	53.2	53.2	51	38.434	0	323.31	77309000000	248	1615
Q16181	Q16181;Q6ZU15	Septin-7	2024-09-07	-0.0491412	0.805908	0.800718	0.667387	0.988106	0.607023	20	20	20	49.4	49.4	49.4	50.679	0	234.46	14279000000	104	1748
P25205	P25205	DNA replication licensing factor MCM3	MCM3	-0.0483882	2.06232	2.05343	1.98657	2.07327	1.96863	50	50	50	53.3	53.3	53.3	90.98	0	323.31	65926000000	374	768
Q92896	Q92896	Golgi apparatus protein 1	GLG1	-0.0483096	-0.864782	-2.56342	-1.68301	-1.06343	-2.5408	9	9	9	12.9	12.9	12.9	134.55	0	16.11	1293000000	19	2161
Q14204	Q14204	Cytoplasmic dynein 1 heavy chain 1	DYNC1H1	-0.047506	0.113525	0.557531	0.243925	0.400681	0.219461	86	86	86	22.1	22.1	22.1	532.4	0	323.31	32593000000	318	1634
P25705	P25705	ATP synthase subunit alpha, mitochondrial	ATP5A1	-0.0470454	3.23386	3.189	3.24051	3.19907	3.05358	52	52	52	65.5	65.5	65.5	59.75	0	323.31	170480000000	594	773
P36542	P36542	ATP synthase subunit gamma, mitochondrial	ATP5C1	-0.0465638	0.0161648	-0.0679359	0.000881195	-0.0538559	-0.164373	13	13	13	37.9	37.9	37.9	32.996	0	31.497	7013600000	60	920
Q99598	Q99598	Translin-associated protein X	TSNAX	-0.0463387	0.426346	0.528288	0.41897	0.45924	0.414724	17	17	17	65.9	65.9	65.9	33.112	0	65.426	8973800000	82	2321
Q9NYL9	Q9NYL9;Q9NZR1	Tropomodulin-3	TMOD3	-0.0461219	0.484987	0.287041	0.40239	0.469791	0.147495	17	17	17	54.5	54.5	54.5	39.594	0	158.9	9246900000	72	2680
P32121	P32121	Beta-arrestin-2	ARRB2	-0.04577	-1.06309	-1.1045	-1.32134	-0.937054	-1.1303	5	5	5	21.5	21.5	21.5	46.105	0	7.4758	1356800000	12	872
Q99798	Q99798	Aconitate hydratase, mitochondrial	ACO2	-0.0452744	0.352322	0.334234	0.332142	0.270239	0.29163	22	22	22	37.4	37.4	37.4	85.424	0	87.594	11550000000	92	2335
Q9NYF8	Q9NYF8	Bcl-2-associated transcription factor 1	BCLAF1	-0.0443042	0.621368	0.539404	0.504766	0.474524	0.628956	25	25	25	21.6	21.6	21.6	106.12	0	52.588	17018000000	117	2677
P09525	P09525	Annexin A4	ANXA4	-0.0440871	0.888056	1.01483	1.00478	0.765512	0.951778	19	19	19	59.6	59.6	59.6	35.882	0	87.431	16045000000	130	540
Q12849	Q12849	G-rich sequence factor 1	GRSF1	-0.0439046	-2.66516	-0.976545	-0.656467	-2.69784	-2.23997	2	2	2	9	9	9	53.126	0	8.0006	741510000	16	1512
P54578	P54578	Ubiquitin carboxyl-terminal hydrolase 14	USP14	-0.042991	0.77026	0.239792	0.474123	0.448278	0.463703	21	21	21	45.5	45.5	45.5	56.068	0	79.369	14528000000	126	1176
P60174	P60174	Triosephosphate isomerase	TPI1	-0.0426563	4.04879	4.08965	4.0473	3.98679	4.0456	37	37	37	95.6	95.6	95.6	26.669	0	323.31	228280000000	511	1221
Q13330;Q9BTC8	Q13330;Q9BTC8	Metastasis-associated protein MTA1;Metastasis-associated protein MTA3	MTA1;MTA3	-0.0425428	-1.88379	-2.08945	-1.67789	-1.41341	-2.99619	7	4	4	12.9	8.1	8.1	80.785	0	5.6681	671280000	13	1556
P61916	P61916	Epididymal secretory protein E1	NPC2	-0.0414572	-0.0790901	0.0423107	-0.285542	0.0312309	0.07477	6	6	6	45	45	45	16.57	0	26.632	5358700000	40	1269
P04075	P04075;P05062	Fructose-bisphosphate aldolase A	ALDOA	-0.0413504	5.35524	5.13631	5.26793	5.11337	5.23198	59	59	47	99.7	99.7	87.9	39.42	0	323.31	889860000000	1527	438
Q9BTY7	Q9BTY7	Protein HGH1 homolog	HGH1	-0.0407867	-0.942722	-1.2797	-0.934849	-1.05025	-1.4709	10	10	10	41	41	41	42.129	0	28.63	2320800000	44	2387
P61077;P62837	P61077;P62837;Q9Y2X8;P51668	Ubiquitin-conjugating enzyme E2 D3;Ubiquitin-conjugating enzyme E2 D2	UBE2D3;UBE2D2	-0.040602	-0.0363197	-0.44438	0.143059	-0.434057	-0.551857	3	3	3	34	34	34	16.687	0	59.16	2931500000	32	1242
Q99832	Q99832	T-complex protein 1 subunit eta	CCT7	-0.0404069	2.41172	2.16419	2.24541	2.26457	2.23266	49	49	49	78.3	78.3	78.3	59.366	0	323.31	90155000000	455	2338
P49915	P49915	GMP synthase [glutamine-hydrolyzing]	GMPS	-0.0399338	0.791302	0.524805	0.735859	0.605915	0.512585	30	30	30	56.7	56.7	56.7	76.715	0	169.89	27947000000	196	1086
Q9BUQ8	Q9BUQ8	Probable ATP-dependent RNA helicase DDX23	DDX23	-0.0398858	-1.62663	-2.34288	-1.89442	-1.39916	-2.78035	7	7	7	8.8	8.8	8.8	95.581	0	7.0159	798220000	15	2396
Q03701	Q03701	CCAAT/enhancer-binding protein zeta	CEBPZ	-0.038853	-2.26571	-1.63469	-3.22037	-1.2638	-1.48298	7	7	7	8.4	8.4	8.4	120.97	0	11.677	1310100000	15	1455
Q15833	Q15833	Syntaxin-binding protein 2	STXBP2	-0.0382913	-1.21935	-1.38329	-1.94008	-0.680391	-1.39836	6	6	6	15.7	15.7	15.7	66.452	0	10.928	1670400000	16	1743
P17987	P17987	T-complex protein 1 subunit alpha	TCP1	-0.0378984	3.9376	3.85044	3.8208	3.88215	3.86541	58	58	58	80.4	80.4	80.4	60.343	0	323.31	123760000000	441	678
P62328	P62328;O14604	Thymosin beta-4;Hematopoietic system regulatory peptide	TMSB4X	-0.0376539	5.3951	5.9521	5.4141	5.82954	5.6642	10	10	9	97.7	97.7	93.2	5.0526	0	323.31	150260000000	122	1304
P52272	P52272	Heterogeneous nuclear ribonucleoprotein M	HNRNPM	-0.0375544	3.72748	3.53496	3.60463	3.53963	3.63674	92	92	92	85.9	85.9	85.9	77.515	0	323.31	225070000000	652	1134
P33241	P33241	Lymphocyte-specific protein 1	LSP1	-0.0368109	0.585075	0.810556	0.800285	0.8013	0.38143	13	13	13	53.4	53.4	53.4	37.191	0	186.47	11697000000	84	882
Q96AB3	Q96AB3	Isochorismatase domain-containing protein 2, mitochondrial	ISOC2	-0.0366287	0.1784	-0.176554	0.138475	-0.184845	-0.0607471	8	8	8	76.6	76.6	76.6	22.337	0	36.52	5304600000	43	2190
P06865	P06865	Beta-hexosaminidase subunit alpha	HEXA	-0.0350631	-0.366417	-0.00673866	-0.226385	-0.32749	-0.111048	7	7	7	20	20	20	60.702	0	14.484	2779200000	30	484
P53618	P53618	Coatomer subunit beta	COPB1	-0.0350091	1.18053	1.04418	1.05121	1.23824	0.942595	12	12	12	17.6	17.6	17.6	107.14	0	105.73	8125600000	57	1163
P26640	P26640	Valine--tRNA ligase	VARS	-0.0346238	0.571943	0.694378	0.622589	0.657099	0.515923	38	38	38	41.6	41.6	41.6	140.47	0	160.38	16909000000	169	789
Q9HDC9	Q9HDC9	Adipocyte plasma membrane-associated protein	APMAP	-0.034606	-0.0967903	0.153673	0.0292053	0.171453	-0.219152	10	10	10	36.1	36.1	36.1	46.48	0	30.178	7006300000	48	2565
P62258	P62258	14-3-3 protein epsilon	YWHAE	-0.0340532	3.50609	3.80001	3.57953	3.67088	3.60659	24	21	21	85.5	85.5	85.5	29.174	0	310.78	94623000000	239	1289
Q8IY67	Q8IY67	Ribonucleoprotein PTB-binding 1	RAVER1	-0.0325127	0.0948048	-0.0233364	-0.00866508	0.132507	-0.114178	13	13	13	45.7	45.7	45.7	63.876	0	44.353	6421900000	59	2006
P30153	P30153	Serine/threonine-protein phosphatase 2A 65 kDa regulatory subunit A alpha isoform	PPP2R1A	-0.0320934	2.21152	1.79959	1.93079	1.96704	2.02255	35	35	31	59.9	59.9	49.6	65.308	0	251.19	54292000000	285	842
P27694	P27694	Replication protein A 70 kDa DNA-binding subunit;Replication protein A 70 kDa DNA-binding subunit, N-terminally processed	RPA1	-0.0320498	0.779827	0.855083	0.861212	0.749912	0.745092	22	22	22	57.3	57.3	57.3	68.137	0	219.41	17627000000	142	795
Q9Y696	Q9Y696	Chloride intracellular channel protein 4	CLIC4	-0.0319541	0.12248	0.406788	0.181242	0.372074	0.144724	11	11	11	60.1	60.1	60.1	28.772	0	120.26	7484300000	54	2950
P15374	P15374	Ubiquitin carboxyl-terminal hydrolase isozyme L3	UCHL3	-0.0316757	0.377436	0.123482	0.146568	0.179895	0.329885	7	7	7	37.4	37.4	37.4	26.182	0	13.515	4120700000	33	642
Q9Y3U8	Q9Y3U8	60S ribosomal protein L36	RPL36	-0.0313479	1.19806	0.569504	1.04484	0.744846	0.767607	5	5	5	34.3	34.3	34.3	12.254	0	9.3749	5262900000	28	2899
Q99436	Q99436	Proteasome subunit beta type-7	PSMB7	-0.0305249	1.20401	0.769308	0.665535	1.14428	1.05859	9	9	9	25.3	25.3	25.3	29.965	0	78.253	8747900000	52	2309
P21399	P21399	Cytoplasmic aconitate hydratase	ACO1	-0.0299187	-0.603441	-0.585127	-0.899118	-0.382839	-0.590651	13	13	13	18.2	18.2	18.2	98.398	0	27.533	5079100000	67	723
P04844	P04844	Dolichyl-diphosphooligosaccharide--protein glycosyltransferase subunit 2	RPN2	-0.0298926	0.797234	0.578167	0.798901	0.633961	0.540562	9	9	9	26	26	26	69.283	0	52.993	6923600000	56	453
Q9NTX5	Q9NTX5	Ethylmalonyl-CoA decarboxylase	ECHDC1	-0.0298694	-1.04503	-1.25147	-1.53978	-1.01706	-0.97753	9	9	9	45	45	45	33.698	0	22.083	1422100000	22	2626
Q99880	Q99880	Histone H2B type 1-L	HIST1H2BL	-0.0283489	-1.71094	-2.04479	-0.862432	-2.73418	-2.12203	27	5	1	83.3	31.7	8.7	13.952	0	52.548	3096000000	24	2343
Q9UN86	Q9UN86	Ras GTPase-activating protein-binding protein 2	G3BP2	-0.0283276	0.524288	0.190702	0.395527	0.290825	0.301151	12	9	9	29.3	24.1	24.1	54.12	0	192.97	7793600000	49	2813
P49321	P49321	Nuclear autoantigenic sperm protein	NASP	-0.0281938	1.95299	2.0517	1.84678	2.09508	1.9806	25	25	25	44.2	44.2	44.2	85.237	0	323.31	48645000000	200	1053
Q9P000	Q9P000	COMM domain-containing protein 9	COMMD9	-0.0279064	-0.859823	-1.1108	-0.766235	-1.28535	-0.988073	7	7	7	65.2	65.2	65.2	21.819	0	56.048	1991200000	28	2694
Q8WUA2	Q8WUA2	Peptidyl-prolyl cis-trans isomerase-like 4	PPIL4	-0.0274458	-2.66685	-1.34149	-1.66179	-1.69473	-2.73831	5	5	5	15.9	15.9	15.9	57.224	0	10.024	1022200000	14	2101
P53396	P53396	ATP-citrate synthase	ACLY	-0.0262225	1.14	1.39468	1.24338	1.31452	1.16545	53	53	53	47.5	47.5	47.5	120.84	0	190.36	51681000000	334	1158
Q96AG4	Q96AG4	Leucine-rich repeat-containing protein 59	LRRC59	-0.0259085	1.21828	1.06741	1.32061	0.959768	1.07042	14	14	14	37.5	37.5	37.5	34.93	0	74.166	18686000000	136	2192
Q9Y4P3	Q9Y4P3	Transducin beta-like protein 2	TBL2	-0.0256739	-1.63895	-2.28629	-1.66598	-2.30024	-1.99866	2	2	2	5.4	5.4	5.4	49.797	0	4.6584	302020000	6	2911
P00403	P00403	Cytochrome c oxidase subunit 2	MT-CO2	-0.023214	-0.63752	-0.452051	-0.5333	-0.379345	-0.791353	4	4	4	20.7	20.7	20.7	25.565	0	7.9727	1857300000	19	416
Q14011	Q14011	Cold-inducible RNA-binding protein	CIRBP	-0.022885	-1.13629	-1.41273	-1.11954	-1.27081	-1.50184	4	4	4	44.2	44.2	44.2	18.648	0	9.0072	1364000000	20	1612
P36543	P36543	V-type proton ATPase subunit E 1	ATP6V1E1	-0.0221879	0.211666	-0.332369	-0.0745335	-0.272116	0.0990314	9	9	9	33.2	33.2	33.2	26.145	0	71.03	5421600000	45	921
P00338	P00338;P07864	L-lactate dehydrogenase A chain	LDHA	-0.0219434	3.81502	3.81246	3.83458	3.82021	3.7206	36	36	31	84.3	84.3	80.1	36.688	0	323.31	172520000000	448	411
Q9UBB4	Q9UBB4	Ataxin-10	ATXN10	-0.0209993	-1.01084	-1.31794	-1.54259	-1.01567	-0.997902	5	5	5	12.6	12.6	12.6	53.488	0	10.874	1440200000	13	2717
P26373	P26373	60S ribosomal protein L13	RPL13	-0.0203524	2.67874	2.4571	2.49172	2.45693	2.69405	27	27	27	69.7	69.7	69.7	24.261	0	160.83	55249000000	170	784
Q07020	Q07020	60S ribosomal protein L18	RPL18	-0.0201925	2.23923	2.18809	2.33945	2.12221	2.11874	16	16	16	63.3	63.3	63.3	21.634	0	51.115	37455000000	136	1479
Q9HCD5	Q9HCD5;REV__Q9HCD5	Nuclear receptor coactivator 5	NCOA5	-0.019324	-0.454411	-0.800247	-0.537046	-0.648989	-0.753923	6	6	6	15.7	15.7	15.7	65.536	0	16.836	1970800000	20	2557
P10606	P10606	Cytochrome c oxidase subunit 5B, mitochondrial	COX5B	-0.0190694	0.627966	0.808071	0.810608	0.479527	0.806713	4	4	4	30.2	30.2	30.2	13.696	0	20.446	6378600000	32	565
O43324	O43324	Eukaryotic translation elongation factor 1 epsilon-1	EEF1E1	-0.0186027	-1.54545	-1.66314	-2.42312	-1.27826	-1.1673	3	3	3	26.4	26.4	26.4	19.81	0	8.4375	941710000	13	181
O75940	O75940	Survival of motor neuron-related-splicing factor 30	SMNDC1	-0.0185509	0.867331	0.292406	0.484705	0.498726	0.700521	6	6	6	29.4	29.4	29.4	26.711	0	105.53	3853400000	23	328
Q9P2R7	Q9P2R7	Succinyl-CoA ligase [ADP-forming] subunit beta, mitochondrial	SUCLA2	-0.0183328	-0.869761	-0.801497	-0.907803	-0.535412	-1.11867	10	10	10	26.3	26.3	26.3	50.317	0	15.162	2847200000	32	2715
Q99627	Q99627	COP9 signalosome complex subunit 8	COPS8	-0.0182301	-1.46719	-1.93073	-1.33808	-2.04976	-1.76374	2	2	2	17.2	17.2	17.2	23.225	0	3.5683	590750000	10	2326
P18621	P18621	60S ribosomal protein L17	RPL17	-0.0181026	2.34806	1.84951	2.23247	1.89189	2.1177	20	20	20	71.7	71.7	71.7	21.397	0	96.371	37077000000	117	684
Q9Y5J7	Q9Y5J7	Mitochondrial import inner membrane translocase subunit Tim9	TIMM9	-0.0155767	-1.16812	-0.635527	-0.859871	-1.0506	-0.841734	4	4	4	77.5	77.5	77.5	10.378	0	97.818	2092600000	23	2927
Q13630	Q13630	GDP-L-fucose synthase	TSTA3	-0.0155026	-0.338623	0.0089016	-0.0357609	-0.339937	-0.165392	9	9	9	37.4	37.4	37.4	35.892	0	30.118	4627900000	34	1591
Q96P70	Q96P70	Importin-9	IPO9	-0.0151043	-2.21182	-1.83857	-1.52315	-1.8472	-2.75056	4	4	4	9.1	9.1	9.1	115.96	0	72.58	930190000	42	2270
P00367;P49448	P00367;P49448	Glutamate dehydrogenase 1, mitochondrial;Glutamate dehydrogenase 2, mitochondrial	GLUD1;GLUD2	-0.0143003	1.27652	1.55523	1.35986	1.50471	1.34015	24	24	24	49.5	49.5	49.5	61.397	0	224.39	22277000000	138	412
Q16543	Q16543	Hsp90 co-chaperone Cdc37;Hsp90 co-chaperone Cdc37, N-terminally processed	CDC37	-0.0142005	1.12884	0.953085	1.04116	0.954388	1.08473	26	26	26	56.9	56.9	56.9	44.468	0	228.91	27701000000	191	1756
P00390	P00390	Glutathione reductase, mitochondrial	GSR	-0.0133219	0.521082	0.351875	0.446142	0.323812	0.499516	17	17	17	35.8	35.8	35.8	56.256	0	171.67	14241000000	83	415
P06576	P06576	ATP synthase subunit beta, mitochondrial	ATP5B	-0.01137	4.08665	4.0752	4.12407	3.96191	4.12269	41	41	41	79.4	79.4	79.4	56.559	0	323.31	226010000000	629	475
O95831	O95831	Apoptosis-inducing factor 1, mitochondrial	AIFM1	-0.0110668	0.932392	0.865709	0.930964	0.85774	0.875248	27	27	27	50.9	50.9	50.9	66.9	0	138.14	22053000000	145	399
Q92769	Q92769	Histone deacetylase 2	HDAC2	-0.0108595	0.533897	0.281382	0.548658	0.367125	0.274557	12	6	6	37.3	26.2	26.2	55.364	0	45.987	6209200000	51	2150
Q9UHY1	Q9UHY1	Nuclear receptor-binding protein	NRBP1	-0.0106262	-2.69454	-1.53808	-3.0269	-1.55384	-1.80006	5	5	5	15.9	15.9	15.9	59.844	0	7.7297	876770000	13	2759
P50452	P50452;P50453	Serpin B8	SERPINB8	-0.0106068	-1.3551	-1.89008	-1.56806	-1.87618	-1.45535	10	9	9	32.6	30.5	30.5	42.766	0	16.42	1400500000	27	1096
P13010	P13010	X-ray repair cross-complementing protein 5	XRCC5	-0.0105352	2.04231	2.00248	2.04609	2.02457	1.96492	50	50	50	62.6	62.6	62.6	82.704	0	323.31	72746000000	402	600
O95881	O95881	Thioredoxin domain-containing protein 12	TXNDC12	-0.0105317	0.102079	-0.094759	-0.147844	-0.0588436	0.186073	8	8	8	47.7	47.7	47.7	19.206	0	14.6	4968600000	37	402
Q13243	Q13243	Serine/arginine-rich splicing factor 5	SRSF5	-0.00992425	-0.618719	-0.551537	-0.652027	-0.412699	-0.72043	4	3	3	16.2	12.9	12.9	31.263	0	6.5968	2019600000	22	1550
Q9NPJ3	Q9NPJ3	Acyl-coenzyme A thioesterase 13;Acyl-coenzyme A thioesterase 13, N-terminally processed	ACOT13	-0.00945473	0.493814	-2.46186	-0.185244	-2.53849	-0.256702	4	4	4	30	30	30	14.96	0	13.86	3093600000	18	2577
O43447	O43447	Peptidyl-prolyl cis-trans isomerase H	PPIH	-0.00936063	-0.0832996	-0.224497	-0.104107	-0.428286	0.0426159	13	13	13	85.9	85.9	85.9	19.208	0	40.782	8741300000	78	186
P04818	P04818	Thymidylate synthase	TYMS	-0.0079457	1.03795	0.891907	1.14388	0.650566	1.07649	14	14	14	55	55	55	35.716	0	126.5	16891000000	110	451
Q15185	Q15185	Prostaglandin E synthase 3	PTGES3	-0.00792599	2.16526	2.18385	2.21282	2.14756	2.1395	17	17	17	43.8	43.8	43.8	18.697	0	289.28	26519000000	104	1707
P82979	P82979	SAP domain-containing ribonucleoprotein	SARNP	-0.00775878	0.537857	0.599932	0.459581	0.652493	0.571333	15	15	15	49	49	49	23.671	0	61.77	11925000000	78	1394
P62979	P62979	Ubiquitin-40S ribosomal protein S27a;Ubiquitin;40S ribosomal protein S27a	RPS27A	-0.00743008	1.53889	1.69341	1.6867	1.53908	1.60038	14	14	6	75.6	75.6	33.3	17.965	0	184.55	32827000000	147	1340
P50502;Q8IZP2;Q8NFI4	P50502;Q8IZP2;Q8NFI4	Hsc70-interacting protein;Putative protein FAM10A4;Putative protein FAM10A5	ST13;ST13P4;ST13P5	-0.00709057	0.925495	1.18807	1.11389	0.965538	1.06964	19	19	19	39.6	39.6	39.6	41.331	0	173.22	21138000000	118	1097
P78347	P78347;Q6EKJ0;Q86UP8	General transcription factor II-I	GTF2I	-0.00644652	0.0386944	0.0301094	-0.0555973	0.205667	-0.0662041	37	37	37	38.5	38.5	38.5	112.42	0	68.699	16898000000	151	1381
P62195	P62195	26S protease regulatory subunit 8	PSMC5	-0.00620015	0.877792	0.673138	0.931242	0.562815	0.813738	28	28	27	78.1	78.1	75.1	45.626	0	123.71	18983000000	149	1284
P17706	P17706	Tyrosine-protein phosphatase non-receptor type 2	PTPN2	-0.0061388	-2.74957	-1.40562	-1.14453	-2.82728	-2.27939	1	1	1	3.9	3.9	3.9	48.473	0.002681	2.1907	789980000	7	671
P40429	P40429;Q6NVV1	60S ribosomal protein L13a	RPL13A	-0.00485261	2.31269	2.12644	2.27036	1.99809	2.37569	21	21	21	63.5	63.5	63.5	23.577	0	82.051	30003000000	131	954
P63092;Q5JWF2;P38405	P63092;Q5JWF2;P38405	Guanine nucleotide-binding protein G(s) subunit alpha isoforms short;Guanine nucleotide-binding protein G(s) subunit alpha isoforms XLas;Guanine nucleotide-binding protein G(olf) subunit alpha	GNAS;GNAL	-0.00322437	-1.94029	-2.17198	-1.55626	-2.92542	-1.6964	4	3	3	12.7	9.9	9.9	45.664	0	3.4183	607640000	8	1346
Q9ULX3	Q9ULX3	RNA-binding protein NOB1	NOB1	-0.00313091	-0.74773	-1.00303	-0.742443	-1.13409	-0.759005	6	6	6	15.3	15.3	15.3	46.674	0	9.2087	2345300000	24	2804
P26639	P26639	Threonine--tRNA ligase, cytoplasmic	TARS	-0.00229263	-0.278166	-0.42161	-0.430479	-0.389629	-0.236433	26	26	25	34.3	34.3	33.2	83.434	0	80.21	8870500000	88	788
Q9BZZ5	Q9BZZ5	Apoptosis inhibitor 5	API5	-0.00225862	0.214706	0.413839	0.335405	0.395481	0.205156	13	13	13	21.2	21.2	21.2	59.004	0	34.577	4179500000	41	2452
Q12905	Q12905	Interleukin enhancer-binding factor 2	ILF2	-0.00196775	0.51676	0.819548	0.704935	0.700567	0.593056	11	11	11	36.7	36.7	36.7	43.062	0	27.936	6569500000	65	1516
Q13098	Q13098	COP9 signalosome complex subunit 1	GPS1	-0.00195885	-1.44032	-1.67631	-1.72732	-1.46611	-1.48738	5	5	5	17.9	17.9	17.9	55.536	0	7.8919	1087000000	16	1532
P61247	P61247	40S ribosomal protein S3a	RPS3A	-0.000904719	3.14136	2.78198	2.93821	2.90535	3.03874	47	47	47	83.3	83.3	83.3	29.945	0	323.31	130930000000	390	1255
Q0VD83	Q0VD83	Apolipoprotein B receptor	APOBR	-0.000885646	-1.25865	-0.624693	-0.791647	-0.955313	-1.08072	9	9	9	13.3	13.3	13.3	115.63	0	35.099	3939600000	38	1499
Q96B54	Q96B54	Zinc finger protein 428	ZNF428	-0.000426928	-1.57297	-1.72221	-1.82808	-1.70028	-1.4157	3	3	3	23.9	23.9	23.9	20.48	0	23.425	988460000	12	2199
P78318	P78318;A0A1W2PR95	Immunoglobulin-binding protein 1	IGBP1	-0.000198682	-0.840967	-0.50285	-0.526596	-0.955976	-0.533749	6	6	6	28.9	28.9	28.9	39.221	0	71.859	2281900000	22	1377
P62888	P62888	60S ribosomal protein L30	RPL30	0.000187556	2.44289	2.10725	2.29703	2.24495	2.2838	19	19	19	87.8	87.8	87.8	12.784	0	323.31	50664000000	183	1331
Q9BUF5	Q9BUF5	Tubulin beta-6 chain	TUBB6	0.00125186	0.667152	0.673035	0.809704	0.643274	0.561058	24	11	9	64.8	43.5	38.8	49.857	0	28.723	5539400000	43	2389
Q99496	Q99496	E3 ubiquitin-protein ligase RING2	RNF2	0.00204277	-1.00661	-0.988417	-1.04465	-1.13322	-0.808548	4	4	2	16.7	16.7	7.4	37.655	0	6.7857	1862600000	27	2315
Q15424	Q15424	Scaffold attachment factor B1	SAFB	0.00355434	0.446548	0.185816	0.256721	0.312456	0.390032	25	25	15	32.2	32.2	20	102.64	0	323.31	12186000000	91	1722
P50402	P50402	Emerin	EMD	0.00395997	-0.743536	-1.35411	-0.885483	-1.08931	-1.1598	8	8	8	27.6	27.6	27.6	28.994	0	48.775	3395900000	41	1093
P49189	P49189	4-trimethylaminobutyraldehyde dehydrogenase	ALDH9A1	0.00425529	0.653955	0.373564	0.53858	0.468596	0.546869	14	14	14	26.5	26.5	26.5	53.801	0	31.599	7023600000	50	1049
Q15021	Q15021;REV__Q02790	Condensin complex subunit 1	NCAPD2	0.00434494	-0.578527	-0.998621	-0.784847	-0.713335	-0.854506	16	16	16	16.6	16.6	16.6	157.18	0	58.766	3912600000	51	1681
Q9BQ67	Q9BQ67	Glutamate-rich WD repeat-containing protein 1	GRWD1	0.00434812	-0.770432	-1.01579	-0.927341	-0.932688	-0.806263	6	6	6	20.2	20.2	20.2	49.419	0	9.9076	2296100000	24	2353
P22102	P22102	Trifunctional purine biosynthetic protein adenosine-3;Phosphoribosylamine--glycine ligase;Phosphoribosylformylglycinamidine cyclo-ligase;Phosphoribosylglycinamide formyltransferase	GART	0.00470861	1.11942	1.08863	1.17511	1.05376	1.09734	58	58	58	58.1	58.1	58.1	107.77	0	323.31	67385000000	409	731
Q10589	Q10589	Bone marrow stromal antigen 2	BST2	0.00473245	-2.16684	-1.31136	-1.18578	-2.94927	-1.06805	4	4	4	20	20	20	19.769	0	8.0536	1175000000	14	1504
P61088	P61088;Q5JXB2	Ubiquitin-conjugating enzyme E2 N	UBE2N	0.00490475	1.71652	1.65235	1.5943	1.80663	1.6671	13	13	13	67.8	67.8	67.8	17.138	0	44.115	15806000000	83	1245
P68363	P68363;A6NHL2;Q9H853	Tubulin alpha-1B chain	TUBA1B	0.00526587	5.48528	5.51268	5.59228	5.46794	5.45251	54	54	0	69.2	69.2	0	50.151	0	323.31	790610000000	2015	1369
P33993	P33993	DNA replication licensing factor MCM7	MCM7	0.00539112	2.21532	2.35015	2.35182	2.3555	2.15705	62	62	62	77.5	77.5	77.5	81.307	0	323.31	94627000000	427	888
P14678;P63162	P14678;P63162	Small nuclear ribonucleoprotein-associated proteins B and B;Small nuclear ribonucleoprotein-associated protein N	SNRPB;SNRPN	0.00599575	2.06843	2.168	2.00028	2.16663	2.20572	13	13	13	30	30	30	24.61	0	54.25	26808000000	82	630
P59998	P59998	Actin-related protein 2/3 complex subunit 4	ARPC4	0.00701237	2.30788	2.05409	2.18155	2.2784	2.10403	12	12	12	53.6	53.6	53.6	19.667	0	32.292	16580000000	68	1219
P49736	P49736	DNA replication licensing factor MCM2	MCM2	0.00824801	2.21176	2.26166	2.28695	2.24109	2.20683	58	58	58	63.8	63.8	63.8	101.89	0	323.31	83384000000	354	1073
P78330	P78330	Phosphoserine phosphatase	PSPH	0.00824992	-1.83209	-0.411753	-0.787888	-0.440552	-2.11257	3	3	3	18.2	18.2	18.2	25.007	0	4.1554	1363900000	10	1379
Q8WXX5	Q8WXX5	DnaJ homolog subfamily C member 9	DNAJC9	0.00928561	-1.05126	-1.34093	-1.25366	-0.943407	-1.36336	7	7	7	46.2	46.2	46.2	29.909	0	44.683	2205700000	28	2120
Q9BV57	Q9BV57	1,2-dihydroxy-3-keto-5-methylthiopentene dioxygenase	ADI1	0.00943724	1.30238	1.26494	1.30018	1.34237	1.23674	6	6	6	41.9	41.9	41.9	21.498	0	50.773	8208900000	45	2403
P27695	P27695	DNA-(apurinic or apyrimidinic site) lyase;DNA-(apurinic or apyrimidinic site) lyase, mitochondrial	APEX1	0.0094773	1.15995	1.1583	1.28825	1.05624	1.16132	15	15	15	62.3	62.3	62.3	35.554	0	209.29	22057000000	131	796
Q9Y6G9	Q9Y6G9	Cytoplasmic dynein 1 light intermediate chain 1	DYNC1LI1	0.00949955	-1.89999	-1.37383	-1.40403	-1.4521	-2.02611	10	10	10	25.4	25.4	25.4	56.578	0	46.617	1707700000	32	2958
P00505	P00505	Aspartate aminotransferase, mitochondrial	GOT2	0.0104742	0.990503	1.35064	1.11392	1.25855	1.17068	22	22	22	54	54	54	47.517	0	60.633	21849000000	127	420
P61586	P61586	Transforming protein RhoA	RHOA	0.0109364	1.73123	1.9395	1.83667	1.81305	1.88918	12	12	5	40.9	40.9	26.4	21.768	0	63.467	30456000000	116	1262
Q14566	Q14566	DNA replication licensing factor MCM6	MCM6	0.0114326	2.17019	2.11643	2.11853	2.24868	2.09702	54	54	54	50.9	50.9	50.9	92.888	0	323.31	66585000000	318	1649
P18754	P18754	Regulator of chromosome condensation	RCC1	0.0114749	1.17752	0.840784	1.01436	0.974051	1.07347	13	13	13	51.3	51.3	51.3	44.969	0	192.59	12276000000	88	686
O60841	O60841	Eukaryotic translation initiation factor 5B	EIF5B	0.0131877	1.45768	1.12163	1.43282	1.12831	1.34741	26	26	26	24.3	24.3	24.3	138.83	0	132.68	19711000000	130	251
P62241	P62241	40S ribosomal protein S8	RPS8	0.0139825	2.63063	2.32968	2.5996	2.42135	2.46146	22	22	22	64.9	64.9	64.9	24.205	0	226.09	67048000000	214	1285
P35268	P35268;Q6P5R6	60S ribosomal protein L22	RPL22	0.0148404	3.30621	2.74751	3.24684	2.83628	3.04198	15	15	15	64.1	64.1	64.1	14.787	0	223.68	48731000000	110	902
P60953	P60953;P17081;Q9H4E5	Cell division control protein 42 homolog	CDC42	0.0152566	1.0615	1.2289	1.10411	1.32936	1.0479	15	15	14	52.9	52.9	52.9	21.258	0	67.531	18733000000	95	1234
Q8NE71	Q8NE71	ATP-binding cassette sub-family F member 1	ABCF1	0.0160831	0.801741	0.57547	0.606853	0.799826	0.707386	17	17	17	27.6	27.6	27.6	95.925	0	89.765	16071000000	100	2061
P37802	P37802;Q9UI15	Transgelin-2	TAGLN2	0.0167068	4.18261	4.61777	4.47078	4.56297	4.21694	30	30	30	98.5	98.5	98.5	22.391	0	323.31	164730000000	374	936
Q14498	Q14498	RNA-binding protein 39	RBM39	0.0167608	1.77104	1.56015	1.62933	1.8184	1.59935	13	13	13	32.5	32.5	32.5	59.379	0	115.33	15235000000	99	1647
P56385	P56385	ATP synthase subunit e, mitochondrial	ATP5I	0.0173486	0.0207653	-0.127199	-0.0546818	-0.223648	0.170725	6	6	6	50.7	50.7	50.7	7.9331	0	9.4912	4449100000	21	1212
Q9H4M9	Q9H4M9	EH domain-containing protein 1	EHD1	0.0184943	-0.209585	-0.357782	-0.356003	-0.260101	-0.179464	14	14	12	39.3	39.3	35.6	60.626	0	43.99	5087300000	53	2516
Q92973	Q92973	Transportin-1	TNPO1	0.0191266	0.268122	0.329811	0.148054	0.539242	0.266983	11	11	7	18.3	18.3	12.1	102.35	0	30.032	9221800000	74	2169
Q13409	Q13409;O14576	Cytoplasmic dynein 1 intermediate chain 2	DYNC1I2	0.0199687	0.055748	0.269451	0.0621147	0.246662	0.238928	6	6	6	17.6	17.6	17.6	71.456	0	120.15	4151200000	29	1560
P04406	P04406;O60733	Glyceraldehyde-3-phosphate dehydrogenase	GAPDH	0.0202449	5.3619	5.55386	5.48575	5.53805	5.41056	51	51	50	99.7	99.7	99.7	36.053	0	323.31	801450000000	1556	447
P46060	P46060	Ran GTPase-activating protein 1	RANGAP1	0.0204248	0.554867	0.174383	0.562813	0.242182	0.350155	27	27	27	57.4	57.4	57.4	63.541	0	171.03	21680000000	193	1005
Q6IBS0	Q6IBS0;Q12792	Twinfilin-2	TWF2	0.0205638	1.43025	1.55465	1.44649	1.55221	1.54035	16	16	16	56.2	56.2	56.2	39.548	0	220.4	25156000000	108	1874
P58876	P58876	Histone H2B type 1-D	HIST1H2BD	0.0213006	-2.0798	2.08482	2.00914	1.84044	-3.77814	28	1	1	83.3	8.7	8.7	13.936	0.0026515	2.1033	5766700000	11	1218
P98175	P98175	RNA-binding protein 10	RBM10	0.0224857	-1.86821	-1.59904	-1.26492	-2.10499	-1.7635	8	8	7	14.1	14.1	12.9	103.53	0	19.479	1045900000	19	1407
Q15843	Q15843	NEDD8	NEDD8	0.0226342	0.737839	0.540617	0.893492	0.355526	0.736568	4	4	4	45.7	45.7	45.7	9.0714	0	153.01	6284200000	31	1745
P37837	P37837	Transaldolase	TALDO1	0.0226752	2.84815	2.72301	2.88239	2.65129	2.89108	34	34	34	61.7	61.7	61.7	37.54	0	300.49	129550000000	302	937
P61964	P61964	WD repeat-containing protein 5	WDR5	0.0229419	-0.737743	-0.991262	-0.823118	-0.655718	-1.04585	4	4	4	17.7	17.7	17.7	36.588	0	11.241	1966100000	22	1275
P05198	P05198	Eukaryotic translation initiation factor 2 subunit 1	EIF2S1	0.0242341	1.64544	1.57343	1.69858	1.6082	1.59424	20	20	20	57.1	57.1	57.1	36.112	0	273.45	22469000000	120	461
Q15181	Q15181	Inorganic pyrophosphatase	PPA1	0.0250403	2.43314	2.33362	2.43242	2.39609	2.39675	19	19	19	87.9	87.9	87.9	32.66	0	323.31	42152000000	136	1706
O75306	O75306	NADH dehydrogenase [ubiquinone] iron-sulfur protein 2, mitochondrial	NDUFS2	0.0250448	-1.00353	-1.25147	-1.07342	-1.21077	-1.02317	3	3	3	9.3	9.3	9.3	52.545	0	5.2418	1614200000	17	272
Q13148	Q13148	TAR DNA-binding protein 43	TARDBP	0.0256122	1.42856	1.63882	1.74012	1.36648	1.57131	22	22	22	50.2	50.2	50.2	44.739	0	160.46	15713000000	109	1538
P45973	P45973	Chromobox protein homolog 5	CBX5	0.0262988	-0.578018	-1.53624	-1.05743	-1.25846	-0.776594	6	6	6	35.6	35.6	35.6	22.225	0	14.756	2137400000	20	1002
P46778	P46778	60S ribosomal protein L21	RPL21	0.0264171	1.71591	1.36486	1.4981	1.36498	1.83733	20	20	20	80	80	80	18.565	0	98.427	22335000000	94	1015
O00232	O00232	26S proteasome non-ATPase regulatory subunit 12	PSMD12	0.0264451	1.79771	1.66616	1.84488	1.65521	1.77504	10	10	10	24.6	24.6	24.6	52.904	0	17.245	6994800000	24	74
P43686	P43686	26S protease regulatory subunit 6B	PSMC4	0.0268977	1.24668	1.11829	1.36976	1.05706	1.20131	23	23	23	65.8	65.8	65.8	47.366	0	173.56	22179000000	171	999
P12955	P12955	Xaa-Pro dipeptidase	PEPD	0.0275644	-0.585588	-0.785257	-0.882771	-0.587305	-0.5035	10	10	10	27	27	27	54.548	0	137.19	3513000000	49	598
O75874	O75874	Isocitrate dehydrogenase [NADP] cytoplasmic	IDH1	0.0276086	1.62646	1.65849	1.61075	1.6952	1.70431	30	29	29	62.6	60.4	60.4	46.659	0	229.2	28190000000	173	321
P62942	P62942;Q5VVH2	Peptidyl-prolyl cis-trans isomerase FKBP1A	FKBP1A	0.0277065	2.15827	2.57704	2.30906	2.43028	2.44675	9	9	9	61.1	61.1	61.1	11.951	0	190.66	30946000000	104	1339
P61970	P61970	Nuclear transport factor 2	NUTF2	0.0281417	0.859833	0.0371628	0.387461	0.501429	0.541029	3	3	3	22	22	22	14.478	0	7.7231	4481900000	27	1276
P18077	P18077	60S ribosomal protein L35a	RPL35A	0.0287619	1.92641	1.77238	1.81287	1.83812	1.98347	19	19	19	94.5	94.5	94.5	12.538	0	73.052	27276000000	72	679
Q8N1F7	Q8N1F7	Nuclear pore complex protein Nup93	NUP93	0.0288347	-0.978786	-1.03238	-0.970104	-0.787863	-1.17228	18	18	18	29.5	29.5	29.5	93.487	0	132.48	3786700000	56	2020
Q15428	Q15428	Splicing factor 3A subunit 2	SF3A2	0.0289939	0.638594	0.82407	0.735929	0.8109	0.734148	10	10	10	24.1	24.1	24.1	49.255	0	198.39	11385000000	63	1724
P63208	P63208	S-phase kinase-associated protein 1	SKP1	0.0290321	1.23988	1.38568	1.27267	1.35885	1.39392	3	3	3	28.8	28.8	28.8	18.658	0	20.108	6826100000	20	1353
P63244	P63244	Guanine nucleotide-binding protein subunit beta-2-like 1;Guanine nucleotide-binding protein subunit beta-2-like 1, N-terminally processed	GNB2L1	0.0292536	3.27102	3.00186	3.20882	3.07652	3.21174	34	34	34	89	89	89	35.076	0	323.31	109860000000	315	1357
Q13595	Q13595	Transformer-2 protein homolog alpha	TRA2A	0.0296348	0.085783	-0.290848	0.000587463	-0.152185	-0.0670948	7	6	6	24.1	20.6	20.6	32.688	0	10.44	3375800000	26	1585
P62263	P62263	40S ribosomal protein S14	RPS14	0.0301711	2.8847	2.30758	2.66888	2.52675	2.68331	15	15	15	52.3	52.3	52.3	16.273	0	323.31	61087000000	163	1290
P46777	P46777	60S ribosomal protein L5	RPL5	0.0302184	3.53212	3.33586	3.44748	3.49186	3.45329	36	36	36	77.1	77.1	77.1	34.362	0	323.31	101930000000	294	1014
Q9BUL8	Q9BUL8	Programmed cell death protein 10	PDCD10	0.0309124	-1.11853	-1.23257	-1.09724	-1.01037	-1.32631	6	6	6	39.2	39.2	39.2	24.701	0	14.533	1719000000	19	2393
Q9Y4Z0	Q9Y4Z0	U6 snRNA-associated Sm-like protein LSm4	LSM4	0.0309728	-0.645945	-0.902452	-0.582878	-0.712866	-0.933933	7	7	7	43.2	43.2	43.2	15.35	0	17.062	2569700000	50	2916
P12814	P12814	Alpha-actinin-1	ACTN1	0.0309881	2.12204	2.28333	2.17141	2.26671	2.2629	58	32	32	61.1	43.8	43.8	103.06	0	323.31	46638000000	202	597
Q01518	Q01518;P40123	Adenylyl cyclase-associated protein 1	CAP1	0.0312074	2.95074	2.99704	3.01677	3.02513	2.97339	48	48	48	75.4	75.4	75.4	51.901	0	323.31	143430000000	490	1433
P09012	P09012	U1 small nuclear ribonucleoprotein A	SNRPA	0.031263	1.22717	0.997601	1.0007	1.3439	1.08634	9	9	8	36.2	36.2	33.7	31.279	0	99.745	8817500000	50	529
P22314	P22314	Ubiquitin-like modifier-activating enzyme 1	UBA1	0.0314309	2.85634	2.95728	2.93013	3.04864	2.83595	65	65	65	61.3	61.3	61.3	117.85	0	323.31	134680000000	557	734
P38919	P38919	Eukaryotic initiation factor 4A-III;Eukaryotic initiation factor 4A-III, N-terminally processed	EIF4A3	0.0318559	1.50795	1.56457	1.59106	1.56837	1.54493	36	31	31	65.5	59.4	59.4	46.871	0	323.31	30298000000	195	943
O75643	O75643	U5 small nuclear ribonucleoprotein 200 kDa helicase	SNRNP200	0.0321941	0.0546532	0.0305405	0.122206	0.108881	-0.00671387	40	40	40	21.1	21.1	21.1	244.5	0	147.36	15311000000	164	308
P11177	P11177	Pyruvate dehydrogenase E1 component subunit beta, mitochondrial	PDHB	0.0322351	0.91622	0.900555	0.874447	0.977011	0.970409	12	12	12	40.7	40.7	40.7	39.233	0	34.616	11424000000	79	573
P62081	P62081	40S ribosomal protein S7	RPS7	0.0328388	3.14059	2.96365	3.25049	3.00493	2.99946	25	25	25	72.2	72.2	72.2	22.127	0	323.31	60136000000	189	1280
P35249	P35249	Replication factor C subunit 4	RFC4	0.0333516	-1.32503	-0.66581	-0.904718	-1.06212	-0.919369	10	10	10	32.2	32.2	32.2	39.681	0	22.514	2009100000	30	899
Q9P2J5	Q9P2J5	Leucine--tRNA ligase, cytoplasmic	LARS	0.0335468	-0.189224	-0.117899	-0.130434	-0.0404072	-0.189203	20	20	20	21.9	21.9	21.9	134.46	0	109.96	7094400000	83	2712
P48444	P48444	Coatomer subunit delta	ARCN1	0.0345128	-0.235048	-0.204924	-0.21727	-0.054924	-0.284225	19	19	19	39.3	39.3	39.3	57.21	0	52.17	8966700000	95	1035
Q9UK76	Q9UK76	Hematological and neurological expressed 1 protein;Hematological and neurological expressed 1 protein, N-terminally processed	HN1	0.0346788	1.13553	0.400122	0.895641	0.719864	0.792004	5	5	5	49.4	49.4	49.4	16.014	0	37.273	5839100000	34	2781
Q9UNZ2	Q9UNZ2	NSFL1 cofactor p47	NSFL1C	0.0351051	2.02678	1.68186	1.9725	1.78325	1.91251	20	20	20	57.6	57.6	57.6	40.572	0	129.18	29516000000	121	2825
P18858	P18858	DNA ligase 1	LIG1	0.0351063	0.782373	0.12257	0.542377	0.372206	0.548151	17	17	17	25.5	25.5	25.5	101.73	0	86.416	9510300000	74	688
P54819	P54819	Adenylate kinase 2, mitochondrial;Adenylate kinase 2, mitochondrial, N-terminally processed	AK2	0.0360533	3.16697	3.25052	3.34963	3.07915	3.3056	33	33	33	94.1	94.1	94.1	26.477	0	323.31	100220000000	364	1181
O60701	O60701	UDP-glucose 6-dehydrogenase	UGDH	0.0366357	-0.503202	-0.749884	-0.65369	-0.435448	-0.680584	13	13	13	39.1	39.1	39.1	55.023	0	27.614	4715600000	57	242
P11940	P11940;Q4VXU2;Q96DU9	Polyadenylate-binding protein 1	PABPC1	0.0369794	2.68406	2.54774	2.59182	2.71441	2.6524	63	63	20	84.1	84.1	41	70.67	0	323.31	115520000000	413	588
Q3ZCM7	Q3ZCM7	Tubulin beta-8 chain	TUBB8	0.0371917	3.76166	4.40482	4.28194	4.35048	3.72888	16	2	2	27.3	7.4	7.4	49.775	0	323.31	47401000000	50	1792
P53992	P53992	Protein transport protein Sec24C	SEC24C	0.0372883	-1.36292	-1.9079	-1.5997	-1.36109	-1.83358	7	7	6	8.6	8.6	7.2	118.32	0	12.215	1309600000	20	1170
P37198	P37198	Nuclear pore glycoprotein p62	NUP62	0.0374924	-0.903067	-0.915909	-0.787685	-0.986872	-0.841429	5	5	5	10.2	10.2	10.2	53.254	0	36.661	2338300000	27	932
O75934	O75934	Pre-mRNA-splicing factor SPF27	BCAS2	0.0375144	-0.57395	-0.724161	-0.810797	-0.435909	-0.587917	9	9	9	60	60	60	26.131	0	68.256	4169300000	49	325
P62873	P62873;P16520	Guanine nucleotide-binding protein G(I)/G(S)/G(T) subunit beta-1	GNB1	0.0377598	1.85223	1.71586	1.85505	1.69545	1.91492	24	24	13	64.4	64.4	31.2	37.377	0	323.31	27525000000	142	1327
Q96F86	Q96F86	Enhancer of mRNA-decapping protein 3	EDC3	0.0380233	-1.24916	-1.23374	-1.47083	-0.93247	-1.20698	9	9	9	32.1	32.1	32.1	56.077	0	34.58	1476300000	21	2228
P30043	P30043	Flavin reductase (NADPH)	BLVRB	0.0380551	0.806526	1.18072	0.953991	0.95188	1.18916	8	8	8	46.1	46.1	46.1	22.119	0	252.48	11298000000	53	831
Q99856	Q99856;Q8IVW6	AT-rich interactive domain-containing protein 3A	ARID3A	0.0392933	-1.35313	-1.56446	-0.950096	-2.75354	-0.554855	7	7	7	16	16	16	62.888	0	26.221	1763000000	23	2340
Q86WQ0	Q86WQ0	Nuclear receptor 2C2-associated protein	NR2C2AP	0.0399672	-2.65199	-2.25499	-2.26678	-2.08332	-2.89047	2	2	2	19.4	19.4	19.4	15.876	0	8.1749	419830000	8	1979
Q9ULZ3	Q9ULZ3	Apoptosis-associated speck-like protein containing a CARD	PYCARD	0.04063	0.530676	0.802868	0.560104	1.0201	0.542004	14	14	14	74.9	74.9	74.9	21.627	0	213.36	10460000000	89	2806
Q9Y2D5	Q9Y2D5	A-kinase anchor protein 2	AKAP2	0.0406583	-0.176449	-0.230305	-0.20957	-0.117834	-0.160751	9	9	9	11.8	11.8	11.8	122.07	0	22.638	3707300000	34	2852
Q9Y285	Q9Y285	Phenylalanine--tRNA ligase alpha subunit	FARSA	0.0409025	0.381672	0.262714	0.447477	0.256159	0.385651	19	19	19	52.6	52.6	52.6	57.563	0	122.71	14543000000	109	2849
Q9GZT8	Q9GZT8	NIF3-like protein 1	NIF3L1	0.0411329	-1.56194	-1.1793	-1.45697	-1.04352	-1.48796	3	3	3	13.8	13.8	13.8	41.968	0	5.0069	1116500000	16	2466
P99999	P99999;CON__P62894	Cytochrome c	CYCS	0.0413704	0.426769	0.163795	0.50787	0.0757866	0.426302	16	16	16	69.5	69.5	69.5	11.749	0	105.8	8394500000	60	1409
P26599	P26599	Polypyrimidine tract-binding protein 1	PTBP1	0.0428222	2.7113	2.62268	2.82142	2.72421	2.58381	41	41	34	73.2	73.2	67.9	59.632	0	323.31	111380000000	485	787
Q9Y2T2	Q9Y2T2;P53677	AP-3 complex subunit mu-1	AP3M1	0.043217	-1.29167	-0.889019	-1.0611	-0.920858	-1.15942	7	7	7	21.8	21.8	21.8	46.939	0	9.4105	1599600000	17	2865
O75947	O75947	ATP synthase subunit d, mitochondrial	ATP5H	0.0435308	0.606625	0.748035	0.696075	0.679264	0.787243	11	11	11	51.6	51.6	51.6	18.491	0	29.372	7420400000	56	329
P38117	P38117	Electron transfer flavoprotein subunit beta	ETFB	0.0436986	0.0156574	0.145124	-0.0368462	0.237684	0.171431	13	13	13	52.2	52.2	52.2	27.843	0	38.756	5580200000	46	938
Q92598	Q92598	Heat shock protein 105 kDa	HSPH1	0.0437981	1.96278	1.70606	1.97915	1.73155	1.92396	56	56	46	56.5	56.5	51.3	96.864	0	323.31	58008000000	379	2136
Q8IWX8	Q8IWX8	Calcium homeostasis endoplasmic reticulum protein	CHERP	0.0442731	-1.12075	-0.724253	-1.00129	-0.725365	-0.908033	12	12	12	16.6	16.6	16.6	103.7	0	25.415	3271900000	46	2000
O14950;P19105	O14950;P19105	Myosin regulatory light chain 12B;Myosin regulatory light chain 12A	MYL12B;MYL12A	0.0443335	-0.0251141	0.454548	0.145559	0.38839	0.243202	3	3	3	21.5	21.5	21.5	19.779	0	32.113	5980000000	30	126
P84103	P84103	Serine/arginine-rich splicing factor 3	SRSF3	0.0451978	3.18595	3.1338	3.12184	3.25916	3.23423	15	15	15	56.1	56.1	56.1	19.329	0	293.28	72438000000	194	1403
O43252	O43252	Bifunctional 3-phosphoadenosine 5-phosphosulfate synthase 1;Sulfate adenylyltransferase;Adenylyl-sulfate kinase	PAPSS1	0.0454807	-0.91288	-2.57472	-0.717295	-1.86555	-2.51211	6	6	6	15.1	15.1	15.1	70.832	0	17.429	2113200000	22	176
Q12904	Q12904	Aminoacyl tRNA synthase complex-interacting multifunctional protein 1;Endothelial monocyte-activating polypeptide 2	AIMP1	0.0454896	0.810259	0.81761	0.865572	0.822277	0.890423	11	11	11	47.1	47.1	47.1	34.352	0	109.59	10501000000	69	1515
P39019	P39019	40S ribosomal protein S19	RPS19	0.0462821	3.86221	3.41292	3.72641	3.53889	3.78625	31	31	31	97.2	97.2	97.2	16.06	0	273.04	84195000000	334	944
Q99848	Q99848	Probable rRNA-processing protein EBP2	EBNA1BP2	0.0465727	-1.09321	-1.67017	-1.33725	-1.37487	-1.29324	4	4	4	17	17	17	34.852	0	6.356	1427600000	15	2339
Q9ULC4;A0A3B3IRV3	Q9ULC4;A0A3B3IRV3	Malignant T-cell-amplified sequence 1	MCTS1	0.0466566	-1.46521	-1.40906	-1.47225	-1.27315	-1.42603	9	9	9	68.5	68.5	68.5	20.555	0	15.875	2494200000	36	2798
Q16630	Q16630	Cleavage and polyadenylation specificity factor subunit 6	CPSF6	0.0474679	0.42194	0.507074	0.541086	0.608276	0.386562	11	11	11	23.4	23.4	23.4	59.209	0	136.13	6600000000	76	1761
O14828	O14828	Secretory carrier-associated membrane protein 3	SCAMP3	0.0474946	0.371866	0.361732	0.548458	0.269009	0.425415	6	6	6	22.2	22.2	22.2	38.287	0	32.37	6080400000	39	121
P33316	P33316	Deoxyuridine 5-triphosphate nucleotidohydrolase, mitochondrial	DUT	0.0480197	4.5909	4.32253	4.56003	4.43057	4.52361	24	24	24	67.5	67.5	67.5	26.563	0	323.31	193980000000	265	883
O43719	O43719	HIV Tat-specific factor 1	HTATSF1	0.0486517	0.100172	0.673138	0.455814	0.392136	0.45797	12	12	12	25.3	25.3	25.3	85.852	0	26.123	6735300000	43	206
Q9NRF9	Q9NRF9	DNA polymerase epsilon subunit 3	POLE3	0.0487779	-0.0466156	-0.418365	-0.139921	-0.214876	-0.196341	5	5	5	44.2	44.2	44.2	16.859	0	20.8	4936500000	50	2601
Q15758	Q15758	Neutral amino acid transporter B(0)	SLC1A5	0.0488717	0.741142	0.031889	0.332047	0.369778	0.604338	8	8	8	13.3	13.3	13.3	56.598	0	40.461	8058600000	56	1739
P62277	P62277	40S ribosomal protein S13	RPS13	0.0501547	2.28963	1.95593	2.28273	1.98934	2.24672	18	18	18	71.5	71.5	71.5	17.222	0	105.25	67210000000	242	1294
Q92922	Q92922	SWI/SNF complex subunit SMARCC1	SMARCC1	0.0510966	-0.0814342	0.196486	0.203156	0.0671482	0.055563	25	25	20	28.8	28.8	24.1	122.87	0	52.545	11647000000	93	2164
P31040	P31040	Succinate dehydrogenase [ubiquinone] flavoprotein subunit, mitochondrial	SDHA	0.0511115	-0.638758	-0.407944	-0.384796	-0.592632	-0.439289	19	19	19	42.9	42.9	42.9	72.691	0	211.1	6598500000	71	855
Q14739	Q14739	Lamin-B receptor	LBR	0.0515839	-0.503927	-0.0816345	-0.190464	-0.122114	-0.411013	8	8	8	13.7	13.7	13.7	70.702	0	16.549	4301900000	38	1663
Q04917	Q04917	14-3-3 protein eta	YWHAH	0.0526714	1.97532	1.78081	1.91558	1.8374	2.03922	25	16	16	70.7	59.8	59.8	28.218	0	196.93	18504000000	78	1463
O14929	O14929	Histone acetyltransferase type B catalytic subunit	HAT1	0.0530586	2.2824	2.72	2.6028	2.64811	2.41187	16	16	16	36	36	36	49.54	0	144.25	26597000000	93	123
P09651;A0A2R8Y4L2	P09651;A0A2R8Y4L2;Q32P51	Heterogeneous nuclear ribonucleoprotein A1;Heterogeneous nuclear ribonucleoprotein A1, N-terminally processed	HNRNPA1	0.0552076	4.19312	3.95972	4.2092	4.08293	4.10275	31	31	29	69.1	69.1	67.7	38.746	0	323.31	278870000000	537	543
P09417	P09417	Dihydropteridine reductase	QDPR	0.0553554	-2.03404	-1.22908	-0.987013	-2.71206	-1.02953	3	3	3	16.8	16.8	16.8	25.789	0	7.7831	1215000000	12	536
P40227	P40227	T-complex protein 1 subunit zeta	CCT6A	0.0555913	2.74552	2.6455	2.84091	2.72714	2.68525	49	49	41	71	71	64.2	58.024	0	323.31	110410000000	412	952
Q15418	Q15418;Q9UK32;Q15349	Ribosomal protein S6 kinase alpha-1	RPS6KA1	0.0567503	-0.760096	-0.615627	-0.632944	-0.621237	-0.639153	17	17	13	34.3	34.3	28.2	82.722	0	51.468	4265800000	51	1721
P60660	P60660;P14649	Myosin light polypeptide 6	MYL6	0.0568651	3.09801	3.38285	3.28466	3.37137	3.23586	15	15	15	70.2	70.2	70.2	16.93	0	323.31	60252000000	172	1227
O95926	O95926	Pre-mRNA-splicing factor SYF2	SYF2	0.0578518	-2.03296	-2.62408	-2.46318	-1.99368	-2.35514	4	4	4	16.5	16.5	16.5	28.722	0	105.97	576570000	29	403
O00303	O00303	Eukaryotic translation initiation factor 3 subunit F	EIF3F	0.0585289	0.291483	0.0656185	0.590672	0.267302	-0.146734	17	17	17	45.4	45.4	45.4	37.563	0	72.532	7497100000	95	81
P00491	P00491	Purine nucleoside phosphorylase	PNP	0.0594018	1.45559	1.70994	1.7296	1.63633	1.56058	17	17	17	68.9	68.9	68.9	32.118	0	180.84	30319000000	187	418
P32119	P32119	Peroxiredoxin-2	PRDX2	0.0595675	0.4062	0.610403	0.39624	0.623215	0.684153	9	8	8	36.4	30.8	30.8	21.892	0	18.863	8225400000	67	871
P84090	P84090	Enhancer of rudimentary homolog	ERH	0.0597938	4.44378	4.44581	4.49331	4.46331	4.55715	10	10	10	62.5	62.5	62.5	12.259	0	255.7	79618000000	110	1399
O00629	O00629	Importin subunit alpha-3	KPNA4	0.0602878	0.0549259	-0.0910568	0.029953	0.251514	-0.1548	9	9	7	26.9	26.9	22.3	57.886	0	29.565	5137200000	53	99
P10644	P10644;P31321	cAMP-dependent protein kinase type I-alpha regulatory subunit;cAMP-dependent protein kinase type I-alpha regulatory subunit, N-terminally processed	PRKAR1A	0.0617291	-1.42481	-1.00835	-1.271	-1.06833	-1.12522	9	9	9	30.2	30.2	30.2	42.981	0	22.913	2511600000	41	567
P07437	P07437;A6NNZ2	Tubulin beta chain	TUBB	0.0617412	5.79993	5.81843	6.00963	5.8467	5.75644	52	52	10	76.8	76.8	24.3	49.67	0	323.31	972620000000	2210	496
Q9Y262	Q9Y262	Eukaryotic translation initiation factor 3 subunit L	EIF3L	0.0618356	0.379141	-0.011343	-0.00565338	0.350878	0.391979	15	15	15	35.3	35.3	35.3	66.726	0	78.053	6248300000	53	2842
Q9HAV7	Q9HAV7	GrpE protein homolog 1, mitochondrial	GRPEL1	0.0626227	0.902267	0.48188	0.585472	0.852468	0.826149	12	12	12	59.9	59.9	59.9	24.279	0	50.115	10333000000	65	2545
P17096	P17096	High mobility group protein HMG-I/HMG-Y	HMGA1	0.0634244	0.979015	0.552429	0.855799	0.815968	0.815674	6	6	6	44.9	44.9	44.9	11.676	0	137.85	11338000000	52	665
P24666	P24666	Low molecular weight phosphotyrosine protein phosphatase	ACP1	0.063578	-0.229506	0.0402756	-0.0678024	0	-0.0253086	7	7	7	28.5	28.5	28.5	18.042	0	9.8304	3434500000	28	763
Q9NUU7;Q9UMR2	Q9NUU7;Q9UMR2;Q9UHL0	ATP-dependent RNA helicase DDX19A;ATP-dependent RNA helicase DDX19B	DDX19A;DDX19B	0.0640999	-0.328737	-0.513668	-0.288267	-0.380756	-0.402285	11	11	11	34.5	34.5	34.5	53.974	0	45.87	3955900000	36	2636
Q9UQ80	Q9UQ80	Proliferation-associated protein 2G4	PA2G4	0.0643536	2.71728	2.51079	2.74607	2.66477	2.62432	43	43	43	72.8	72.8	72.8	43.786	0	323.31	57185000000	273	2833
Q96PK6	Q96PK6	RNA-binding protein 14	RBM14	0.0644525	1.26645	1.29315	1.44422	1.27239	1.31614	22	22	22	41.3	41.3	41.3	69.491	0	109.69	23556000000	135	2271
P29218	P29218	Inositol monophosphatase 1	IMPA1	0.0658747	-1.50785	-1.20601	-1.11444	-1.18692	-1.5718	7	7	7	31.8	31.8	31.8	30.188	0	9.638	1872800000	23	819
P31689	P31689	DnaJ homolog subfamily A member 1	DNAJA1	0.0658989	1.31253	0.714939	1.27454	0.852375	1.11198	21	21	21	56.2	56.2	56.2	44.868	0	160.96	20313000000	125	861
P24534	P24534	Elongation factor 1-beta	EEF1B2	0.0659479	1.89171	1.44727	1.56462	1.84249	1.7992	16	12	12	74.7	70.7	70.7	24.763	0	248.39	25999000000	101	761
P61026	P61026;P51153	Ras-related protein Rab-10	RAB10	0.066088	0.139454	0.576506	0.373783	0.48378	0.41464	10	9	9	41.5	36	36	22.541	0	63.756	5553700000	30	1241
P36578	P36578	60S ribosomal protein L4	RPL4	0.0662848	2.44624	2.16308	2.42511	2.31718	2.37054	47	47	47	71.7	71.7	71.7	47.697	0	323.31	92675000000	313	923
P41223	P41223	Protein BUD31 homolog	BUD31	0.0663954	-1.15401	-1.48362	-1.29983	-1.19762	-1.25982	6	6	6	41.7	41.7	41.7	17	0	9.1258	1212200000	20	969
Q96I25	Q96I25	Splicing factor 45	RBM17	0.0666672	-0.747063	-0.999613	-0.930025	-0.69095	-0.799036	5	5	5	15.7	15.7	15.7	44.961	0	28.299	1761400000	23	2246
Q99426	Q99426	Tubulin-folding cofactor B	TBCB	0.0668742	-0.462769	-0.722523	-0.450577	-0.611523	-0.515215	9	9	9	45.1	45.1	45.1	27.325	0	80.941	5564000000	53	2308
O95456	O95456	Proteasome assembly chaperone 1	PSMG1	0.0680081	-0.554537	-0.956619	-0.515717	-0.743507	-0.803486	6	6	6	21.2	21.2	21.2	32.854	0	13.248	2154500000	21	382
Q9NTK5	Q9NTK5	Obg-like ATPase 1	OLA1	0.0692123	2.10245	2.05899	2.27291	2.06142	2.11547	20	20	20	51.3	51.3	51.3	44.743	0	133.28	50787000000	220	2624
Q9UBT2	Q9UBT2	SUMO-activating enzyme subunit 2	UBA2	0.0698894	0.306545	0.0528698	0.308275	0.174948	0.265568	30	30	30	55.6	55.6	55.6	71.223	0	260.5	15489000000	139	2731
A6NHR9	A6NHR9	Structural maintenance of chromosomes flexible hinge domain-containing protein 1	SMCHD1	0.0703602	-0.749544	-0.514376	-0.585609	-0.509907	-0.589283	27	27	27	19.3	19.3	19.3	226.37	0	151.95	6127800000	76	16
Q9H910	Q9H910	Hematological and neurological expressed 1-like protein	HN1L	0.0718552	0.224274	-0.0646458	0.0343208	0.316999	0.103687	12	12	12	79.5	79.5	79.5	20.063	0	27.135	5833600000	48	2533
P17812	P17812	CTP synthase 1	CTPS1	0.0724284	0.696875	0.525496	0.722958	0.650457	0.677425	14	14	14	31.6	31.6	31.6	66.69	0	109.1	11715000000	83	672
P19367	P19367	Hexokinase-1	HK1	0.0728493	-1.44276	-0.850544	-0.793886	-1.0663	-1.36123	12	8	7	14.9	10.8	9.1	102.48	0	35.397	2834300000	38	692
P21281	P21281;P15313	V-type proton ATPase subunit B, brain isoform	ATP6V1B2	0.072882	0.487097	0.63258	0.72089	0.536253	0.641018	24	24	24	56.6	56.6	56.6	56.5	0	211.16	21792000000	205	719
Q9P0J0	Q9P0J0	NADH dehydrogenase [ubiquinone] 1 alpha subcomplex subunit 13	NDUFA13	0.0739775	-1.33891	-1.4448	-1.18671	-1.18913	-1.57778	3	3	3	25.7	25.7	25.7	16.698	0	6.3482	917990000	15	2699
P43246	P43246	DNA mismatch repair protein Msh2	MSH2	0.0746749	0.0933151	0.115465	0.0369587	0.321667	0.17857	22	22	22	26.2	26.2	26.2	104.74	0	34.029	7604900000	82	993
P51553	P51553	Isocitrate dehydrogenase [NAD] subunit gamma, mitochondrial	IDH3G	0.0747436	-0.396402	-0.687305	-0.284611	-0.585846	-0.530874	12	11	11	44.5	41.7	41.7	42.794	0	83.308	4235900000	50	1117
O00203	O00203	AP-3 complex subunit beta-1	AP3B1	0.0747979	0.0270824	-0.32918	-0.197187	0.13459	-0.166155	7	7	7	6.8	6.8	6.8	121.32	0	11.657	2255300000	17	70
Q8WUM4	Q8WUM4	Programmed cell death 6-interacting protein	PDCD6IP	0.0749477	1.69999	1.6497	1.87685	1.65431	1.71823	50	50	50	61.2	61.2	61.2	96.022	0	323.31	57886000000	385	2105
P42768	P42768	Wiskott-Aldrich syndrome protein	WAS	0.0750729	0.830631	0.78026	0.827101	0.934542	0.879913	17	17	17	47.6	47.6	47.6	52.912	0	273.9	17500000000	119	988
O00487	O00487	26S proteasome non-ATPase regulatory subunit 14	PSMD14	0.0754426	0.393621	0.631762	0.481508	0.745459	0.537436	8	8	8	50	50	50	34.577	0	98.476	8346600000	57	91
Q6P2Q9	Q6P2Q9	Pre-mRNA-processing-splicing factor 8	PRPF8	0.0761102	0.387247	0.13788	0.416328	0.382622	0.217072	43	43	43	23.7	23.7	23.7	273.6	0	119.02	16356000000	171	1887
Q12874	Q12874	Splicing factor 3A subunit 3	SF3A3	0.0764993	0.989731	1.13449	1.10862	1.10589	1.20133	21	21	21	41.1	41.1	41.1	58.848	0	154.86	16651000000	115	1514
P28062	P28062	Proteasome subunit beta type-8	PSMB8	0.0765896	0.823711	0.896828	0.945532	0.864904	1.00014	14	14	14	64.9	64.9	64.9	30.354	0	78.288	13507000000	79	803
Q8IWB7	Q8IWB7	WD repeat and FYVE domain-containing protein 1	WDFY1	0.0767943	0.086319	-0.025074	0.0179882	0.246134	0.0581284	7	7	7	24.1	24.1	24.1	46.323	0	10.764	2415800000	19	1996
Q9Y4L1	Q9Y4L1	Hypoxia up-regulated protein 1	HYOU1	0.0769997	0.314976	0.099453	0.409134	0.102779	0.340729	27	27	27	36	36	36	111.33	0	213.65	15115000000	146	2910
P15586	P15586	N-acetylglucosamine-6-sulfatase	GNS	0.0770353	-0.626772	-0.524488	-0.447289	-0.612743	-0.435753	5	5	5	10	10	10	62.081	0	11.496	2618200000	21	646
P05388;Q8NHW5	P05388;Q8NHW5	60S acidic ribosomal protein P0;60S acidic ribosomal protein P0-like	RPLP0;RPLP0P6	0.0780439	2.99255	2.7079	2.7494	3.08233	2.95308	23	23	23	71.9	71.9	71.9	34.273	0	308.07	75323000000	206	465
Q99460	Q99460	26S proteasome non-ATPase regulatory subunit 1	PSMD1	0.0781221	0.212009	-0.35137	-0.0045929	-0.0700665	0.0999851	12	12	12	20.8	20.8	20.8	105.84	0	35.249	6127600000	42	2313
P51858	P51858	Hepatoma-derived growth factor	HDGF	0.0784426	1.46056	1.2292	1.4518	1.40997	1.4082	17	17	16	63.3	63.3	63.3	26.788	0	241.69	22168000000	105	1129
P55735	P55735	Protein SEC13 homolog	SEC13	0.0789712	1.46435	1.68632	1.54593	1.71504	1.70195	9	9	9	35.1	35.1	35.1	35.54	0	145.07	8707000000	41	1198
Q01813	Q01813	ATP-dependent 6-phosphofructokinase, platelet type	PFKP	0.0796684	-0.133169	0.108376	0.0656013	0.161177	-0.0249634	27	27	24	37.9	37.9	33.2	85.595	0	82.516	9116500000	97	1439
Q9H0U4;Q92928	Q9H0U4;Q92928	Ras-related protein Rab-1B;Putative Ras-related protein Rab-1C	RAB1B;RAB1C	0.0802441	-1.23157	-0.886572	-0.753794	-0.968882	-1.21381	8	6	6	34.8	29.4	29.4	22.171	0	13.18	2962400000	39	2484
P55265	P55265	Double-stranded RNA-specific adenosine deaminase	ADAR	0.0803741	0.0136318	-0.137348	-0.0240002	-0.00365829	0.0832062	25	25	25	25.2	25.2	25.2	136.06	0	57.371	13490000000	121	1196
P23528	P23528	Cofilin-1	CFL1	0.0813977	3.39177	3.49387	3.79897	3.30534	3.46835	28	28	17	98.2	98.2	70.5	18.502	0	323.31	117610000000	526	753
Q9BXP5	Q9BXP5	Serrate RNA effector molecule homolog	SRRT	0.0816552	-0.12788	-0.359266	0.0493927	-0.377563	-0.157583	25	25	25	32.3	32.3	32.3	100.67	0	62.027	9066500000	87	2428
Q14240	Q14240	Eukaryotic initiation factor 4A-II;Eukaryotic initiation factor 4A-II, N-terminally processed	EIF4A2	0.0818415	-0.423819	-0.120113	-0.306831	0.0263615	-0.289904	24	7	7	53.3	22.4	22.4	46.402	0	15.264	2319100000	29	1636
Q9UKF6	Q9UKF6	Cleavage and polyadenylation specificity factor subunit 3	CPSF3	0.0828269	-0.565094	-0.951601	-0.833553	-0.681765	-0.511244	12	12	12	26.9	26.9	26.9	77.485	0	40.71	4117000000	44	2784
Q05655	Q05655;Q04759	Protein kinase C delta type;Protein kinase C delta type regulatory subunit;Protein kinase C delta type catalytic subunit	PRKCD	0.0830679	-0.75894	-0.302017	-0.419434	-0.368027	-0.554771	13	13	13	20.3	20.3	20.3	77.504	0	16.464	3382600000	36	1469
P39687	P39687;O95626;O43423	Acidic leucine-rich nuclear phosphoprotein 32 family member A	ANP32A	0.0831779	2.6963	2.86179	2.72303	3.12843	2.7352	23	23	22	58.6	58.6	58.6	28.585	0	323.31	52620000000	179	947
Q15056	Q15056	Eukaryotic translation initiation factor 4H	EIF4H	0.0835381	0.959419	1.10431	1.1384	1.30686	0.900948	17	17	17	59.7	59.7	59.7	27.385	0	219.29	15492000000	121	1692
O15372	O15372	Eukaryotic translation initiation factor 3 subunit H	EIF3H	0.0835638	1.48114	1.01104	1.45731	1.31241	1.21924	14	14	14	42.6	42.6	42.6	39.93	0	204.92	11080000000	70	159
P62491;Q15907	P62491;Q15907	Ras-related protein Rab-11A;Ras-related protein Rab-11B	RAB11A;RAB11B	0.0838979	1.30611	1.20275	1.31034	1.24498	1.45966	8	8	8	36.1	36.1	36.1	24.393	0	19.834	14871000000	56	1308
Q9Y277	Q9Y277	Voltage-dependent anion-selective channel protein 3	VDAC3	0.0851676	1.37329	0.902973	1.28632	1.08741	1.29617	7	7	7	22.3	22.3	22.3	30.658	0	66.587	6053000000	31	2847
P33991	P33991;Q9UJA3	DNA replication licensing factor MCM4	MCM4	0.0857878	2.34795	2.36252	2.47004	2.45381	2.39923	63	63	63	61.9	61.9	61.9	96.557	0	323.31	102600000000	515	886
P52434	P52434	DNA-directed RNA polymerases I, II, and III subunit RPABC3	POLR2H	0.0877759	-0.902748	-1.37041	-1.03896	-0.964418	-1.14303	4	4	4	34.7	34.7	34.7	17.143	0	10.505	1157200000	18	1138
P41250	P41250	Glycine--tRNA ligase	GARS	0.0886199	1.98919	2.09711	2.12743	2.21723	2.05064	34	34	34	55.3	55.3	55.3	83.165	0	323.31	51547000000	286	972
O75937	O75937	DnaJ homolog subfamily C member 8	DNAJC8	0.0892995	0.753063	0.714603	0.862343	0.903046	0.70401	22	22	22	63.2	63.2	63.2	29.841	0	139.79	14723000000	116	327
Q00796	Q00796	Sorbitol dehydrogenase	SORD	0.0893211	2.38542	1.80145	2.11975	2.27746	2.15105	22	22	22	67.8	67.8	67.8	38.324	0	206.51	27706000000	142	1422
P78371	P78371	T-complex protein 1 subunit beta	CCT2	0.0895131	2.70513	2.38834	2.67332	2.64227	2.59315	64	64	64	88.8	88.8	88.8	57.488	0	323.31	149060000000	726	1382
P15104	P15104	Glutamine synthetase	GLUL	0.0895987	0.334085	0.379932	0.436794	0.406809	0.49622	10	10	10	24.1	24.1	24.1	42.064	0	128.15	5417300000	43	637
Q01469	Q01469;A8MUU1	Fatty acid-binding protein, epidermal	FABP5	0.089742	3.02608	2.86731	3.01313	3.03401	3.06217	24	24	24	94.8	94.8	94.8	15.164	0	323.31	105720000000	302	1431
Q99536	Q99536	Synaptic vesicle membrane protein VAT-1 homolog	VAT1	0.0899706	2.6103	2.73324	2.60695	2.89387	2.7844	17	17	17	48.1	48.1	48.1	41.92	0	68.633	34356000000	126	2318
Q15029	Q15029	116 kDa U5 small nuclear ribonucleoprotein component	EFTUD2	0.0902036	0.41684	0.471462	0.541651	0.585211	0.476202	37	35	35	47.8	47.7	47.7	109.43	0	98.818	18052000000	145	1684
Q9UMS4	Q9UMS4	Pre-mRNA-processing factor 19	PRPF19	0.0906312	1.56483	1.37218	1.59581	1.5579	1.5237	24	24	24	48	48	48	55.18	0	323.31	34729000000	193	2808
P43487	P43487	Ran-specific GTPase-activating protein	RANBP1	0.0909958	1.90552	1.68784	1.85723	2.01753	1.78826	12	12	12	52.7	52.7	52.7	23.31	0	83.044	20758000000	96	997
P49721	P49721	Proteasome subunit beta type-2	PSMB2	0.0927906	0.169735	0.525188	0.545401	0.470615	0.304741	13	13	13	48.3	48.3	48.3	22.836	0	57.339	10368000000	78	1072
P62829	P62829	60S ribosomal protein L23	RPL23	0.0928322	1.69292	1.35153	1.50962	1.76064	1.57492	14	14	14	58.6	58.6	58.6	14.865	0	30.583	24765000000	91	1319
Q9UPT8	Q9UPT8	Zinc finger CCCH domain-containing protein 4	ZC3H4	0.0929686	-2.5616	-1.64212	-1.71952	-1.43483	-2.87231	7	7	7	10.4	10.4	10.4	140.26	0	121.02	907290000	17	2830
O95071	O95071	E3 ubiquitin-protein ligase UBR5	UBR5	0.093112	-1.94895	-2.85194	-1.94455	-2.71466	-2.26277	3	3	3	2.4	2.4	2.4	309.35	0	9.8174	282120000	13	355
P33992	P33992	DNA replication licensing factor MCM5	MCM5	0.0943336	1.79578	1.94909	1.89947	2.03212	1.96871	52	52	52	58.6	58.6	58.6	82.285	0	298.09	65503000000	306	887
O14980	O14980	Exportin-1	XPO1	0.0944586	-0.334316	0.135725	-0.0496235	0.150827	-0.115715	18	18	18	20	20	20	123.38	0	142.71	9233300000	112	131
Q92616	Q92616	Translational activator GCN1	GCN1L1	0.094861	-0.561817	-0.543642	-0.0222683	-0.758205	-0.593132	34	34	34	19.2	19.2	19.2	292.71	0	68.057	7418900000	110	2141
P53634	P53634	Dipeptidyl peptidase 1;Dipeptidyl peptidase 1 exclusion domain chain;Dipeptidyl peptidase 1 heavy chain;Dipeptidyl peptidase 1 light chain	CTSC	0.0955168	0.469021	0.823196	0.656355	0.768866	0.799656	11	11	11	32.4	32.4	32.4	51.853	0	42.906	6621500000	47	1165
Q9UNM6	Q9UNM6	26S proteasome non-ATPase regulatory subunit 13	PSMD13	0.0959355	0.134493	-0.434513	0.0628471	-0.116718	-0.108353	13	13	13	35.6	35.6	35.6	42.945	0	37.729	4948900000	45	2821
P53621	P53621	Coatomer subunit alpha;Xenin;Proxenin	COPA	0.096736	0.54734	0.574545	0.737448	0.594353	0.641235	40	40	40	39.2	39.2	39.2	138.34	0	141.94	23099000000	183	1164
Q13126	Q13126	S-methyl-5-thioadenosine phosphorylase	MTAP	0.0977414	0.845892	0.576616	0.906059	0.783201	0.737726	13	13	13	56.9	56.9	56.9	31.236	0	37.477	9168200000	65	1535
P22392;O60361	P22392;O60361	Nucleoside diphosphate kinase B;Putative nucleoside diphosphate kinase	NME2;NME2P1	0.0978619	4.36449	4.17887	4.46086	4.27929	4.36848	21	21	13	99.3	99.3	73.7	17.298	0	165.57	126970000000	268	736
P12236	P12236	ADP/ATP translocase 3;ADP/ATP translocase 3, N-terminally processed	SLC25A6	0.0978715	-0.666367	-0.961012	-0.155088	-0.866034	-1.12633	28	7	6	57.4	26.5	17.4	32.866	0	29.42	3277700000	56	593
Q99615	Q99615	DnaJ homolog subfamily C member 7	DNAJC7	0.0990187	0.574045	0.660082	0.881962	0.622213	0.644072	14	14	14	37.7	37.7	37.7	56.44	0	34.103	10027000000	74	2324
Q9BQA1	Q9BQA1	Methylosome protein 50	WDR77	0.0994612	-2.26455	-1.21251	-2.74992	-1.23248	-0.934801	6	6	6	27.5	27.5	27.5	36.724	0	7.9618	1350000000	16	2355
P30041	P30041	Peroxiredoxin-6	PRDX6	0.0995391	1.89287	1.84573	1.90808	2.0869	1.91153	18	18	18	75.4	75.4	75.4	25.035	0	102.69	34964000000	153	830
O15511	O15511	Actin-related protein 2/3 complex subunit 5	ARPC5	0.0996202	2.38041	2.55038	2.5927	2.57373	2.52861	11	11	11	95.4	95.4	95.4	16.32	0	154.54	26347000000	90	164
Q969G3	Q969G3	SWI/SNF-related matrix-associated actin-dependent regulator of chromatin subfamily E member 1	SMARCE1	0.100257	-0.460577	-0.784403	-0.532364	-0.421463	-0.612873	9	9	9	31.9	31.9	31.9	46.649	0	38.985	3839200000	46	2180
P33176	P33176;O60282	Kinesin-1 heavy chain	KIF5B	0.10027	-0.308535	-0.204353	-0.163818	0.00814247	-0.312847	19	19	13	24.4	24.4	17.8	109.68	0	69.26	6776500000	67	880
P62913	P62913	60S ribosomal protein L11	RPL11	0.100743	3.60414	3.32814	3.56078	3.56623	3.57364	26	26	26	62.9	62.9	62.9	20.252	0	91.577	72350000000	156	1336
Q86SX6	Q86SX6	Glutaredoxin-related protein 5, mitochondrial	GLRX5	0.10092	-1.13018	-1.24571	-0.941267	-1.26668	-1.05313	2	2	2	22.9	22.9	22.9	16.628	0	18.16	1669400000	21	1963
P62937	P62937;F5H284;Q9Y536;P0DN26;A0A0B4J2A2;A0A075B767;A0A075B759;P0DN37	Peptidyl-prolyl cis-trans isomerase A;Peptidyl-prolyl cis-trans isomerase A, N-terminally processed	PPIA	0.101703	5.67845	5.76956	5.87902	5.81875	5.77936	28	28	28	100	100	100	18.012	0	323.31	825610000000	742	1338
P51659	P51659	Peroxisomal multifunctional enzyme type 2;(3R)-hydroxyacyl-CoA dehydrogenase;Enoyl-CoA hydratase 2	HSD17B4	0.102225	0.996841	1.00528	1.0872	1.08811	1.13455	32	32	32	50.1	50.1	50.1	79.685	0	317.03	28494000000	184	1124
Q9Y230	Q9Y230	RuvB-like 2	RUVBL2	0.102464	0.545355	0.316284	0.486677	0.590794	0.522379	33	33	33	55.5	55.5	55.5	51.156	0	83.888	16253000000	121	2838
Q01130	Q01130;Q9BRL6	Serine/arginine-rich splicing factor 2	SRSF2	0.103111	2.07816	2.2264	2.14455	2.23298	2.38865	18	18	18	43.4	43.4	43.4	25.476	0	149.26	39956000000	133	1428
Q9NRN7	Q9NRN7	L-aminoadipate-semialdehyde dehydrogenase-phosphopantetheinyl transferase	AASDHPPT	0.103943	-1.01623	-1.12744	-1.24793	-0.65365	-1.0021	7	7	7	22.3	22.3	22.3	35.776	0	32.424	2623600000	31	2607
P40121	P40121	Macrophage-capping protein	CAPG	0.103987	3.3465	3.56657	3.52886	3.62646	3.52625	28	28	28	79.3	79.3	79.3	38.498	0	323.31	147700000000	289	950
Q99613;B5ME19	Q99613;B5ME19	Eukaryotic translation initiation factor 3 subunit C;Eukaryotic translation initiation factor 3 subunit C-like protein	EIF3C;EIF3CL	0.104394	0.0841217	-0.128405	0.144867	0.0653496	0.036541	27	27	27	29.5	29.5	29.5	105.34	0	68.426	12245000000	111	2322
Q9P289	Q9P289;Q9Y6E0;O00506	Serine/threonine-protein kinase 26	STK26	0.104422	-0.377598	-0.864927	-0.674362	-0.411482	-0.464678	7	7	7	20	20	20	46.528	0	18.326	2404000000	22	2706
P55072	P55072	Transitional endoplasmic reticulum ATPase	VCP	0.104929	2.34683	2.39914	2.50462	2.5061	2.42303	77	77	77	74.4	74.4	74.4	89.321	0	323.31	131890000000	635	1189
Q9Y224	Q9Y224	UPF0568 protein C14orf166	C14orf166	0.106322	-0.13879	0.40275	0.41954	0.137863	0.157503	9	9	9	52.9	52.9	52.9	28.068	0	37.928	6023700000	52	2837
P46782	P46782	40S ribosomal protein S5;40S ribosomal protein S5, N-terminally processed	RPS5	0.106503	2.89062	2.7251	2.8312	2.91356	2.99832	32	32	32	65.7	65.7	65.7	22.876	0	245.03	82198000000	226	1018
P15927	P15927	Replication protein A 32 kDa subunit	RPA2	0.10669	1.13659	1.05029	1.23314	1.1751	1.19215	12	12	12	68.5	68.5	68.5	29.247	0	165.06	14481000000	84	648
O00231	O00231	26S proteasome non-ATPase regulatory subunit 11	PSMD11	0.106888	4.23205	4.11888	4.3666	4.21898	4.26148	21	21	21	48.3	48.3	48.3	47.463	0	64.267	69821000000	131	73
Q6YP21	Q6YP21	Kynurenine--oxoglutarate transaminase 3	CCBL2	0.106895	-3.07439	-1.47419	-1.66263	-2.44516	-2.3944	4	4	4	14.3	14.3	14.3	51.4	0	5.3129	616010000	10	1910
P60842	P60842	Eukaryotic initiation factor 4A-I	EIF4A1	0.107192	4.43188	4.12116	4.41382	4.36326	4.37405	45	45	28	87.7	87.7	65.5	46.153	0	323.31	202110000000	554	1229
Q13868	Q13868	Exosome complex component RRP4	EXOSC2	0.107217	-1.44179	-2.50083	-1.58849	-2.57605	-1.42774	5	5	5	18.1	18.1	18.1	32.789	0	7.1406	831590000	13	1602
Q96QK1	Q96QK1	Vacuolar protein sorting-associated protein 35	VPS35	0.107777	0.591993	0.545649	0.64505	0.687122	0.69762	13	13	13	18.8	18.8	18.8	91.706	0	26.187	6362400000	35	2279
P22087	P22087	rRNA 2-O-methyltransferase fibrillarin	FBL	0.109018	2.192	1.90324	2.34224	2.00436	2.12331	16	16	15	48.3	48.3	44.9	33.784	0	98.555	35809000000	120	730
Q9UHB9	Q9UHB9	Signal recognition particle subunit SRP68	SRP68	0.109108	-0.347563	-0.701576	-0.343199	-0.441404	-0.461782	8	8	8	16.9	16.9	16.9	70.729	0	29.284	2398500000	26	2752
P62136	P62136	Serine/threonine-protein phosphatase PP1-alpha catalytic subunit	PPP1CA	0.109831	1.10597	1.19297	1.27345	1.31156	1.19289	13	13	3	41.2	41.2	11.8	37.512	0	86.846	15683000000	92	1281
Q9Y5K8	Q9Y5K8	V-type proton ATPase subunit D	ATP6V1D	0.109889	-2.19309	-1.56723	-1.35423	-1.33618	-2.6204	6	6	6	21.1	21.1	21.1	28.262	0	10.113	1087200000	14	2931
P55957	P55957	BH3-interacting domain death agonist;BH3-interacting domain death agonist p15;BH3-interacting domain death agonist p13;BH3-interacting domain death agonist p11	BID	0.110029	-0.299831	0.0022583	-0.0984325	0.0275955	-0.0454369	8	8	8	53.8	53.8	53.8	21.994	0	70.441	3910700000	37	1204
P54727	P54727	UV excision repair protein RAD23 homolog B	RAD23B	0.11018	-0.129185	-0.109194	-0.140375	0.0771942	0.0361538	7	7	6	21.8	21.8	21.8	43.171	0	126.74	7041800000	57	1180
Q6UB35	Q6UB35	Monofunctional C1-tetrahydrofolate synthase, mitochondrial	MTHFD1L	0.111345	-1.05965	-0.799097	-0.892012	-0.758881	-0.80319	15	13	13	22.1	21	21	105.79	0	28.338	3114100000	35	1901
P62316	P62316	Small nuclear ribonucleoprotein Sm D2	SNRPD2	0.111974	1.14473	1.26838	1.16317	1.4768	1.31561	11	11	11	78	78	78	13.527	0	80.417	12011000000	69	1302
Q15365	Q15365;P57723	Poly(rC)-binding protein 1	PCBP1	0.112022	3.91135	3.91058	4.05853	4.01845	3.99199	28	28	20	93.5	93.5	80.9	37.497	0	323.31	167770000000	358	1713
P32969	P32969	60S ribosomal protein L9	RPL9	0.112085	1.85481	1.79261	1.769	2.09921	1.93918	22	22	22	77.1	77.1	77.1	21.863	0	299.16	36052000000	218	878
Q1KMD3	Q1KMD3	Heterogeneous nuclear ribonucleoprotein U-like protein 2	HNRNPUL2	0.112205	1.12251	1.12156	1.1975	1.22421	1.281	16	16	16	20.1	20.1	20.1	85.104	0	92.257	15632000000	105	1779
Q13162	Q13162	Peroxiredoxin-4	PRDX4	0.112328	0.645622	0.508587	0.749104	0.493301	0.825893	13	10	10	59	52	52	30.54	0	90.119	11642000000	68	1542
O00273	O00273	DNA fragmentation factor subunit alpha	DFFA	0.112572	-2.23065	-1.29476	-1.19934	-2.48674	-1.26432	3	3	3	12.4	12.4	12.4	36.521	0	9.585	1059100000	12	79
Q01826	Q01826;Q9UPW6	DNA-binding protein SATB1	SATB1	0.11326	0.290043	0.467602	0.425329	0.57329	0.477629	10	10	10	26.3	26.3	26.3	85.956	0	79	5850600000	47	1440
Q8NBJ5	Q8NBJ5	Procollagen galactosyltransferase 1	COLGALT1	0.113941	0.325809	0.203682	0.465466	0.316036	0.354557	19	19	19	31.2	31.2	31.2	71.635	0	67.733	16299000000	97	2046
P31930	P31930	Cytochrome b-c1 complex subunit 1, mitochondrial	UQCRC1	0.114894	0.799391	0.725145	1.01436	0.70845	0.908678	15	15	15	39.2	39.2	39.2	52.645	0	226.9	14209000000	103	862
P62312	P62312	U6 snRNA-associated Sm-like protein LSm6	LSM6	0.115003	-0.817238	-0.39086	-0.226866	-0.617554	-0.622717	5	5	5	58.8	58.8	58.8	9.1275	0	5.9533	2442700000	19	1300
P13796	P13796;P13797	Plastin-2	LCP1	0.115268	3.88467	4.26329	4.07693	4.35589	4.13492	58	58	57	81.8	81.8	81.8	70.288	0	323.31	297790000000	802	612
E9PAV3;Q13765	E9PAV3;Q13765;Q9BZK3	Nascent polypeptide-associated complex subunit alpha, muscle-specific form;Nascent polypeptide-associated complex subunit alpha	NACA	0.115451	1.25468	1.23876	1.42384	1.58508	1.0776	11	11	11	3.8	3.8	3.8	205.42	0	109.32	14361000000	71	59
P48059;Q7Z4I7	P48059;Q7Z4I7	LIM and senescent cell antigen-like-containing domain protein 1;LIM and senescent cell antigen-like-containing domain protein 2	LIMS1;LIMS2	0.115751	-0.79616	-0.300182	-0.611237	-0.383434	-0.302589	9	9	9	29.8	29.8	29.8	37.251	0	14.866	3170600000	29	1031
Q9Y490	Q9Y490	Talin-1	TLN1	0.116	1.47269	1.33862	1.44942	1.58395	1.5316	158	158	144	71.3	71.3	68.3	269.76	0	323.31	147580000000	1038	2903
Q92804	Q92804	TATA-binding protein-associated factor 2N	TAF15	0.116729	0.972889	0.537544	0.76413	0.891706	0.960001	11	11	8	20.3	20.3	18.6	61.829	0	79.47	10244000000	75	2153
Q9Y2B0	Q9Y2B0	Protein canopy homolog 2	CNPY2	0.117053	0.282585	0.21574	0.323948	0.20631	0.568388	8	8	8	59.9	59.9	59.9	20.652	0	96.755	6306500000	51	2851
Q9BY44	Q9BY44	Eukaryotic translation initiation factor 2A;Eukaryotic translation initiation factor 2A, N-terminally processed	EIF2A	0.117967	0.66987	0.169884	0.790907	0.526457	0.296167	18	18	18	41.4	41.4	41.4	64.989	0	77.054	10386000000	93	2437
P33240;Q9H0L4	P33240;Q9H0L4	Cleavage stimulation factor subunit 2;Cleavage stimulation factor subunit 2 tau variant	CSTF2;CSTF2T	0.118439	0.149841	-0.306168	0.146355	-0.0877934	0.0622654	10	10	10	32.1	32.1	32.1	60.959	0	35.989	4384900000	43	881
P47914	P47914	60S ribosomal protein L29	RPL29	0.119289	2.43975	2.2128	2.73817	2.12823	2.47029	5	5	5	30.8	30.8	30.8	17.752	0	12.329	23399000000	52	1028
O95747	O95747	Serine/threonine-protein kinase OSR1	OXSR1	0.119571	-1.17132	-1.08871	-1.50956	-0.574326	-0.947443	7	7	6	23.9	23.9	20.5	58.022	0	52.1	1495300000	22	389
P62266	P62266	40S ribosomal protein S23	RPS23	0.119802	2.87753	2.56861	2.76729	2.75768	3.00364	13	13	13	67.8	67.8	67.8	15.807	0	122.51	33740000000	101	1291
O15116	O15116	U6 snRNA-associated Sm-like protein LSm1	LSM1	0.120367	-1.25757	-1.05935	-0.933052	-0.97123	-1.21	3	3	3	30.1	30.1	30.1	15.179	0	5.8865	975160000	18	139
Q09028	Q09028	Histone-binding protein RBBP4	RBBP4	0.120426	2.46643	2.64294	2.48775	2.83437	2.70323	21	11	11	64	53.9	53.9	47.655	0	147.96	33746000000	77	1496
Q15717	Q15717;Q12926;P26378	ELAV-like protein 1	ELAVL1	0.120561	1.72263	1.52078	1.65187	1.8031	1.77182	29	29	29	71.5	71.5	71.5	36.091	0	201.38	35460000000	179	1737
O00429	O00429	Dynamin-1-like protein	DNM1L	0.120735	-1.80176	-1.54221	-1.62545	-1.34797	-1.68033	17	17	17	35.5	35.5	35.5	81.876	0	83.727	2986600000	69	87
Q96A49	Q96A49	Synapse-associated protein 1	SYAP1	0.120831	-1.37478	-1.21251	-0.657579	-1.60442	-1.25643	4	4	4	11.1	11.1	11.1	39.933	0	10.008	1170400000	14	2188
Q08J23	Q08J23	tRNA (cytosine(34)-C(5))-methyltransferase	NSUN2	0.12108	-0.864368	-1.20448	-0.842379	-0.873442	-1.02421	17	17	17	32.2	32.2	32.2	86.47	0	70.768	4958800000	73	1495
Q92608	Q92608	Dedicator of cytokinesis protein 2	DOCK2	0.121908	-1.37309	-1.33591	-1.13469	-1.36564	-1.19744	8	8	8	5.2	5.2	5.2	211.95	0	10.046	1780800000	25	2137
P62191	P62191	26S protease regulatory subunit 4	PSMC1	0.122243	0.733675	0.686796	1.03742	0.685064	0.774956	18	18	18	34.1	34.1	34.1	49.184	0	89.389	9902100000	54	1283
Q13155	Q13155	Aminoacyl tRNA synthase complex-interacting multifunctional protein 2	AIMP2	0.123232	1.29667	0.796028	1.23362	1.15224	1.12289	10	10	10	45.9	45.9	45.9	35.348	0	109.97	10410000000	56	1540
Q9Y6N5	Q9Y6N5	Sulfide:quinone oxidoreductase, mitochondrial	SQRDL	0.123259	1.58651	1.80766	1.83735	1.88136	1.74233	32	32	32	70.4	70.4	70.4	49.96	0	323.31	52579000000	232	2961
O75964	O75964	ATP synthase subunit g, mitochondrial	ATP5L	0.124348	0.103031	0.220762	0.597406	-0.162947	0.424274	6	6	6	58.3	58.3	58.3	11.428	0	22.823	6808100000	55	331
Q8TEQ6	Q8TEQ6	Gem-associated protein 5	GEMIN5	0.124566	-1.81026	-1.31615	-1.17778	-1.78986	-1.34828	13	13	13	11.6	11.6	11.6	168.59	0	14.334	1390500000	27	2094
P39748	P39748	Flap endonuclease 1	FEN1	0.124726	1.26656	1.13921	1.20254	1.35443	1.42586	12	12	12	40.5	40.5	40.5	42.592	0	146.5	11751000000	67	948
P41227	P41227;Q9BSU3	N-alpha-acetyltransferase 10	NAA10	0.12574	-0.162895	-0.237434	-0.0499878	-0.260239	0.0869522	11	11	11	49.4	49.4	49.4	26.458	0	29.23	5454800000	41	970
Q9Y3Y2	Q9Y3Y2	Chromatin target of PRMT1 protein	CHTOP	0.125863	-0.798727	-0.58935	-0.465431	-0.641933	-0.59716	3	3	3	15.7	15.7	15.7	26.396	0	18.989	1761300000	19	2900
Q14677	Q14677	Clathrin interactor 1	CLINT1	0.125901	-0.813137	-0.577539	-0.66828	-0.565765	-0.474266	4	4	4	12.3	12.3	12.3	68.259	0	22.867	2676100000	23	1652
P24752	P24752	Acetyl-CoA acetyltransferase, mitochondrial	ACAT1	0.126005	2.47892	2.50362	2.57929	2.61411	2.65844	23	23	23	71.7	71.7	71.7	45.199	0	323.31	54392000000	212	764
P53999	P53999	Activated RNA polymerase II transcriptional coactivator p15	SUB1	0.126321	1.68487	1.94824	1.8763	2.05167	1.90064	13	13	13	70.1	70.1	70.1	14.395	0	323.31	22128000000	84	1171
Q9NPA8	Q9NPA8	Transcription and mRNA export factor ENY2	ENY2	0.12654	-0.672514	-0.806789	-0.529139	-0.491972	-0.818224	4	4	4	50.5	50.5	50.5	11.528	0	8.3093	1698300000	26	2571
P04843	P04843	Dolichyl-diphosphooligosaccharide--protein glycosyltransferase subunit 1	RPN1	0.126616	-0.0119286	-0.0884743	0.161726	0.058239	0.00927925	25	25	25	41.8	41.8	41.8	68.569	0	100.02	17266000000	132	452
Q14839	Q14839;Q8TDI0	Chromodomain-helicase-DNA-binding protein 4	CHD4	0.126947	0.02071	0.0177498	0.151762	0.203884	0.0828838	33	33	29	24.6	24.6	22	218	0	251.26	18645000000	159	1665
P0C0S8;Q96KK5;Q99878	P0C0S8;Q96KK5;Q99878	Histone H2A type 1;Histone H2A type 1-H;Histone H2A type 1-J	HIST1H2AG;HIST1H2AH;HIST1H2AJ	0.127585	6.9299	6.78264	7.05104	7.01461	6.88591	18	18	0	63.1	63.1	0	14.091	0	215.82	764830000000	1259	551
Q16851	Q16851	UTP--glucose-1-phosphate uridylyltransferase	UGP2	0.12774	-0.185987	0.0191631	-0.138563	0.124361	0.147186	23	23	23	49	49	49	56.94	0	64.127	9856300000	82	1775
Q08945	Q08945	FACT complex subunit SSRP1	SSRP1	0.127767	1.00125	0.707331	0.933735	1.0773	0.935133	27	27	27	37.8	37.8	37.8	81.074	0	157.64	16915000000	149	1493
Q9Y6E2	Q9Y6E2	Basic leucine zipper and W2 domain-containing protein 2	BZW2	0.130087	0.0264702	0.12257	0.19486	0.352623	0.0663376	12	12	12	24.3	24.3	24.3	48.162	0	61.135	6256900000	59	2957
P62995	P62995	Transformer-2 protein homolog beta	TRA2B	0.130364	1.58926	1.41452	1.76243	1.60342	1.53091	9	9	8	34.7	34.7	31.2	33.665	0	26.576	11677000000	55	1343
Q6P6C2	Q6P6C2	RNA demethylase ALKBH5	ALKBH5	0.13061	-2.44098	-2.50958	-2.73103	-2.31601	-1.98697	4	4	4	18.8	18.8	18.8	44.255	0	5.4585	291710000	7	1889
Q9NUL3	Q9NUL3	Double-stranded RNA-binding protein Staufen homolog 2	STAU2	0.130701	-0.924484	-1.31396	-1.11419	-0.695751	-1.15562	7	7	5	16	16	13	62.608	0	15.543	2061600000	21	2632
Q13242	Q13242	Serine/arginine-rich splicing factor 9	SRSF9	0.131583	-1.81732	-1.32193	-1.45063	-1.5132	-1.3503	6	5	5	30.8	27.6	27.6	25.542	0	10.725	1148900000	25	1549
P38646	P38646	Stress-70 protein, mitochondrial	HSPA9	0.132173	2.35796	2.32055	2.4867	2.41441	2.51318	61	61	61	56.4	56.4	56.4	73.68	0	323.31	155180000000	513	942
P55786	P55786;A6NEC2	Puromycin-sensitive aminopeptidase	NPEPPS	0.132245	-0.0293999	0.0557899	0.14975	-0.00297165	0.289543	18	18	18	27.2	27.2	27.2	103.28	0	80.077	7439900000	74	1200
P11142	P11142;P54652	Heat shock cognate 71 kDa protein	HSPA8	0.132387	5.44423	5.11804	5.43829	5.30395	5.49831	89	89	77	83.1	83.1	80.7	70.897	0	323.31	942470000000	1632	571
Q9UBE0	Q9UBE0	SUMO-activating enzyme subunit 1;SUMO-activating enzyme subunit 1, N-terminally processed	SAE1	0.132488	1.08294	1.08695	1.20221	1.2296	1.22049	18	18	18	63	63	63	38.449	0	168.3	13667000000	100	2720
P10515	P10515	Dihydrolipoyllysine-residue acetyltransferase component of pyruvate dehydrogenase complex, mitochondrial	DLAT	0.132505	-0.97275	-1.10806	-1.01917	-0.786777	-0.917759	5	5	5	13.6	13.6	13.6	68.996	0	17.723	2676300000	28	563
O95782	O95782	AP-2 complex subunit alpha-1	AP2A1	0.132869	-0.404579	-0.769669	-0.505001	-0.443577	-0.414186	14	14	9	19.4	19.4	13.6	107.54	0	26.596	4379200000	50	393
P43243	P43243	Matrin-3	MATR3	0.13298	1.70958	1.80525	1.97633	1.8538	1.84107	44	44	44	54.4	54.4	54.4	94.622	0	323.31	50186000000	316	992
P09661	P09661	U2 small nuclear ribonucleoprotein A	SNRPA1	0.133263	-0.508772	-0.595749	-0.335762	-0.571608	-0.349623	13	13	13	58	58	58	28.415	0	36.158	4341200000	52	544
P14868	P14868	Aspartate--tRNA ligase, cytoplasmic	DARS	0.133393	1.80618	1.80925	1.91255	1.92358	1.9872	38	38	38	77.4	77.4	77.4	57.136	0	319.19	41065000000	225	635
Q9UL46	Q9UL46	Proteasome activator complex subunit 2	PSME2	0.133808	1.80745	1.83531	2.09946	1.98819	1.77792	17	17	17	69.5	69.5	69.5	27.401	0	90.493	18640000000	98	2795
Q9NP97;Q8TF09	Q9NP97;Q8TF09	Dynein light chain roadblock-type 1;Dynein light chain roadblock-type 2	DYNLRB1;DYNLRB2	0.134409	-0.0723801	-0.20785	0.245314	-0.0751686	-0.187263	4	4	4	28.1	28.1	28.1	10.921	0	10.853	3474100000	20	2097
P62877	P62877	E3 ubiquitin-protein ligase RBX1;E3 ubiquitin-protein ligase RBX1, N-terminally processed	RBX1	0.134539	-1.91531	0.657953	-2.79592	0.485207	0.828293	4	4	4	35.2	35.2	35.2	12.274	0	85.049	3670300000	14	1329
P06748	P06748	Nucleophosmin	NPM1	0.134549	4.8121	4.79576	4.88633	4.90828	5.02082	36	36	36	81.3	81.3	81.3	32.575	0	323.31	515630000000	1197	482
Q9BSD7	Q9BSD7	Cancer-related nucleoside-triphosphatase	NTPCR	0.134679	-1.0121	-1.66779	-1.0686	-1.1727	-1.3745	7	7	7	57.4	57.4	57.4	20.713	0	12.429	1827700000	28	2375
P61160	P61160	Actin-related protein 2	ACTR2	0.134809	1.47373	1.45885	1.66311	1.60867	1.53152	26	26	26	56.1	56.1	56.1	44.76	0	214.6	32580000000	194	1248
P54577	P54577	Tyrosine--tRNA ligase, cytoplasmic;Tyrosine--tRNA ligase, cytoplasmic, N-terminally processed	YARS	0.13495	1.79727	1.91698	1.88615	1.97656	2.11351	38	38	38	63.1	63.1	63.1	59.143	0	179.62	40795000000	196	1175
O14773	O14773	Tripeptidyl-peptidase 1	TPP1	0.135041	0.840887	0.597603	0.901409	0.804605	0.856844	3	3	3	7.5	7.5	7.5	61.247	0	14.597	6978000000	32	116
P08708	P08708	40S ribosomal protein S17	RPS17	0.135753	2.9719	2.46321	2.83878	2.937	2.78415	22	22	22	90.4	90.4	90.4	15.55	0	323.31	67475000000	173	525
P08195	P08195	4F2 cell-surface antigen heavy chain	SLC3A2	0.136036	0.451628	0.397446	0.237707	0.616676	0.827333	21	21	21	35.4	35.4	35.4	67.993	0	80.397	15081000000	111	509
O43516	O43516	WAS/WASL-interacting protein family member 1	WIPF1	0.136622	1.05553	0.979797	1.21138	1.09895	1.15253	14	14	14	55.3	55.3	55.3	51.258	0	57.779	15292000000	102	190
P11413	P11413	Glucose-6-phosphate 1-dehydrogenase	G6PD	0.138589	0.632959	0.739477	0.946661	0.80035	0.727409	25	25	25	48.3	48.3	48.3	59.256	0	100.05	21765000000	144	580
P29692	P29692	Elongation factor 1-delta	EEF1D	0.138989	3.3553	3.03962	3.24678	3.27958	3.48299	30	30	26	74.4	74.4	67.3	31.121	0	323.31	68415000000	204	826
O15143	O15143	Actin-related protein 2/3 complex subunit 1B	ARPC1B	0.139261	1.83484	1.91822	2.03366	1.96431	2.04941	29	29	28	63.4	63.4	57.3	40.949	0	323.31	46066000000	203	144
O75494	O75494	Serine/arginine-rich splicing factor 10	SRSF10	0.141015	0.845955	1.05502	1.25483	0.955595	1.06409	5	5	5	31.3	31.3	31.3	31.3	0	19.323	10767000000	51	297
Q9ULG6	Q9ULG6	Cell cycle progression protein 1	CCPG1	0.14104	4.1353	3.67138	3.8528	4.04072	4.23962	4	4	4	5.8	5.8	5.8	87.339	0	3.4415	33422000000	21	2799
O60493	O60493	Sorting nexin-3	SNX3	0.141451	0.81966	0.490969	0.903202	0.847496	0.639597	15	15	13	80.2	80.2	80.2	18.762	0	29.148	7079100000	57	232
Q02878	Q02878	60S ribosomal protein L6	RPL6	0.141576	2.98754	2.7036	2.93083	3.02534	3.00527	26	26	26	59	59	59	32.728	0	323.31	95236000000	292	1449
Q15393	Q15393	Splicing factor 3B subunit 3	SF3B3	0.141772	0.415648	0.372501	0.507704	0.459074	0.640762	30	30	30	27.9	27.9	27.9	135.58	0	137.01	18557000000	147	1718
P63000;P60763	P63000;P60763	Ras-related C3 botulinum toxin substrate 1;Ras-related C3 botulinum toxin substrate 3	RAC1;RAC3	0.142495	0.899132	1.1348	1.10791	1.11609	1.25438	12	6	6	52.6	32.3	32.3	21.45	0	34.695	11873000000	44	1344
Q99873	Q99873	Protein arginine N-methyltransferase 1	PRMT1	0.142848	-0.852928	-0.888508	-0.904169	-0.437302	-0.84214	7	7	7	18.9	18.9	18.9	42.461	0	20.099	2983000000	30	2341
Q14980	Q14980	Nuclear mitotic apparatus protein 1	NUMA1	0.144024	0.301249	1.30446	0.964811	1.20962	0.666203	39	39	39	26.1	26.1	26.1	238.26	0	178.27	13937000000	118	1670
Q9H4A4	Q9H4A4	Aminopeptidase B	RNPEP	0.144706	0.298664	0.629734	0.796499	0.511557	0.51866	18	18	18	38.6	38.6	38.6	72.595	0	243.15	15090000000	106	2514
P05141	P05141;Q9H0C2	ADP/ATP translocase 2;ADP/ATP translocase 2, N-terminally processed	SLC25A5	0.145257	3.32969	3.28593	3.55744	3.37104	3.43073	38	38	17	55	55	36.9	32.852	0	265.93	92539000000	358	460
Q96P11	Q96P11;Q63ZY6;Q3KNT7	Probable 28S rRNA (cytosine-C(5))-methyltransferase	NSUN5	0.146524	-1.21749	-1.83067	-1.55141	-1.12909	-1.45217	9	9	9	32.4	32.4	32.4	46.691	0	42.484	1756400000	31	2266
P46776	P46776	60S ribosomal protein L27a	RPL27A	0.146587	2.22301	2.2559	2.39145	2.34565	2.42101	17	17	17	64.9	64.9	64.9	16.561	0	135.26	38265000000	105	1013
P61326;Q96A72	P61326;Q96A72	Protein mago nashi homolog;Protein mago nashi homolog 2	MAGOH;MAGOHB	0.147279	-0.117607	-0.166807	0.445581	-0.390602	-0.0397644	8	8	8	62.3	62.3	62.3	17.163	0	25.4	4485100000	34	1259
P22626	P22626	Heterogeneous nuclear ribonucleoproteins A2/B1	HNRNPA2B1	0.147436	4.47783	4.60426	4.71855	4.70798	4.63891	45	45	45	82.4	82.4	82.4	37.429	0	323.31	427930000000	872	737
Q16778	Q16778	Histone H2B type 2-E	HIST2H2BE	0.147776	7.8434	7.62748	7.83517	7.81107	8.0034	29	29	0	83.3	83.3	0	13.92	0	323.31	1816300000000	914	1771
P22234	P22234	Multifunctional protein ADE2;Phosphoribosylaminoimidazole-succinocarboxamide synthase;Phosphoribosylaminoimidazole carboxylase	PAICS	0.148704	2.55759	2.38391	2.63627	2.5907	2.63139	33	33	33	75.5	75.5	75.5	47.079	0	216.16	44533000000	237	732
P08648	P08648	Integrin alpha-5;Integrin alpha-5 heavy chain;Integrin alpha-5 light chain	ITGA5	0.148818	-0.734146	-0.786968	-0.641262	-0.669544	-0.52441	9	9	9	10.9	10.9	10.9	114.54	0	75.665	2457100000	22	523
O43707	O43707	Alpha-actinin-4	ACTN4	0.149704	2.63905	2.82796	2.80974	2.96403	2.87585	87	87	60	77.7	77.7	62	104.85	0	323.31	146490000000	645	205
Q9UI30	Q9UI30	Multifunctional methyltransferase subunit TRM112-like protein	TRMT112	0.150359	0.704185	0.430048	0.729742	0.671507	0.751177	7	7	7	51.2	51.2	51.2	14.199	0	24.282	7529300000	40	2763
P50213	P50213	Isocitrate dehydrogenase [NAD] subunit alpha, mitochondrial	IDH3A	0.151079	0.471523	0.525227	0.683615	0.639835	0.624912	17	17	17	44.3	44.3	44.3	39.591	0	38.128	12069000000	76	1089
Q8NC51	Q8NC51	Plasminogen activator inhibitor 1 RNA-binding protein	SERBP1	0.151164	2.11746	2.09955	2.31569	2.30476	2.15857	32	32	32	57.6	57.6	57.6	44.965	0	323.31	61230000000	279	2052
Q96DI7	Q96DI7	U5 small nuclear ribonucleoprotein 40 kDa protein	SNRNP40	0.151574	-0.174908	0.171303	0.434229	-0.131025	0.146111	12	12	12	52.9	52.9	52.9	39.31	0	52.167	7401900000	44	2219
P05023	P05023;P13637;P50993;Q13733;P20648	Sodium/potassium-transporting ATPase subunit alpha-1	ATP1A1	0.151654	0.551805	0.382767	0.605734	0.581705	0.669382	29	29	26	33.4	33.4	30.8	112.89	0	90.309	13818000000	106	455
Q13151	Q13151	Heterogeneous nuclear ribonucleoprotein A0	HNRNPA0	0.151859	2.06368	2.11783	2.332	2.13058	2.26526	17	17	17	47.5	47.5	47.5	30.84	0	86.07	33381000000	144	1539
Q9P258	Q9P258	Protein RCC2	RCC2	0.151893	1.67035	1.56662	1.83234	1.74692	1.73188	42	42	42	61.1	61.1	61.1	56.084	0	323.31	69493000000	279	2704
P62857	P62857	40S ribosomal protein S28	RPS28	0.151995	1.84173	2.28593	2.05842	2.5071	2.08195	12	12	12	85.5	85.5	85.5	7.8409	0	58.171	23121000000	79	1325
P35579	P35579;P35580;P12883;P12882;Q9UKX2;P13533;Q9Y623;P11055	Myosin-9	MYH9	0.152108	2.9393	3.13531	3.19149	3.21557	3.16118	189	189	177	74.1	74.1	71	226.53	0	323.31	304740000000	1381	904
Q8WXF1	Q8WXF1	Paraspeckle component 1	PSPC1	0.152136	-0.518185	-0.474695	-0.532364	-0.262976	-0.237572	14	12	12	32.9	30.8	30.8	58.743	0	103.39	3596600000	45	2117
P50570	P50570;Q05193;Q9UQ16	Dynamin-2	DNM2	0.152608	-0.620029	-0.65033	-0.584993	-0.441637	-0.421085	17	17	17	28.5	28.5	28.5	98.063	0	104.8	6520300000	80	1099
Q13619	Q13619	Cullin-4A	CUL4A	0.154	-1.87084	-1.61546	-2.53845	-1.00143	-1.22757	7	7	5	13.6	13.6	10.7	87.679	0	13.472	1463000000	20	1590
P60891	P60891	Ribose-phosphate pyrophosphokinase 1	PRPS1	0.15451	1.19272	1.36612	1.61547	1.33766	1.34866	21	21	7	65.4	65.4	30.2	34.834	0	132.29	24723000000	124	1231
O15355	O15355	Protein phosphatase 1G	PPM1G	0.154713	3.74404	3.3097	3.78048	3.63241	3.63185	19	19	19	41.6	41.6	41.6	59.271	0	322.16	32967000000	94	157
P38159	P38159;O75526;Q8N7X1	RNA-binding motif protein, X chromosome;RNA-binding motif protein, X chromosome, N-terminally processed	RBMX	0.15507	2.01894	2.20445	2.14402	2.38913	2.26715	28	28	16	51.7	51.7	27.1	42.331	0	225.84	44678000000	163	939
P62269	P62269	40S ribosomal protein S18	RPS18	0.155202	3.15986	2.73208	3.21517	2.98372	3.10463	28	28	28	77	77	77	17.718	0	170.75	67810000000	244	1292
Q9Y265	Q9Y265	RuvB-like 1	RUVBL1	0.155619	1.2028	0.782442	1.09121	1.19663	1.15689	30	30	30	73.9	73.9	73.9	50.227	0	295.72	26674000000	158	2844
Q96P48	Q96P48	Arf-GAP with Rho-GAP domain, ANK repeat and PH domain-containing protein 1	ARAP1	0.155869	-2.19229	-2.11352	-2.13795	-1.57243	-2.28072	4	4	4	3.7	3.7	3.7	162.19	0	11.516	640580000	15	2269
P29350	P29350	Tyrosine-protein phosphatase non-receptor type 6	PTPN6	0.155966	0.605803	0.827644	0.898071	1.03592	0.684082	21	21	21	42.2	42.2	42.2	67.56	0	70.107	12474000000	113	820
P28070	P28070	Proteasome subunit beta type-4	PSMB4	0.156555	0.436041	0.46221	0.489065	0.633261	0.694714	11	11	11	49.2	49.2	49.2	29.204	0	68.155	7897400000	46	805
Q86VP6	Q86VP6;O75155	Cullin-associated NEDD8-dissociated protein 1	CAND1	0.157655	0.460329	0.434704	0.637815	0.603811	0.573889	23	23	23	28.6	28.6	28.6	136.37	0	94.311	8793200000	89	1974
P52306	P52306	Rap1 GTPase-GDP dissociation stimulator 1	RAP1GDS1	0.157756	-1.53355	-1.71095	-1.02597	-1.03344	-2.33407	9	9	9	24.7	24.7	24.7	66.316	0	116.1	1377400000	27	1137
Q15459	Q15459	Splicing factor 3A subunit 1	SF3A1	0.158135	0.319584	0.258802	0.409842	0.455248	0.476894	29	29	29	39.5	39.5	39.5	88.885	0	262.59	11194000000	108	1728
Q14444	Q14444	Caprin-1	CAPRIN1	0.15885	0.989359	0.719065	1.06248	0.964046	1.01266	20	20	20	26.5	26.5	26.5	78.365	0	276.58	10760000000	75	1646
O94979	O94979	Protein transport protein Sec31A	SEC31A	0.158971	0.635925	0.564444	0.783688	0.954859	0.538921	17	17	17	16.4	16.4	16.4	133.01	0	27.377	6301100000	46	353
Q5UIP0	Q5UIP0	Telomere-associated protein RIF1	RIF1	0.158978	-2.17171	-2.45788	-2.07723	-1.81274	-2.57748	7	7	7	4.8	4.8	4.8	274.46	0	10.21	645270000	21	1846
O15144	O15144	Actin-related protein 2/3 complex subunit 2	ARPC2	0.159251	0.80024	0.799009	0.976507	0.875834	1.02429	21	21	21	49	49	49	34.333	0	147.37	19549000000	131	145
P38606	P38606	V-type proton ATPase catalytic subunit A	ATP6V1A	0.159462	0.58659	0.473211	0.764925	0.607189	0.695974	24	24	24	51.9	51.9	51.9	68.303	0	289.56	21183000000	183	941
P53597	P53597	Succinyl-CoA ligase [ADP/GDP-forming] subunit alpha, mitochondrial	SUCLG1	0.160113	-0.460264	-0.664936	-0.675207	-0.177271	-0.354984	11	11	11	38.2	38.2	38.2	36.249	0	49.624	3498000000	44	1160
Q9UPN7	Q9UPN7	Serine/threonine-protein phosphatase 6 regulatory subunit 1	PPP6R1	0.160568	0.173368	-0.326897	0.172457	0.108139	-0.0291843	10	10	10	21.9	21.9	21.9	96.723	0	121.64	4468400000	33	2828
P52907	P52907	F-actin-capping protein subunit alpha-1	CAPZA1	0.160596	2.59946	2.70267	2.76219	2.80632	2.86646	21	21	14	65.4	65.4	52.4	32.922	0	323.31	53678000000	190	1152
P84095	P84095	Rho-related GTP-binding protein RhoG	RHOG	0.161309	0.280622	0.0513287	0.432358	0.0429707	0.506525	8	7	7	57.6	51.8	51.8	21.308	0	196.99	8074100000	54	1400
P52565	P52565	Rho GDP-dissociation inhibitor 1	ARHGDIA	0.161433	2.56241	2.75496	2.82192	2.85124	2.78719	18	18	18	80.9	80.9	80.9	23.207	0	323.31	65547000000	191	1140
Q92900	Q92900	Regulator of nonsense transcripts 1	UPF1	0.162202	1.12577	0.820173	1.15596	1.03683	1.21272	36	36	36	37.7	37.7	37.7	124.34	0	323.31	25420000000	186	2162
P27635	P27635	60S ribosomal protein L10	RPL10	0.162395	2.9433	2.63196	2.9872	2.85068	3.01218	31	31	19	79.9	79.9	50	24.577	0	271.09	102250000000	249	794
P63151	P63151;Q66LE6;Q00005;Q9Y2T4	Serine/threonine-protein phosphatase 2A 55 kDa regulatory subunit B alpha isoform	PPP2R2A	0.16304	-0.213404	-0.307873	-0.0101452	-0.120438	-0.162212	11	11	11	36.5	36.5	36.5	51.691	0	22.952	5268500000	47	1348
Q96C01	Q96C01	Protein FAM136A	FAM136A	0.163182	-0.158194	0.35778	0.625031	0.0008564	0.16304	8	8	8	55.8	55.8	55.8	15.641	0	25.741	4082300000	27	2206
Q6UXN9	Q6UXN9	WD repeat-containing protein 82	WDR82	0.163537	-0.222923	-0.540993	-0.0846558	-0.349871	-0.220737	10	10	10	49.8	49.8	49.8	35.079	0	79.06	6703100000	61	1905
Q16531	Q16531	DNA damage-binding protein 1	DDB1	0.164144	-0.741634	-0.336956	-0.297049	-0.435987	-0.392418	21	21	21	24	24	24	126.97	0	60.063	5954900000	60	1754
Q7L1Q6	Q7L1Q6	Basic leucine zipper and W2 domain-containing protein 1	BZW1	0.164943	-0.314955	-0.750162	-0.290493	-0.471958	-0.340395	8	8	8	23.6	23.6	23.6	48.043	0	87.765	5149500000	51	1926
Q10713	Q10713	Mitochondrial-processing peptidase subunit alpha	PMPCA	0.165053	-1.28667	-1.76818	-1.62277	-1.50426	-0.960087	11	11	11	25.3	25.3	25.3	58.252	0	14.108	1477500000	24	1505
Q8NEJ9	Q8NEJ9	Neuroguidin	NGDN	0.165667	-2.40224	-1.65865	-1.46229	-1.51069	-2.62135	1	1	1	5.7	5.7	5.7	35.894	0	4.8779	515610000	22	2062
P31943	P31943	Heterogeneous nuclear ribonucleoprotein H;Heterogeneous nuclear ribonucleoprotein H, N-terminally processed	HNRNPH1	0.165973	2.71226	2.68974	2.79474	2.91287	2.8933	34	34	22	68.8	68.8	57.9	49.229	0	323.31	80905000000	313	866
Q9UKV3	Q9UKV3	Apoptotic chromatin condensation inducer in the nucleus	ACIN1	0.167135	0.346163	0.431643	0.510471	0.467356	0.690287	24	24	24	21.4	21.4	21.4	151.86	0	55.526	9429800000	101	2789
P09429;B2RPK0	P09429;B2RPK0	High mobility group protein B1;Putative high mobility group protein B1-like 1	HMGB1;HMGB1P1	0.167498	3.67171	3.52014	3.76115	3.7233	3.80582	22	22	11	59.5	59.5	35.8	24.893	0	323.31	119190000000	233	537
Q92841	Q92841	Probable ATP-dependent RNA helicase DDX17	DDX17	0.167947	1.58767	1.70048	1.79797	1.84386	1.79423	54	54	39	51.3	51.3	43.6	80.272	0	322.7	66926000000	315	2155
P00558	P00558	Phosphoglycerate kinase 1	PGK1	0.169074	5.08671	5.03095	5.24817	5.2422	5.19335	73	73	66	99.5	99.5	99.5	44.614	0	323.31	665950000000	1371	421
P14625	P14625;Q58FF3	Endoplasmin	HSP90B1	0.170228	2.41343	2.35166	2.57199	2.4944	2.59193	57	55	55	55.3	53.5	53.5	92.468	0	323.31	115580000000	522	628
Q15631	Q15631	Translin	TSN	0.170633	-0.127756	0.259172	-0.0962944	0.546139	0.259178	13	13	13	57	57	57	26.183	0	23.845	5136900000	44	1732
P49715	P49715	CCAAT/enhancer-binding protein alpha	CEBPA	0.17087	-0.930212	-0.593086	-0.72427	-0.549631	-0.498438	6	6	6	22.3	22.3	22.3	37.561	0	27.344	2213600000	23	1070
P55084	P55084	Trifunctional enzyme subunit beta, mitochondrial;3-ketoacyl-CoA thiolase	HADHB	0.171451	1.36175	1.44018	1.51317	1.62642	1.57766	26	26	26	57.6	57.6	57.6	51.294	0	173.77	37461000000	197	1190
P63241;Q9GZV4;Q6IS14	P63241;Q9GZV4;Q6IS14	Eukaryotic translation initiation factor 5A-1;Eukaryotic translation initiation factor 5A-2;Eukaryotic translation initiation factor 5A-1-like	EIF5A;EIF5A2;EIF5AL1	0.171843	3.03207	2.87897	3.14342	3.14917	3.0895	14	14	14	50	50	50	16.832	0	323.31	74624000000	200	1356
Q14847	Q14847	LIM and SH3 domain protein 1	LASP1	0.171897	0.992363	1.05894	1.26926	1.14544	1.17794	15	15	15	51.3	51.3	51.3	29.717	0	284.29	20506000000	97	1666
P62906	P62906	60S ribosomal protein L10a	RPL10A	0.172025	2.36162	2.26235	2.49943	2.51472	2.43787	26	26	26	65.9	65.9	65.9	24.831	0	242.41	62788000000	206	1334
Q9BYD1	Q9BYD1	39S ribosomal protein L13, mitochondrial	MRPL13	0.172163	-2.18521	-1.7028	-1.32308	-1.50204	-2.49039	4	4	4	24.2	24.2	24.2	20.692	0	5.0807	513170000	8	2439
Q02790	Q02790	Peptidyl-prolyl cis-trans isomerase FKBP4;Peptidyl-prolyl cis-trans isomerase FKBP4, N-terminally processed	FKBP4	0.172215	2.08982	1.66121	2.11785	2.0181	2.00725	35	35	35	69.5	69.5	69.5	51.804	0	323.31	49003000000	204	1447
Q7Z2Z2	Q7Z2Z2	Elongation factor Tu GTP-binding domain-containing protein 1	EFTUD1	0.172394	-2.82547	-2.04345	-3.29929	-1.71652	-1.77039	6	6	6	7.9	7.9	7.9	125.43	0	7.817	581440000	12	1941
O75348	O75348;O95670	V-type proton ATPase subunit G 1	ATP6V1G1	0.172443	-0.0240154	-0.0885334	0.141994	0.00125694	0.205254	7	7	7	55.1	55.1	55.1	13.757	0	209.77	4613200000	39	277
Q12788	Q12788	Transducin beta-like protein 3	TBL3	0.172453	-1.22465	-3.21026	-1.55203	-2.82631	-1.75666	6	6	6	12.6	12.6	12.6	89.034	0	13.824	997160000	17	1508
P61978	P61978	Heterogeneous nuclear ribonucleoprotein K	HNRNPK	0.172892	3.67336	3.70643	3.89367	3.90081	3.79388	44	44	44	76	76	76	50.976	0	323.31	223390000000	929	1277
Q8TED0	Q8TED0	U3 small nucleolar RNA-associated protein 15 homolog	UTP15	0.173293	-0.952148	-1.2677	-1.09222	-0.830271	-0.887413	4	4	4	12	12	12	58.414	0	8.3001	1322300000	17	2092
Q9UKG1	Q9UKG1	DCC-interacting protein 13-alpha	APPL1	0.173937	-0.871527	-2.47224	-2.364	-0.835762	-1.29407	4	4	4	11.4	11.4	11.4	79.663	0	6.914	1172900000	14	2785
O00148	O00148	ATP-dependent RNA helicase DDX39A	DDX39A	0.174076	0.69055	0.645569	1.09206	0.755571	0.678774	30	14	14	71	45.2	45.2	49.129	0	273.17	13435000000	84	63
P30086	P30086	Phosphatidylethanolamine-binding protein 1;Hippocampal cholinergic neurostimulating peptide	PEBP1	0.174174	1.98718	2.09272	2.39838	2.01908	2.22491	15	15	15	91.4	91.4	91.4	21.057	0	323.31	44975000000	153	840
Q9NX46	Q9NX46	Poly(ADP-ribose) glycohydrolase ARH3	ADPRHL2	0.174348	-2.93597	-1.32842	-2.41444	-1.53727	-1.92183	3	3	3	13.8	13.8	13.8	38.946	0	7.1636	847730000	10	2662
P11021	P11021	78 kDa glucose-regulated protein	HSPA5	0.175277	3.33494	3.17448	3.54818	3.31638	3.42541	63	62	62	65.4	65.4	65.4	72.332	0	323.31	201440000000	632	570
P00441	P00441	Superoxide dismutase [Cu-Zn]	SOD1	0.175536	2.89001	3.29893	3.21517	3.31987	3.27497	13	13	13	97.4	97.4	97.4	15.936	0	323.31	50542000000	150	417
Q8N163	Q8N163	Cell cycle and apoptosis regulator protein 2	CCAR2	0.17572	0.210684	0.271599	0.379623	0.497877	0.373083	24	24	24	36.8	36.8	36.8	102.9	0	138.79	15880000000	111	2019
O94925	O94925	Glutaminase kidney isoform, mitochondrial	GLS	0.176487	-0.333742	0.0833626	0.0432453	0.159952	-0.0493069	15	15	15	33.8	33.8	33.8	73.46	0	55.471	8437700000	67	351
P19388	P19388	DNA-directed RNA polymerases I, II, and III subunit RPABC1	POLR2E	0.177016	-0.199434	-0.580009	-0.236389	-0.318848	-0.08288	6	6	6	30	30	30	24.551	0	13.907	4487700000	28	694
P54725	P54725	UV excision repair protein RAD23 homolog A	RAD23A	0.177103	-1.0988	-0.414467	-0.557487	-0.480457	-0.700645	6	5	5	22	19.8	19.8	39.609	0	62.298	2051800000	31	1179
P09496	P09496	Clathrin light chain A	CLTA	0.177327	0.189707	0.680998	0.637854	0.491028	0.709158	11	11	11	31.9	31.9	31.9	27.076	0	188.54	12328000000	58	538
O96008	O96008	Mitochondrial import receptor subunit TOM40 homolog	TOMM40	0.177811	-0.371555	-0.247345	-0.127735	-0.24095	-0.0262337	3	3	3	12.5	12.5	12.5	37.893	0	131.61	3017000000	20	409
Q96RU3	Q96RU3	Formin-binding protein 1	FNBP1	0.17796	-0.778696	-1.08123	-1.38224	-0.300873	-0.572895	6	6	6	11.3	11.3	11.3	71.306	0	8.106	1292200000	16	2288
P35998	P35998	26S protease regulatory subunit 7	PSMC2	0.178109	1.16703	0.938435	1.28304	1.22455	1.18493	26	26	26	64.7	64.7	64.7	48.633	0	114.74	21983000000	164	917
O60684	O60684;O15131	Importin subunit alpha-7	KPNA6	0.178356	-0.882698	-1.47571	-0.836699	-1.14567	-1.02018	6	6	4	14.7	14.7	10.1	60.029	0	9.9858	1856600000	20	241
P42704	P42704	Leucine-rich PPR motif-containing protein, mitochondrial	LRPPRC	0.179643	1.65379	1.75251	1.90604	1.90144	1.8409	72	72	72	53.6	53.6	53.6	157.9	0	323.31	68925000000	447	985
O00233	O00233	26S proteasome non-ATPase regulatory subunit 9	PSMD9	0.17969	-1.61909	-1.39497	-1.25142	-1.20234	-1.52825	6	6	6	36.8	36.8	36.8	24.682	0	8.1705	1383100000	18	75
O75533	O75533	Splicing factor 3B subunit 1	SF3B1	0.179791	0.190355	0.462891	0.603493	0.474112	0.441639	35	35	35	31.1	31.1	31.1	145.83	0	151.45	17637000000	137	300
P27816	P27816	Microtubule-associated protein 4	MAP4	0.179911	0.249786	0.422665	0.347696	0.72909	0.471624	30	30	30	36.6	36.6	36.6	121	0	108.22	18938000000	137	800
Q9NSD9	Q9NSD9	Phenylalanine--tRNA ligase beta subunit	FARSB	0.180737	-0.354813	-0.40736	-0.226934	-0.196768	-0.177345	19	19	19	34.3	34.3	34.3	66.115	0	37.424	7792500000	72	2618
P07900	P07900;Q14568;Q58FG0	Heat shock protein HSP 90-alpha	HSP90AA1	0.180772	3.93526	3.69974	4.16573	3.76362	4.06546	88	61	59	74.5	60.2	59.3	84.659	0	323.31	293710000000	1161	503
Q15052	Q15052	Rho guanine nucleotide exchange factor 6	ARHGEF6	0.181287	-1.59653	-1.47732	-1.20679	-1.28938	-1.57074	10	10	8	17	17	14	87.498	0	12.212	1321600000	21	1690
Q9UNH7	Q9UNH7	Sorting nexin-6;Sorting nexin-6, N-terminally processed	SNX6	0.181741	-1.05527	-0.990932	-0.82021	-0.796265	-0.907608	11	11	11	35.2	35.2	35.2	46.648	0	23.073	3145600000	43	2818
P23141	P23141;Q9UKY3	Liver carboxylesterase 1	CES1	0.181756	2.82852	2.59613	3.06258	2.77405	2.84561	34	34	34	53.3	53.3	53.3	62.52	0	323.31	70539000000	284	741
Q9P287	Q9P287	BRCA2 and CDKN1A-interacting protein	BCCIP	0.182163	-1.77437	-2.2571	-1.62685	-1.88284	-1.99103	4	4	4	18.2	18.2	18.2	35.979	0	8.4222	976680000	23	2705
P25788	P25788	Proteasome subunit alpha type-3	PSMA3	0.183614	0.757406	0.643383	0.901882	1.00194	0.748205	21	21	21	63.9	63.9	63.9	28.433	0	62.485	14823000000	105	776
P61221	P61221	ATP-binding cassette sub-family E member 1	ABCE1	0.183754	0.604233	0.36083	0.766342	0.618723	0.613791	26	26	26	54.4	54.4	54.4	67.314	0	121.01	18628000000	128	1252
O00743	O00743	Serine/threonine-protein phosphatase 6 catalytic subunit;Serine/threonine-protein phosphatase 6 catalytic subunit, N-terminally processed	PPP6C	0.184018	-0.463943	-0.741842	-0.444807	-0.335104	-0.476713	4	4	4	14.1	14.1	14.1	35.144	0	9.7318	2769100000	27	100
P13073	P13073	Cytochrome c oxidase subunit 4 isoform 1, mitochondrial	COX4I1	0.184387	0.390068	0.612101	1.17227	-0.0221481	0.906288	7	7	7	44.4	44.4	44.4	19.576	0	23.682	7526400000	46	601
Q8TEX9	Q8TEX9	Importin-4	IPO4	0.184496	-2.30976	-2.65784	-2.13474	-2.63679	-2.12638	9	9	9	12.3	12.3	12.3	118.71	0	17.529	832820000	36	2095
Q13158	Q13158	FAS-associated death domain protein	FADD	0.184511	-2.55988	-2.57973	-2.05614	-2.47481	-2.62493	2	2	2	20.2	20.2	20.2	23.279	0	7.9822	291900000	7	1541
P48739	P48739	Phosphatidylinositol transfer protein beta isoform	PITPNB	0.184745	0.373096	0.333359	0.64204	0.460527	0.511351	5	5	4	19.6	19.6	16.2	31.54	0	7.7735	3400600000	18	1044
P61081	P61081	NEDD8-conjugating enzyme Ubc12	UBE2M	0.185959	-0.00718117	-0.160818	-0.0158367	0.129171	0.192545	6	6	6	29	29	29	20.9	0	9.9547	4384100000	26	1243
O00170	O00170	AH receptor-interacting protein	AIP	0.186065	-0.848213	-0.736506	-0.614471	-0.567202	-0.637209	7	7	7	23	23	23	37.664	0	10.928	2182700000	25	67
P09874	P09874	Poly [ADP-ribose] polymerase 1	PARP1	0.186695	1.93687	1.97428	2.16383	2.14071	2.12227	80	80	80	77.1	77.1	77.1	113.08	0	323.31	114630000000	569	546
Q9BWF3;Q9BQ04	Q9BWF3;Q9BQ04	RNA-binding protein 4;RNA-binding protein 4B	RBM4;RBM4B	0.187872	-0.700504	-0.53755	-0.273701	-0.701124	-0.31864	9	9	9	32.7	32.7	32.7	40.313	0	84.699	1988600000	26	2420
Q9BY32	Q9BY32	Inosine triphosphate pyrophosphatase	ITPA	0.187991	-0.347853	-0.272955	0.203972	-0.636244	0.0650349	10	10	10	49	49	49	21.445	0	27.628	3336000000	26	2434
Q86YP4	Q86YP4	Transcriptional repressor p66-alpha	GATAD2A	0.188606	-1.04023	-1.32634	-0.822287	-1.23248	-0.929279	10	10	9	23.9	23.9	22.1	68.062	0	22.854	3235400000	37	1984
P07195	P07195	L-lactate dehydrogenase B chain	LDHB	0.188859	3.43991	3.60054	3.67842	3.72347	3.72537	31	28	28	68	66.2	66.2	36.638	0	267.58	115500000000	452	488
Q13283	Q13283	Ras GTPase-activating protein-binding protein 1	G3BP1	0.18892	2.16943	1.97414	2.41413	2.20688	2.16111	23	23	20	55.8	55.8	51.3	52.164	0	323.31	40723000000	148	1553
P48637	P48637	Glutathione synthetase	GSS	0.189353	-1.09843	-3.22405	-2.16932	-2.67066	-1.07568	5	5	5	14.6	14.6	14.6	52.384	0	60.047	963590000	10	1041
Q9NTJ3	Q9NTJ3	Structural maintenance of chromosomes protein 4	SMC4	0.191074	-0.148584	0.145025	0.225494	0.384022	-0.0416336	39	39	39	35.7	35.7	35.7	147.18	0	208.89	15096000000	174	2622
P67809	P67809;Q9Y2T7	Nuclease-sensitive element-binding protein 1	YBX1	0.191431	1.0129	0.865316	0.984371	1.1567	1.25055	25	25	16	78.7	78.7	66.7	35.924	0	323.31	26484000000	154	1362
Q5JRX3	Q5JRX3	Presequence protease, mitochondrial	PITRM1	0.192615	-1.00741	-1.5472	-1.36703	-0.7854	-1.10164	8	8	8	12.1	12.1	12.1	117.41	0	12.366	1818000000	24	1817
Q00325	Q00325	Phosphate carrier protein, mitochondrial	SLC25A3	0.192995	0.757137	0.562878	0.949493	0.416721	1.19279	5	5	5	12.7	12.7	12.7	40.094	0	36.884	6749700000	31	1413
O00571;O15523	O00571;O15523;Q9NQI0	ATP-dependent RNA helicase DDX3X;ATP-dependent RNA helicase DDX3Y	DDX3X;DDX3Y	0.193316	0.9312	0.798502	1.20634	1.00402	0.964138	37	36	36	50.9	50.9	50.9	73.243	0	205.32	36484000000	259	96
Q2NL82	Q2NL82	Pre-rRNA-processing protein TSR1 homolog	TSR1	0.193364	-0.890789	-1.07135	-0.601484	-0.806612	-0.955017	11	11	11	21.6	21.6	21.6	91.809	0	27.355	2688200000	43	1783
O75390	O75390	Citrate synthase, mitochondrial	CS	0.196088	0.959915	1.11312	1.2068	1.34027	1.15075	16	16	16	37.6	37.6	37.6	51.712	0	187.41	16255000000	101	285
Q9HC38	Q9HC38	Glyoxalase domain-containing protein 4	GLOD4	0.197164	0.274902	0.411894	0.603764	0.450953	0.566971	12	12	12	40.3	40.3	40.3	34.793	0	30.085	11176000000	65	2553
Q93009	Q93009	Ubiquitin carboxyl-terminal hydrolase 7	USP7	0.197905	-0.949621	-0.786207	-0.585434	-0.526751	-0.897844	20	20	20	25.6	25.6	25.6	128.3	0	221.27	4532800000	70	2173
P23246	P23246	Splicing factor, proline- and glutamine-rich	SFPQ	0.197978	2.45787	2.5235	2.74809	2.57938	2.73853	56	53	53	53.2	52.3	52.3	76.149	0	323.31	103270000000	400	743
P31483	P31483	Nucleolysin TIA-1 isoform p40	TIA1	0.198654	-0.0930882	-0.267704	0.228407	-0.062952	-0.11068	9	9	4	27.2	27.2	13.2	42.963	0	52.734	2862200000	43	860
Q8NFH5	Q8NFH5	Nucleoporin NUP53	NUP35	0.198758	-1.67938	-2.80647	-2.82993	-1.16768	-2.13488	3	3	3	14.1	14.1	14.1	34.773	0	3.9719	566300000	7	2069
P08865;A0A8I5KQE6	P08865;A0A8I5KQE6	40S ribosomal protein SA	RPSA	0.198827	4.21241	3.96781	4.27732	4.34481	4.24469	27	27	27	70.5	70.5	70.5	32.854	0	323.31	155900000000	333	527
P05114	P05114	Non-histone chromosomal protein HMG-14	HMGN1	0.198843	0.50351	0.416691	0.242287	1.11416	0.620378	3	3	3	31	31	31	10.659	0	33.712	3143600000	13	458
Q9Y2V2	Q9Y2V2	Calcium-regulated heat stable protein 1	CARHSP1	0.199365	-1.0287	-2.44289	-1.49503	-1.16222	-1.95204	3	3	3	35.4	35.4	35.4	15.892	0	44.936	764020000	9	2866
P41091;Q2VIR3	P41091;Q2VIR3	Eukaryotic translation initiation factor 2 subunit 3;Putative eukaryotic translation initiation factor 2 subunit 3-like protein	EIF2S3;EIF2S3L	0.200133	1.49776	1.24698	1.52835	1.57225	1.61692	37	37	37	71.2	71.2	71.2	51.109	0	289.91	52134000000	206	964
Q15233	Q15233	Non-POU domain-containing octamer-binding protein	NONO	0.200333	2.93923	2.78166	3.09485	3.00962	3.07785	62	62	58	86	86	84.7	54.231	0	323.31	193120000000	649	1708
P13861	P13861;P31323	cAMP-dependent protein kinase type II-alpha regulatory subunit	PRKAR2A	0.200582	-0.715267	-0.706335	-0.307775	-0.616678	-0.606205	15	15	15	50.5	50.5	50.5	45.518	0	88.558	4616400000	56	616
Q7Z7A4	Q7Z7A4	PX domain-containing protein kinase-like protein	PXK	0.202268	-1.17247	-0.872173	-0.963671	-0.726593	-0.769901	11	11	11	21.1	21.1	21.1	64.949	0	20.704	3413100000	38	1958
O00161	O00161	Synaptosomal-associated protein 23	SNAP23	0.203424	-0.322968	-0.495138	-0.504	-0.303196	0.190308	3	3	3	19	19	19	23.354	0	12.54	2663200000	17	66
O76031	O76031	ATP-dependent Clp protease ATP-binding subunit clpX-like, mitochondrial	CLPX	0.203685	-1.01394	-1.37584	-0.919538	-1.07553	-0.978535	8	8	8	18.8	18.8	18.8	69.223	0	58.519	1970200000	24	335
O75694	O75694	Nuclear pore complex protein Nup155	NUP155	0.204134	-1.51065	-1.59737	-1.4439	-1.19291	-1.41281	4	4	4	5.4	5.4	5.4	155.2	0	35.449	1277300000	19	312
Q02543	Q02543	60S ribosomal protein L18a	RPL18A	0.204167	2.10813	1.89976	2.32204	2.07774	2.22455	25	25	25	80.7	80.7	80.7	20.762	0	215.33	44964000000	169	1445
P36957	P36957	Dihydrolipoyllysine-residue succinyltransferase component of 2-oxoglutarate dehydrogenase complex, mitochondrial	DLST	0.204748	-1.78	-1.5792	-1.51864	-1.45597	-1.44995	7	7	7	17.9	17.9	17.9	48.755	0	9.3863	1366200000	23	929
P63010	P63010	AP-2 complex subunit beta	AP2B1	0.204955	-0.237391	-0.119814	-0.0885887	0.152626	0.0150204	18	18	10	28.2	28.2	19.9	104.55	0	48.45	7586900000	79	1345
P08559	P08559;P29803	Pyruvate dehydrogenase E1 component subunit alpha, somatic form, mitochondrial	PDHA1	0.205047	-0.373983	-0.398033	-0.179508	-0.0198879	-0.343487	10	10	10	32.8	32.8	32.8	43.295	0	122.36	5104500000	46	516
Q3ZCQ8	Q3ZCQ8	Mitochondrial import inner membrane translocase subunit TIM50	TIMM50	0.205304	-2.43149	-2.13594	-3.03623	-1.81209	-1.38692	4	4	4	19	19	19	39.646	0	12.256	747300000	13	1793
Q15437	Q15437	Protein transport protein Sec23B	SEC23B	0.205329	-0.21624	-0.53915	-0.248627	-0.0652199	-0.203251	11	9	9	19.9	18.1	18.1	86.478	0	42.818	4181700000	42	1727
Q96T76	Q96T76	MMS19 nucleotide excision repair protein homolog	MMS19	0.205425	-2.42897	-2.56937	-2.2891	-1.94607	-2.64606	5	5	5	11.2	11.2	11.2	113.29	0	37.632	427530000	23	2302
O60763	O60763	General vesicular transport factor p115	USO1	0.205563	-1.68434	-1.10095	-1.15876	-1.22418	-1.17831	11	11	11	18.3	18.3	18.3	107.89	0	60.904	2779900000	36	246
Q9GZZ9	Q9GZZ9	Ubiquitin-like modifier-activating enzyme 5	UBA5	0.205806	-0.900412	-1.46401	-0.663338	-1.29092	-0.97496	5	5	5	17.3	17.3	17.3	44.863	0	8.4339	1528900000	20	2469
O43143	O43143;Q14562	Pre-mRNA-splicing factor ATP-dependent RNA helicase DHX15	DHX15	0.206215	0.96438	1.03235	1.34885	1.16803	1.09686	40	40	39	43.4	43.4	42.3	90.932	0	154	25885000000	177	169
P07741	P07741	Adenine phosphoribosyltransferase	APRT	0.20688	0.104036	0.0548878	0.336708	0.353964	0.168354	14	14	14	75	75	75	19.608	0	94.368	9554700000	114	500
O75122	O75122	CLIP-associating protein 2	CLASP2	0.207644	-2.34806	-2.231	-1.20083	-1.69425	-3.35057	5	5	4	5.5	5.5	4	141.06	0	5.8966	531560000	11	262
O95758	O95758	Polypyrimidine tract-binding protein 3	PTBP3	0.20814	-2.07197	-2.00516	-1.7625	-1.55672	-2.17205	11	4	4	22.3	11.8	11.8	59.689	0	11.897	800460000	18	391
Q9Y3F4	Q9Y3F4	Serine-threonine kinase receptor-associated protein	STRAP	0.20855	0.588217	0.717388	0.744551	0.970121	0.869387	20	20	20	70	70	70	38.438	0	106.67	21629000000	128	2895
O95232	O95232	Luc7-like protein 3	LUC7L3	0.209039	-0.9471	-1.117	-0.616362	-0.895786	-0.956888	14	14	14	30.3	30.3	30.3	51.466	0	60.491	4471800000	56	365
Q08211	Q08211	ATP-dependent RNA helicase A	DHX9	0.210818	2.04865	2.07177	2.25431	2.3425	2.21626	68	68	68	47.2	47.2	47.2	140.96	0	323.31	81889000000	468	1490
P54886	P54886	Delta-1-pyrroline-5-carboxylate synthase;Glutamate 5-kinase;Gamma-glutamyl phosphate reductase	ALDH18A1	0.21103	1.07425	0.907328	1.31767	1.19406	1.09372	28	28	28	39.9	39.9	39.9	87.301	0	77.794	20915000000	149	1182
Q9NZL9	Q9NZL9	Methionine adenosyltransferase 2 subunit beta	MAT2B	0.211622	0.142548	0.376667	0.507208	0.382797	0.523682	11	11	11	49.1	49.1	49.1	37.551	0	70.026	7271300000	55	2690
P47756	P47756	F-actin-capping protein subunit beta	CAPZB	0.212569	2.16513	2.04984	2.26254	2.32324	2.37437	26	26	26	71.7	71.7	71.7	30.628	0	323.31	46431000000	194	1025
P67936	P67936;P09493	Tropomyosin alpha-4 chain	TPM4	0.213033	3.22313	3.69537	3.7304	3.68631	3.60014	32	32	16	79.8	79.8	51.6	28.521	0	323.31	114010000000	269	1365
Q14152	Q14152	Eukaryotic translation initiation factor 3 subunit A	EIF3A	0.213465	2.28893	2.15283	2.52865	2.37676	2.39761	54	54	54	43	43	43	166.57	0	217.04	42724000000	245	1624
P11908	P11908	Ribose-phosphate pyrophosphokinase 2	PRPS2	0.214595	0.068161	-0.163284	0.250067	0.0512028	0.199829	16	8	7	56.6	38.1	34	34.769	0	24.505	4785200000	36	587
Q9GZZ1	Q9GZZ1	N-alpha-acetyltransferase 50	NAA50	0.215972	0.677673	0.715645	0.959351	0.90509	0.873451	9	9	9	69.8	69.8	69.8	19.398	0	28.985	8579400000	44	2468
Q7Z6Z7	Q7Z6Z7	E3 ubiquitin-protein ligase HUWE1	HUWE1	0.216351	-0.106916	0.14333	0.272377	0.390831	0.0404644	40	40	40	16.4	16.4	16.4	481.89	0	240.01	13832000000	189	1956
P63279	P63279	SUMO-conjugating enzyme UBC9	UBE2I	0.216386	0.255796	0.446604	0.569719	0.553898	0.579142	6	6	6	35.4	35.4	35.4	18.007	0	28.404	5571000000	30	1360
P62841	P62841	40S ribosomal protein S15	RPS15	0.217099	2.67927	3.01583	2.92743	3.3324	2.93412	8	8	8	73.8	73.8	73.8	17.04	0	42.769	24111000000	86	1321
Q99623	Q99623	Prohibitin-2	PHB2	0.218075	2.03234	1.99572	2.28309	2.15757	2.25566	27	27	27	81.3	81.3	81.3	33.296	0	186.07	48048000000	172	2325
Q01650	Q01650	Large neutral amino acids transporter small subunit 1	SLC7A5	0.218826	0.116096	0.269955	0.347973	0.356417	0.531164	3	3	3	6.7	6.7	6.7	55.01	0	36.83	3985200000	22	1436
O75477	O75477	Erlin-1	ERLIN1	0.219851	-0.512903	-0.826593	-0.31171	-0.597462	-0.440519	15	15	10	38.8	38.8	33	39.171	0	25.346	4569500000	56	295
P20674	P20674	Cytochrome c oxidase subunit 5A, mitochondrial	COX5A	0.219877	1.37334	1.23813	1.63985	1.31229	1.62469	9	9	9	58	58	58	16.762	0	36.713	15273000000	64	714
Q9NTZ6	Q9NTZ6	RNA-binding protein 12	RBM12	0.220599	-1.2431	-1.03758	-1.00896	-0.813719	-0.936539	8	8	8	9.1	9.1	9.1	97.394	0	11.009	2268200000	24	2627
P30154	P30154	Serine/threonine-protein phosphatase 2A 65 kDa regulatory subunit A beta isoform	PPP2R1B	0.22183	-0.686258	-0.851738	-0.420849	-0.603086	-0.617569	8	4	4	24	13.6	13.6	66.213	0	10.947	1779200000	20	843
Q9Y2X3	Q9Y2X3	Nucleolar protein 58	NOP58	0.222069	0.23547	-0.00967789	0.407007	0.264168	0.333719	18	18	18	39.7	39.7	39.7	59.578	0	89.448	14865000000	132	2869
Q13838	Q13838	Spliceosome RNA helicase DDX39B	DDX39B	0.222088	3.31206	3.21202	3.55164	3.46461	3.43614	31	31	15	68.5	68.5	42.8	48.991	0	323.31	75183000000	292	1601
P63220	P63220	40S ribosomal protein S21	RPS21	0.222449	2.52616	2.09324	2.54536	2.48759	2.5635	16	16	16	100	100	100	9.1113	0	276.96	49801000000	386	1355
P09960	P09960	Leukotriene A-4 hydrolase	LTA4H	0.223143	0.257509	0.23638	0.514343	0.440306	0.455612	12	12	12	31.6	31.6	31.6	69.284	0	188.58	10435000000	72	548
P26358	P26358	DNA (cytosine-5)-methyltransferase 1	DNMT1	0.224481	-0.571499	-0.486155	-0.214676	-0.308771	-0.389589	23	23	23	17	17	17	183.16	0	34.796	6018900000	53	782
P62917	P62917	60S ribosomal protein L8	RPL8	0.224964	2.65808	2.00989	2.60125	2.4645	2.6111	19	19	19	57.6	57.6	57.6	28.024	0	124.68	44615000000	125	1337
O96019	O96019	Actin-like protein 6A	ACTL6A	0.225541	0.331423	0.59815	0.557152	0.78529	0.72854	11	11	11	40.1	40.1	40.1	47.46	0	95.532	7015900000	43	410
Q14258	Q14258	E3 ubiquitin/ISG15 ligase TRIM25	TRIM25	0.22566	-1.1926	-1.15799	-0.823847	-0.926815	-1.09823	12	12	12	24.6	24.6	24.6	70.973	0	41.037	2610100000	47	1639
P12268	P12268	Inosine-5-monophosphate dehydrogenase 2	IMPDH2	0.226725	2.40841	2.24931	2.611	2.49986	2.55589	40	40	38	70.2	70.2	70.2	55.804	0	323.31	77678000000	370	594
Q9NSE4	Q9NSE4	Isoleucine--tRNA ligase, mitochondrial	IARS2	0.226996	-1.11373	-0.109371	-0.297844	-0.325844	-0.529972	12	12	12	19.7	19.7	19.7	113.79	0	35.94	4403400000	57	2619
Q15084	Q15084	Protein disulfide-isomerase A6	PDIA6	0.227059	2.50118	2.43464	2.67534	2.66621	2.74336	31	31	31	54.3	54.3	54.3	48.121	0	323.31	93604000000	345	1697
P11441	P11441	Ubiquitin-like protein 4A	UBL4A	0.227902	-0.688272	-3.37842	-0.888851	-2.3271	-2.20039	6	6	6	48.4	48.4	48.4	17.776	0	11.525	1157000000	13	581
P14866	P14866;Q8WVV9	Heterogeneous nuclear ribonucleoprotein L	HNRNPL	0.228581	2.56106	2.70038	2.81141	2.86345	2.90304	46	46	46	75.9	75.9	75.9	64.132	0	323.31	102070000000	359	634
P07814	P07814	Bifunctional glutamate/proline--tRNA ligase;Glutamate--tRNA ligase;Proline--tRNA ligase	EPRS	0.229503	1.53666	1.4417	1.70094	1.71048	1.74464	99	99	99	63.4	63.4	63.4	170.59	0	323.31	101630000000	617	501
P46779	P46779	60S ribosomal protein L28	RPL28	0.229532	2.51188	2.13725	2.58537	2.5314	2.54553	18	18	18	73	73	73	15.747	0	323.31	34447000000	108	1016
P07910	P07910;O60812;B2RXH8;B7ZW38;P0DMR1;Q86SE5	Heterogeneous nuclear ribonucleoproteins C1/C2	HNRNPC	0.229952	4.145	4.13223	4.36865	4.35648	4.38057	45	45	45	57.2	57.2	57.2	33.67	0	323.31	198870000000	476	504
Q9H6R4	Q9H6R4	Nucleolar protein 6	NOL6	0.230286	-1.0344	-1.49391	-0.753595	-1.14037	-1.20764	9	9	9	11.3	11.3	11.3	127.59	0	19.677	2218600000	27	2522
P05455	P05455	Lupus La protein	SSB	0.230374	1.67121	1.65676	2.02338	1.86381	1.7959	31	31	31	58.8	58.8	58.8	46.836	0	323.31	45033000000	268	466
Q92733	Q92733	Proline-rich protein PRCC	PRCC	0.231714	-1.43409	-1.90021	-1.58302	-1.3582	-1.36508	5	5	5	21.6	21.6	21.6	52.417	0	15.095	1507300000	27	2148
P15144	P15144	Aminopeptidase N	ANPEP	0.231848	0.406414	0.31748	0.706123	0.537865	0.537397	15	15	15	18.8	18.8	18.8	109.54	0	47.558	6286500000	70	638
O75822	O75822	Eukaryotic translation initiation factor 3 subunit J	EIF3J	0.233352	0.352098	0.182323	0.643658	0.415224	0.442808	10	10	10	56.2	56.2	56.2	29.062	0	224.67	11434000000	88	319
P52815	P52815	39S ribosomal protein L12, mitochondrial	MRPL12	0.233454	1.62377	1.12148	1.55751	1.58833	1.6724	9	9	9	52	52	52	21.348	0	51.938	11739000000	50	1150
P61254;Q9UNX3	P61254;Q9UNX3	60S ribosomal protein L26;60S ribosomal protein L26-like 1	RPL26;RPL26L1	0.23356	1.85999	1.73193	2.15528	1.98603	1.94725	22	22	22	73.8	73.8	73.8	17.258	0	84.643	29505000000	106	1256
Q9GZT3	Q9GZT3	SRA stem-loop-interacting RNA-binding protein, mitochondrial	SLIRP	0.233901	1.03223	1.23488	1.43933	1.25613	1.40691	9	9	9	90.8	90.8	90.8	12.349	0	20.403	12683000000	60	2465
O43396	O43396	Thioredoxin-like protein 1	TXNL1	0.234188	2.18201	1.91447	2.20685	2.20676	2.43368	13	13	13	61.9	61.9	61.9	32.251	0	243.53	18526000000	77	184
O43617	O43617	Trafficking protein particle complex subunit 3	TRAPPC3	0.234569	-1.42978	-3.20641	-2.35855	-1.40296	-2.48907	3	3	3	18.9	18.9	18.9	20.274	0	3.7178	802730000	8	197
Q9UHL4	Q9UHL4	Dipeptidyl peptidase 2	DPP7	0.234783	-2.16122	-1.95019	-1.34985	-2.35168	-1.76124	2	2	2	5.3	5.3	5.3	54.341	0.0019631	2.3964	668490000	7	2756
Q9H0C8	Q9H0C8	Integrin-linked kinase-associated serine/threonine phosphatase 2C	ILKAP	0.235973	-0.317289	0.570988	0.475012	0.231329	0.382126	6	6	6	24.5	24.5	24.5	42.906	0	10.342	3301500000	24	2476
P27797	P27797	Calreticulin	CALR	0.236046	3.87416	3.9199	4.09997	4.08791	4.21134	29	29	29	54.7	54.7	54.7	48.141	0	323.31	215080000000	510	799
Q9NWV4	Q9NWV4	UPF0587 protein C1orf123	C1orf123	0.236311	-0.697828	-0.953627	-0.68434	-0.491892	-0.592018	6	6	6	48.8	48.8	48.8	18.048	0	10.884	2380200000	22	2656
Q8WW12	Q8WW12	PEST proteolytic signal-containing nuclear protein	PCNP	0.23648	0.192993	-0.078373	0.437357	0.336527	0.107487	15	15	15	74.2	74.2	74.2	18.925	0	135.15	7783700000	85	2110
Q6Y7W6	Q6Y7W6	PERQ amino acid-rich with GYF domain-containing protein 2	GIGYF2	0.236553	-0.815336	-1.32814	-0.688974	-1.00326	-0.813328	10	10	10	11.9	11.9	11.9	150.07	0	55.603	2599200000	35	1908
P12081	P12081;P49590	Histidine--tRNA ligase, cytoplasmic	HARS	0.237264	-2.34167	-1.13347	-2.56646	-0.836475	-1.09799	8	8	8	14.7	14.7	14.7	57.41	0	13.866	1130100000	18	591
P49327	P49327	Fatty acid synthase;[Acyl-carrier-protein] S-acetyltransferase;[Acyl-carrier-protein] S-malonyltransferase;3-oxoacyl-[acyl-carrier-protein] synthase;3-oxoacyl-[acyl-carrier-protein] reductase;3-hydroxyacyl-[acyl-carrier-protein] dehydratase;Enoyl-[acyl-carrier-protein] reductase;Oleoyl-[acyl-carrier-protein] hydrolase	FASN	0.237513	1.48562	2.35866	2.01732	2.55238	1.90925	96	96	96	49.1	49.1	49.1	273.42	0	323.31	109780000000	580	1054
Q9H9B4	Q9H9B4	Sideroflexin-1	SFXN1	0.238412	-1.49422	-1.22559	-1.09523	-1.26943	-0.99983	11	11	10	49.1	49.1	43.2	35.619	0	29.813	3233200000	54	2539
Q9NZ63	Q9NZ63	Uncharacterized protein C9orf78	C9orf78	0.239017	0.154087	-0.0366173	0.286131	0.218481	0.388645	5	5	5	18	18	18	33.688	0	9.9556	3621500000	26	2685
P61289	P61289	Proteasome activator complex subunit 3	PSME3	0.239525	0.588633	0.168217	0.642153	0.627472	0.584225	14	14	14	52.8	52.8	52.8	29.506	0	58.715	9000500000	99	1257
Q14203	Q14203	Dynactin subunit 1	DCTN1	0.2397	-0.287848	-0.310673	-0.108091	-0.0631905	-0.00739861	17	17	17	16.9	16.9	16.9	141.69	0	25.31	3999900000	43	1633
Q92688	Q92688	Acidic leucine-rich nuclear phosphoprotein 32 family member B	ANP32B	0.240142	1.45428	1.62825	1.67033	2.00294	1.67097	13	12	12	39.8	39.4	39.4	28.787	0	247.82	23248000000	102	2147
P15170;Q8IYD1	P15170;Q8IYD1	Eukaryotic peptide chain release factor GTP-binding subunit ERF3A;Eukaryotic peptide chain release factor GTP-binding subunit ERF3B	GSPT1;GSPT2	0.240364	-0.353796	-0.23218	-0.154043	0.115273	-0.119101	17	17	17	39.9	39.9	39.9	55.755	0	47.729	9119500000	88	640
Q8NI36	Q8NI36	WD repeat-containing protein 36	WDR36	0.241545	-1.24323	-1.37298	-0.909348	-1.04706	-1.24327	6	6	6	8	8	8	105.32	0	12.199	1603700000	19	2075
O60884	O60884	DnaJ homolog subfamily A member 2	DNAJA2	0.244748	0.312643	-0.273954	0.30109	0.373308	0.11788	9	9	9	34	34	34	45.745	0	55.355	4110400000	30	254
Q08209	Q08209;P16298;P48454	Serine/threonine-protein phosphatase 2B catalytic subunit alpha isoform	PPP3CA	0.244867	-0.62274	-3.09721	-1.06442	-0.7854	-2.9955	8	8	8	14.8	14.8	14.8	58.687	0	6.2486	1565600000	21	1489
Q96EE3	Q96EE3	Nucleoporin SEH1	SEH1L	0.246147	-0.781429	-0.932749	-0.690018	-0.598585	-0.544222	8	8	8	36.1	36.1	36.1	39.648	0	134.04	4353800000	47	2221
Q9BQ61	Q9BQ61	Uncharacterized protein C19orf43	C19orf43	0.247397	-0.138102	-0.600422	-0.274837	0.270996	-0.361752	5	5	5	34.7	34.7	34.7	18.419	0	33.15	2866600000	26	2352
P62851	P62851	40S ribosomal protein S25	RPS25	0.247427	3.1281	2.38528	2.89454	2.93372	3.18409	14	14	14	48.8	48.8	48.8	13.742	0	86.59	38418000000	82	1323
Q13045	Q13045	Protein flightless-1 homolog	FLII	0.247907	-1.19637	-0.846972	-0.944204	-0.640953	-0.736134	19	19	19	21.4	21.4	21.4	144.75	0	63.241	3955800000	66	1527
P18583	P18583	Protein SON	SON	0.24986	-0.687815	-0.76704	-0.647326	-0.453079	-0.332296	14	14	14	9.5	9.5	9.5	263.83	0	35.054	3947700000	47	683
O75367	O75367;Q9P0M6	Core histone macro-H2A.1	H2AFY	0.250055	1.37632	1.46141	1.76632	1.55858	1.68186	21	21	21	52.3	52.3	52.3	39.183	0	123.93	20843000000	110	279
Q8N5N7	Q8N5N7	39S ribosomal protein L50, mitochondrial	MRPL50	0.250856	-2.76575	-2.15351	-1.88181	-1.71913	-3.02538	2	2	2	21.5	21.5	21.5	18.325	0	4.4118	478090000	7	2032
Q14694	Q14694	Ubiquitin carboxyl-terminal hydrolase 10	USP10	0.251767	-1.09066	-1.45897	-1.13817	-0.951775	-0.979206	10	10	10	22.2	22.2	22.2	87.133	0	41.147	3310000000	48	1658
Q2TAY7	Q2TAY7	WD40 repeat-containing protein SMU1;WD40 repeat-containing protein SMU1, N-terminally processed	SMU1	0.252069	-0.309591	-0.115568	-0.0829124	0.272226	-0.0708466	9	9	9	19.5	19.5	19.5	57.543	0	78.804	5257800000	47	1785
Q07955	Q07955	Serine/arginine-rich splicing factor 1	SRSF1	0.252589	1.69271	1.62658	1.83415	1.92971	1.97284	22	22	21	64.9	64.9	62.1	27.744	0	66.039	37512000000	171	1485
Q6P1J9	Q6P1J9	Parafibromin	CDC73	0.252598	-2.33729	-2.57504	-1.7058	-2.56825	-2.33665	6	6	6	16.2	16.2	16.2	60.576	0	10.662	531910000	20	1884
Q13435	Q13435	Splicing factor 3B subunit 2	SF3B2	0.253684	1.48072	1.38082	1.59209	1.74782	1.71344	27	27	27	39.8	39.8	39.8	100.23	0	187.93	24750000000	142	1565
P47985;P0C7P4	P47985;P0C7P4	Cytochrome b-c1 complex subunit Rieske, mitochondrial;Cytochrome b-c1 complex subunit 11;Putative cytochrome b-c1 complex subunit Rieske-like protein 1	UQCRFS1;UQCRFS1P1	0.254593	-1.08378	-1.23192	-0.954645	-0.881201	-0.87393	5	5	5	18.6	18.6	18.6	29.668	0	41.082	1791400000	31	552
P39023	P39023	60S ribosomal protein L3	RPL3	0.255789	2.61791	2.32209	2.67663	2.64209	2.85866	46	46	40	71.7	71.7	64.3	46.108	0	302.85	75081000000	291	945
Q05519	Q05519	Serine/arginine-rich splicing factor 11	SRSF11	0.255929	-0.266359	-0.0450649	0.0811291	0.176464	0.0430565	9	9	9	20.9	20.9	20.9	53.542	0	24.753	5942200000	54	1467
P23396	P23396	40S ribosomal protein S3	RPS3	0.256344	2.47872	2.32562	2.69226	2.55345	2.72982	48	48	48	98.8	98.8	98.8	26.688	0	323.31	96488000000	495	748
Q14181	Q14181	DNA polymerase alpha subunit B	POLA2	0.256967	-2.38707	-1.77953	-0.837971	-2.27492	-2.36611	3	3	3	9.7	9.7	9.7	65.947	0	12.099	449080000	13	1630
Q12906	Q12906	Interleukin enhancer-binding factor 3	ILF3	0.258023	2.20611	1.99365	2.32228	2.32882	2.4226	34	34	31	36	36	34.1	95.337	0	323.31	96218000000	285	1517
O43504	O43504	Ragulator complex protein LAMTOR5	LAMTOR5	0.260372	-0.34901	-0.0406361	-0.146997	0.195433	0.148212	3	3	3	70.3	70.3	70.3	9.6138	0	217.69	3191100000	19	189
P12270	P12270	Nucleoprotein TPR	TPR	0.260485	0.446089	0.414873	0.544474	0.779781	0.748644	54	54	54	28.2	28.2	28.2	267.29	0	240.2	22165000000	220	595
P49411	P49411	Elongation factor Tu, mitochondrial	TUFM	0.261091	2.27079	2.27936	2.6223	2.4512	2.53499	41	41	41	75.4	75.4	75.4	49.874	0	323.31	99363000000	350	1059
Q14974	Q14974	Importin subunit beta-1	KPNB1	0.26153	1.67401	1.56932	1.94648	1.83841	1.86469	31	31	31	35.7	35.7	35.7	97.169	0	323.31	53206000000	260	1668
O14964	O14964	Hepatocyte growth factor-regulated tyrosine kinase substrate	HGS	0.26178	-1.78666	-1.59241	-1.45529	-1.51793	-1.31003	4	4	4	5.7	5.7	5.7	86.191	0	6.5291	1090700000	14	127
Q13610	Q13610	Periodic tryptophan protein 1 homolog	PWP1	0.265581	-1.39049	-1.2697	-1.08984	-1.06522	-1.03848	4	4	4	10.6	10.6	10.6	55.827	0	4.4784	1282300000	14	1588
P19338	P19338	Nucleolin	NCL	0.266158	3.57834	3.38834	3.72	3.7603	3.7682	64	64	64	52.7	52.7	52.7	76.613	0	323.31	236850000000	797	691
Q00610	Q00610;P53675	Clathrin heavy chain 1	CLTC	0.266966	1.83387	2.1934	2.30204	2.3134	2.22637	66	66	66	43.9	43.9	43.9	191.61	0	323.31	89524000000	420	1419
P42765	P42765	3-ketoacyl-CoA thiolase, mitochondrial	ACAA2	0.267169	0.703907	0.59549	0.965654	0.764572	1.02037	26	26	26	68.8	68.8	68.8	41.924	0	278.22	26539000000	185	986
P61158	P61158;Q9P1U1;Q9C0K3	Actin-related protein 3	ACTR3	0.26894	2.65331	2.82337	2.96299	3.08307	2.97577	25	25	25	70.1	70.1	70.1	47.371	0	195.73	62490000000	214	1247
Q15366	Q15366;P57721	Poly(rC)-binding protein 2	PCBP2	0.27022	2.67073	2.52082	2.99172	2.84981	2.75644	19	11	11	58.6	46.3	46.3	38.58	0	323.31	49736000000	126	1714
O14579	O14579	Coatomer subunit epsilon	COPE	0.270793	0.541025	0.452375	0.653442	0.863243	0.785795	10	10	10	40.3	40.3	40.3	34.482	0	46.357	8132600000	70	107
P20700	P20700	Lamin-B1	LMNB1	0.271168	1.97147	2.14113	2.35585	2.28989	2.33667	55	55	49	71.8	71.8	65.5	66.408	0	323.31	73419000000	345	715
P46459	P46459	Vesicle-fusing ATPase	NSF	0.272088	-0.412577	-0.203527	0.0513229	-0.0469398	-0.112274	27	27	27	42.6	42.6	42.6	82.593	0	126.26	10947000000	99	1010
Q9UM00	Q9UM00	Transmembrane and coiled-coil domain-containing protein 1	TMCO1	0.273251	-0.491648	-2.82574	0.381563	-2.49803	-2.03986	3	3	3	9.2	9.2	9.2	27.079	0.0016181	2.6628	905520000	7	2807
P62424	P62424	60S ribosomal protein L7a	RPL7A	0.273669	2.50319	2.18628	2.66657	2.52992	2.65871	29	29	29	59	59	59	29.995	0	176.64	57140000000	192	1307
P41240	P41240;P42679	Tyrosine-protein kinase CSK	CSK	0.275016	-0.00935364	-0.0610771	0.312872	0.138744	0.267784	16	16	16	39.3	39.3	39.3	50.704	0	41	10872000000	87	971
P35606	P35606	Coatomer subunit beta	COPB2	0.27552	0.864117	0.925928	1.07915	1.29323	1.13925	13	13	13	17	17	17	102.49	0	37.461	7455000000	53	905
Q96T51	Q96T51	RUN and FYVE domain-containing protein 1	RUFY1	0.275747	-1.04597	-0.926031	-1.04428	-0.515608	-0.570869	18	18	18	31.1	31.1	31.1	79.817	0	28.826	2872300000	40	2301
Q07666	Q07666;Q5VWX1;O75525	KH domain-containing, RNA-binding, signal transduction-associated protein 1	KHDRBS1	0.276059	2.09529	1.82217	2.17974	2.25288	2.27174	22	22	22	44.9	44.9	44.9	48.227	0	63.218	41240000000	167	1482
P26583	P26583	High mobility group protein B2	HMGB2	0.276725	1.61595	1.41628	1.87966	1.64088	1.85797	20	13	13	56.5	41.1	41.1	24.033	0	323.31	32176000000	118	786
P15153	P15153	Ras-related C3 botulinum toxin substrate 2	RAC2	0.276905	0.678596	1.0758	1.19896	1.19845	1.0649	13	12	7	50	50	29.7	21.429	0	47.215	17209000000	83	639
Q9P0L0	Q9P0L0	Vesicle-associated membrane protein-associated protein A	VAPA	0.276988	0.818855	1.27723	1.37843	1.42078	1.17588	10	10	9	36.9	36.9	36.9	27.893	0	26.097	9424800000	43	2700
Q71UI9;P0C0S5	Q71UI9;P0C0S5	Histone H2A.V;Histone H2A.Z	H2AFV;H2AFZ	0.277308	1.70385	2.03472	2.40406	2.19695	1.83877	10	7	7	49.2	49.2	49.2	13.509	0	27.138	19648000000	393	550
P30101	P30101	Protein disulfide-isomerase A3	PDIA3	0.277495	2.90602	2.87905	3.30002	3.02835	3.18172	58	58	58	80.2	80.2	80.2	56.782	0	323.31	233010000000	657	841
P51970	P51970	NADH dehydrogenase [ubiquinone] 1 alpha subcomplex subunit 8	NDUFA8	0.277746	-0.83629	-1.15872	-0.666412	-0.692057	-0.800814	6	6	6	43	43	43	20.105	0	20.242	2723600000	36	1131
P49792	P49792;Q99666;O14715;P0DJD0;P0DJD1	E3 SUMO-protein ligase RanBP2	RANBP2	0.278089	-1.01405	-1.16563	-0.880604	-0.740929	-0.813726	24	24	18	11.9	11.9	9.7	358.2	0	68.386	5160800000	71	1081
P61923	P61923	Coatomer subunit zeta-1	COPZ1	0.279302	-1.00558	-0.453407	-0.418489	-0.557003	-0.375088	5	5	5	34.5	34.5	34.5	20.198	0	13.743	3400600000	34	1270
P62249	P62249	40S ribosomal protein S16	RPS16	0.279848	2.95272	2.95422	3.21067	3.14691	3.34239	23	23	23	89	89	89	16.445	0	94.02	60240000000	185	1287
Q68EM7	Q68EM7;Q17R89	Rho GTPase-activating protein 17	ARHGAP17	0.279957	-1.22585	-1.09329	-0.664549	-1.05866	-0.915615	9	9	9	13.7	13.7	13.7	95.436	0	22.667	2571900000	47	1860
O95433	O95433	Activator of 90 kDa heat shock protein ATPase homolog 1	AHSA1	0.280218	0.601315	0.885715	1.12056	1.03936	0.911278	14	14	14	46.7	46.7	46.7	38.274	0	114.34	11700000000	97	381
Q14978	Q14978	Nucleolar and coiled-body phosphoprotein 1	NOLC1	0.280538	1.2483	0.794249	1.24774	1.44891	1.2088	23	23	23	30.3	30.3	30.3	73.602	0	170.47	19539000000	160	1669
P16070	P16070	CD44 antigen	CD44	0.281237	0.186264	0.473766	0.973816	0.308958	0.550982	3	3	3	4	4	4	81.537	0	6.3286	3363000000	23	650
Q9UQ35	Q9UQ35	Serine/arginine repetitive matrix protein 2	SRRM2	0.281331	0.359648	-0.194481	0.160727	0.515356	0.415661	23	23	23	10.6	10.6	10.6	299.61	0	64.946	15519000000	115	2832
Q9NYU2	Q9NYU2	UDP-glucose:glycoprotein glucosyltransferase 1	UGGT1	0.281545	-1.04844	-0.898338	-0.689447	-0.715019	-0.671062	20	20	20	19	19	19	177.19	0	67.132	4688000000	64	2681
O43242	O43242	26S proteasome non-ATPase regulatory subunit 3	PSMD3	0.281763	0.189108	0.518202	0.748753	0.5681	0.589401	15	15	15	33.3	33.3	33.3	60.977	0	47.362	9390100000	74	175
P60228	P60228	Eukaryotic translation initiation factor 3 subunit E	EIF3E	0.282278	0.22101	0.156593	0.588913	0.409475	0.414852	13	13	13	27.4	27.4	27.4	52.22	0	116.03	8117300000	56	1222
P63173	P63173	60S ribosomal protein L38	RPL38	0.282532	1.04427	1.1108	1.29741	1.37227	1.41052	8	8	8	61.4	61.4	61.4	8.2178	0	22.567	12905000000	75	1352
P30084	P30084	Enoyl-CoA hydratase, mitochondrial	ECHS1	0.28395	-0.162004	-0.29517	-0.0317307	0.186682	0.0111389	8	8	8	39	39	39	31.387	0	31.626	7180500000	79	838
P55209	P55209	Nucleosome assembly protein 1-like 1	NAP1L1	0.285394	2.48147	2.27162	2.69553	2.70034	2.58995	17	17	15	44	44	44	45.374	0	323.31	46505000000	154	1194
O00754	O00754	Lysosomal alpha-mannosidase;Lysosomal alpha-mannosidase A peptide;Lysosomal alpha-mannosidase B peptide;Lysosomal alpha-mannosidase C peptide;Lysosomal alpha-mannosidase D peptide;Lysosomal alpha-mannosidase E peptide	MAN2B1	0.285612	1.09358	1.22452	1.64245	1.16864	1.52289	27	27	27	35.5	35.5	35.5	113.74	0	116.54	21110000000	154	102
P17844	P17844	Probable ATP-dependent RNA helicase DDX5	DDX5	0.286215	1.78678	1.73649	2.07302	2.14807	1.92245	47	32	32	60.6	51.6	51.6	69.147	0	216.52	55646000000	271	673
A0FGR8	A0FGR8	Extended synaptotagmin-2	ESYT2	0.286343	-2.50605	-1.06407	-0.744114	-2.03954	-1.7125	5	5	5	5	5	5	102.36	0	6.3576	747480000	9	6
P31948	P31948	Stress-induced-phosphoprotein 1	STIP1	0.28724	2.20943	2.09233	2.52967	2.36506	2.41963	44	44	44	72.9	72.9	72.9	62.639	0	323.31	81636000000	341	869
P78344	P78344	Eukaryotic translation initiation factor 4 gamma 2	EIF4G2	0.289236	-0.214128	-0.601759	0.000881195	-0.152185	-0.204819	18	18	18	29	29	29	102.36	0	323.31	5501200000	61	1380
P32519	P32519	ETS-related transcription factor Elf-1	ELF1	0.289691	-1.61538	-3.08716	-1.59382	-1.34326	-3.24766	2	2	2	5.3	5.3	5.3	67.497	0	4.5567	478000000	7	876
P40818	P40818	Ubiquitin carboxyl-terminal hydrolase 8	USP8	0.289787	-1.36296	-1.13638	-1.04283	-0.884886	-0.951939	5	5	5	7.2	7.2	7.2	127.52	0	12.887	1713300000	19	957
P09001	P09001	39S ribosomal protein L3, mitochondrial	MRPL3	0.289958	-2.74524	-1.15197	-1.91867	-0.562473	-2.4948	5	5	5	29.6	29.6	29.6	38.632	0	3.8414	1137700000	10	528
O75340	O75340	Programmed cell death protein 6	PDCD6	0.290174	-0.818138	-0.912689	-0.337246	-0.746664	-0.641808	7	7	7	55.5	55.5	55.5	21.868	0	49.69	3337900000	30	275
Q14697	Q14697	Neutral alpha-glucosidase AB	GANAB	0.290402	1.18394	1.32722	1.54191	1.57231	1.52372	27	27	27	34.9	34.9	34.9	106.87	0	117.69	37746000000	226	1660
P61006	P61006	Ras-related protein Rab-8A	RAB8A	0.290592	-1.07453	-1.29774	-0.819796	-0.916218	-0.950623	7	6	6	32.9	27.5	27.5	23.668	0	136.65	2170400000	28	1237
P31942	P31942	Heterogeneous nuclear ribonucleoprotein H3	HNRNPH3	0.293085	1.6631	1.65253	2.02762	1.75674	2.06834	20	18	18	71.7	69.4	69.4	36.926	0	304.84	23207000000	108	865
P30050	P30050	60S ribosomal protein L12	RPL12	0.293857	3.59847	3.42708	3.81325	3.71167	3.89498	21	21	21	89.7	89.7	89.7	17.818	0	323.31	86360000000	141	837
Q96G03	Q96G03	Phosphoglucomutase-2	PGM2	0.294289	-0.241014	-0.139048	0.198349	0.0540104	0.0604153	11	11	11	26	26	26	68.283	0	103.49	6653400000	51	2233
P61313	P61313	60S ribosomal protein L15	RPL15	0.294654	2.46293	2.31602	2.76028	2.57966	2.71244	20	20	20	59.3	59.3	59.3	24.146	0	146.66	53605000000	159	1258
Q15008	Q15008	26S proteasome non-ATPase regulatory subunit 6	PSMD6	0.29532	1.4226	1.25963	1.41146	1.73021	1.76764	11	11	11	30.8	30.8	30.8	45.531	0	154.91	9265200000	64	1677
P51571	P51571	Translocon-associated protein subunit delta	SSR4	0.295867	-0.93314	-1.13033	-0.645208	-0.687637	-0.874763	5	5	5	29.5	29.5	29.5	18.998	0	10.443	2913800000	34	1119
P68400;Q8NEV1	P68400;Q8NEV1	Casein kinase II subunit alpha;Casein kinase II subunit alpha 3	CSNK2A1;CSNK2A3	0.296818	0.520885	0.246078	0.417253	0.833084	0.790562	13	13	13	40.2	40.2	40.2	45.143	0	173.51	16278000000	104	1372
P00492	P00492;Q9NRG1	Hypoxanthine-guanine phosphoribosyltransferase	HPRT1	0.300494	0.488638	0.951975	1.12148	1.15885	0.78207	17	17	17	72.5	72.5	72.5	24.579	0	191.46	13491000000	77	419
P0DMV8;P0DMV9	P0DMV8;P0DMV9	Heat shock 70 kDa protein 1A;Heat shock 70 kDa protein 1B	HSPA1A;HSPA1B	0.301007	2.28158	2.03942	2.63362	2.26908	2.48182	56	47	31	65.8	60.7	44.9	70.051	0	323.31	92281000000	468	553
P20290	P20290	Transcription factor BTF3	BTF3	0.301498	2.11851	1.7679	2.48355	2.00109	2.24947	11	11	11	61.7	61.7	61.7	22.168	0	323.31	19521000000	133	708
P47813	P47813;O14602	Eukaryotic translation initiation factor 1A, X-chromosomal	EIF1AX	0.301843	-0.317289	0.0328064	0.186314	0.0519753	0.240515	7	7	7	41.7	41.7	41.7	16.46	0	9.4762	4770600000	33	1026
Q9NR28	Q9NR28	Diablo homolog, mitochondrial	DIABLO	0.301894	-1.89416	-0.908131	-0.338137	-2.39295	-0.56666	3	3	3	11.7	11.7	11.7	27.131	0	4.0382	1566000000	13	2594
P78527	P78527	DNA-dependent protein kinase catalytic subunit	PRKDC	0.302065	1.21698	1.29331	1.54433	1.65128	1.47602	114	114	114	30.6	30.6	30.6	469.08	0	323.31	70127000000	537	1385
P31350	P31350	Ribonucleoside-diphosphate reductase subunit M2	RRM2	0.302477	-0.518591	-0.538109	-0.201979	-0.168776	-0.306866	7	7	7	17.7	17.7	17.7	44.877	0	13.766	2377300000	25	859
Q13363	Q13363;P56545	C-terminal-binding protein 1	CTBP1	0.30262	-0.274242	0.635422	0.608126	0.254103	0.5874	10	10	10	26.8	26.8	26.8	47.535	0	75.604	7865800000	69	1558
Q32P28	Q32P28	Prolyl 3-hydroxylase 1	LEPRE1	0.302663	-0.666727	-0.88423	-0.223774	-0.80352	-0.391151	14	14	14	25.7	25.7	25.7	83.393	0	51.331	5273000000	64	1787
P30048	P30048	Thioredoxin-dependent peroxide reductase, mitochondrial	PRDX3	0.303013	0.94198	1.26936	1.33109	1.45623	1.43873	13	13	13	48.8	48.8	48.8	27.692	0	142.94	24014000000	135	835
Q9UQE7	Q9UQE7	Structural maintenance of chromosomes protein 3	SMC3	0.303482	-0.11385	-0.239645	0.018858	0.111683	0.249662	41	41	41	40.3	40.3	40.3	141.54	0	137.31	12273000000	125	2834
P51610	P51610;Q9Y5Z7	Host cell factor 1;HCF N-terminal chain 1;HCF N-terminal chain 2;HCF N-terminal chain 3;HCF N-terminal chain 4;HCF N-terminal chain 5;HCF N-terminal chain 6;HCF C-terminal chain 1;HCF C-terminal chain 2;HCF C-terminal chain 3;HCF C-terminal chain 4;HCF C-terminal chain 5;HCF C-terminal chain 6	HCFC1	0.303567	0.298803	0.187801	0.484831	0.610035	0.545742	30	30	30	23.1	23.1	23.1	208.73	0	141.99	15439000000	143	1122
Q8WXI9	Q8WXI9	Transcriptional repressor p66-beta	GATAD2B	0.30362	-1.5366	-3.07323	-1.70486	-1.73081	-2.56821	8	7	7	17.7	15.9	15.9	65.26	0	13.682	834290000	15	2119
Q8NEY8	Q8NEY8	Periphilin-1	PPHLN1	0.303714	-1.05799	-1.2681	-0.832506	-0.799143	-0.94635	3	3	3	7	7	7	52.736	0	4.6455	1672500000	22	2064
Q13185	Q13185;P83916	Chromobox protein homolog 3	CBX3	0.303765	1.8095	1.47729	1.83122	2.08381	1.92645	16	16	16	82	82	82	20.811	0	199.7	32193000000	135	1544
Q9BXJ9	Q9BXJ9;Q6N069	N-alpha-acetyltransferase 15, NatA auxiliary subunit	NAA15	0.304166	-0.257837	-0.276556	0.133234	-0.0719242	0.0495987	19	19	19	24.7	24.7	24.7	101.27	0	57.629	7747200000	76	2427
Q15041	Q15041	ADP-ribosylation factor-like protein 6-interacting protein 1	ARL6IP1	0.30599	-2.34057	-2.0952	-1.46696	-2.06439	-2.20433	1	1	1	4.9	4.9	4.9	23.362	0.0055351	1.9193	509680000	7	1686
P62280	P62280	40S ribosomal protein S11	RPS11	0.306405	2.03457	1.84481	2.28031	2.11827	2.3397	31	31	31	81.6	81.6	81.6	18.431	0	130.18	66123000000	195	1295
P22695	P22695	Cytochrome b-c1 complex subunit 2, mitochondrial	UQCRC2	0.306617	2.24727	1.98239	2.56108	2.38891	2.31436	19	19	19	57.4	57.4	57.4	48.442	0	127.62	27016000000	115	738
P14317	P14317	Hematopoietic lineage cell-specific protein	HCLS1	0.306687	1.09985	1.03885	1.55035	1.16772	1.41006	27	27	27	44.9	44.9	44.9	54.013	0	112.88	24311000000	148	623
P51665	P51665	26S proteasome non-ATPase regulatory subunit 7	PSMD7	0.308695	-0.0462627	-0.0338497	0.39584	0.204281	0.205795	16	16	16	51.9	51.9	51.9	37.025	0	40.641	7230900000	65	1125
P55795	P55795	Heterogeneous nuclear ribonucleoprotein H2	HNRNPH2	0.308848	0.148098	0.277704	0.437704	0.584488	0.543056	19	8	8	43.9	27.8	27.8	49.263	0	53.373	7248900000	48	1201
P13693	P13693;Q56UQ5;Q9HAU6	Translationally-controlled tumor protein	TPT1	0.309489	3.47898	3.07092	3.74033	3.54222	3.47075	15	15	15	44.2	44.2	44.2	19.595	0	66.779	83968000000	231	609
Q8IV48	Q8IV48	3-5 exoribonuclease 1	ERI1	0.309612	-1.57346	-2.82136	-1.4709	-2.58183	-1.61067	3	3	3	8.3	8.3	8.3	40.063	0	3.3973	652850000	8	1989
P35251	P35251	Replication factor C subunit 1	RFC1	0.309911	-2.24544	-2.8924	-2.30801	-2.4501	-2.01891	4	4	4	5.4	5.4	5.4	128.25	0	10.695	477560000	12	901
Q9BWJ5	Q9BWJ5	Splicing factor 3B subunit 5	SF3B5	0.310435	1.38265	1.3308	1.79543	1.5676	1.63845	4	4	4	68.6	68.6	68.6	10.135	0	102.73	12964000000	41	2421
Q10471	Q10471	Polypeptide N-acetylgalactosaminyltransferase 2;Polypeptide N-acetylgalactosaminyltransferase 2 soluble form	GALNT2	0.31084	-0.775385	-1.09741	-0.469576	-0.607864	-0.799232	6	6	6	12.6	12.6	12.6	64.732	0	31.681	1873600000	19	1501
Q8IYB3	Q8IYB3	Serine/arginine repetitive matrix protein 1	SRRM1	0.310993	-0.266905	-0.765726	-0.32888	-0.120934	-0.166155	9	9	9	7.1	7.1	7.1	102.33	0	44.013	4584400000	42	2008
P63165;G2XKQ0	P63165;G2XKQ0	Small ubiquitin-related modifier 1;Small ubiquitin-related modifier	SUMO1	0.311392	-2.35254	0.507153	0.591452	0.697157	-3.12251	4	4	4	29.7	29.7	29.7	11.557	0	8.8561	2898700000	13	1349
P55769	P55769	NHP2-like protein 1;NHP2-like protein 1, N-terminally processed	NHP2L1	0.312557	0.816275	0.647505	1.02736	0.950256	1.15572	12	12	12	63.3	63.3	63.3	14.173	0	127.61	16635000000	77	1199
Q9NR30	Q9NR30	Nucleolar RNA helicase 2	DDX21	0.313321	0.918507	0.499687	1.11647	1.06177	0.889013	50	50	48	57.7	57.7	55.8	87.343	0	284.63	32474000000	259	2595
Q9UIG0	Q9UIG0	Tyrosine-protein kinase BAZ1B	BAZ1B	0.313769	-0.242762	-0.355736	0.140396	-0.0409946	-0.0558414	13	13	13	10.7	10.7	10.7	170.9	0	18.053	4791200000	40	2765
Q00839	Q00839	Heterogeneous nuclear ribonucleoprotein U	HNRNPU	0.313809	3.34056	3.17393	3.64752	3.45126	3.61439	66	66	66	50.9	50.9	50.9	90.583	0	323.31	275640000000	629	1423
Q9H583	Q9H583	HEAT repeat-containing protein 1;HEAT repeat-containing protein 1, N-terminally processed	HEATR1	0.314228	-2.13272	-2.36432	-1.81014	-1.79839	-2.19435	3	3	3	1.7	1.7	1.7	242.37	0	3.3397	736260000	13	2517
P30040	P30040	Endoplasmic reticulum resident protein 29	ERP29	0.314912	1.29	1.27616	1.6317	1.46049	1.70178	23	23	23	64.4	64.4	64.4	28.993	0	323.31	29828000000	179	829
O14979	O14979	Heterogeneous nuclear ribonucleoprotein D-like	HNRNPDL	0.317394	2.75305	2.87492	3.04695	3.22537	3.12181	25	23	23	37.6	35.2	35.2	46.437	0	323.31	38576000000	142	130
O95347	O95347	Structural maintenance of chromosomes protein 2	SMC2	0.317518	-0.274448	0.186253	0.21059	0.378895	0.230776	28	28	28	32.3	32.3	32.3	135.65	0	176.4	13944000000	146	373
P23368	P23368;Q16798	NAD-dependent malic enzyme, mitochondrial	ME2	0.318341	0.833218	0.649897	0.932966	1.49296	0.753771	25	25	25	69.9	69.9	69.9	65.443	0	135.7	18234000000	151	746
O95801	O95801	Tetratricopeptide repeat protein 4	TTC4	0.318548	-0.8734	-1.40849	-0.926334	-0.863539	-0.677311	6	6	6	19.1	19.1	19.1	44.678	0	9.7185	1877100000	19	395
Q9BSJ8	Q9BSJ8	Extended synaptotagmin-1	ESYT1	0.318733	-1.89796	-0.802841	-0.961039	-0.856493	-1.27747	10	10	10	13.1	13.1	13.1	122.85	0	16.774	2590500000	33	2376
Q9H000	Q9H000	Probable E3 ubiquitin-protein ligase makorin-2	MKRN2	0.319688	-1.23064	-1.38128	-1.08609	-1.0595	-0.813229	4	4	4	13.2	13.2	13.2	46.94	0	5.6811	1112200000	14	2470
P62701	P62701;P22090;Q8TD47	40S ribosomal protein S4, X isoform	RPS4X	0.321552	3.363	3.09033	3.61119	3.41842	3.61504	37	37	37	77.6	77.6	77.6	29.597	0	323.31	151500000000	375	1311
Q9ULW0	Q9ULW0	Targeting protein for Xklp2	TPX2	0.321769	0.533703	0.459888	0.880461	0.910355	0.664879	26	26	26	42.6	42.6	42.6	85.652	0	65.853	9875300000	85	2803
P25398	P25398	40S ribosomal protein S12	RPS12	0.322085	2.59777	2.76562	3.14601	2.8086	3.05672	23	23	23	95.5	95.5	95.5	14.515	0	323.31	108830000000	473	770
P46379	P46379	Large proline-rich protein BAG6	BAG6	0.322792	-1.66023	-1.3323	-1.29845	-0.908268	-1.31369	11	11	11	10.8	10.8	10.8	119.41	0	14.21	2126700000	30	1009
Q04637	Q04637;O43432	Eukaryotic translation initiation factor 4 gamma 1	EIF4G1	0.324995	1.43888	1.22289	1.65673	1.65661	1.6543	33	33	33	25	25	25	175.49	0	243.69	34229000000	180	1459
P62495	P62495	Eukaryotic peptide chain release factor subunit 1	ETF1	0.326577	-0.0218792	-0.306782	0.266624	0.126978	0.0931377	8	8	8	29.1	29.1	29.1	49.03	0	16.372	3223700000	29	1309
Q8NBS9	Q8NBS9	Thioredoxin domain-containing protein 5	TXNDC5	0.326888	1.41541	1.09448	1.69588	1.5068	1.54282	26	26	26	62.7	62.7	62.7	47.628	0	300.21	35146000000	226	2049
Q99614	Q99614	Tetratricopeptide repeat protein 1	TTC1	0.328916	0.0168381	-0.16094	0.204941	0.346483	0.21917	5	5	5	11.3	11.3	11.3	33.526	0	7.8414	3017400000	20	2323
P62750	P62750	60S ribosomal protein L23a	RPL23A	0.329935	2.59344	2.2011	2.644	2.7723	2.76532	14	14	14	48.1	48.1	48.1	17.695	0	108.48	38261000000	110	1313
O14744	O14744	Protein arginine N-methyltransferase 5;Protein arginine N-methyltransferase 5, N-terminally processed	PRMT5	0.330402	-0.530365	-3.06139	-1.03799	-2.77341	-0.58502	9	9	9	19	19	19	72.683	0	13.648	1977800000	20	114
Q9UI12	Q9UI12	V-type proton ATPase subunit H	ATP6V1H	0.330428	-0.44046	-0.498171	-0.184374	-0.200438	-0.0318508	7	7	7	19.7	19.7	19.7	55.882	0	81.453	3788900000	27	2762
P50225;P50226	P50225;P50226;P0DMM9;P0DMN0	Sulfotransferase 1A1;Sulfotransferase 1A2	SULT1A1;SULT1A2	0.330548	0.890848	1.27545	1.48689	1.42157	1.33264	15	15	15	65.1	65.1	65.1	34.165	0	79.265	14910000000	111	1090
Q9UHX1	Q9UHX1	Poly(U)-binding-splicing factor PUF60	PUF60	0.330951	1.14116	1.16871	1.46314	1.59513	1.39938	21	21	21	40.4	40.4	40.4	59.875	0	136.28	17139000000	134	2758
Q12931	Q12931	Heat shock protein 75 kDa, mitochondrial	TRAP1	0.332009	0.323904	0.0589676	0.638647	0.35441	0.577278	20	20	20	33.8	33.8	33.8	80.109	0	95.744	9677700000	101	1519
Q9Y5Y2	Q9Y5Y2	Cytosolic Fe-S cluster assembly factor NUBP2	NUBP2	0.332149	-1.40386	-0.938759	-0.83922	-0.771397	-0.906862	4	4	4	34.7	34.7	34.7	28.825	0	15.257	1758100000	21	2941
Q9NVP1	Q9NVP1	ATP-dependent RNA helicase DDX18	DDX18	0.334424	-0.536369	-0.604019	-0.0340748	-0.299326	-0.373911	13	13	13	23.9	23.9	23.9	75.406	0	33.963	4703000000	41	2644
P18669;Q8N0Y7	P18669;Q8N0Y7;P15259	Phosphoglycerate mutase 1;Probable phosphoglycerate mutase 4	PGAM1;PGAM4	0.335207	3.28	3.216	3.56073	3.58847	3.60042	33	33	33	74.4	74.4	74.4	28.804	0	323.31	137320000000	358	685
P52597	P52597	Heterogeneous nuclear ribonucleoprotein F;Heterogeneous nuclear ribonucleoprotein F, N-terminally processed	HNRNPF	0.336935	1.45799	1.48578	1.85199	1.79896	1.77552	26	24	24	71.1	68.7	68.7	45.671	0	323.31	32082000000	134	1143
Q14157	Q14157	Ubiquitin-associated protein 2-like	UBAP2L	0.337865	-0.0306187	-0.321514	0.078125	0.245701	0.16157	17	17	17	25.8	25.8	25.8	114.53	0	132.4	8365900000	82	1626
P43034	P43034	Platelet-activating factor acetylhydrolase IB subunit alpha	PAFAH1B1	0.338529	-0.676414	-0.99785	-0.390409	-0.475765	-0.629637	6	6	6	20.7	20.7	20.7	46.637	0	12.206	3215100000	32	991
Q96HS1	Q96HS1	Serine/threonine-protein phosphatase PGAM5, mitochondrial	PGAM5	0.339375	-0.455658	-1.04745	-0.543114	-0.249748	-0.443682	5	5	5	20.4	20.4	20.4	32.004	0	53.392	1864500000	17	2243
P27708	P27708	CAD protein;Glutamine-dependent carbamoyl-phosphate synthase;Aspartate carbamoyltransferase;Dihydroorotase	CAD	0.339675	0.752893	0.684774	1.19383	1.11063	0.871065	47	47	47	28.8	28.8	28.8	242.98	0	170.16	24882000000	202	798
Q9BWM7	Q9BWM7	Sideroflexin-3	SFXN3	0.340312	-1.60681	-1.45089	-1.15417	-1.37494	-1.0365	3	2	2	12.8	6.9	6.9	35.503	0	4.9988	977430000	9	2422
O43684	O43684	Mitotic checkpoint protein BUB3	BUB3	0.341331	0.570068	0.60885	0.930717	1.02361	0.838041	13	13	13	48.8	48.8	48.8	37.154	0	259.1	14851000000	85	204
Q16576	Q16576	Histone-binding protein RBBP7	RBBP7	0.342803	2.24007	2.41318	2.58233	2.76383	2.66212	23	23	13	61.6	61.6	53.9	47.82	0	323.31	81456000000	216	1758
Q9NVI7	Q9NVI7;Q5T2N8	ATPase family AAA domain-containing protein 3A	ATAD3A	0.342901	0.0558014	0.355715	0.725376	0.422611	0.49799	30	30	10	54.1	54.1	21	71.368	0	118.41	15002000000	128	2640
P28482	P28482	Mitogen-activated protein kinase 1	MAPK1	0.343935	-0.118408	-0.478838	-0.188587	0.0667667	0.257755	9	9	8	26.7	26.7	23.3	41.389	0	58.038	6111100000	56	812
Q8IX12	Q8IX12	Cell division cycle and apoptosis regulator protein 1	CCAR1	0.344072	-0.54331	-0.923834	-0.44833	-0.248188	-0.471981	9	9	9	9.6	9.6	9.6	132.82	0	18.386	2779200000	37	2002
Q8WVM8	Q8WVM8	Sec1 family domain-containing protein 1	SCFD1	0.345586	-0.667992	-2.72367	-0.713243	-0.684605	-2.65288	7	7	7	15.4	15.4	15.4	72.379	0	12.149	1410800000	16	2109
O43488	O43488;Q8NHP1;O95154	Aflatoxin B1 aldehyde reductase member 2	AKR7A2	0.345671	-0.661234	-0.5154	-0.406677	-0.133028	-0.188232	9	9	9	32.9	32.9	32.9	39.589	0	16.954	4349000000	39	188
P40939	P40939	Trifunctional enzyme subunit alpha, mitochondrial;Long-chain enoyl-CoA hydratase;Long chain 3-hydroxyacyl-CoA dehydrogenase	HADHA	0.346933	1.7359	1.92222	2.16906	2.19071	2.1682	62	62	62	75.2	75.2	75.2	82.999	0	323.31	76931000000	421	963
O75396	O75396	Vesicle-trafficking protein SEC22b	SEC22B	0.347418	-0.469364	-0.318075	0.19594	-0.262566	-0.072279	8	8	8	52.1	52.1	52.1	24.74	0	66.877	5408700000	39	287
Q99459	Q99459	Cell division cycle 5-like protein	CDC5L	0.348831	-0.347853	-0.155958	0.0869503	0.115166	0.0886612	14	14	14	23.6	23.6	23.6	92.25	0	26.323	5992500000	46	2312
Q13200	Q13200	26S proteasome non-ATPase regulatory subunit 2	PSMD2	0.3491	1.20788	0.894014	1.45333	1.35361	1.39321	15	15	15	24.8	24.8	24.8	100.2	0	72.313	12063000000	65	1547
Q14684	Q14684	Ribosomal RNA processing protein 1 homolog B	RRP1B	0.35047	-1.53018	-1.62274	-1.58223	-0.939241	-1.15651	8	8	8	13.7	13.7	13.7	84.427	0	19.544	1977700000	26	1655
P49755	P49755	Transmembrane emp24 domain-containing protein 10	TMED10	0.351638	0.215244	0.256775	1.07087	0.569178	0.122894	10	10	10	34.7	34.7	34.7	24.976	0	130.02	8007300000	68	1076
P16152	P16152	Carbonyl reductase [NADPH] 1	CBR1	0.353322	-0.910954	-0.819281	-0.70364	-0.490849	-0.340897	10	10	8	48	48	43.3	30.375	0	22.227	4234100000	48	652
P05120	P05120	Plasminogen activator inhibitor 2	SERPINB2	0.353527	-0.709492	-0.366709	-0.396818	0.420053	-0.576954	12	12	12	46	46	46	46.596	0	62.178	4296300000	44	459
Q13428	Q13428	Treacle protein	TCOF1	0.354135	-0.8708	-1.15959	-0.602465	-0.611872	-0.768837	7	7	7	7.1	7.1	7.1	152.1	0	18.553	2336100000	28	1564
P26641	P26641	Elongation factor 1-gamma	EEF1G	0.354681	2.67064	2.55329	3.07797	2.82336	2.99861	25	25	25	45.5	45.5	45.5	50.118	0	323.31	89798000000	257	790
Q14289	Q14289	Protein-tyrosine kinase 2-beta	PTK2B	0.355792	-1.99964	-1.70208	-1.33895	-1.45634	-1.68991	5	5	5	6.4	6.4	6.4	115.87	0	6.644	1079000000	13	1640
Q15004	Q15004	PCNA-associated factor	KIAA0101	0.356071	-0.961527	-1.73449	-0.85508	-1.12249	-0.998241	6	6	6	77.5	77.5	77.5	11.986	0	32.2	2450900000	29	1673
P26368	P26368	Splicing factor U2AF 65 kDa subunit	U2AF2	0.356141	1.44273	1.26943	1.79914	1.59178	1.74574	16	16	16	46.5	46.5	46.5	53.5	0	81.409	22267000000	122	783
O95149	O95149	Snurportin-1	SNUPN	0.356608	-0.511524	-1.07762	-0.550756	-0.391424	-0.371706	4	4	4	15.3	15.3	15.3	41.142	0	72.357	1913500000	17	359
Q00341	Q00341	Vigilin	HDLBP	0.356647	-0.909672	-0.745995	-0.4918	-0.350889	-0.570869	9	9	9	9.1	9.1	9.1	141.44	0	14.218	2229800000	28	1414
P83731	P83731	60S ribosomal protein L24	RPL24	0.356817	2.73155	2.62554	3.28146	2.69126	3.13337	9	9	9	45.2	45.2	45.2	17.779	0	29.259	19869000000	52	1396
Q9NPE3	Q9NPE3	H/ACA ribonucleoprotein complex subunit 3	NOP10	0.357746	0.374281	-0.0128441	0.532619	0.499573	0.583202	6	6	6	84.4	84.4	84.4	7.7059	0	22.042	6272800000	49	2574
Q92597	Q92597	Protein NDRG1	NDRG1	0.359819	-1.09115	-0.71138	-0.36809	-0.700474	-0.555773	13	13	13	42.9	42.9	42.9	42.835	0	49.428	4841900000	46	2135
Q9BVP2	Q9BVP2	Guanine nucleotide-binding protein-like 3	GNL3	0.361955	-0.716948	-0.924671	-0.570694	-0.306229	-0.499641	10	10	10	29.1	29.1	29.1	61.992	0	41.196	4926000000	51	2413
P23193	P23193;Q15560	Transcription elongation factor A protein 1	TCEA1	0.362037	1.04245	0.746788	1.23704	1.19369	1.33925	26	26	26	72.1	72.1	72.1	33.969	0	94.812	19986000000	131	742
O75629	O75629	Protein CREG1	CREG1	0.362039	-0.935856	-0.900188	-0.329767	-0.775887	-0.562296	2	2	2	15	15	15	24.074	0	5.3592	1520700000	24	307
P41218	P41218	Myeloid cell nuclear differentiation antigen	MNDA	0.363332	0.4083	0.253265	0.694841	0.582315	0.805187	27	27	27	59	59	59	45.836	0	65.916	16100000000	138	968
P11388	P11388	DNA topoisomerase 2-alpha	TOP2A	0.363414	0.72806	0.89045	1.22054	1.2922	1.00527	51	51	36	35.1	35.1	28.7	174.38	0	323.31	24651000000	222	579
P04183	P04183	Thymidine kinase, cytosolic	TK1	0.365408	-2.18864	-2.10312	-1.45436	-2.06818	-1.81888	3	3	3	20.9	20.9	20.9	25.468	0	3.7066	623180000	8	444
Q9Y678	Q9Y678	Coatomer subunit gamma-1	COPG1	0.366392	-0.606552	0.0481339	-0.00341415	0.116905	0.148058	17	17	14	30.3	30.3	26.1	97.717	0	42.788	6794800000	80	2949
P21333	P21333;Q14315	Filamin-A	FLNA	0.368837	3.46432	3.56256	3.91755	3.92867	3.80062	184	184	177	64	64	63.7	280.74	0	323.31	576230000000	1710	722
P62140	P62140	Serine/threonine-protein phosphatase PP1-beta catalytic subunit	PPP1CB	0.371495	0.231941	0.0782032	0.566984	0.376038	0.636679	13	4	4	41.6	15.6	15.6	37.186	0	13.748	5229000000	27	1282
P63167	P63167;Q96FJ2	Dynein light chain 1, cytoplasmic	DYNLL1	0.371918	0.659292	1.30127	1.41574	1.4785	1.16236	11	11	11	74.2	74.2	74.2	10.366	0	224.86	11373000000	65	1350
Q9Y2W1	Q9Y2W1	Thyroid hormone receptor-associated protein 3	THRAP3	0.371964	0.999516	0.978651	1.31889	1.37223	1.39202	26	26	26	24.6	24.6	24.6	108.66	0	194.65	18474000000	109	2867
O14776	O14776	Transcription elongation regulator 1	TCERG1	0.372574	-1.14443	-0.640587	-0.433809	-0.644697	-0.4813	18	18	18	17.2	17.2	17.2	123.9	0	64.593	4183100000	50	117
Q9Y4X5	Q9Y4X5	E3 ubiquitin-protein ligase ARIH1	ARIH1	0.375005	-2.54378	-2.0492	-1.64674	-1.49387	-2.62384	5	5	5	11.3	11.3	11.3	64.117	0	7.4788	697500000	8	2914
Q9Y5B9	Q9Y5B9	FACT complex subunit SPT16	SUPT16H	0.376115	1.16229	1.11514	1.44892	1.56758	1.52798	34	34	34	35	35	35	119.91	0	217.24	29631000000	190	2924
P52948	P52948	Nuclear pore complex protein Nup98-Nup96;Nuclear pore complex protein Nup98;Nuclear pore complex protein Nup96	NUP98	0.378655	-3.15953	-1.87408	-3.33678	-1.45599	-1.62169	3	3	3	1.8	1.8	1.8	197.58	0.00041152	2.8306	529550000	7	1153
P62753	P62753	40S ribosomal protein S6	RPS6	0.379144	2.98947	2.30368	3.105	2.85329	3.11887	24	24	24	56.6	56.6	56.6	28.68	0	323.31	71515000000	207	1314
P06493	P06493;Q00526;Q9NYV4;Q00536;Q00537;O94921;Q07002;Q96Q40	Cyclin-dependent kinase 1	CDK1	0.379842	-0.0289936	0.0906792	0.382736	0.446478	0.40284	18	18	16	53.5	53.5	50.8	34.095	0	71.076	10029000000	89	474
Q14254	Q14254	Flotillin-2	FLOT2	0.380652	-2.60194	-0.942144	-1.13585	-1.98638	-1.05195	4	4	4	11.9	11.9	11.9	47.064	0	6.226	1163900000	11	1637
O15127	O15127	Secretory carrier-associated membrane protein 2	SCAMP2	0.382572	0.525314	0.233805	0.638721	0.820694	0.826981	6	6	6	17.9	17.9	17.9	36.648	0	53.607	4244100000	26	142
P27105	P27105	Erythrocyte band 7 integral membrane protein	STOM	0.382936	-0.662312	-0.912584	-0.131269	-0.451048	-0.631218	7	7	7	38.5	38.5	38.5	31.73	0	33.436	3621900000	60	792
P50416	P50416	Carnitine O-palmitoyltransferase 1, liver isoform	CPT1A	0.38333	-2.29235	-2.26892	-1.00955	-3.2476	-1.43477	2	2	2	3.6	3.6	3.6	88.367	0	10.505	679110000	11	1094
Q9BUJ2	Q9BUJ2	Heterogeneous nuclear ribonucleoprotein U-like protein 1	HNRNPUL1	0.384377	0.523695	0.53054	0.989618	0.86838	0.876486	24	24	24	32.7	32.7	32.7	95.737	0	84.792	16054000000	109	2391
P60866	P60866	40S ribosomal protein S20	RPS20	0.385571	4.67218	4.52408	4.89637	5.02539	5.02933	16	16	16	73.9	73.9	73.9	13.373	0	243.92	95399000000	130	1230
P00966	P00966	Argininosuccinate synthase	ASS1	0.388123	0.172611	0.113428	0.489275	0.501308	0.602844	15	15	15	36.9	36.9	36.9	46.53	0	24.448	6074300000	46	423
O75534	O75534	Cold shock domain-containing protein E1	CSDE1	0.39159	0.0637646	-0.173939	0.441042	0.387342	0.181126	23	23	23	31.5	31.5	31.5	88.884	0	201.38	15618000000	116	301
P62899	P62899	60S ribosomal protein L31	RPL31	0.391673	1.1925	0.786602	1.33573	1.43906	1.36887	15	15	15	56	56	56	14.463	0	19.264	8141600000	32	1333
P62993	P62993	Growth factor receptor-bound protein 2	GRB2	0.39212	-0.150476	0.235445	0.39691	0.4053	0.501602	20	20	20	88	88	88	25.206	0	39.561	12190000000	95	1342
P11310	P11310	Medium-chain specific acyl-CoA dehydrogenase, mitochondrial	ACADM	0.392201	-0.407291	0.0658817	0.281883	0.250412	0.132195	15	15	15	48.2	48.2	48.2	46.588	0	156.92	6558000000	80	577
Q969U7	Q969U7	Proteasome assembly chaperone 2	PSMG2	0.394542	-2.14461	-1.74905	-1.74924	-1.42687	-1.48075	4	4	4	15.2	15.2	15.2	29.396	0	6.7772	1017400000	22	2182
Q86W42	Q86W42	THO complex subunit 6 homolog	THOC6	0.39504	-1.76964	-1.99664	-1.44764	-1.55806	-1.4586	2	2	2	10	10	10	37.535	0	3.3059	968400000	14	1975
Q15555	Q15555;Q9UPY8	Microtubule-associated protein RP/EB family member 2	MAPRE2	0.395474	-1.53541	-1.38898	-0.982708	-0.931164	-1.2863	9	9	9	43.7	43.7	43.7	37.031	0	10.162	2523400000	29	1730
P14618	P14618;P30613	Pyruvate kinase PKM	PKM	0.395562	5.88713	5.90183	6.37257	6.20036	6.2972	73	73	73	95.9	95.9	95.9	57.936	0	323.31	934810000000	2360	627
O00182;Q6DKI2;Q3B8N2	O00182;Q6DKI2;Q3B8N2	Galectin-9;Galectin-9C;Galectin-9B	LGALS9;LGALS9C;LGALS9B	0.396068	-0.471727	-0.129911	0.091095	0.127501	0.0671501	4	4	4	13.5	13.5	13.5	39.518	0	10.688	5194000000	32	68
Q13011	Q13011	Delta(3,5)-Delta(2,4)-dienoyl-CoA isomerase, mitochondrial	ECH1	0.398173	1.90221	1.66041	2.22318	2.14265	2.17262	23	23	23	62.5	62.5	62.5	35.816	0	283.97	46599000000	261	1525
P05386	P05386	60S acidic ribosomal protein P1	RPLP1	0.398225	4.50799	4.21398	4.7506	4.89203	4.63501	6	6	6	84.2	84.2	84.2	11.514	0	323.31	87079000000	162	463
P51149	P51149	Ras-related protein Rab-7a	RAB7A	0.399183	-0.199238	0.35511	0.502735	0.517351	0.411272	10	10	10	36.7	36.7	36.7	23.489	0	18.845	7738300000	53	1111
O15042	O15042	U2 snRNP-associated SURP motif-containing protein	U2SURP	0.399783	-0.865301	-0.526234	-0.64328	0.125198	-0.369871	13	13	13	17.1	17.1	17.1	118.29	0	25.607	2653800000	33	134
P23588	P23588	Eukaryotic translation initiation factor 4B	EIF4B	0.40043	1.59792	1.26255	1.84301	1.82462	1.82437	18	18	18	31.3	31.3	31.3	69.15	0	323.31	19411000000	107	754
Q9Y2L1	Q9Y2L1	Exosome complex exonuclease RRP44	DIS3	0.401039	-0.598698	-0.648081	-0.321812	-0.122051	-0.223188	16	16	16	25.2	25.2	25.2	109	0	87.553	5500900000	56	2856
Q13310	Q13310	Polyadenylate-binding protein 4	PABPC4	0.402925	0.2693	0.0720825	0.505676	0.668924	0.546247	33	13	12	47.4	24.5	23.1	70.782	0	49.778	9491900000	72	1555
P04083	P04083	Annexin A1	ANXA1	0.404092	0.445337	1.72338	1.71453	1.89887	0.851946	35	35	35	82.9	82.9	82.9	38.714	0	323.31	32076000000	190	440
P23921	P23921	Ribonucleoside-diphosphate reductase large subunit	RRM1	0.404545	-0.165316	-0.480145	0.203667	0.210165	-0.168386	23	23	23	34.8	34.8	34.8	90.069	0	75.755	11812000000	99	759
O00567	O00567	Nucleolar protein 56	NOP56	0.406418	0.0250168	0.309496	0.534933	0.593975	0.592115	26	26	26	38.4	38.4	38.4	66.049	0	323.31	13894000000	134	95
Q96J01	Q96J01	THO complex subunit 3	THOC3	0.406935	-2.11571	-2.19291	-1.96602	-1.48384	-1.79226	5	5	5	20.8	20.8	20.8	38.771	0	9.2098	887230000	12	2252
P27824	P27824	Calnexin	CANX	0.408186	1.62207	1.51406	2.09272	1.88165	1.95437	14	14	14	25.2	25.2	25.2	67.567	0	162.67	18497000000	108	801
P30419	P30419	Glycylpeptide N-tetradecanoyltransferase 1	NMT1	0.410043	-3.08941	-2.02824	-1.75582	-2.37563	-2.3149	6	6	6	16.1	16.1	16.1	56.806	0	5.5158	571200000	13	846
Q9Y520	Q9Y520;Q5JSZ5	Protein PRRC2C	PRRC2C	0.410469	0.109791	-0.565907	0.329384	0.170338	0.0475121	16	16	15	9.4	9.4	9.1	316.91	0	42.179	4890100000	45	2919
P07237	P07237	Protein disulfide-isomerase	P4HB	0.41181	4.41426	4.49938	4.85453	4.83722	4.91414	75	75	75	91.1	91.1	91.1	57.116	0	323.31	451150000000	1112	491
Q14683	Q14683	Structural maintenance of chromosomes protein 1A	SMC1A	0.412626	-0.00182152	0.146669	0.433664	0.562235	0.459251	49	49	49	42.6	42.6	42.6	143.23	0	147.62	16154000000	171	1654
O15067	O15067	Phosphoribosylformylglycinamidine synthase	PFAS	0.413225	0.292179	0.107967	0.701397	0.574402	0.564095	38	38	38	43.4	43.4	43.4	144.73	0	141.58	23033000000	186	135
Q15637	Q15637	Splicing factor 1	SF1	0.413748	0.49893	0.311186	0.887022	0.747093	0.822302	17	17	17	29.6	29.6	29.6	68.329	0	204.09	14231000000	99	1733
P15880	P15880	40S ribosomal protein S2	RPS2	0.415213	3.0848	2.57889	3.19971	3.20886	3.33262	31	31	31	64.8	64.8	64.8	31.324	0	204.92	98183000000	289	647
Q9UHD1	Q9UHD1	Cysteine and histidine-rich domain-containing protein 1	CHORDC1	0.415271	-0.72905	-0.744425	-0.282465	-0.467926	-0.214006	11	11	11	37.7	37.7	37.7	37.489	0	30.14	4399200000	43	2753
Q13263	Q13263	Transcription intermediary factor 1-beta	TRIM28	0.415524	3.43865	3.00138	3.59314	3.55301	3.76047	58	58	58	66.3	66.3	66.3	88.549	0	323.31	132040000000	460	1552
Q9UMX0	Q9UMX0	Ubiquilin-1	UBQLN1	0.415582	0.943548	1.04295	1.33212	1.48617	1.40822	10	10	6	26.1	26.1	22.6	62.518	0	201.35	11240000000	71	2809
P36551	P36551	Oxygen-dependent coproporphyrinogen-III oxidase, mitochondrial	CPOX	0.416106	-2.01923	-1.2895	-1.10468	-1.34972	-1.26037	9	9	9	27.3	27.3	27.3	50.151	0	23.131	2498800000	37	922
Q9BW19	Q9BW19	Kinesin-like protein KIFC1	KIFC1	0.417457	-2.20227	-1.93246	-1.44324	-1.39985	-2.10662	6	6	6	14.9	14.9	14.9	73.747	0	23.994	1055800000	17	2414
P18206	P18206	Vinculin	VCL	0.418159	0.557417	0.536139	0.921127	0.996656	0.977028	54	54	54	58	58	58	123.8	0	323.31	43917000000	331	682
O95139	O95139	NADH dehydrogenase [ubiquinone] 1 beta subcomplex subunit 6	NDUFB6	0.420415	-2.27136	-2.09665	-0.746874	-3.58369	-0.960197	2	2	2	27.3	27.3	27.3	15.489	0	4.2841	694010000	7	357
Q9C0C9	Q9C0C9	E2/E3 hybrid ubiquitin-protein ligase UBE2O	UBE2O	0.420593	-2.89416	-1.62214	-1.90302	-1.62899	-1.98066	7	7	7	8.5	8.5	8.5	141.29	0	9.4388	703700000	12	2454
P62854;Q5JNZ5	P62854;Q5JNZ5	40S ribosomal protein S26;Putative 40S ribosomal protein S26-like 1	RPS26;RPS26P11	0.423756	0.276733	1.0488	1.4348	0.686661	1.13811	6	6	6	42.6	42.6	42.6	13.015	0	18.706	14161000000	46	1324
Q9H2U2	Q9H2U2	Inorganic pyrophosphatase 2, mitochondrial	PPA2	0.424006	-0.0265598	-0.250031	0.278011	0.285589	0.293531	3	3	3	13.5	13.5	13.5	37.92	0	97.947	4722600000	34	2500
Q13510	Q13510	Acid ceramidase;Acid ceramidase subunit alpha;Acid ceramidase subunit beta	ASAH1	0.424118	-1.97583	-0.115627	-0.787178	-0.436914	-0.640745	4	4	4	16.7	16.7	16.7	44.659	0	21.008	2046400000	18	1574
P46781	P46781	40S ribosomal protein S9	RPS9	0.424656	1.79738	1.47759	2.02978	2.02541	2.13124	29	29	29	74.2	74.2	74.2	22.591	0	90.078	47085000000	176	1017
O75817	O75817	Ribonuclease P protein subunit p20	POP7	0.425383	-1.37401	-2.86074	-1.72561	-1.37749	-1.97288	3	3	3	25.7	25.7	25.7	15.651	0.0016214	2.6758	758080000	9	317
Q5JPE7;Q15155;P69849	Q5JPE7;Q15155;P69849	Nodal modulator 2;Nodal modulator 1;Nodal modulator 3	NOMO2;NOMO1;NOMO3	0.426238	-1.42658	-2.22114	-1.49117	-1.35217	-1.34952	6	6	6	7.9	7.9	7.9	139.44	0	8.9948	1215800000	16	1374
Q12907	Q12907	Vesicular integral-membrane protein VIP36	LMAN2	0.427293	-2.21358	-1.18756	-0.466	-2.64327	-0.71055	3	3	3	16	16	16	40.228	0	5.6236	1205100000	11	1518
O95319	O95319	CUGBP Elav-like family member 2	CELF2	0.428177	0.635523	0.949095	1.17979	1.32048	1.16119	12	12	8	23.6	23.6	17.5	54.284	0	136.7	17626000000	87	371
Q6NXE6	Q6NXE6	Armadillo repeat-containing protein 6	ARMC6	0.428787	-1.00501	-1.19335	-0.490644	-0.966759	-0.553772	9	9	9	33.3	33.3	33.3	54.141	0	26.571	2932300000	33	1880
P56192	P56192	Methionine--tRNA ligase, cytoplasmic	MARS	0.430446	-0.919207	-1.56715	-0.814928	-0.758978	-0.864288	12	12	12	19.7	19.7	19.7	101.11	0	21.771	3364400000	45	1207
Q99567	Q99567	Nuclear pore complex protein Nup88	NUP88	0.435976	-3.45282	-1.83802	-2.515	-1.71318	-2.40015	3	3	3	7.6	7.6	7.6	83.541	0	7.8675	489110000	10	2320
O43390	O43390	Heterogeneous nuclear ribonucleoprotein R	HNRNPR	0.437044	1.3444	1.37171	1.77379	1.83954	1.77197	41	28	28	52.4	43.6	43.6	70.942	0	135.11	23691000000	171	182
P50914	P50914	60S ribosomal protein L14	RPL14	0.437269	2.03831	2.04116	2.58341	2.31133	2.53626	18	18	18	61.9	61.9	61.9	23.432	0	39.819	33025000000	98	1104
Q9P2I0	Q9P2I0	Cleavage and polyadenylation specificity factor subunit 2	CPSF2	0.437445	-1.58779	-1.56121	-0.919094	-1.26531	-1.22677	7	7	7	12.1	12.1	12.1	88.486	0	13.044	1388000000	19	2711
P20073	P20073	Annexin A7	ANXA7	0.439722	0.809221	0.832605	1.1381	1.23584	1.40796	14	14	14	35	35	35	52.739	0	323.31	10664000000	61	705
Q16555	Q16555;Q14195;Q14194	Dihydropyrimidinase-related protein 2	DPYSL2	0.440088	1.92563	2.78837	2.81701	3.06906	2.50521	37	37	37	68.4	68.4	68.4	62.293	0	323.31	95848000000	289	1757
Q15027	Q15027	Arf-GAP with coiled-coil, ANK repeat and PH domain-containing protein 1	ACAP1	0.443773	1.80048	2.05807	2.452	1.91331	2.75384	5	5	5	10.1	10.1	10.1	81.535	0	8.7352	12155000000	24	1683
P29144	P29144	Tripeptidyl-peptidase 2	TPP2	0.444051	0.695999	0.659769	1.10324	1.18146	1.08111	38	38	38	40.4	40.4	40.4	138.35	0	261.42	26486000000	191	818
O95983	O95983	Methyl-CpG-binding domain protein 3	MBD3	0.445566	-2.25617	-1.60015	-1.36952	-1.5167	-1.56157	3	3	3	12.4	12.4	12.4	32.844	0	10.946	884850000	13	404
Q96B97	Q96B97	SH3 domain-containing kinase-binding protein 1	SH3KBP1	0.446431	-1.00924	-0.808043	-0.371962	-0.500103	-0.514565	16	16	16	35.2	35.2	35.2	73.125	0	58.716	5514800000	62	2200
P06753	P06753	Tropomyosin alpha-3 chain	TPM3	0.446501	2.5909	2.85296	3.14952	3.13682	3.21895	21	5	5	37.9	15.8	15.8	32.95	0	88.746	29583000000	38	483
P31153	P31153;Q00266	S-adenosylmethionine synthase isoform type-2	MAT2A	0.453719	1.04884	1.03509	1.32526	1.6816	1.4802	22	22	22	44.1	44.1	44.1	43.66	0	84.166	25583000000	109	858
Q9NRR5	Q9NRR5	Ubiquilin-4	UBQLN4	0.45461	-1.79119	-1.8308	-1.3214	-1.405	-1.34277	8	5	5	26.8	21.6	21.6	63.852	0	100.34	1149800000	25	2608
Q9BZX2	Q9BZX2;Q9HA47	Uridine-cytidine kinase 2	UCK2	0.455374	-0.829306	-1.34051	-0.718939	-0.428131	-0.741533	9	9	9	34.1	34.1	34.1	29.299	0	13.173	2239500000	26	2451
P61513	P61513;A6NKH3	60S ribosomal protein L37a	RPL37A	0.455703	2.59692	2.26499	2.99695	2.7035	2.95952	12	12	12	63	63	63	10.275	0	35.116	32094000000	56	1261
Q14137	Q14137	Ribosome biogenesis protein BOP1	BOP1	0.456308	-0.751553	-1.32786	-0.645485	-0.709688	-0.395027	10	10	10	22.9	22.9	22.9	83.629	0	24.796	3035000000	33	1619
Q16881	Q16881	Thioredoxin reductase 1, cytoplasmic	TXNRD1	0.457519	-0.185341	0.121912	0.634943	0.26174	0.380732	20	20	19	42.4	42.4	40.1	70.905	0	108.81	13477000000	116	1777
Q9H8H0	Q9H8H0	Nucleolar protein 11	NOL11	0.458292	-2.29563	-1.56078	-1.53393	-1.22205	-1.65376	5	5	5	12.7	12.7	12.7	81.123	0	6.5775	945650000	13	2530
Q16629	Q16629	Serine/arginine-rich splicing factor 7	SRSF7	0.459961	1.93136	1.77989	2.33422	2.35238	2.26017	11	11	11	33.2	33.2	33.2	27.366	0	141.63	22323000000	81	1760
P05387	P05387	60S acidic ribosomal protein P2	RPLP2	0.465862	1.82209	1.96019	2.0754	2.62627	2.36933	13	13	13	85.2	85.2	85.2	11.665	0	323.31	65093000000	279	464
Q13761;Q13950	Q13761;Q13950	Runt-related transcription factor 3;Runt-related transcription factor 2	RUNX3;RUNX2	0.466908	-1.73812	-2.61125	-1.17352	-1.752	-2.19781	3	3	3	10.6	10.6	10.6	44.355	0	3.3193	432630000	8	1597
P30520	P30520	Adenylosuccinate synthetase isozyme 2	ADSS	0.467864	0.610203	0.240444	1.0056	0.817652	0.85631	18	18	18	52.2	52.2	52.2	50.097	0	107.47	17631000000	125	848
P35659	P35659	Protein DEK	DEK	0.471006	0.524683	0.0200348	0.708967	0.783335	0.737793	11	11	11	29.6	29.6	29.6	42.674	0	69.28	6904800000	43	911
Q14008	Q14008	Cytoskeleton-associated protein 5	CKAP5	0.473778	-1.21182	-1.35976	-0.68869	-0.688557	-1.05879	23	23	23	16.6	16.6	16.6	225.49	0	35.829	4781900000	69	1611
A0AVT1	A0AVT1	Ubiquitin-like modifier-activating enzyme 6	UBA6	0.473963	-2.4493	-1.87802	-1.7011	-1.71562	-1.65237	6	6	6	7.2	7.2	7.2	117.97	0	8.2108	1122500000	23	5
Q9H2M9	Q9H2M9	Rab3 GTPase-activating protein non-catalytic subunit	RAB3GAP2	0.476547	-1.35627	-1.21046	-0.981199	-0.78088	-0.658375	8	8	8	9.1	9.1	9.1	155.98	0	11.775	2060200000	22	2498
P06454	P06454	Prothymosin alpha;Prothymosin alpha, N-terminally processed;Thymosin alpha-1	PTMA	0.477984	3.51721	3.79407	3.68144	4.53118	4.18824	9	9	9	42.3	42.3	42.3	12.203	0	323.31	59371000000	320	473
P16278	P16278;Q6UWU2	Beta-galactosidase	GLB1	0.478256	-1.64434	-1.21404	-0.953733	-0.970335	-0.928738	10	10	10	20.4	20.4	20.4	76.074	0	19.724	2704400000	40	654
Q5TDH0	Q5TDH0	Protein DDI1 homolog 2	DDI2	0.478333	-1.58216	-2.39753	-1.26647	-1.95578	-1.31228	7	7	7	27.6	27.6	27.6	44.522	0	8.3486	845090000	15	1844
P48960;Q9UHX3	P48960;Q9UHX3	CD97 antigen;CD97 antigen subunit alpha;CD97 antigen subunit beta;EGF-like module-containing mucin-like hormone receptor-like 2	CD97;EMR2	0.481473	-2.32454	-1.66835	-1.67464	-1.14025	-1.73002	2	2	2	3.6	3.6	3.6	91.868	0	10.456	903260000	11	1045
P62633	P62633	Cellular nucleic acid-binding protein	CNBP	0.482575	0.609795	0.956413	0.986952	1.49099	1.3191	11	11	11	45.8	45.8	45.8	19.463	0	178.44	8358300000	51	1310
P26038	P26038	Moesin	MSN	0.483426	3.84325	4.00451	4.2949	4.52008	4.40693	97	97	75	91.7	91.7	69.7	67.819	0	323.31	657690000000	1279	779
O15305	O15305	Phosphomannomutase 2	PMM2	0.483565	-2.58057	-2.59669	-2.53734	-1.99584	-1.78201	2	2	2	13.8	13.8	13.8	28.082	0	4.5751	347540000	6	154
Q15118	Q15118;Q15119	[Pyruvate dehydrogenase (acetyl-transferring)] kinase isozyme 1, mitochondrial	PDK1	0.483594	-1.04198	-0.630909	-0.307703	-0.29134	-0.459517	12	12	12	34.2	34.2	34.2	49.244	0	26.441	4635600000	54	1699
Q5JTH9	Q5JTH9	RRP12-like protein	RRP12	0.484989	-1.02801	-1.77296	-0.749342	-0.992199	-1.00495	13	13	13	13.3	13.3	13.3	143.7	0	15.831	1936200000	28	1818
Q13303	Q13303;Q14722	Voltage-gated potassium channel subunit beta-2	KCNAB2	0.485375	0.543056	0.446117	1.04236	0.824696	1.07283	18	18	18	56.9	56.9	56.9	41	0	106.29	19373000000	155	1554
P84077;P61204	P84077;P61204	ADP-ribosylation factor 1;ADP-ribosylation factor 3	ARF1;ARF3	0.487875	0.376865	0.17536	0.46176	1.08122	0.748983	4	4	4	32.6	32.6	32.6	20.697	0	15.22	4884900000	24	1398
P42574	P42574	Caspase-3;Caspase-3 subunit p17;Caspase-3 subunit p12	CASP3	0.488461	-2.10444	-0.563705	-0.507505	0.0772495	-2.10657	3	3	3	8.3	8.3	8.3	31.608	0	5.6199	1518600000	13	983
P49903	P49903	Selenide, water dikinase 1	SEPHS1	0.488803	-2.46144	-1.55083	-1.33981	-1.28187	-1.93032	5	5	5	22.4	22.4	22.4	42.91	0	7.6716	659370000	12	1084
P51148	P51148;P61020	Ras-related protein Rab-5C	RAB5C	0.488807	-0.708006	-0.553883	-0.248346	-0.173403	-0.00466156	8	8	6	38.4	38.4	28.7	23.482	0	15.79	3482500000	31	1110
Q8IUE6	Q8IUE6	Histone H2A type 2-B	HIST2H2AB	0.488995	1.33661	1.79419	1.9729	1.86059	2.32968	13	3	3	54.6	28.5	28.5	13.995	0	21.681	8154300000	27	1988
O00541	O00541	Pescadillo homolog	PES1	0.492382	-0.411518	-0.813555	-0.114185	-0.224316	-0.0219631	9	9	9	23.5	23.5	23.5	68.002	0	52.633	4761300000	49	93
Q9H098	Q9H098	Protein FAM107B	FAM107B	0.493896	-0.711538	-1.02317	-0.485369	-0.324127	-0.310875	8	8	8	75.6	75.6	75.6	15.558	0	115.28	2899400000	34	2473
Q16836	Q16836	Hydroxyacyl-coenzyme A dehydrogenase, mitochondrial	HADH	0.494032	1.40227	1.62078	2.09712	1.98733	1.93222	16	16	16	72	72	72	34.293	0	79.853	19205000000	115	1774
P08621	P08621	U1 small nuclear ribonucleoprotein 70 kDa	SNRNP70	0.495283	0.766758	0.701818	1.03162	1.38118	1.27592	18	18	18	27.5	27.5	27.5	51.556	0	30.123	8135400000	77	521
Q29RF7	Q29RF7	Sister chromatid cohesion protein PDS5 homolog A	PDS5A	0.495544	-1.08921	-0.264456	-0.313608	0.191889	-0.42215	19	19	19	22.7	22.7	22.7	150.83	0	323.31	5487300000	70	1781
P84101	P84101	Small EDRK-rich factor 2	SERF2	0.496977	1.38701	1.48131	1.95934	2.03422	1.79985	7	7	7	59.3	59.3	59.3	6.8998	0	27.515	7587000000	29	1402
P49756	P49756	RNA-binding protein 25	RBM25	0.49764	-1.60353	-0.976004	-1.01394	-0.63385	-0.72859	9	9	9	14.1	14.1	14.1	100.18	0	17.5	3405400000	33	1077
P50897	P50897	Palmitoyl-protein thioesterase 1	PPT1	0.497787	0.469349	0.516315	1.13162	0.769703	1.07053	13	13	13	46.1	46.1	46.1	34.193	0	262.39	14386000000	78	1103
Q00534	Q00534	Cyclin-dependent kinase 6	CDK6	0.4989	-0.5168	-0.663189	-0.154305	0.0037632	-0.122742	12	11	11	41.7	39.3	39.3	36.938	0	25.966	4162200000	38	1416
Q02218	Q02218	2-oxoglutarate dehydrogenase, mitochondrial	OGDH	0.499911	-2.49216	-1.14489	-0.803701	-2.46535	-0.686783	6	6	5	8.8	8.8	7.8	115.93	0	10.509	1334100000	14	1442
Q9BYT8	Q9BYT8	Neurolysin, mitochondrial	NLN	0.500145	-1.47996	-1.83544	-1.03715	-1.02505	-1.41047	4	4	4	9.4	9.4	9.4	80.651	0	7.6535	1494400000	16	2443
Q9BXV9	Q9BXV9	Uncharacterized protein C14orf142	C14orf142	0.501026	-0.853237	-2.64947	-1.4135	-1.1967	-1.14078	3	3	3	36	36	36	10.859	0	12.139	1069400000	18	2432
O95218	O95218	Zinc finger Ran-binding domain-containing protein 2	ZRANB2	0.506788	-0.860649	-1.03238	-0.267744	-0.5602	-0.49124	9	9	9	20.9	20.9	20.9	37.404	0	30.082	3694900000	38	364
P41252	P41252	Isoleucine--tRNA ligase, cytoplasmic	IARS	0.507416	0.0125618	0.198456	0.47995	0.731705	0.627119	29	29	29	27.5	27.5	27.5	144.5	0	62.346	14544000000	125	973
O43670	O43670	BUB3-interacting and GLEBS motif-containing protein ZNF207	ZNF207	0.508676	-0.219677	-0.50762	0.170578	0.137083	0.12742	6	6	6	7.9	7.9	7.9	50.75	0	14.441	3987400000	29	201
Q9Y4W6	Q9Y4W6	AFG3-like protein 2	AFG3L2	0.510744	-1.1726	-1.03036	-0.711029	-0.422459	-0.638712	14	14	14	16.8	16.8	16.8	88.583	0	31.785	2980400000	41	2913
Q9P2E9	Q9P2E9	Ribosome-binding protein 1	RRBP1	0.510794	-2.94411	-2.44229	-2.98981	-1.89462	-1.66279	11	11	11	9.8	9.8	9.8	152.45	0	40.655	1159100000	24	2709
P16219	P16219	Short-chain specific acyl-CoA dehydrogenase, mitochondrial	ACADS	0.511178	-2.37467	-2.4751	-1.37501	-1.85074	-2.51538	5	5	5	20.6	20.6	20.6	44.297	0	8.2539	590460000	20	653
Q8TDN6	Q8TDN6	Ribosome biogenesis protein BRX1 homolog	BRIX1	0.515583	-0.714987	-0.842813	-0.244234	-0.205036	-0.340681	6	6	6	25.8	25.8	25.8	41.401	0	6.5016	2822800000	25	2090
P34897	P34897	Serine hydroxymethyltransferase, mitochondrial	SHMT2	0.517359	0.896965	1.35533	1.60778	1.75037	1.57236	31	31	30	59.5	59.5	59.5	55.992	0	285.18	28800000000	157	890
P22830	P22830	Ferrochelatase, mitochondrial	FECH	0.518143	-1.06547	-1.22263	-0.355778	-0.92194	-0.599997	5	5	5	21	21	21	47.862	0	15.533	1930100000	17	739
Q53T59	Q53T59	HCLS1-binding protein 3	HS1BP3	0.5199	-2.51622	-0.377911	-2.06627	-0.487322	-0.2279	8	8	8	25.8	25.8	25.8	42.78	0	9.8111	1538100000	16	1807
O76021	O76021	Ribosomal L1 domain-containing protein 1	RSL1D1	0.521488	1.91537	1.18235	2.11243	2.00905	2.08957	19	19	19	40	40	40	54.972	0	73.817	17214000000	84	334
O75131	O75131	Copine-3	CPNE3	0.522193	-0.463318	0.421309	0.367191	0.532745	0.603628	11	11	11	25.5	25.5	25.5	60.13	0	179.9	7028200000	65	263
O43175	O43175	D-3-phosphoglycerate dehydrogenase	PHGDH	0.523254	2.46962	2.80479	3.13133	3.20855	3.1415	46	46	46	65.9	65.9	65.9	56.65	0	323.31	100800000000	384	174
Q16763	Q16763	Ubiquitin-conjugating enzyme E2 S	UBE2S	0.523879	-1.94459	-2.68945	-2.75205	-1.37447	-1.25291	4	4	4	24.8	24.8	24.8	23.845	0	15.606	1000300000	14	1769
Q9BZE4	Q9BZE4	Nucleolar GTP-binding protein 1	GTPBP4	0.524563	-0.0149708	-0.883314	0.27408	-0.179855	0.132038	11	11	11	20	20	20	73.964	0	16.021	5049100000	46	2445
P23258;Q9NRH3	P23258;Q9NRH3	Tubulin gamma-1 chain;Tubulin gamma-2 chain	TUBG1;TUBG2	0.527096	-2.8106	-1.36572	-0.970566	-2.62601	-1.08661	3	3	3	6.9	6.9	6.9	51.169	0	6.0253	875010000	10	744
Q15003	Q15003	Condensin complex subunit 2	NCAPH	0.528846	-1.32233	-0.997961	-0.110121	-1.08543	-0.698341	12	12	12	27.5	27.5	27.5	82.562	0	26.259	3662800000	51	1672
P52732	P52732	Kinesin-like protein KIF11	KIF11	0.529597	-1.70538	-1.18995	-0.744804	-1.00911	-1.00028	10	10	10	12.9	12.9	12.9	119.16	0	19.874	1507800000	20	1145
P46087	P46087	Probable 28S rRNA (cytosine(4447)-C(5))-methyltransferase	NOP2	0.530296	-1.00524	-0.890654	-0.292292	-0.69825	-0.262411	16	16	16	21.8	21.8	21.8	89.301	0	36.832	5409400000	57	1007
P06730	P06730;A6NMX2	Eukaryotic translation initiation factor 4E	EIF4E	0.530642	-2.06928	-1.04041	-0.38357	-2.34426	-0.344784	8	8	8	29	29	29	25.097	0	7.6905	2073700000	21	478
P42224	P42224	Signal transducer and activator of transcription 1-alpha/beta	STAT1	0.531754	-0.871632	-0.381424	-0.100258	-0.0698261	-0.114239	17	17	17	25.3	25.3	25.3	87.334	0	40.359	6312600000	73	978
Q8WWM7	Q8WWM7	Ataxin-2-like protein	ATXN2L	0.531955	0.758348	0.583364	1.27539	1.1449	1.18814	19	19	19	23.5	23.5	23.5	113.37	0	67.246	12670000000	97	2114
Q01105;P0DME0	Q01105;P0DME0	Protein SET;Protein SETSIP	SET;SETSIP	0.532098	1.56641	1.98588	2.31084	2.41334	2.20054	15	15	15	49.3	49.3	49.3	33.488	0	130.72	27941000000	103	1427
O94826	O94826	Mitochondrial import receptor subunit TOM70	TOMM70A	0.53534	-0.691755	-0.597584	-0.0791206	-0.165506	-0.0833607	13	13	13	25.7	25.7	25.7	67.454	0	81.825	6732800000	76	343
Q9BQ52	Q9BQ52	Zinc phosphodiesterase ELAC protein 2	ELAC2	0.535927	-1.27837	-1.26241	-0.589584	-0.830677	-0.783125	15	15	15	27.6	27.6	27.6	92.218	0	32.069	3830900000	53	2351
Q92890	Q92890	Ubiquitin fusion degradation protein 1 homolog	UFD1L	0.537184	-1.20512	-1.72312	-0.559132	-1.14959	-1.0721	4	4	4	16.6	16.6	16.6	34.5	0	21.455	1549500000	22	2160
P56134	P56134	ATP synthase subunit f, mitochondrial	ATP5J2	0.541782	-2.43401	-2.27289	-1.69978	-1.90136	-1.83386	4	4	4	42.6	42.6	42.6	10.918	0	19.682	1070200000	22	1205
Q7Z739	Q7Z739;Q9BYJ9	YTH domain-containing family protein 3	YTHDF3	0.542728	-2.54145	-1.79473	-1.79049	-1.30708	-1.77853	5	3	3	12.1	9.4	9.4	63.86	0	5.7052	814330000	10	1957
P61981	P61981	14-3-3 protein gamma;14-3-3 protein gamma, N-terminally processed	YWHAG	0.543858	3.09967	3.50585	3.89165	3.77805	3.87016	37	30	27	81.4	81.4	79.4	28.302	0	323.31	91934000000	206	1278
P02655	P02655	Apolipoprotein C-II;Proapolipoprotein C-II	APOC2	0.54415	-1.49896	-2.52279	-2.30309	-0.909876	-1.1872	4	4	4	59.4	59.4	59.4	11.284	0	7.4887	828650000	14	431
O15226	O15226	NF-kappa-B-repressing factor	NKRF	0.544846	-0.02882	-2.18627	0.356674	-2.21907	0.174301	11	11	11	19.6	19.6	19.6	77.672	0	11.203	2311900000	26	150
Q9UBQ0	Q9UBQ0	Vacuolar protein sorting-associated protein 29	VPS29	0.54599	-2.48404	-0.582071	-0.762241	-0.913204	-1.28575	5	5	5	36.8	36.8	36.8	20.505	0	12.993	2039400000	27	2726
Q93077	Q93077	Histone H2A type 1-C	HIST1H2AC	0.550147	3.24452	3.42436	3.96095	3.91155	3.78126	17	2	0	63.1	13.8	0	14.105	0	73.823	39117000000	140	2176
P30049	P30049	ATP synthase subunit delta, mitochondrial	ATP5D	0.556011	0.152094	0.192102	1.00996	0.485493	0.688879	3	3	3	41.1	41.1	41.1	17.49	0	10.365	3298300000	77	836
Q9NR56;Q5VZF2	Q9NR56;Q5VZF2;Q9NUK0	Muscleblind-like protein 1;Muscleblind-like protein 2	MBNL1;MBNL2	0.556092	1.51555	1.1923	2.01281	1.65146	2.06577	14	14	14	27.1	27.1	27.1	41.817	0	33.672	14840000000	80	2600
O75400	O75400	Pre-mRNA-processing factor 40 homolog A	PRPF40A	0.561642	-0.926643	-0.484764	-0.218773	0.0558243	-0.269236	12	12	12	15.4	15.4	15.4	108.8	0	64.273	6261800000	59	288
Q96IU4	Q96IU4	Alpha/beta hydrolase domain-containing protein 14B	ABHD14B	0.562142	0.47488	0.499063	0.860985	1.24283	1.04353	8	8	8	51.4	51.4	51.4	22.345	0	23.325	8739800000	42	2249
Q13057	Q13057	Bifunctional coenzyme A synthase;Phosphopantetheine adenylyltransferase;Dephospho-CoA kinase	COASY	0.563619	-2.3869	-1.39399	-1.22921	-1.26106	-1.4902	7	7	7	19.3	19.3	19.3	62.328	0	13.848	1674300000	19	1528
Q7Z5L9	Q7Z5L9;Q9H1B7	Interferon regulatory factor 2-binding protein 2	IRF2BP2	0.564059	0.92277	1.21645	1.62375	1.75166	1.5256	12	12	12	34.9	34.9	34.9	61.024	0	52.075	8821300000	42	1952
P18124	P18124	60S ribosomal protein L7	RPL7	0.570142	2.22726	2.2284	2.83062	2.67276	2.89054	33	33	33	73	73	73	29.225	0	323.31	58368000000	189	681
P52292	P52292	Importin subunit alpha-1	KPNA2	0.570358	1.35517	0.953398	1.77734	1.72599	1.6706	17	17	17	47.3	47.3	47.3	57.861	0	212.26	22947000000	145	1135
P25098	P25098;P35626	Beta-adrenergic receptor kinase 1	ADRBK1	0.57521	-1.53164	-0.917366	-0.588524	-0.565258	-0.794106	16	16	16	29.6	29.6	29.6	79.573	0	94.565	4635700000	53	767
P15531	P15531	Nucleoside diphosphate kinase A	NME1	0.575697	0.731178	0.951006	1.29272	1.3794	1.57825	17	9	9	83.6	57.9	57.9	17.149	0	45.465	7655100000	57	644
O43818	O43818	U3 small nucleolar RNA-interacting protein 2	RRP9	0.575836	-2.10585	-1.3947	-0.917982	-1.48985	-1.11547	7	7	7	19.2	19.2	19.2	51.84	0	11.774	1397400000	19	212
Q6L8Q7	Q6L8Q7	2,5-phosphodiesterase 12	PDE12	0.577732	-1.28141	-1.17071	-0.601929	-0.916864	-0.426188	11	11	11	21.7	21.7	21.7	67.351	0	15.957	3044900000	32	1877
Q8TBC4	Q8TBC4	NEDD8-activating enzyme E1 catalytic subunit	UBA3	0.579723	-1.23331	-1.93195	-1.11457	-0.968546	-0.925608	6	6	6	15.8	15.8	15.8	51.852	0	7.1055	1393200000	17	2081
O43665	O43665	Regulator of G-protein signaling 10	RGS10	0.586877	-1.09115	-3.0511	-0.80442	-0.882042	-2.76627	5	5	5	40.3	40.3	40.3	21.21	0	7.4232	1041600000	17	200
O60264	O60264;P28370	SWI/SNF-related matrix-associated actin-dependent regulator of chromatin subfamily A member 5	SMARCA5	0.586917	-1.03021	-0.771172	-0.200964	-0.316002	-0.424358	20	20	20	21.7	21.7	21.7	121.9	0	45.519	6213800000	78	224
Q6PD62	Q6PD62	RNA polymerase-associated protein CTR9 homolog	CTR9	0.587432	-3.26532	-1.62406	-1.40161	-1.61559	-2.55458	4	4	4	3.8	3.8	3.8	133.5	0	6.3347	817720000	11	1891
Q06187	Q06187	Tyrosine-protein kinase BTK	BTK	0.58902	-0.234715	-0.36536	0.280771	0.411022	0.175156	22	22	21	40.7	40.7	39.5	76.28	0	142.9	8643800000	105	1472
Q9BTT0	Q9BTT0	Acidic leucine-rich nuclear phosphoprotein 32 family member E	ANP32E	0.591401	0.829096	1.34167	1.77739	1.82896	1.424	10	10	10	26.1	26.1	26.1	30.692	0	183.14	12518000000	68	2384
P16615	P16615	Sarcoplasmic/endoplasmic reticulum calcium ATPase 2	ATP2A2	0.596468	-2.39721	-1.19511	-1.03029	-1.31345	-1.25535	8	8	6	12.4	12.4	9.4	114.76	0	21.307	1582100000	17	659
Q86UX7	Q86UX7	Fermitin family homolog 3	FERMT3	0.599351	-0.355904	-0.111931	0.523409	0.214699	0.358192	10	10	10	26.5	26.5	26.5	75.952	0	53.872	7950600000	51	1968
Q9GZL7	Q9GZL7	Ribosome biogenesis protein WDR12	WDR12	0.60039	-0.424047	-0.857019	-0.147518	-0.089798	0.116886	11	11	11	34.3	34.3	34.3	47.707	0	14.549	3184700000	31	2457
O60832	O60832	H/ACA ribonucleoprotein complex subunit 4	DKC1	0.602792	-0.533405	-0.878138	-0.065649	-0.147182	-0.0961056	16	16	16	35.8	35.8	35.8	57.673	0	76.587	7666900000	76	250
P61769	P61769	Beta-2-microglobulin;Beta-2-microglobulin form pI 5.3	B2M	0.60338	2.33685	2.00866	2.84272	2.55588	2.92981	9	9	9	63.9	63.9	63.9	13.714	0	101.3	28348000000	93	1268
Q9UNS2	Q9UNS2	COP9 signalosome complex subunit 3	COPS3	0.604529	-2.26906	-1.06776	-2.05863	-0.657969	-0.475054	5	5	5	18	18	18	47.873	0	14.486	1275200000	16	2824
Q06124	Q06124	Tyrosine-protein phosphatase non-receptor type 11	PTPN11	0.607942	-2.61751	-1.95267	-2.52368	-1.28007	-1.2277	5	5	5	12.3	12.3	12.3	68.01	0	6.9681	737990000	12	1471
P49770	P49770	Translation initiation factor eIF-2B subunit beta	EIF2B2	0.608347	-2.39616	-2.7935	-2.196	-1.60178	-2.16165	4	4	4	16.5	16.5	16.5	38.989	0	7.9448	534190000	9	1078
P08240	P08240	Signal recognition particle receptor subunit alpha	SRPR	0.613766	-2.18757	-2.21144	-2.02533	-1.50763	-1.22425	4	4	4	9.2	9.2	9.2	69.81	0	5.4354	1031600000	10	512
O75381	O75381	Peroxisomal membrane protein PEX14	PEX14	0.618808	-2.92905	-3.57045	-2.36073	-2.66664	-2.86546	2	2	2	12.7	12.7	12.7	41.236	0	27.319	132790000	10	284
Q9Y5M8	Q9Y5M8	Signal recognition particle receptor subunit beta	SRPRB	0.626065	-0.900093	-1.40977	-0.431034	-0.627398	-0.528172	6	6	6	21	21	21	29.702	0	35.075	2491100000	26	2934
Q15813	Q15813;Q8WVB6	Tubulin-specific chaperone E	TBCE	0.626874	-1.56663	-3.24171	-0.919649	-1.05013	-3.36211	4	4	4	8.9	8.9	8.9	59.345	0	6.1804	942040000	18	1741
Q14C86	Q14C86	GTPase-activating protein and VPS9 domain-containing protein 1	GAPVD1	0.628039	-2.36292	-1.286	-0.87348	-0.874697	-1.84109	6	6	6	6.6	6.6	6.6	164.98	0	9.704	1324600000	19	1671
P47974	P47974;Q07352	Zinc finger protein 36, C3H1 type-like 2	ZFP36L2	0.631392	-0.65415	-2.99714	-0.440254	-0.223715	-2.91879	4	4	4	12.1	12.1	12.1	51.062	0	7.5086	1622300000	13	1029
Q92979	Q92979	Ribosomal RNA small subunit methyltransferase NEP1	EMG1	0.632141	-1.89909	-1.12527	-1.00707	-0.878365	-0.754688	7	7	7	41.8	41.8	41.8	26.72	0	16.011	1416700000	19	2171
Q5T8P6	Q5T8P6	RNA-binding protein 26	RBM26	0.632505	-0.460655	-0.877834	-0.379894	0.149078	0.120598	11	11	9	10.6	10.6	9.3	113.6	0	18.382	2107900000	24	1837
P24539	P24539	ATP synthase F(0) complex subunit B1, mitochondrial	ATP5F1	0.636621	-1.53764	-0.435781	-0.187984	-0.542297	-0.319986	11	11	11	36.7	36.7	36.7	28.908	0	143.01	4012600000	39	762
Q13123	Q13123	Protein Red	IK	0.637108	-1.73022	-1.02788	-0.808018	-0.662931	-0.754881	5	5	5	10.4	10.4	10.4	65.601	0	6.1326	1650900000	18	1534
Q8IWS0	Q8IWS0	PHD finger protein 6	PHF6	0.638739	-0.15452	-0.150686	0.534973	0.519823	0.403612	11	11	11	35.9	35.9	35.9	41.29	0	175.13	5431700000	62	1998
Q05048	Q05048	Cleavage stimulation factor subunit 1	CSTF1	0.639871	-2.0848	-1.1483	-1.09309	-0.971006	-0.865942	7	7	7	24.6	24.6	24.6	48.357	0	9.2881	1549800000	21	1464
P48507	P48507	Glutamate--cysteine ligase regulatory subunit	GCLM	0.642467	-1.34064	-2.70364	-1.33662	-1.42755	-1.37484	2	2	2	9.9	9.9	9.9	30.727	0	5.926	932530000	10	1037
Q9NY93	Q9NY93	Probable ATP-dependent RNA helicase DDX56	DDX56	0.643309	-0.985973	-1.96093	-0.766834	-0.996407	-0.72718	8	8	8	21.2	21.2	21.2	61.589	0	24.193	2377900000	29	2675
Q9Y316	Q9Y316	Protein MEMO1	MEMO1	0.648982	-0.857864	-1.31739	-0.627487	-0.390676	-0.297768	5	5	5	26.3	26.3	26.3	33.733	0	14.345	3184000000	31	2874
Q9Y5K5	Q9Y5K5	Ubiquitin carboxyl-terminal hydrolase isozyme L5	UCHL5	0.65155	-1.2978	-1.40237	-0.892012	-0.5082	-0.695396	13	13	13	42.2	42.2	42.2	37.606	0	22.006	2707600000	36	2929
P04040	P04040	Catalase	CAT	0.654321	2.30822	2.28378	2.99857	2.86548	2.98691	48	48	48	74.4	74.4	74.4	59.755	0	323.31	155420000000	468	435
Q9UMX5	Q9UMX5	Neudesin	NENF	0.654443	-2.44409	-2.00747	-2.3781	-1.15695	-1.17895	5	5	5	45.9	45.9	45.9	18.856	0	13.831	1043700000	15	2810
Q5SSJ5	Q5SSJ5	Heterochromatin protein 1-binding protein 3	HP1BP3	0.659791	0.288649	0.702969	1.17032	1.01855	1.27793	15	15	15	33.8	33.8	33.8	61.206	0	50.559	8021400000	61	1827
O00505	O00505	Importin subunit alpha-4	KPNA3	0.659864	-1.02015	-0.497936	-0.0687885	-0.103716	-0.125031	9	7	7	19.2	14.6	14.6	57.81	0	13.375	3721400000	22	92
P06400	P06400	Retinoblastoma-associated protein	RB1	0.669504	-2.45915	-0.652754	-0.828014	-0.643091	-1.18823	11	11	11	13.6	13.6	13.6	106.16	0	30.614	2244300000	32	472
Q8TF05	Q8TF05	Serine/threonine-protein phosphatase 4 regulatory subunit 1	PPP4R1	0.675989	-2.14237	-2.83459	-2.08436	-1.56219	-1.79093	6	6	6	8.4	8.4	8.4	107	0	4.6006	727400000	9	2096
Q12800;Q9NZI7	Q12800;Q9NZI7	Alpha-globin transcription factor CP2;Upstream-binding protein 1	TFCP2;UBP1	0.676194	-2.88913	-1.80586	-1.38322	-1.69983	-1.93086	2	2	2	6	6	6	57.255	0	5.3346	573440000	7	1509
Q9BQ69	Q9BQ69	O-acetyl-ADP-ribose deacetylase MACROD1	MACROD1	0.681052	-2.02824	-0.923311	-0.772345	-0.701124	-0.9107	4	4	4	18.8	18.8	18.8	35.505	0	11.857	1852100000	23	2354
O00116	O00116	Alkyldihydroxyacetonephosphate synthase, peroxisomal	AGPS	0.685208	-0.778696	-0.537868	0.271891	-0.14163	-0.0494843	17	17	17	32.1	32.1	32.1	72.911	0	107.07	7173300000	81	61
Q9H488	Q9H488	GDP-fucose protein O-fucosyltransferase 1	POFUT1	0.689559	-2.14916	-0.616896	-0.772144	-0.561209	-0.747047	8	8	8	28.6	28.6	28.6	43.955	0	13.58	1952900000	21	2513
P83881;Q969Q0	P83881;Q969Q0	60S ribosomal protein L36a;60S ribosomal protein L36a-like	RPL36A;RPL36AL	0.690812	1.14322	1.11676	2.00633	1.46787	1.9882	10	10	10	52.8	52.8	52.8	12.441	0	17.232	7251800000	40	1397
P13489	P13489	Ribonuclease inhibitor	RNH1	0.691212	1.31755	1.54482	2.0488	2.2149	2.1035	33	33	33	84.6	84.6	84.6	49.973	0	323.31	55845000000	279	603
O60216	O60216;Q9H4I0	Double-strand-break repair protein rad21 homolog	RAD21	0.695805	-1.59844	-1.43399	-0.791851	-0.647825	-1.02156	7	7	7	7.4	7.4	7.4	71.689	0	13.04	1791400000	32	219
Q9BRR6	Q9BRR6	ADP-dependent glucokinase	ADPGK	0.697161	-1.41986	-1.45199	-0.775763	-0.721125	-0.719402	7	7	7	22.7	22.7	22.7	54.088	0	12.525	2221600000	22	2368
Q9UKD2	Q9UKD2	mRNA turnover protein 4 homolog	MRTO4	0.697827	-0.469049	-0.981871	-0.0409508	-0.056406	0.0144577	10	10	10	46.9	46.9	46.9	27.56	0	14.685	3488900000	36	2783
Q9H3N1	Q9H3N1	Thioredoxin-related transmembrane protein 1	TMX1	0.698304	-2.48828	-1.75724	-1.33246	-1.24406	-1.69685	3	3	3	12.9	12.9	12.9	31.791	0	5.7005	929790000	8	2506
P56182	P56182	Ribosomal RNA processing protein 1 homolog A	RRP1	0.710581	-2.19104	-2.56654	-1.77028	-2.1095	-1.12485	4	4	4	9.1	9.1	9.1	52.839	0	3.7537	811460000	11	1206
O95373	O95373	Importin-7	IPO7	0.712449	-1.53518	-0.994553	-0.716522	-0.2423	-0.698433	10	10	10	10.1	10.1	10.1	119.52	0	20.877	2758600000	40	376
P49588	P49588	Alanine--tRNA ligase, cytoplasmic	AARS	0.715032	0.305349	0.807316	1.28601	1.30045	1.22763	38	38	38	48.5	48.5	48.5	106.81	0	323.31	26084000000	213	1064
P51812	P51812	Ribosomal protein S6 kinase alpha-3	RPS6KA3	0.71713	-2.27718	-0.973295	-0.873266	-0.853498	-0.997562	11	7	7	20.4	13.1	13.1	83.735	0	10.63	1979800000	14	1128
Q16204	Q16204	Coiled-coil domain-containing protein 6	CCDC6	0.721871	-2.04306	0.431234	0.624954	-1.96607	1.08898	5	5	5	18.6	18.6	18.6	53.29	0	11.132	2808000000	16	1750
Q09666	Q09666	Neuroblast differentiation-associated protein AHNAK	AHNAK	0.722606	-0.853956	0.809959	0.633162	1.19899	0.269669	54	54	54	23.4	23.4	23.4	629.09	0	78.598	19447000000	172	1498
Q16718	Q16718	NADH dehydrogenase [ubiquinone] 1 alpha subcomplex subunit 5	NDUFA5	0.72555	-1.32076	-2.89885	-1.70257	-1.37535	-1.07485	9	9	9	75	75	75	13.459	0	13.69	1191200000	20	1766
P16402	P16402	Histone H1.3	HIST1H1D	0.728396	1.93488	1.87123	2.69635	2.35762	2.84039	23	2	2	43	9.5	9.5	22.35	0	8.507	11797000000	25	656
Q9Y617	Q9Y617	Phosphoserine aminotransferase	PSAT1	0.730254	0.415051	0.501986	1.1284	1.13854	1.29938	22	22	22	53.2	53.2	53.2	40.422	0	91.993	17919000000	125	2946
P10253	P10253	Lysosomal alpha-glucosidase;76 kDa lysosomal alpha-glucosidase;70 kDa lysosomal alpha-glucosidase	GAA	0.732453	-1.70772	-0.676693	-0.591619	-0.225515	-0.562128	5	5	5	8.7	8.7	8.7	105.32	0	10.361	2023300000	17	559
Q9NWH9	Q9NWH9	SAFB-like transcription modulator	SLTM	0.736216	-1.40482	-1.28157	-0.585522	-0.440628	-0.794794	10	10	10	11.5	11.5	11.5	117.15	0	153.93	2722900000	29	2651
Q13423	Q13423	NAD(P) transhydrogenase, mitochondrial	NNT	0.736881	-1.15212	-0.615206	-0.136881	-0.169739	-0.133722	15	15	15	18.7	18.7	18.7	113.89	0	40.803	6370500000	60	1562
Q15061	Q15061	WD repeat-containing protein 43	WDR43	0.737727	0.420879	-0.119036	0.844486	0.989975	0.831486	10	10	9	25.8	25.8	21.7	74.89	0	65.777	5468200000	34	1694
Q9Y3D9	Q9Y3D9	28S ribosomal protein S23, mitochondrial	MRPS23	0.737779	-2.97523	-2.15986	-1.38504	-2.1933	-1.91096	3	3	3	18.4	18.4	18.4	21.77	0	6.7306	638280000	12	2893
O15126	O15126	Secretory carrier-associated membrane protein 1	SCAMP1	0.738899	-1.85561	-2.93323	-2.52693	-1.34394	-1.09568	3	3	3	19.5	19.5	19.5	37.92	0	5.2162	3396800000	7	141
Q13501	Q13501	Sequestosome-1	SQSTM1	0.746639	-0.576746	-1.33438	-0.239368	-0.249069	-0.138338	6	6	6	23.2	23.2	23.2	47.687	0	34.847	3791900000	32	1572
O00625	O00625	Pirin	PIR	0.756724	-2.23307	-1.47911	-1.05133	-1.12909	-1.11768	6	6	6	34.5	34.5	34.5	32.113	0	9.3557	1352500000	15	98
O15027	O15027	Protein transport protein Sec16A	SEC16A	0.759141	-2.42152	-1.60659	-1.27484	-1.02377	-1.46614	7	7	7	5.6	5.6	5.6	251.89	0	15.339	902330000	18	133
Q9GZR7	Q9GZR7	ATP-dependent RNA helicase DDX24	DDX24	0.760853	-2.51265	-2.27401	-1.50766	-1.71208	-1.67769	11	11	11	15.9	15.9	15.9	96.331	0	20.699	1448000000	27	2463
Q71DI3;P68431;Q16695;Q6NXT2	Q71DI3;P68431;Q16695;Q6NXT2;Q5TEC6;P0DPK2;P0DPK5	Histone H3.2;Histone H3.1;Histone H3.1t;Histone H3.3C	HIST2H3A;HIST1H3A;HIST3H3;H3F3C	0.763681	1.12545	0.954395	1.6999	1.62871	2.08221	10	10	2	65.4	65.4	33.1	15.388	0	43.647	16147000000	39	1916
P62891;Q59GN2	P62891;Q59GN2	60S ribosomal protein L39;Putative 60S ribosomal protein L39-like 5	RPL39;RPL39P5	0.774479	0.0583706	-0.415569	0.731089	0.745527	0.311022	2	2	2	23.5	23.5	23.5	6.4066	0	5.2186	3376100000	16	1332
Q01415	Q01415	N-acetylgalactosamine kinase	GALK2	0.774942	-0.300392	-0.127922	0.513273	0.435925	0.733158	10	10	10	28.2	28.2	28.2	50.378	0	16.721	4618200000	39	1430
O75832	O75832	26S proteasome non-ATPase regulatory subunit 10	PSMD10	0.781084	-2.38366	-0.871164	-0.710163	-0.779802	-1.04901	6	6	6	56.2	56.2	56.2	24.428	0	146.79	2603900000	25	320
O00410	O00410	Importin-5	IPO5	0.781904	0.219692	0.18659	0.99691	1.08961	0.86861	35	35	34	36.2	36.2	35.6	123.63	0	323.31	25083000000	192	84
Q02447;P08047;Q02446;Q8IXZ3;Q02086;P0CG40;Q3SY56	Q02447;P08047;Q02446;Q8IXZ3;Q02086;P0CG40;Q3SY56	Transcription factor Sp3;Transcription factor Sp1;Transcription factor Sp4;Transcription factor Sp8;Transcription factor Sp2;Transcription factor Sp9;Transcription factor Sp6	SP3;SP1;SP4;SP8;SP2;SP9;SP6	0.797524	-2.46905	-2.36761	-1.76822	-0.99254	-2.10166	2	2	2	3.3	3.3	3.3	81.924	0	109.41	703160000	9	1444
P16403	P16403	Histone H1.2	HIST1H1C	0.797699	4.95994	4.92821	5.58349	5.76884	5.87299	24	4	4	46.9	18.8	18.8	21.364	0	26.71	100730000000	46	657
Q8NBT2	Q8NBT2	Kinetochore protein Spc24	SPC24	0.800204	-2.31781	-0.814524	-0.762741	-0.476004	-1.05915	6	6	6	36	36	36	22.443	0	10.829	1435700000	21	2050
O75351	O75351;Q6PIW4	Vacuolar protein sorting-associated protein 4B	VPS4B	0.801803	-0.686075	-2.69393	-0.237082	-2.48826	0.0607433	7	7	5	17.1	17.1	12.2	49.301	0	6.2135	2020500000	14	278
Q9H0A0	Q9H0A0	N-acetyltransferase 10	NAT10	0.806105	-0.290903	-0.573187	0.393782	0.21912	0.509279	11	11	11	16.3	16.3	16.3	115.73	0	42.481	5045400000	51	2474
Q8WVC0	Q8WVC0	RNA polymerase-associated protein LEO1	LEO1	0.813726	-2.45428	-1.68346	-0.700485	-0.350452	-2.7145	2	2	2	3.9	3.9	3.9	75.403	0	4.2161	1180800000	9	2107
Q9NTI5	Q9NTI5	Sister chromatid cohesion protein PDS5 homolog B	PDS5B	0.814241	-2.32342	-2.3599	-1.39454	-1.99013	-1.19758	10	10	10	11.1	11.1	11.1	164.67	0	19.616	1432400000	27	2621
Q14690	Q14690	Protein RRP5 homolog	PDCD11	0.816227	-0.209322	-1.27089	0.0892735	0.116167	0.0229187	26	26	26	20.4	20.4	20.4	208.7	0	64.118	8059900000	84	1656
Q9BVK6	Q9BVK6	Transmembrane emp24 domain-containing protein 9	TMED9	0.820681	-1.24059	-0.213526	0.0889969	0.045351	0.146521	6	6	5	20	20	20	27.277	0	59.582	1991800000	17	2412
Q5VYK3	Q5VYK3	Proteasome-associated protein ECM29 homolog	ECM29	0.825542	-2.73729	-1.32469	-1.22508	-1.07926	-1.312	11	11	11	7.9	7.9	7.9	204.29	0	9.919	1873200000	26	1851
O75368	O75368	SH3 domain-binding glutamic acid-rich-like protein	SH3BGRL	0.827125	0.84586	1.01309	1.79543	1.77865	1.69571	9	9	9	62.3	62.3	62.3	12.774	0	33.019	12625000000	54	280
Q6DKI1	Q6DKI1	60S ribosomal protein L7-like 1	RPL7L1	0.828221	-2.18329	-2.45848	-1.52065	-1.44862	-1.50872	4	4	4	19.2	19.2	19.2	29.669	0	6.065	807180000	10	1863
P42166	P42166	Lamina-associated polypeptide 2, isoform alpha;Thymopoietin;Thymopentin	TMPO	0.830463	-0.841883	-0.185614	0.236959	0.52487	0.188316	19	19	8	34.6	34.6	16.3	75.491	0	46.286	9705400000	73	976
P02786	P02786	Transferrin receptor protein 1;Transferrin receptor protein 1, serum form	TFRC	0.832508	-0.0366116	-1.0197	0.462698	-0.101204	0.551563	14	14	14	23.6	23.6	23.6	84.87	0	101.05	5476500000	52	432
Q9Y376	Q9Y376	Calcium-binding protein 39	CAB39	0.839582	-3.26787	-2.25055	-2.083	-1.72622	-1.94968	3	3	3	7.9	7.9	7.9	39.869	0	3.4888	747040000	14	2878
Q16401	Q16401	26S proteasome non-ATPase regulatory subunit 5	PSMD5	0.844783	-2.8245	-2.65861	-1.99517	-1.78536	-1.90978	12	12	12	28.2	28.2	28.2	56.195	0	25.345	1609400000	23	1752
Q9NR31	Q9NR31;Q9Y6B6	GTP-binding protein SAR1a	SAR1A	0.84491	-3.34587	-2.53501	-1.37946	-2.31802	-2.58911	3	3	3	12.6	12.6	12.6	22.367	0	4.5493	362920000	9	2596
P24928	P24928	DNA-directed RNA polymerase II subunit RPB1	POLR2A	0.848717	-2.31138	-1.11414	-0.627306	-1.23462	-0.73019	11	11	11	8.7	8.7	8.7	217.17	0	14.966	2684000000	35	765
Q53EL6	Q53EL6	Programmed cell death protein 4	PDCD4	0.84971	-2.01413	-0.16242	-0.285328	-0.218723	-0.211639	9	9	9	29.2	29.2	29.2	51.735	0	31.271	4071400000	38	1801
Q96FX7	Q96FX7	tRNA (adenine(58)-N(1))-methyltransferase catalytic subunit TRMT61A	TRMT61A	0.854764	-1.3919	-1.97904	-0.708433	-1.01544	-0.768257	5	5	5	30.8	30.8	30.8	31.381	0	14.841	1691500000	17	2232
Q00013	Q00013	55 kDa erythrocyte membrane protein	MPP1	0.85653	-2.39332	-2.49964	-1.69421	-1.64906	-1.42657	5	5	5	14.6	14.6	14.6	52.296	0	24.382	814300000	16	1410
Q92575	Q92575	UBX domain-containing protein 4	UBXN4	0.858593	-1.15819	-2.91473	-1.10114	-1.24798	-1.18449	3	3	3	8.3	8.3	8.3	56.777	0	5.0873	1208700000	14	2134
P08574	P08574	Cytochrome c1, heme protein, mitochondrial	CYC1	0.859764	-2.12864	-0.296997	-0.374094	-0.519041	-0.166029	3	3	3	8.9	8.9	8.9	35.422	0	6.1831	1978600000	15	518
Q92797	Q92797	Symplekin	SYMPK	0.866816	-2.89851	-1.92552	-1.51824	-1.44549	-1.67188	4	4	4	6.8	6.8	6.8	141.15	0	23.426	808640000	11	2152
Q9Y2K7	Q9Y2K7	Lysine-specific demethylase 2A	KDM2A	0.8725	-2.82741	-2.00285	-1.49947	-1.22805	-1.90036	2	2	2	3	3	3	132.79	0	3.4873	495900000	6	2855
Q08170	Q08170	Serine/arginine-rich splicing factor 4	SRSF4	0.877966	-2.20571	-0.568357	-0.41136	-0.489805	-0.626041	5	4	4	13.6	11.7	11.7	56.678	0	5.9268	1859500000	13	1488
Q9BYG3	Q9BYG3	MKI67 FHA domain-interacting nucleolar phosphoprotein	NIFK	0.877992	-0.562321	-2.53874	-0.700102	-0.731894	-0.585615	7	7	7	24.6	24.6	24.6	34.222	0	149.68	2944100000	40	2441
Q10567	Q10567	AP-1 complex subunit beta-1	AP1B1	0.878386	-0.513714	-2.5056	-0.823847	-0.474178	-0.595787	14	6	6	21.2	13	13	104.61	0	31.784	2002500000	18	1502
Q9Y333	Q9Y333	U6 snRNA-associated Sm-like protein LSm2	LSM2	0.880541	-2.07877	0.609213	0.245214	0.159185	0.0328846	5	5	5	62.1	62.1	62.1	10.834	0	12.956	2896100000	23	2876
P04632	P04632;Q96L46	Calpain small subunit 1	CAPNS1	0.89411	-0.936943	0.887592	1.16086	0.822792	0.624655	9	9	9	52.6	52.6	52.6	28.315	0	38.465	5781300000	58	449
P55036	P55036	26S proteasome non-ATPase regulatory subunit 4	PSMD4	0.900227	0.694418	-2.41878	-1.62909	1.08639	0.656836	6	6	6	23.1	23.1	23.1	40.736	0	13.276	3458900000	19	1186
O43660	O43660	Pleiotropic regulator 1	PLRG1	0.902908	-1.79756	-2.44815	-1.18886	-1.22979	-1.24119	7	7	7	21.6	21.6	21.6	57.193	0	11.411	1239400000	17	199
P42566	P42566	Epidermal growth factor receptor substrate 15	EPS15	0.910198	-2.00016	-2.894	-1.57959	-1.34213	-1.68892	3	3	3	6.8	6.8	6.8	98.655	0	13.892	863910000	16	982
Q9NQC3	Q9NQC3	Reticulon-4	RTN4	0.918542	-2.00221	0.346857	-0.255695	0.439844	0.0884476	1	1	1	2.9	2.9	2.9	129.93	0	12.366	2353600000	14	2584
P21796	P21796	Voltage-dependent anion-selective channel protein 1	VDAC1	0.93894	1.37608	2.36617	2.98646	2.74224	2.70148	10	10	10	38.2	38.2	38.2	30.772	0	45.025	17014000000	53	724
Q01780	Q01780	Exosome component 10	EXOSC10	0.942255	-1.97972	-2.1222	-1.14804	-1.00899	-1.16909	7	7	7	12.7	12.7	12.7	100.83	0	8.8221	1149000000	15	1438
Q8TCS8	Q8TCS8	Polyribonucleotide nucleotidyltransferase 1, mitochondrial	PNPT1	0.948196	-2.34777	-1.26386	-0.845438	-1.04164	-0.685778	10	10	10	17.1	17.1	17.1	85.95	0	19.955	1613900000	22	2086
P51532	P51532	Transcription activator BRG1	SMARCA4	0.949889	1.25879	1.4232	1.72331	3.14408	2.00527	14	14	4	9	9	3.2	184.64	0	21.449	7876500000	33	1116
P40937	P40937	Replication factor C subunit 5	RFC5	0.952888	-2.99527	-1.52332	-1.41928	-1.05581	-1.44413	9	9	9	35	35	35	38.496	0	88.983	1672200000	24	961
Q9GZS3	Q9GZS3	WD repeat-containing protein 61;WD repeat-containing protein 61, N-terminally processed	WDR61	0.953694	-2.4692	-1.14916	-1.14999	-0.77491	-0.641542	8	8	8	36.4	36.4	36.4	33.58	0	15.778	1720100000	18	2464
Q6PI48	Q6PI48	Aspartate--tRNA ligase, mitochondrial	DARS2	0.956168	-2.95663	-1.37241	-1.33415	-0.975376	-1.31553	2	2	2	4.3	4.3	4.3	73.562	0	4.7311	1024400000	16	1893
P80303	P80303	Nucleobindin-2;Nesfatin-1	NUCB2	0.962657	-0.996935	-0.559233	0.00931358	0.376961	0.167444	11	11	11	24.5	24.5	24.5	50.222	0	113.81	8481100000	71	1388
P43897	P43897	Elongation factor Ts, mitochondrial	TSFM	0.964006	-2.46865	-1.03984	-0.913437	-0.690859	-0.76642	6	6	6	32.6	32.6	32.6	35.39	0	7.1851	1568400000	12	1000
P61626	P61626	Lysozyme C	LYZ	0.96754	3.15527	2.30925	4.25742	2.79633	4.04566	17	17	17	77.7	77.7	77.7	16.537	0	323.31	46147000000	102	1265
Q9H078	Q9H078	Caseinolytic peptidase B protein homolog	CLPB	0.986167	-2.53411	-2.83791	-3.01976	-1.05534	-1.02444	2	2	2	4.4	4.4	4.4	78.728	0	3.1331	958240000	8	2472
Q8N0X7	Q8N0X7	Spartin	SPG20	1.0045	-0.609499	-1.24388	0.221066	-0.12566	0.138035	13	13	13	36.2	36.2	36.2	72.832	0	25.628	5284700000	47	2018
Q96CW1	Q96CW1	AP-2 complex subunit mu	AP2M1	1.01158	-2.68828	-1.84443	-0.662222	-2.21162	-0.890461	9	9	9	23.7	23.7	23.7	49.654	0	11.374	1616000000	17	2214
P53350	P53350	Serine/threonine-protein kinase PLK1	PLK1	1.01167	-2.80187	-1.35045	-0.696764	-1.6844	-0.81233	4	4	4	12.6	12.6	12.6	68.254	0	6.2139	1247000000	9	1156
Q7Z417	Q7Z417	Nuclear fragile X mental retardation-interacting protein 2	NUFIP2	1.0136	-2.41005	-2.17735	-2.05583	-0.854633	-0.929819	5	5	5	9.6	9.6	9.6	76.12	0	5.7425	889730000	9	1943
Q14116	Q14116	Interleukin-18	IL18	1.01761	-2.31677	-0.945856	-0.691629	-0.511127	-0.638357	5	5	5	39.4	39.4	39.4	22.326	0	11.769	2156700000	24	1617
P46013	P46013	Antigen KI-67	MKI67	1.0281	-1.12993	-1.30958	-0.276688	-0.0223217	-0.275955	40	40	40	19.5	19.5	19.5	358.69	0	256.39	8708600000	118	1004
Q9BYN8	Q9BYN8	28S ribosomal protein S26, mitochondrial	MRPS26	1.05983	-2.24032	-2.04456	-0.981316	-1.41467	-0.851839	3	3	3	21.5	21.5	21.5	24.211	0	8.6406	784540000	9	2442
P68402	P68402	Platelet-activating factor acetylhydrolase IB subunit beta	PAFAH1B2	1.06102	-2.87016	-2.42961	-1.62239	-1.47775	-1.66644	8	8	8	65.9	65.9	65.9	25.569	0	69.841	1652900000	21	1373
Q86VF7	Q86VF7	Nebulin-related-anchoring protein	NRAP	1.06881	-2.32236	-2.00093	-1.4061	-1.04011	-0.832304	3	3	3	2.3	2.3	2.3	197.07	0.0019944	2.5119	877150000	13	1971
Q9NY27	Q9NY27	Serine/threonine-protein phosphatase 4 regulatory subunit 2	PPP4R2	1.07112	-2.41707	-1.23309	-0.936085	-0.80113	-0.524656	6	6	6	20.1	20.1	20.1	46.898	0	14.317	1992100000	20	2671
Q02750	Q02750	Dual specificity mitogen-activated protein kinase kinase 1	MAP2K1	1.07931	-2.13167	-0.183296	-0.447689	0.0348015	0.17837	11	5	5	26.5	11.5	11.5	43.439	0	6.4798	2268400000	20	1446
O75153	O75153	Clustered mitochondria protein homolog	CLUH	1.08029	-1.42826	-2.91769	-0.781509	-1.16525	-1.3313	11	11	11	13.5	13.5	13.5	146.67	0	20.595	1666100000	23	266
O60341	O60341	Lysine-specific histone demethylase 1A	KDM1A	1.08653	-1.55021	-2.64082	-0.92321	-1.11208	-0.99168	3	3	3	4.7	4.7	4.7	92.902	0	3.4596	1007600000	12	229
Q16637	Q16637	Survival motor neuron protein	SMN1	1.08692	-2.11869	-1.04018	-0.536791	-0.497925	-0.442833	4	4	4	15.3	15.3	15.3	31.848	0	5.3117	1682200000	19	1762
P13995	P13995	Bifunctional methylenetetrahydrofolate dehydrogenase/cyclohydrolase, mitochondrial;NAD-dependent methylenetetrahydrofolate dehydrogenase;Methenyltetrahydrofolate cyclohydrolase	MTHFD2	1.08783	-2.76407	-1.05396	-0.863289	-0.83017	-0.770094	4	4	4	15.1	15.1	15.1	37.895	0	7.4371	1406000000	15	619
Q3MHD2	Q3MHD2	Protein LSM12 homolog	LSM12	1.08811	-1.78971	-3.55179	-2.99657	-0.832403	-0.91894	3	3	3	13.8	13.8	13.8	21.701	0	3.5396	784970000	8	1791
P11279	P11279	Lysosome-associated membrane glycoprotein 1	LAMP1	1.10748	0.200975	0.696148	1.47755	1.56047	1.63009	6	6	6	15.1	15.1	15.1	44.882	0	12.672	7910600000	29	576
Q9Y6A5	Q9Y6A5	Transforming acidic coiled-coil-containing protein 3	TACC3	1.12531	-1.24552	-2.47141	-0.612852	-0.806013	-0.780586	11	11	11	24.2	24.2	24.2	90.359	0	29.224	3044700000	36	2951
Q9UJA5	Q9UJA5	tRNA (adenine(58)-N(1))-methyltransferase non-catalytic subunit TRM6	TRMT6	1.12723	-2.64482	-3.15823	-1.38543	-2.30729	-1.63017	4	4	4	12.1	12.1	12.1	55.799	0	4.8021	757160000	10	2769
Q96AT1	Q96AT1	Uncharacterized protein KIAA1143	KIAA1143	1.13423	-0.597237	-2.77966	-0.211678	-0.64452	-0.806461	3	3	3	19.5	19.5	19.5	17.465	0	4.5719	2150400000	19	2194
P54709	P54709	Sodium/potassium-transporting ATPase subunit beta-3	ATP1B3	1.13509	-2.34796	-0.635441	-0.314411	-0.446451	-0.308975	4	4	4	22.2	22.2	22.2	31.512	0	8.9123	2533200000	19	1178
Q6FI81	Q6FI81	Anamorsin	CIAPIN1	1.1428	-3.27514	-1.49284	-1.26478	-1.46099	-0.997787	5	5	5	30.4	30.4	30.4	33.582	0	14.167	1787100000	17	1868
Q9BZK7	Q9BZK7	F-box-like/WD repeat-containing protein TBL1XR1	TBL1XR1	1.15669	-2.82372	-0.689171	-0.762342	-0.682222	-0.354694	5	5	5	14.8	14.8	14.8	55.594	0	42.084	3174300000	31	2448
O95202	O95202	LETM1 and EF-hand domain-containing protein 1, mitochondrial	LETM1	1.159	-2.14173	-0.397089	-0.150972	-0.0680904	-0.112152	13	13	13	25.8	25.8	25.8	83.353	0	29.661	4040100000	49	363
Q92925	Q92925	SWI/SNF-related matrix-associated actin-dependent regulator of chromatin subfamily D member 2	SMARCD2	1.15929	-2.39629	-2.27858	-2.3172	-0.675915	-0.541327	5	5	5	10.9	10.9	10.9	58.92	0	3.7351	1331500000	10	2165
P10412;Q02539	P10412;Q02539;P22492	Histone H1.4;Histone H1.1	HIST1H1E;HIST1H1A	1.16305	4.62011	4.17381	5.57968	5.28839	5.81196	24	24	3	43.4	43.4	9.6	21.865	0	323.31	328510000000	287	561
P61106	P61106	Ras-related protein Rab-14	RAB14	1.16931	-1.33705	0.381075	0.50667	0.71702	0.850277	6	6	6	35.8	35.8	35.8	23.897	0	46.084	4163600000	28	1246
Q96G21	Q96G21	U3 small nucleolar ribonucleoprotein protein IMP4	IMP4	1.1728	-2.35428	-1.61412	-0.806475	-1.20011	-0.427637	4	4	4	20.6	20.6	20.6	33.756	0	5.7184	1061600000	8	2234
Q9NVT9	Q9NVT9	Armadillo repeat-containing protein 1	ARMC1	1.17345	-2.62976	-2.71189	-0.436033	-2.97393	-1.08216	5	5	5	34.4	34.4	34.4	31.28	0	15.652	1049400000	15	2647
Q9Y3C1	Q9Y3C1	Nucleolar protein 16	NOP16	1.18267	-2.48598	-2.20482	-2.03654	-0.82814	-0.623503	3	3	3	21.3	21.3	21.3	21.188	0	6.853	1122000000	10	2887
Q13177	Q13177;O75914;Q13153	Serine/threonine-protein kinase PAK 2;PAK-2p27;PAK-2p34	PAK2	1.19388	-0.40428	-0.708944	0.544434	0.747738	0.619638	22	22	22	56.1	56.1	56.1	58.042	0	141.99	11689000000	92	1543
P49257	P49257	Protein ERGIC-53	LMAN1	1.20138	-1.86377	-0.886164	0.187088	-0.521742	-0.1861	12	12	12	27.1	27.1	27.1	57.548	0	36.742	5024100000	45	1052
P78324;Q5TFQ8	P78324;Q5TFQ8	Tyrosine-protein phosphatase non-receptor type substrate 1;Signal-regulatory protein beta-1 isoform 3	SIRPA;SIRPB1	1.20593	-2.75708	-0.491491	-0.290493	-0.372824	-0.591763	4	4	4	12.3	12.3	12.3	54.966	0	11.239	2257800000	21	1378
P57081	P57081	tRNA (guanine-N(7)-)-methyltransferase non-catalytic subunit WDR4	WDR4	1.22469	-2.85407	-3.42487	-2.26707	-1.44785	-2.02944	2	2	2	5.3	5.3	5.3	45.489	0.0085745	1.7092	450490000	7	1214
Q9Y5J1	Q9Y5J1	U3 small nucleolar RNA-associated protein 18 homolog	UTP18	1.22762	-2.22122	-2.75937	-1.4022	-1.23033	-1.15549	8	8	8	20.9	20.9	20.9	62.003	0	11.369	1382200000	26	2926
O94906	O94906	Pre-mRNA-processing factor 6	PRPF6	1.24451	-2.17085	-2.52626	-1.59787	-1.05546	-0.658823	12	12	12	18.1	18.1	18.1	106.92	0	60.017	2061200000	23	349
Q99805	Q99805	Transmembrane 9 superfamily member 2	TM9SF2	1.25218	-2.4631	-1.87655	-1.14622	-0.720465	-0.886257	2	2	2	4.4	4.4	4.4	75.775	0	3.3332	920670000	8	2336
P01889	P01889;P17693	HLA class I histocompatibility antigen, B-7 alpha chain	HLA-B	1.25914	0.0674572	0.100737	1.24955	1.2769	1.50326	8	6	4	30.9	22.7	16.3	40.46	0	48.813	9426800000	43	429
Q96JM3	Q96JM3	Chromosome alignment-maintaining phosphoprotein 1	CHAMP1	1.26189	-0.955782	-2.90758	-0.827805	-0.541964	-0.639595	5	5	5	7.3	7.3	7.3	89.098	0	10.195	1380300000	14	2254
P51452	P51452	Dual specificity protein phosphatase 3	DUSP3	1.27951	-1.43364	-2.21328	-0.554636	-0.604822	-0.472374	2	2	2	25.9	25.9	25.9	20.478	0	13.322	1447300000	13	1114
Q9BV44	Q9BV44	THUMP domain-containing protein 3	THUMPD3	1.28141	-2.97121	-0.70364	-0.549208	-0.430206	-0.688612	5	5	5	16.2	16.2	16.2	57.002	0	7.4924	1909400000	16	2402
P13716	P13716	Delta-aminolevulinic acid dehydratase	ALAD	1.28504	-1.41134	-2.75183	-0.883745	-0.735975	-0.769901	5	5	5	33.6	33.6	33.6	36.294	0	23.516	1178400000	14	610
Q14331	Q14331	Protein FRG1	FRG1	1.28803	-2.22758	-3.64985	-1.60275	-1.88309	-1.46623	2	2	2	9.7	9.7	9.7	29.172	0	5.2747	602170000	10	1643
Q05D32	Q05D32	CTD small phosphatase-like protein 2	CTDSPL2	1.30248	-2.08477	-1.39676	0.871269	0.855375	-3.0415	2	2	2	5.4	5.4	5.4	52.998	0	4.9115	1932200000	7	1470
O14561	O14561	Acyl carrier protein, mitochondrial	NDUFAB1	1.33115	-2.34758	0.821264	0.377724	0.559448	0.766806	5	5	5	23.7	23.7	23.7	17.417	0	5.3561	5299600000	24	106
Q96T37	Q96T37	Putative RNA-binding protein 15	RBM15	1.33451	-2.86788	-2.81575	-2.3767	-0.84445	-1.30077	6	6	6	10.7	10.7	10.7	107.19	0	14.743	878010000	11	2300
Q13217	Q13217	DnaJ homolog subfamily C member 3	DNAJC3	1.33876	-2.28477	-3.09429	-1.2953	-1.46447	-1.29254	6	6	6	22	22	22	57.579	0	10.388	957790000	10	1548
Q9NRG0	Q9NRG0	Chromatin accessibility complex protein 1	CHRAC1	1.3433	-1.54865	-3.63954	-0.717875	-2.55124	-0.483284	2	2	2	16.8	16.8	16.8	14.71	0	2.9666	932570000	8	2602
Q9Y3B4	Q9Y3B4	Splicing factor 3B subunit 6	SF3B6	1.3491	-2.05864	-0.420357	0.0681267	-0.0599136	0.320599	5	5	5	41.6	41.6	41.6	14.585	0	7.9266	2154700000	17	2883
Q96PU4	Q96PU4	E3 ubiquitin-protein ligase UHRF2	UHRF2	1.39269	-2.65228	-2.66634	-0.73274	-2.06966	-0.997448	2	1	1	3.7	2.5	2.5	89.984	0.0055269	1.9041	702400000	5	2272
Q9BW71	Q9BW71	HIRA-interacting protein 3	HIRIP3	1.40248	-2.37595	-2.37917	-0.900763	-1.01428	-1.0102	5	5	5	8.8	8.8	8.8	61.956	0	6.2961	1305100000	13	2416
A5YKK6	A5YKK6	CCR4-NOT transcription complex subunit 1	CNOT1	1.41247	-2.23407	-2.36652	-1.71059	-0.0213356	-0.931551	4	4	4	2.1	2.1	2.1	266.94	0	10.93	1044200000	10	10
Q8TEM1	Q8TEM1	Nuclear pore membrane glycoprotein 210	NUP210	1.45834	-2.30503	-1.93494	-0.348801	-0.747047	-0.889093	12	12	12	9.8	9.8	9.8	205.11	0	29.591	2934700000	38	2093
Q86UE4	Q86UE4	Protein LYRIC	MTDH	1.47137	-2.40188	-1.40952	-0.196041	-0.517078	-0.589882	11	11	11	30.4	30.4	30.4	63.836	0	44.976	2485800000	25	1966
Q96AE4	Q96AE4	Far upstream element-binding protein 1	FUBP1	1.52826	0.337057	0.586964	2.01612	1.93885	2.01583	41	35	35	68.5	63	63	67.56	0	323.31	37156000000	182	2191
P24158	P24158	Myeloblastin	PRTN3	1.52966	1.07864	1.27927	2.89311	2.42773	2.80501	5	5	5	19.9	19.9	19.9	27.807	0	22.788	23237000000	58	760
Q9NZB2	Q9NZB2	Constitutive coactivator of PPAR-gamma-like protein 1	FAM120A	1.535	-2.16985	-2.3252	-1.1152	-0.233547	-0.788801	5	5	5	7.2	7.2	7.2	121.89	0	18.834	1199300000	17	2686
Q96Q89	Q96Q89	Kinesin-like protein KIF20B	KIF20B	1.53828	-2.07015	1.43566	1.49608	1.13259	1.03444	1	1	1	0.5	0.5	0.5	210.63	0.0033988	2.0766	6029500000	13	2276
Q9BTE3	Q9BTE3	Mini-chromosome maintenance complex-binding protein	MCMBP	1.53898	-2.70481	-2.72714	-0.71981	-1.48342	-1.32773	7	7	7	19.2	19.2	19.2	72.979	0	26.317	1688700000	21	2382
P49748	P49748	Very long-chain specific acyl-CoA dehydrogenase, mitochondrial	ACADVL	1.55094	-0.74173	-1.47344	0.471031	0.273123	0.585926	13	13	13	26.6	26.6	26.6	70.389	0	92.854	5731700000	54	1074
P53582	P53582	Methionine aminopeptidase 1	METAP1	1.56147	-2.68183	-1.27622	-0.110819	-0.451674	-0.690168	7	7	7	28	28	28	43.215	0	23.279	2697200000	24	1159
Q92572	Q92572	AP-3 complex subunit sigma-1	AP3S1	1.57833	-2.47883	-3.18238	-2.05156	-0.793591	-0.911659	4	4	4	25.9	25.9	25.9	21.732	0	6.8013	944780000	12	2133
O75880	O75880	Protein SCO1 homolog, mitochondrial	SCO1	1.59365	-2.66238	-0.513353	0.129908	0.102833	-0.215391	2	2	2	11.3	11.3	11.3	33.814	0	2.9829	1885700000	11	322
P04439	P04439;P01893	HLA class I histocompatibility antigen, A-3 alpha chain	HLA-A	1.6005	-1.13616	-0.188814	0.809872	0.82608	1.17807	16	16	12	56.2	56.2	38.4	40.84	0	43.01	11532000000	75	448
P13612	P13612	Integrin alpha-4	ITGA4	1.61402	-1.90969	-2.65339	-0.934511	-0.425982	-0.642073	6	6	6	6.9	6.9	6.9	114.9	0	102.25	1728200000	18	605
Q99081	Q99081	Transcription factor 12	TCF12	1.6263	-3.11935	-3.19851	-1.32732	-1.53631	-1.73428	1	1	1	2.3	2.3	2.3	72.964	0.0020072	2.5921	662110000	6	2306
Q13951	Q13951	Core-binding factor subunit beta	CBFB	1.6366	-3.51628	-0.263729	-0.16349	-0.365084	-0.231627	7	7	7	48.9	48.9	48.9	21.508	0	19.701	2089500000	20	1607
P16401	P16401	Histone H1.5	HIST1H1B	1.63864	1.55568	1.38215	3.10664	2.8095	3.40653	22	15	15	39.4	28.3	28.3	22.58	0	265.73	48839000000	123	655
O75369	O75369	Filamin-B	FLNB	1.64866	-1.82715	-0.57163	0.562813	0.170998	0.614014	73	66	66	40.9	39.5	39.5	278.16	0	321.75	27091000000	240	281
Q9Y5A9	Q9Y5A9	YTH domain-containing family protein 2	YTHDF2	1.66653	-0.448736	-2.97622	-0.196512	0.144386	-0.0857086	11	11	9	21.4	21.4	18.7	62.333	0	16.598	3956600000	34	2923
Q27J81	Q27J81	Inverted formin-2	INF2	1.68433	-2.23424	-3.04771	-2.08308	-0.517487	-0.269371	6	6	6	9.6	9.6	9.6	135.62	0	16.129	1601700000	13	1780
Q9Y4A5	Q9Y4A5	Transformation/transcription domain-associated protein	TRRAP	1.74372	-2.7116	-2.9711	-0.33643	-0.445751	-2.51072	4	4	3	1.3	1.3	0.9	437.6	0.0085868	1.7224	855860000	8	2904
P30837	P30837	Aldehyde dehydrogenase X, mitochondrial	ALDH1B1	1.75165	-2.07687	-3.32579	-0.189392	-2.46114	-0.198488	5	5	5	17.2	17.2	17.2	57.249	0	9.7276	1282900000	12	853
P40222	P40222	Alpha-taxilin	TXLNA	1.79657	-2.92107	-3.06732	-0.0388374	-2.08461	-1.46945	13	13	13	31.1	31.1	31.1	61.89	0	61.988	1779000000	25	951
P26196	P26196	Probable ATP-dependent RNA helicase DDX6	DDX6	1.82472	-2.12077	1.35509	1.0336	1.95172	1.3403	9	9	9	31.1	31.1	31.1	54.416	0	54.497	4300200000	18	780
Q92556	Q92556;Q96JJ3	Engulfment and cell motility protein 1	ELMO1	1.88919	-2.33524	-1.72833	-0.275549	-0.0277824	-0.124474	8	8	8	18.3	18.3	18.3	83.829	0	17.499	2504300000	25	2132
Q16762	Q16762	Thiosulfate sulfurtransferase	TST	1.91774	-1.88843	-2.57308	-0.337246	-0.139931	-0.461861	6	6	6	26.9	26.9	26.9	33.429	0	12.463	1810800000	17	1768
Q5JPH6	Q5JPH6	Probable glutamate--tRNA ligase, mitochondrial	EARS2	1.91993	-2.40836	-1.89589	0.903076	-2.52143	0.921772	2	2	2	5.5	5.5	5.5	58.688	0	3.3529	3270300000	14	1816
P10153	P10153	Non-secretory ribonuclease	RNASE2	1.92532	-2.88932	-2.05912	-0.649075	-0.300663	-0.69696	4	4	4	23	23	23	18.354	0	11.113	1383500000	14	557
Q96RP9	Q96RP9	Elongation factor G, mitochondrial	GFM1	1.93456	-3.03224	-3.18102	-1.4103	-0.943188	-1.16272	6	6	6	13	13	13	83.471	0	11.322	1050800000	16	2286
P05556	P05556	Integrin beta-1	ITGB1	1.95596	-2.09915	-2.34221	-0.167643	-0.506172	-0.120335	6	6	6	13.5	13.5	13.5	88.414	0	11.677	1944400000	16	467
P19387	P19387	DNA-directed RNA polymerase II subunit RPB3	POLR2C	1.99718	-3.04265	-3.01429	-1.01976	-1.00452	-1.0696	3	3	3	19.6	19.6	19.6	31.441	0	9.6553	1206900000	15	693
P13747	P13747	HLA class I histocompatibility antigen, alpha chain E	HLA-E	2.02654	-1.87919	-2.59886	-0.151102	-0.543461	0.0570927	2	1	1	7.8	4.2	4.2	40.057	0	3.2245	1079300000	8	611
P12724	P12724	Eosinophil cationic protein	RNASE3	2.26232	-2.57724	-2.81555	-0.565901	-0.495348	-0.240988	4	4	4	26.9	26.9	26.9	18.385	0	7.3246	1819600000	18	596
P49589	P49589	Cysteine--tRNA ligase, cytoplasmic	CARS	2.28871	-2.14067	2.50585	2.41435	2.506	2.49356	11	11	11	19	19	19	85.472	0	16.219	10120000000	27	1065
Q96ST3	Q96ST3	Paired amphipathic helix protein Sin3a	SIN3A	2.28967	-1.76548	-3.15118	-0.199007	-0.0267353	-0.280222	5	5	5	5.4	5.4	5.4	145.17	0	6.9647	1447600000	12	2297
P24941	P24941	Cyclin-dependent kinase 2	CDK2	2.33591	-2.92722	-3.42098	-0.390255	-1.22658	-0.897739	4	2	2	17.1	10.7	10.7	33.929	0	3.9242	1339000000	11	766
P10321	P10321;P30511	HLA class I histocompatibility antigen, Cw-7 alpha chain	HLA-C	2.37753	-2.81419	-2.9792	-0.581383	-0.945715	-0.0304012	7	3	3	24.3	8.5	8.5	40.648	0	4.7773	1249700000	11	560
P08311	P08311	Cathepsin G	CTSG	2.38403	1.14646	0.539707	3.13749	2.91196	3.6319	25	25	25	64.7	64.7	64.7	28.837	0	242.45	87890000000	205	514
Q9NX55	Q9NX55	Huntingtin-interacting protein K	HYPK	2.63057	-2.46067	-2.36448	0.151604	0.42359	0.0788059	3	3	3	45.5	45.5	45.5	13.651	0	8.3675	2301900000	13	2663
Q8IVF4	Q8IVF4	Dynein heavy chain 10, axonemal	DNAH10	2.74114	-2.68031	-2.14965	2.41225	1.34295	-2.77672	4	4	4	1.3	1.3	1.3	514.83	0	3.1282	5012900000	11	1992
