# Supplementary material for: Multi-omics analysis reveals LARP1 as a key integrator of translation and metabolism in AML
Source: Oncogenesis. 2026 May 16;15(1):37. doi: 10.1038/s41389-026-00623-3 (PMC13346483; doi:10.1038/s41389-026-00623-3)
Supplement: Supplementary file 15 — Table S14 [file 41389_2026_623_MOESM15_ESM.xlsx]

## Sheet: Annotation
Table S14. Metascape analysis of proteins downregulated in the LFQ proteomics dataset in sgLARP1 U937 cells compared with control U937 cells, corresponding to Fig. 3C. The Annotation sheet contains gene-level annotation for the input list. The Enrichment sheet contains pathway and ontology enrichment results, including category, term, description, LogP, log(q-value), and associated genes/symbols.
MyList	Gene ID	Type	Tax ID	Homologene Gene ID	Homologene Gene Tax ID	Gene Symbol	Description	Protein Functions (ChatGPT)	Disease & Drugs (ChatGPT)	Biological Process (GO)	Kinase Class (UniProt)	Protein Function (Protein Atlas)	Subcellular Location (Protein Atlas)	Drug (DrugBank)	Canonical Pathways_x000D_	Hallmark Gene Sets_x000D_	R-HSA-6798695 Neutrophil degranulation	R-HSA-195258 RHO GTPase Effectors	R-HSA-1280218 Adaptive Immune System	R-HSA-168898 Toll-like Receptor Cascades	hsa00920 Sulfur metabolism	GO:0032092 positive regulation of protein	R-HSA-199991 Membrane Trafficking	R-HSA-71291 Metabolism of amino acids and	GO:0009112 nucleobase metabolic process	GO:0019752 carboxylic acid metabolic proc	GO:0071407 cellular response to organic c	GO:0022618 protein-RNA complex assembly	WP2003 miR targeted genes in leukocyt	GO:0050821 protein stabilization	hsa04142 Lysosome	GO:0009895 negative regulation of catabol	GO:0030162 regulation of proteolysis	R-HSA-8873719 RAB geranylgeranylation	R-HSA-1852241 Organelle biogenesis and maint	GO:0030163 protein catabolic process
FKBP5	2289	symbol	H. sapiens	2289	H. sapiens	FKBP5	FKBP prolyl isomerase 5	FKBP5 is a gene that encodes a protein belonging to the immunophilin protein family. This protein acts as a cis-trans prolyl isomerase and binds to immunosuppressants FK506 and rapamycin. It is involved in immunoregulation and basic cellular processes related to protein folding and trafficking. FKBP5 is thought to mediate calcineurin inhibition and interacts with mature hetero-oligomeric progeste…	FKBP5 has been implicated in several diseases, including depression, anxiety disorders, post-traumatic stress disorder (PTSD), and schizophrenia. Studies have shown that genetic variations in FKBP5 are associated with an increased risk of developing these disorders. Additionally, FKBP5 has been found to play a role in the regulation of the hypothalamic-pituitary-adrenal (HPA) axis, which is invol…	GO:0042220 response to cocaine;GO:0061077 chaperone-mediated protein folding;GO:0043279 response to alkaloid		Predicted intracellular proteins; Human disease related genes:Other diseases:Mental and behavioural disorders; ENZYME proteins:Isomerase; Enzymes; Cancer-related genes:Candidate cancer biomarkers	Nucleoplasm (Approved); Additional: Cytosol;Nucleoli fibrillar center		(M115)PID REG GR PATHWAY	(M5908)HALLMARK ANDROGEN RESPONSE; (M5906)HALLMARK ESTROGEN RESPONSE EARLY; (M5907)HALLMARK ESTROGEN RESPONSE LATE	0	1	1	0	0	0	0	0	0	0	1	0	0	0	0	0	0	0	0	0
HIST1H2BO	8348	gene_synonym	H. sapiens	8348	H. sapiens	H2BC17	H2B clustered histone 17	H2BC17 is a replication-dependent histone that belongs to the histone H2B family. Histones are nuclear proteins that form the nucleosome structure of the chromosomal fiber in eukaryotes. H2BC17 is an intronless gene that lacks polyA tails but contains a palindromic termination element. It is found in the small histone gene cluster on chromosome 6p22-p21.3. Two molecules of each of the four core h…	There is limited information available on the disease implications of H2BC17. However, histones have been implicated in various diseases, including cancer, neurodegenerative disorders, and autoimmune diseases. Targeted drug discovery efforts have focused on developing drugs that modulate histone function, such as histone deacetylase inhibitors and bromodomain inhibitors. These drugs have shown pr…	GO:0006334 nucleosome assembly;GO:0034728 nucleosome organization;GO:0065004 protein-DNA complex assembly		Predicted intracellular proteins	Nucleoplasm (Approved); Additional: Cytosol				0	1	0	0	0	0	0	0	0	0	0	0	0	0	0	0	0	0	0	0
HSP90AB2P	391634	symbol	H. sapiens	391634	H. sapiens	HSP90AB2P	heat shock protein 90 alpha family class B member 2, pseudogene			GO:0034605 cellular response to heat;GO:0009408 response to heat;GO:0009266 response to temperature stimulus							0	0	0	0	0	0	0	0	0	0	0	0	0	1	0	0	0	0	0	0
DEF6	50619	symbol	H. sapiens	50619	H. sapiens	DEF6	DEF6 guanine nucleotide exchange factor	DEF6 is a gene that encodes a protein called a guanine nucleotide exchange factor (GEF) which is involved in the regulation of two other proteins, RAC and CDC42. DEF6 is highly expressed in B and T cells, which are important components of the immune system. The protein encoded by DEF6 helps to activate RAC and CDC42, which are involved in a variety of cellular processes including cell division, m…	Research has shown that DEF6 plays a role in the development of autoimmune diseases such as systemic lupus erythematosus (SLE) and rheumatoid arthritis (RA). In SLE patients, DEF6 expression is increased and is associated with disease activity. In RA patients, DEF6 is involved in the activation of synovial fibroblasts, which contribute to joint inflammation and destruction. Therefore, DEF6 is a p…	GO:0098876 vesicle-mediated transport to the plasma membrane;GO:0051056 regulation of small GTPase mediated signal transduction;GO:0051668 localization within membrane		Disease related genes; Human disease related genes:Immune system diseases:Primary immunodeficiency; Predicted intracellular proteins	Nucleoplasm (Enhanced)		(M241)PID RAC1 REG PATHWAY; (M68)PID RHOA REG PATHWAY	(M5939)HALLMARK P53 PATHWAY	0	1	0	0	0	0	0	0	0	0	0	0	0	0	0	0	0	0	0	0
RETN	56729	symbol	H. sapiens	56729	H. sapiens	RETN	resistin	RETN is a gene that belongs to a family of genes known as resistin-like genes. This gene is responsible for producing a protein that is secreted by adipocytes, which may be the hormone that links obesity to type II diabetes. The protein also has an antimicrobial role in the skin, displaying antibacterial activity against both Gram positive and Gram negative bacteria. The gene has been found to ha…	RETN has been implicated in several diseases, including obesity, type II diabetes, and cardiovascular disease. Studies have shown that RETN levels are elevated in obese individuals and may contribute to insulin resistance, a hallmark of type II diabetes. Additionally, RETN has been shown to promote inflammation and atherosclerosis, which can lead to cardiovascular disease. Targeted drug discovery…	GO:2000196 positive regulation of female gonad development;GO:2000872 positive regulation of progesterone secretion;GO:2000870 regulation of progesterone secretion		Predicted secreted proteins; Candidate cardiovascular disease genes				(M5905)HALLMARK ADIPOGENESIS; (M5953)HALLMARK KRAS SIGNALING UP	1	0	0	0	0	0	0	0	0	0	0	0	1	0	0	0	0	0	0	0
SRPK1	6732	symbol	H. sapiens	6732	H. sapiens	SRPK1	SRSF protein kinase 1	SRPK1 is a gene that encodes a protein kinase that is specific for the SR family of splicing factors. The protein is found in both the nucleus and cytoplasm and is believed to play a role in regulating both constitutive and alternative splicing by controlling the intracellular localization of splicing factors. Alternative splicing of this gene results in multiple transcript variants, and addition…	Research on SRPK1 has shown its involvement in various diseases, including cancer, Alzheimer's disease, and spinal muscular atrophy. In cancer, SRPK1 has been found to promote tumor growth and metastasis by regulating alternative splicing of genes involved in cell proliferation and invasion. Therefore, targeting SRPK1 has been proposed as a potential therapeutic strategy for cancer treatment. Sev…	GO:0035092 sperm DNA condensation;GO:0007289 spermatid nucleus differentiation;GO:0045070 positive regulation of viral genome replication	yes	Enzymes; Kinases:CMGC Ser/Thr protein kinases; Predicted intracellular proteins; ENZYME proteins:Transferases	Cytosol;Nucleoplasm (Supported); Additional: Plasma membrane			(M5926)HALLMARK MYC TARGETS V1	0	0	0	0	0	0	0	0	0	0	0	1	0	0	0	0	0	0	0	0
FAU	2197	symbol	H. sapiens	2197	H. sapiens	FAU	FAU ubiquitin like and ribosomal protein S30 fusion	The FAU gene encodes a fusion protein consisting of the ubiquitin-like protein fubi and ribosomal protein S30. It is proposed that the fusion protein is post-translationally processed to generate free fubi and free ribosomal protein S30. Fubi is a member of the ubiquitin family, and ribosomal protein S30 belongs to the S30E family of ribosomal proteins. Ribosomal protein S30 is a component of the…	There is limited information on the disease implications of the FAU gene. However, some studies have suggested that alterations in the expression of FAU may be associated with certain types of cancer, including breast cancer and hepatocellular carcinoma. Targeted drug discovery efforts for FAU are also limited, but some studies have explored the potential of targeting the ubiquitin-proteasome sys…	GO:0000028 ribosomal small subunit assembly;GO:0002227 innate immune response in mucosa;GO:0002385 mucosal immune response		Ribosomal proteins; Predicted intracellular proteins	Cytosol;Endoplasmic reticulum (Enhanced); Additional: Nucleoli				0	1	0	0	0	0	0	1	0	0	0	1	0	0	0	0	0	0	0	1
SDF4	51150	symbol	H. sapiens	51150	H. sapiens	SDF4	stromal cell derived factor 4	The SDF4 gene encodes a protein that belongs to the CREC protein family. This protein contains six EF-hand motifs and calcium-binding motifs. It is found in the Golgi lumen and may play a role in regulating calcium-dependent cellular activities.	There is limited information available on the disease implications of SDF4 gene mutations. However, recent studies have suggested that SDF4 may play a role in the pathogenesis of certain cancers, including breast cancer and hepatocellular carcinoma. Targeted drug discovery efforts for SDF4 are currently underway, with a focus on identifying small molecule inhibitors that can modulate its activity…	GO:0070625 zymogen granule exocytosis;GO:0009650 UV protection;GO:0099558 maintenance of synapse structure		Predicted intracellular proteins	Golgi apparatus (Supported)				0	0	0	0	0	0	0	0	0	0	1	0	0	0	0	0	0	1	0	0
S100A9	6280	symbol	H. sapiens	6280	H. sapiens	S100A9	S100 calcium binding protein A9	S100A9 is a protein that belongs to the S100 family of proteins and contains two EF-hand calcium-binding motifs. S100 proteins are involved in regulating various cellular processes such as cell cycle progression and differentiation. S100A9 is found in the cytoplasm and/or nucleus of many different types of cells. It may function in inhibiting casein kinase and has been associated with the disease…	S100A9 has been implicated in various diseases, including cancer, inflammation, and autoimmune disorders. In cancer, S100A9 has been shown to promote tumor growth and metastasis by inducing angiogenesis and suppressing immune responses. Inflammation and autoimmune disorders, such as rheumatoid arthritis and psoriasis, are characterized by elevated levels of S100A9 in affected tissues. Targeted dr…	GO:0032119 sequestering of zinc ion;GO:0035606 peptidyl-cysteine S-trans-nitrosylation;GO:0070488 neutrophil aggregation		Predicted secreted proteins; Predicted intracellular proteins; Cancer-related genes:Candidate cancer biomarkers	Cytosol;Intermediate filaments;Plasma membrane (Supported)	Calcium; Zinc; Zinc acetate; Zinc chloride; Zinc sulfate, unspecified form	(M264)PID TOLL ENDOGENOUS PATHWAY; (M5883)NABA SECRETED FACTORS; (M5885)NABA MATRISOME ASSOCIATED	(M5907)HALLMARK ESTROGEN RESPONSE LATE; (M5921)HALLMARK COMPLEMENT	1	1	1	1	0	1	0	0	0	0	0	0	0	0	0	1	1	0	0	0
NUCKS1	64710	symbol	H. sapiens	64710	H. sapiens	NUCKS1	nuclear casein kinase and cyclin dependent kinase substrate 1	NUCKS1 is a highly conserved nuclear protein in vertebrates that contains several consensus phosphorylation sites for casein kinase II and cyclin-dependent kinases, two putative nuclear localization signals, and a basic DNA-binding domain. It is phosphorylated by Cdk1 during mitosis of the cell cycle.	NUCKS1 has been implicated in various diseases, including cancer, cardiovascular disease, and neurological disorders. In cancer, NUCKS1 has been shown to promote tumor growth and metastasis by regulating cell proliferation, apoptosis, and DNA repair. Targeted drug discovery efforts have focused on developing inhibitors of NUCKS1 to treat cancer. One example is the small molecule inhibitor, NUCKS1…	GO:1990968 modulation by host of RNA binding by virus;GO:1990969 modulation by host of viral RNA-binding transcription factor activity;GO:0043921 modulation by host of viral transcription		Predicted intracellular proteins	Nucleoplasm (Supported); Additional: Nucleoli				0	0	0	0	0	1	0	0	0	0	0	0	0	0	0	0	1	0	0	0
RAB6A	5870	symbol	H. sapiens	5870	H. sapiens	RAB6A	RAB6A, member RAS oncogene family	RAB6A is a gene that belongs to the RAB family of small GTPases, which regulate the targeting and fusion of transport carriers to acceptor compartments. This gene is located at the Golgi apparatus and is involved in both retrograde and anterograde trafficking. Myosin II is an effector of this protein in these processes. Additionally, RAB6A is involved in the assembly of human cytomegalovirus (HCM…	There is limited information available on the disease implications of RAB6A. However, recent studies have suggested that RAB6A may play a role in the pathogenesis of certain cancers, including breast cancer and hepatocellular carcinoma. Targeted drug discovery efforts for RAB6A are also limited, but some studies have explored the potential of small molecule inhibitors of RAB6A as a therapeutic st…	GO:0018125 peptidyl-cysteine methylation;GO:0072385 minus-end-directed organelle transport along microtubule;GO:1903292 protein localization to Golgi membrane		Predicted intracellular proteins	Golgi apparatus (Supported); Additional: Basal body				0	0	0	0	0	0	0	0	0	0	0	0	1	0	0	1	0	0	0	0
RAB6B	51560	symbol	H. sapiens	51560	H. sapiens	RAB6B	RAB6B, member RAS oncogene family	RAB6B is a human gene that belongs to the RAS oncogene family. It plays a role in enabling myosin V binding activity and is predicted to be involved in intracellular protein transport, retrograde transport from endosome to Golgi, and Golgi vesicle transport. The gene is located in the Golgi apparatus. This information is provided by the Alliance of Genome Resources as of April 2022.	There is limited information available on the disease implications of RAB6B. However, some studies have suggested that mutations in this gene may be associated with certain types of cancer, including breast cancer and lung adenocarcinoma. Targeted drug discovery efforts for RAB6B are also limited, as the gene is not currently considered a major drug target. However, some studies have explored the…	GO:1903292 protein localization to Golgi membrane;GO:0034067 protein localization to Golgi apparatus;GO:0006891 intra-Golgi vesicle-mediated transport		ENZYME proteins:Hydrolases; Enzymes; Predicted intracellular proteins	Golgi apparatus (Supported); Additional: Basal body				0	0	1	0	0	0	1	0	0	0	0	0	0	0	0	0	0	1	0	0
RAB39A	54734	symbol	H. sapiens	54734	H. sapiens	RAB39A	RAB39A, member RAS oncogene family	RAB39A is a human gene that belongs to the RAS oncogene family. It is predicted to have GTPase activity and is involved in phagosome acidification and phagosome-lysosome fusion. The gene is located in phagocytic vesicles.	There is limited information available on the disease implications of RAB39A. However, recent studies have suggested that mutations in this gene may be associated with Parkinson's disease. Targeted drug discovery efforts for RAB39A are still in the early stages, but there is potential for the development of drugs that target the protein's GTPase activity and its role in phagosome acidification an…	GO:0090383 phagosome acidification;GO:0090385 phagosome-lysosome fusion;GO:0032482 Rab protein signal transduction		Predicted intracellular proteins					0	0	1	0	0	0	1	0	0	0	0	0	0	0	0	0	1	1	0	0
TUBA1A	7846	symbol	H. sapiens	7846	H. sapiens	TUBA1A	tubulin alpha 1a	TUBA1A is a gene that encodes alpha tubulin, a major component of microtubules in eukaryotic cells. Microtubules have diverse functions and are composed of a heterodimer of alpha and beta tubulins. The alpha and beta tubulin genes belong to the tubulin superfamily, which is composed of six distinct families. TUBA1A is highly conserved among species and is predominantly expressed in morphologicall…	Lissencephaly type 3 (LIS3) is a rare neurological disorder caused by mutations in the TUBA1A gene. The condition is characterized by a smooth brain surface, intellectual disability, and early-onset epilepsy. There is currently no cure for LIS3, and treatment is mainly supportive, focusing on managing seizures and developmental delays. Targeted drug discovery efforts for LIS3 are ongoing, with a …	GO:0048853 forebrain morphogenesis;GO:0021859 pyramidal neuron differentiation;GO:0035641 locomotory exploration behavior		Predicted intracellular proteins; Human disease related genes:Congenital malformations:Congenital malformations of the nervous system; Transporters:Accessory Factors Involved in Transport; FDA approved drug targets:Small molecule drugs; Disease related genes; Cancer-related genes:Mutational cancer driver genes	Microtubules (Enhanced); Additional: Primary cilium	Albendazole; Vinblastine; Mebendazole; Epothilone D; Patupilone; CYT997; 2-MERCAPTO-N-[1,2,3,10-TETRAMETHOXY-9-OXO-5,6,7,9-TETRAHYDRO-BENZO[A]HEPTALEN-7-YL]ACETAMIDE; Artenimol; Phenethyl Isothiocyanate; Colchiceine	(M19)PID P73PATHWAY		0	1	1	0	0	0	1	0	0	0	0	0	1	0	0	1	0	0	1	0
TUBA3E	112714	symbol	H. sapiens	112714	H. sapiens	TUBA3E	tubulin alpha 3e	TUBA3E is a gene that encodes for alpha tubulin, a major component of microtubules in eukaryotic cells. Microtubules have diverse functions and are composed of a heterodimer of alpha and beta tubulin. The tubulin superfamily consists of six distinct families, including alpha, beta, and gamma tubulin. Alpha and beta tubulins are major components of microtubules, while gamma tubulin plays a critica…	There is limited information available on targeted drug discovery efforts for TUBA3E. However, a missense mutation in this gene has been potentially linked to microlissencephaly and global developmental delay. Microlissencephaly is a rare neurological disorder characterized by a small brain with a smooth surface, resulting in severe developmental delays and intellectual disability. There are curr…	GO:0036098 male germ-line stem cell population maintenance;GO:0030718 germ-line stem cell population maintenance;GO:0019827 stem cell population maintenance		Predicted intracellular proteins	Microtubules (Enhanced); Additional: Primary cilium	CYT997			0	1	1	0	0	0	1	0	0	0	0	0	0	0	0	0	0	0	1	0
SERPINB6	5269	symbol	H. sapiens	5269	H. sapiens	SERPINB6	serpin family B member 6	SERPINB6 is a gene that encodes a protein belonging to the serpin superfamily, specifically the ovalbumin-serpin subfamily. Originally discovered as a placental thrombin inhibitor, it has been found to play an important role in the inner ear in protecting against leakage of lysosomal content during stress. Mutations in this gene are associated with nonsyndromic progressive hearing loss, which sug…	Mutations in the SERPINB6 gene have been associated with nonsyndromic progressive hearing loss, which is a common form of sensorineural hearing loss. This suggests that the protein encoded by this gene plays a critical role in protecting the inner ear from stress-induced damage. Targeted drug discovery efforts for SERPINB6 have focused on identifying small molecules that can mimic the protein's p…	GO:0071470 cellular response to osmotic stress;GO:0006970 response to osmotic stress;GO:0010951 negative regulation of endopeptidase activity		Disease related genes; Predicted intracellular proteins; Human disease related genes:Nervous system diseases:Ear disease	Centrosome (Approved)	Drotrecogin alfa	(M7955)SIG INSULIN RECEPTOR PATHWAY IN CARDIAC MYOCYTES; (M3468)NABA ECM REGULATORS; (M5885)NABA MATRISOME ASSOCIATED	(M5947)HALLMARK IL2 STAT5 SIGNALING	1	0	1	0	0	0	0	0	0	0	0	0	0	0	0	0	1	0	0	0
GLA	2717	symbol	H. sapiens	2717	H. sapiens	GLA	galactosidase alpha	The GLA gene encodes a glycoprotein that breaks down alpha-galactosyl moieties from glycolipids and glycoproteins. It primarily breaks down ceramide trihexoside and can also break down melibiose into galactose and glucose. Mutations in this gene can affect the synthesis, processing, and stability of the enzyme, leading to Fabry disease, a rare lysosomal storage disorder that results from the inab…	Fabry disease is a rare X-linked lysosomal storage disorder caused by mutations in the GLA gene. The accumulation of glycolipids in various organs and tissues leads to a range of symptoms, including neuropathic pain, skin lesions, kidney dysfunction, and cardiovascular complications. Enzyme replacement therapy (ERT) is the current standard of care for Fabry disease, which involves intravenous inf…	GO:0031133 regulation of axon diameter;GO:0046477 glycosylceramide catabolic process;GO:0051001 negative regulation of nitric-oxide synthase activity		Human disease related genes:Congenital disorders of metabolism:Congenital disorders of lipid/glycolipid metabolism; Predicted intracellular proteins; Potential drug targets; Human disease related genes:Congenital disorders of metabolism:Lysosomal storage diseases; Disease related genes; ENZYME proteins:Hydrolases; Enzymes		Migalastat		(M5910)HALLMARK PROTEIN SECRETION; (M5906)HALLMARK ESTROGEN RESPONSE EARLY; (M5907)HALLMARK ESTROGEN RESPONSE LATE	1	0	0	0	0	0	0	0	1	1	0	0	0	0	1	0	0	0	0	0
HIST1H2BC	3017	gene_synonym	H. sapiens	3017	H. sapiens	H2BC5	H2B clustered histone 5	H2BC5 is a gene that encodes a replication-dependent histone, which is a member of the histone H2B family. Histones are nuclear proteins that are responsible for the nucleosome structure of the chromosomal fiber in eukaryotes. Nucleosomes consist of DNA wrapped around a histone octamer composed of pairs of each of the four core histones (H2A, H2B, H3, and H4). The chromatin fiber is further compa…	There is limited information available on the disease implications of H2BC5. However, histones have been implicated in various diseases, including cancer, and alterations in histone expression or function have been associated with disease progression. Targeted drug discovery efforts have focused on developing drugs that modulate histone function, including histone deacetylase inhibitors and bromo…			Predicted intracellular proteins	Nucleoplasm (Approved); Additional: Cytosol				0	1	0	0	0	0	0	0	0	0	0	0	0	0	0	0	0	0	0	0
ZCCHC3	85364	symbol	H. sapiens	85364	H. sapiens	ZCCHC3	zinc finger CCHC-type containing 3	ZCCHC3 is a human gene that encodes a protein containing a zinc finger CCHC-type domain, which enables it to bind to double-stranded DNA. The protein is involved in various cellular processes, including the response to exogenous dsRNA, virus detection, and positive regulation of the RIG-I signaling pathway. ZCCHC3 is located in the cytoplasm of cells.	There is limited information available on the disease implications of ZCCHC3. However, recent studies have suggested that ZCCHC3 may play a role in the development of certain cancers, including breast cancer and hepatocellular carcinoma. Targeted drug discovery efforts for ZCCHC3 are still in the early stages, but there is potential for the development of drugs that target the protein's DNA-bindi…	GO:0009597 detection of virus;GO:1900246 positive regulation of RIG-I signaling pathway;GO:0071360 cellular response to exogenous dsRNA		Predicted intracellular proteins	Vesicles (Approved)				0	0	0	0	0	1	0	0	0	0	1	0	0	0	0	0	0	0	0	0
CDA	978	symbol	H. sapiens	978	H. sapiens	CDA	cytidine deaminase	The CDA gene encodes an enzyme that plays a crucial role in pyrimidine salvaging. The enzyme, which forms a homotetramer, catalyzes the irreversible hydrolytic deamination of cytidine and deoxycytidine to uridine and deoxyuridine, respectively. This process is essential for maintaining the cellular pyrimidine pool. Mutations in the CDA gene have been linked to decreased sensitivity to cytosine ar…	Mutations in the CDA gene have been associated with a rare autosomal recessive disorder called hereditary cytidine deaminase deficiency. This disorder is characterized by severe neurological symptoms, developmental delay, and seizures. Additionally, decreased CDA activity has been linked to increased toxicity of certain chemotherapeutic agents, such as cytarabine and gemcitabine, which are common…	GO:0071217 cellular response to external biotic stimulus;GO:0019858 cytosine metabolic process;GO:0006216 cytidine catabolic process		ENZYME proteins:Hydrolases; Enzymes; FDA approved drug targets:Small molecule drugs; Predicted intracellular proteins	Nucleoplasm (Approved)	1-Beta-Ribofuranosyl-1,3-Diazepinone		(M5898)HALLMARK DNA REPAIR; (M5921)HALLMARK COMPLEMENT; (M5934)HALLMARK XENOBIOTIC METABOLISM	1	0	0	0	0	0	0	1	1	0	1	0	0	0	0	0	0	0	0	0
MPST	4357	symbol	H. sapiens	4357	H. sapiens	MPST	mercaptopyruvate sulfurtransferase	The MPST gene encodes a protein that facilitates the transfer of a sulfur ion from 3-mercaptopyruvate to cyanide or other thiol compounds. This protein may play a role in cysteine degradation and cyanide detoxification. However, there is confusion in the literature between MPST and another protein called thiosulfate sulfurtransferase (TST), which is a mitochondrial protein. MPST deficiency has be…	MPST deficiency has been linked to mercaptolactate-cysteine disulfiduria (MCDU), a rare inherited disorder characterized by the excretion of mercaptolactate and cysteine disulfide in urine. There is currently no targeted drug discovery effort for MPST deficiency or MCDU. However, some drugs have been developed to target other sulfur transferases, such as TST, which is structurally similar to MPST…	GO:0009439 cyanate metabolic process;GO:0009440 cyanate catabolic process;GO:0070814 hydrogen sulfide biosynthetic process		Predicted intracellular proteins; ENZYME proteins:Transferases; Potential drug targets; Disease related genes; Enzymes	Mitochondria (Approved); Additional: Cytosol				0	0	0	0	1	0	0	1	0	1	0	0	0	0	0	0	0	0	0	0
GAMT	2593	symbol	H. sapiens	2593	H. sapiens	GAMT	guanidinoacetate N-methyltransferase	The GAMT gene encodes a methyltransferase enzyme that converts guanidoacetate to creatine using S-adenosylmethionine as the methyl donor. Mutations in this gene have been linked to neurological disorders and muscular hypotonia, likely due to creatine deficiency and the accumulation of guanidinoacetate in the brain. Two different isoforms of the GAMT protein have been identified, and pseudogenes o…	Mutations in the GAMT gene have been linked to a rare autosomal recessive disorder called GAMT deficiency, which is characterized by intellectual disability, seizures, and muscle weakness. This disorder is caused by a lack of creatine in the brain, which is essential for energy metabolism and neurotransmitter synthesis. Currently, there are no targeted drug discovery efforts for GAMT deficiency, …	GO:0006601 creatine biosynthetic process;GO:0006600 creatine metabolic process;GO:0042398 modified amino acid biosynthetic process		Human disease related genes:Congenital disorders of metabolism:Congenital disorders of amino acid metabolism; Predicted intracellular proteins; ENZYME proteins:Transferases; FDA approved drug targets:Small molecule drugs; Disease related genes; Enzymes		Creatine; Guanidine; S-adenosyl-L-homocysteine; Glycocyamine; Phosphocreatine		(M5915)HALLMARK APICAL JUNCTION; (M5956)HALLMARK KRAS SIGNALING DN	0	0	0	0	0	0	0	1	0	1	0	0	0	0	0	0	0	0	0	0
H1F0	3005	gene_synonym	H. sapiens	3005	H. sapiens	H1-0	H1.0 linker histone	H1-0 is a gene that encodes a replication-independent histone, which is a member of the histone H1 family. Histones are nuclear proteins that are responsible for the nucleosome structure of the chromosomal fiber in eukaryotes. Nucleosomes consist of DNA wrapped around a histone octamer composed of pairs of each of the four core histones (H2A, H2B, H3, and H4). The chromatin fiber is further compa…	There is limited information on the disease implications of H1-0 gene mutations. However, studies have shown that altered expression of H1-0 can affect chromatin structure and gene expression, which may contribute to the development of certain diseases such as cancer. Targeted drug discovery efforts for H1-0 are also limited, as it is a relatively understudied gene. However, some studies have sug…	GO:2000679 positive regulation of transcription regulatory region DNA binding;GO:2000677 regulation of transcription regulatory region DNA binding;GO:0043388 positive regulation of DNA binding		Predicted intracellular proteins	Nuclear bodies;Nucleoplasm (Supported); Additional: Actin filaments;Golgi apparatus			(M5908)HALLMARK ANDROGEN RESPONSE; (M5902)HALLMARK APOPTOSIS; (M5945)HALLMARK HEME METABOLISM	0	1	0	0	0	1	0	0	0	0	0	0	0	0	0	0	0	0	0	0
PIN1	5300	symbol	H. sapiens	5300	H. sapiens	PIN1	peptidylprolyl cis/trans isomerase, NIMA-interacting 1	PIN1 is a gene that encodes for a peptidylprolyl cis/trans isomerase, which is a type of enzyme that catalyzes the isomerization of peptidyl-prolyl peptide bonds. This specific PPIase binds to phosphorylated ser/thr-pro motifs to regulate the conformation of its substrates after phosphorylation. The regulation of conformation has a significant impact on proteins involved in cell growth, stress re…	PIN1 has been implicated in various diseases, including cancer and Alzheimer's disease. In cancer, PIN1 is overexpressed and promotes tumor growth by regulating the conformation of key oncogenic proteins. Therefore, targeting PIN1 has emerged as a potential therapeutic strategy for cancer treatment. Several small molecule inhibitors of PIN1 have been developed, including ATRA, juglone, and all-tr…	GO:0000413 protein peptidyl-prolyl isomerization;GO:0018208 peptidyl-proline modification;GO:1902430 negative regulation of amyloid-beta formation		Enzymes; ENZYME proteins:Isomerase; Predicted intracellular proteins; Cancer-related genes:Candidate cancer biomarkers	Nucleoplasm (Supported); Additional: Cytosol	Beta-(2-Naphthyl)-Alanine; 3,6,9,12,15,18-HEXAOXAICOSANE	(M139)PID MYC PATHWAY; (M261)PID P53 REGULATION PATHWAY; (M19)PID P73PATHWAY	(M5923)HALLMARK PI3K AKT MTOR SIGNALING	0	1	1	0	0	1	0	0	0	0	0	0	0	1	0	1	1	0	0	0
TES	26136	symbol	H. sapiens	26136	H. sapiens	TES	testin LIM domain protein	The human gene TES is located on chromosome 7q31.2 and is associated with a common fragile site designated FRA7G. It is similar to the mouse gene Testin, which encodes a Sertoli cell secretory protein containing three LIM domains. LIM domains are double zinc-finger motifs that mediate protein-protein interactions between transcription factors, cytoskeletal proteins, and signaling proteins. TES is…	TES has been implicated in various diseases, including cancer, cardiovascular disease, and neurological disorders. In cancer, TES has been shown to be downregulated in several types of tumors, including breast, lung, and prostate cancer, suggesting a potential tumor suppressor role. Targeted drug discovery efforts have focused on identifying small molecules that can restore TES expression or func…	GO:0008285 negative regulation of cell population proliferation;GO:0042127 regulation of cell population proliferation;GO:0048523 negative regulation of cellular process		Predicted intracellular proteins	Cytosol;Focal adhesion sites (Supported); Additional: Cell Junctions;Plasma membrane			(M5891)HALLMARK HYPOXIA; (M5924)HALLMARK MTORC1 SIGNALING	0	0	0	0	0	0	0	0	0	0	0	0	0	0	0	0	0	0	0	0
ATP5E	514	gene_synonym	H. sapiens	514	H. sapiens	ATP5F1E	ATP synthase F1 subunit epsilon	ATP5F1E is a gene that encodes a subunit of mitochondrial ATP synthase, which is responsible for catalyzing ATP synthesis using an electrochemical gradient of protons across the inner membrane during oxidative phosphorylation. The ATP synthase is composed of two linked multi-subunit complexes, the soluble catalytic core, F1, and the membrane-spanning component, Fo, comprising the proton channel. …	There is limited information available on the disease implications of ATP5F1E mutations. However, mutations in other subunits of mitochondrial ATP synthase have been associated with various mitochondrial diseases, including Leigh syndrome, neuropathy, and cardiomyopathy. Targeted drug discovery efforts for mitochondrial diseases have focused on improving mitochondrial function and reducing oxidat…	GO:0042776 proton motive force-driven mitochondrial ATP synthesis;GO:0015986 proton motive force-driven ATP synthesis;GO:0006754 ATP biosynthetic process		Disease related genes; Predicted intracellular proteins; Human disease related genes:Congenital disorders of metabolism:Mitochondrial diseases				(M5936)HALLMARK OXIDATIVE PHOSPHORYLATION	0	0	1	0	0	0	0	0	1	0	0	0	0	0	0	0	0	0	1	0
ATP5EP2	432369	gene_synonym	H. sapiens	432369	H. sapiens	ATP5F1EP2	ATP synthase F1 subunit epsilon pseudogene 2			GO:0042776 proton motive force-driven mitochondrial ATP synthesis;GO:0015986 proton motive force-driven ATP synthesis;GO:0006754 ATP biosynthetic process							0	0	0	0	0	0	0	0	1	0	0	0	0	0	0	0	0	0	0	0
THOC7	80145	symbol	H. sapiens	80145	H. sapiens	THOC7	THO complex subunit 7	THOC7 is a human gene that encodes for a protein called THO complex subunit 7. This protein is predicted to have RNA binding activity and is involved in the export of mRNA from the nucleus, as well as viral mRNA export from the host cell nucleus. THOC7 is located in both the cytosol and nuclear speck, and is part of the THO complex and transcription export complex. It also colocalizes with the ch…	There is limited information available on the disease implications of THOC7. However, recent studies have suggested that mutations in THOC7 may be associated with intellectual disability and developmental delay. Targeted drug discovery efforts for THOC7 are also limited, as the function of this protein is not fully understood. However, given its role in mRNA export, it is possible that drugs targ…	GO:0006406 mRNA export from nucleus;GO:0006405 RNA export from nucleus;GO:0051028 mRNA transport		Predicted intracellular proteins	Cytosol;Nuclear speckles (Supported)				0	0	0	0	0	0	0	0	0	0	0	1	0	0	0	0	0	0	0	0
LARP1	23367	symbol	H. sapiens	23367	H. sapiens	LARP1	La ribonucleoprotein 1, translational regulator	LARP1, also known as La ribonucleoprotein 1, is a human gene that plays a role in regulating gene expression. It has been found to enable eukaryotic initiation factor 4E binding activity, nucleic acid binding activity, and ribosomal small subunit binding activity. LARP1 is involved in several processes, including TORC1 signaling, cellular response to rapamycin, and posttranscriptional regulation …	There is limited information available on the disease implications of LARP1. However, recent studies have suggested that LARP1 may play a role in cancer progression and metastasis. Specifically, LARP1 has been found to be overexpressed in several types of cancer, including breast, lung, and ovarian cancer. Targeted drug discovery efforts for LARP1 are currently underway, with a focus on developin…	GO:0072752 cellular response to rapamycin;GO:1901355 response to rapamycin;GO:0071362 cellular response to ether		Predicted intracellular proteins	Cytosol;Endoplasmic reticulum;Nucleoplasm (Supported)				0	1	0	0	0	0	0	0	0	0	1	0	0	0	0	1	0	0	0	0
ICAM3	3385	symbol	H. sapiens	3385	H. sapiens	ICAM3	intercellular adhesion molecule 3	ICAM3 (Intercellular Adhesion Molecule 3) is a protein that belongs to the ICAM family. It is a type I transmembrane glycoprotein that contains 2-9 immunoglobulin-like C2-type domains and binds to the leukocyte adhesion LFA-1 protein. ICAM3 is expressed by all leucocytes and is considered the most important ligand for LFA-1 in initiating the immune response. It functions as both an adhesion molec…	ICAM3 has been implicated in various diseases, including inflammatory disorders, autoimmune diseases, and cancer. In inflammatory disorders, such as rheumatoid arthritis and multiple sclerosis, ICAM3 plays a crucial role in the recruitment of leukocytes to the site of inflammation. In autoimmune diseases, such as systemic lupus erythematosus, ICAM3 is involved in the activation of autoreactive T …	GO:0006909 phagocytosis;GO:0006897 endocytosis;GO:0098609 cell-cell adhesion		CD markers	Mitochondria (Approved); Additional: Nuclear membrane;Nucleoplasm		(M169)PID INTEGRIN2 PATHWAY		0	0	1	0	0	0	0	0	0	0	0	0	0	0	0	0	0	0	0	0
CTSB	1508	symbol	H. sapiens	1508	H. sapiens	CTSB	cathepsin B	The CTSB gene encodes a lysosomal cysteine protease called cathepsin B, which has both endopeptidase and exopeptidase activity and plays a role in protein turnover. Alternative splicing of the gene results in multiple transcript variants, including a preproprotein that is proteolytically processed to generate multiple protein products, such as the cathepsin B light and heavy chains. Cathepsin B i…	Cathepsin B has been implicated in various diseases, including cancer, Alzheimer's disease, and cardiovascular disease. In cancer, cathepsin B has been shown to promote tumor invasion and metastasis by degrading extracellular matrix proteins. In Alzheimer's disease, cathepsin B has been suggested to play a role in the formation of amyloid plaques, which are a hallmark of the disease. In cardiovas…	GO:0097067 cellular response to thyroid hormone stimulus;GO:0006590 thyroid hormone generation;GO:0042403 thyroid hormone metabolic process		Predicted intracellular proteins; Predicted secreted proteins; Human disease related genes:Digestive system diseases:Pancreas diseases; Peptidases:Cysteine-type peptidases; Potential drug targets; Candidate cardiovascular disease genes; Disease related genes; ENZYME proteins:Hydrolases; Enzymes; Cancer-related genes:Candidate cancer biomarkers	Vesicles (Supported); Additional: Nucleoli	2-Aminoethanimidic Acid; 3-Amino-4-Oxybenzyl-2-Butanone; 3-Methylphenylalanine; N-(3-Propylcarbamoyloxirane-2-Carbonyl)-Isoleucyl-Proline; 2-Pyridinethiol; Diphenylacetic acid; N-[1-Hydroxycarboxyethyl-Carbonyl]Leucylamino-2-Methyl-Butane; N-{[(2S,3S)-3-(Ethoxycarbonyl)-2-oxiranyl]carbonyl}-L-threonyl-L-isoleucine; N-{[(2S,3S)-3-(ETHOXYCARBONYL)OXIRAN-2-YL]CARBONYL}-L-ISOLEUCINE; BENZYL N-({(2S,3…	(M3468)NABA ECM REGULATORS; (M5885)NABA MATRISOME ASSOCIATED; (M5889)NABA MATRISOME	(M5946)HALLMARK COAGULATION; (M5921)HALLMARK COMPLEMENT; (M5945)HALLMARK HEME METABOLISM	1	0	1	1	0	0	0	1	0	0	0	0	0	0	1	0	0	0	0	1
RAB44	401258	symbol	H. sapiens	401258	H. sapiens	RAB44	RAB44, member RAS oncogene family	RAB44 is a human gene that belongs to the RAS oncogene family. It is predicted to have GTP binding, GTPase, and calcium ion binding activities. The gene is also predicted to be located in the azurophil granule membrane, plasma membrane, and specific granule membrane. However, further research is needed to fully understand the function of RAB44.	Unfortunately, there is currently limited information available on the disease implications and targeted drug discovery efforts for RAB44. As a relatively newly discovered gene, there have been no drugs developed specifically targeting RAB44. However, there have been successful drugs developed for other members of the RAS oncogene family, such as KRAS and NRAS, which are frequently mutated in can…	GO:0097279 histamine secretion mediated by IgE immunoglobulin;GO:0097280 histamine secretion mediated by immunoglobulin;GO:0002349 histamine production involved in inflammatory response		Predicted intracellular proteins	Vesicles (Approved)				1	0	0	0	0	0	0	0	0	0	0	0	0	0	0	0	0	1	0	0
GLRX	2745	symbol	H. sapiens	2745	H. sapiens	GLRX	glutaredoxin	GLRX is a gene that encodes a cytoplasmic enzyme belonging to the glutaredoxin family. This enzyme plays a crucial role in the antioxidant defense system by catalyzing the reversible reduction of glutathione-protein mixed disulfides. It also controls the S-glutathionylation status of signalling mediators, which is important for several signalling pathways. GLRX is involved in beta-amyloid toxicit…	GLRX has been implicated in several diseases, including Alzheimer's disease, Parkinson's disease, and cancer. In Alzheimer's disease, GLRX has been shown to play a role in beta-amyloid toxicity, which is a hallmark of the disease. Targeting GLRX has been proposed as a potential therapeutic strategy for Alzheimer's disease. In cancer, GLRX has been shown to be overexpressed in several types of can…	GO:0015949 nucleobase-containing small molecule interconversion;GO:0045838 positive regulation of membrane potential;GO:0042391 regulation of membrane potential		Predicted intracellular proteins	Cytosol;Plasma membrane (Supported)	Glutathione		(M5938)HALLMARK REACTIVE OXYGEN SPECIES PATHWAY; (M5891)HALLMARK HYPOXIA; (M5924)HALLMARK MTORC1 SIGNALING	0	0	0	0	0	0	0	0	1	0	0	0	0	0	0	0	0	0	0	0
CNPY3	10695	symbol	H. sapiens	10695	H. sapiens	CNPY3	canopy FGF signaling regulator 3	The CNPY3 gene encodes a protein that acts as a chaperone to help fold and export members of the toll-like receptor protein family. It has multiple transcript variants due to alternative splicing. There is also naturally occurring readthrough transcription between CNPY3 and the GNMT gene downstream.	Research on CNPY3 is still in its early stages, and there is limited information available on its disease implications and targeted drug discovery efforts. However, some studies have suggested that CNPY3 may play a role in cancer progression and metastasis. For example, one study found that CNPY3 expression was significantly upregulated in breast cancer tissues and was associated with poor progno…	GO:0045087 innate immune response;GO:0140546 defense response to symbiont;GO:0098542 defense response to other organism		Disease related genes; Human disease related genes:Nervous system diseases:Epilepsy; Predicted intracellular proteins	Endoplasmic reticulum;Plasma membrane (Approved)				0	0	0	1	0	0	0	0	0	0	0	0	0	0	0	0	0	0	0	0
EIF3M	10480	symbol	H. sapiens	10480	H. sapiens	EIF3M	eukaryotic translation initiation factor 3 subunit M	EIF3M is a gene that encodes a protein that is a component of eukaryotic translation initiation factor 3 (eIF-3), which is necessary for protein synthesis. The protein is overexpressed in cancer cell lines, and its inactivation has been shown to disrupt the translation of herpes virus mRNAs by preventing their association with ribosomes. A pseudogene of EIF3M is located on the X chromosome.	There is limited information available on the disease implications of EIF3M. However, its overexpression has been observed in various types of cancer, including breast, lung, and liver cancer. This suggests that EIF3M may play a role in cancer development and progression, making it a potential target for cancer therapy. There are currently no targeted drug discovery efforts specifically focused o…	GO:0001732 formation of cytoplasmic translation initiation complex;GO:0002183 cytoplasmic translational initiation;GO:0006413 translational initiation		Predicted intracellular proteins	Cytosol (Approved)				0	0	0	0	0	0	0	0	0	0	0	1	0	0	0	0	0	0	0	0
GRN	2896	symbol	H. sapiens	2896	H. sapiens	GRN	granulin precursor	The human gene GRN encodes for the precursor protein progranulin, which is cleaved into a family of secreted peptides called granulins. These peptides are glycosylated and have a highly conserved 12-cysteine granulin/epithelin motif. The mature granulin can be further cleaved into smaller active peptides, such as granulin A, B, and C. The granulin family members have different effects on cell gro…	Mutations in the GRN gene have been linked to frontotemporal dementia (FTD), a neurodegenerative disorder characterized by progressive loss of language, behavior, and personality. These mutations lead to a reduction in progranulin levels, which is thought to contribute to the pathogenesis of FTD. Targeted drug discovery efforts have focused on increasing progranulin levels or targeting downstream…	GO:1903334 positive regulation of protein folding;GO:0106016 positive regulation of inflammatory response to wounding;GO:0002265 astrocyte activation involved in immune response		Human disease related genes:Congenital disorders of metabolism:Congenital disorders of lipid/glycolipid metabolism; Predicted intracellular proteins; Predicted secreted proteins; Human disease related genes:Nervous system diseases:Neurodegenerative diseases; Human disease related genes:Congenital disorders of metabolism:Lysosomal storage diseases; Disease related genes	Lysosomes (Enhanced); Additional: Endosomes				0	0	0	0	0	1	0	0	0	0	0	0	0	1	0	0	1	0	0	0
SGTA	6449	symbol	H. sapiens	6449	H. sapiens	SGTA	small glutamine rich tetratricopeptide repeat co-chaperone alpha	SGTA is a human gene that encodes a protein with the ability to interact with the major nonstructural protein of parvovirus H-1 and 70-kDa heat shock cognate protein. However, the function of this protein is not yet known. The transcript of this gene is expressed ubiquitously in various tissues, suggesting that it may serve a housekeeping function.	There is limited information available on the disease implications of SGTA. However, some studies have suggested that SGTA may play a role in the development of certain cancers, including breast cancer and hepatocellular carcinoma. Targeted drug discovery efforts for SGTA are also limited, as the function of the protein encoded by this gene is not yet fully understood. However, some studies have …	GO:1904293 negative regulation of ERAD pathway;GO:0006620 post-translational protein targeting to endoplasmic reticulum membrane;GO:0071816 tail-anchored membrane protein insertion into ER membrane		Predicted intracellular proteins	Nucleoplasm (Supported)				0	0	0	0	0	0	0	0	0	0	0	0	0	0	0	1	1	0	0	1
SH3GL1	6455	symbol	H. sapiens	6455	H. sapiens	SH3GL1	SH3 domain containing GRB2 like 1, endophilin A2	SH3GL1 is a gene that encodes a protein belonging to the endophilin family of proteins containing Src homology 3 domains. The protein is involved in endocytosis and may also have a role in the cell cycle. Overexpression of this gene has been linked to leukemogenesis, and it has been identified as a fusion partner of the myeloid-lymphoid leukemia protein in acute myeloid leukemia. The gene has mul…	SH3GL1 has been implicated in various diseases, including cancer, neurodegenerative disorders, and infectious diseases. In cancer, SH3GL1 has been shown to be overexpressed in several types of tumors, including breast, lung, and ovarian cancers. Targeting SH3GL1 has been explored as a potential therapeutic strategy for cancer treatment. For example, a study showed that inhibiting SH3GL1 expressio…	GO:0016191 synaptic vesicle uncoating;GO:0072318 clathrin coat disassembly;GO:0072319 vesicle uncoating		Disease related genes; Human disease related genes:Cancers:Cancers of haematopoietic and lymphoid tissues; Cancer-related genes; Predicted intracellular proteins	Cytosol (Supported)		(M281)PID FAK PATHWAY		0	0	0	0	0	0	1	0	0	0	0	0	0	0	0	0	0	0	0	0
PM20D2	135293	symbol	H. sapiens	135293	H. sapiens	PM20D2	peptidase M20 domain containing 2	PM20D2 is a human gene that encodes for a protein containing a peptidase M20 domain. This protein has been shown to have dipeptidase activity and identical protein binding activity. It is involved in proteolysis and the regulation of cellular protein metabolic processes. PM20D2 is located in the nucleoplasm, which is the fluid inside the nucleus of a cell. This gene is still being studied, and it…	There is limited information available on the disease implications of PM20D2. However, recent studies have suggested that this gene may be involved in the development of obesity and type 2 diabetes. Targeted drug discovery efforts for PM20D2 are still in the early stages, and there are currently no drugs on the market that specifically target this gene. However, there are several drugs that have …	GO:0006508 proteolysis;GO:0051246 regulation of protein metabolic process;GO:0019538 protein metabolic process		Peptidases:Metallopeptidases; ENZYME proteins:Hydrolases; Enzymes; Predicted intracellular proteins	Nucleoplasm (Enhanced)				0	0	0	0	0	0	0	0	0	0	0	0	0	0	0	0	0	0	0	0
SHMT1	6470	symbol	H. sapiens	6470	H. sapiens	SHMT1	serine hydroxymethyltransferase 1	SHMT1 is a gene that encodes for the cytosolic form of serine hydroxymethyltransferase, an enzyme that plays a crucial role in the conversion of serine and tetrahydrofolate to glycine and 5,10-methylene tetrahydrofolate. This reaction provides one-carbon units that are essential for the synthesis of methionine, thymidylate, and purines in the cytoplasm. The gene is located within the Smith-Mageni…	Mutations in the SHMT1 gene have been associated with various diseases, including cancer, neural tube defects, and cardiovascular disease. In particular, SHMT1 overexpression has been observed in several types of cancer, including breast, lung, and colon cancer, and has been linked to tumor growth and progression. As a result, SHMT1 has become a target for drug discovery efforts, with several sma…	GO:1904481 response to tetrahydrofolate;GO:1904482 cellular response to tetrahydrofolate;GO:0019264 glycine biosynthetic process from serine		Enzymes; Predicted intracellular proteins; ENZYME proteins:Transferases	Cytosol (Supported); Additional: Nucleoplasm	Pyridoxal phosphate; Tetrahydrofolic acid; Glycine; Mimosine; Triglu-5-formyl-tetrahydrofolate; 5-hydroxymethyl-5,6-dihydrofolic acid; N-Pyridoxyl-Glycine-5-Monophosphate	(M66)PID MYC ACTIV PATHWAY	(M5925)HALLMARK E2F TARGETS	0	0	0	0	0	0	0	1	1	1	1	0	0	0	0	0	0	0	0	0
PRPF31	26121	symbol	H. sapiens	26121	H. sapiens	PRPF31	pre-mRNA processing factor 31	PRPF31 is a human gene that encodes a protein that is a component of the spliceosome complex. This gene is one of several genes that have been linked to retinitis pigmentosa, a genetic disorder that causes progressive vision loss. The protein encoded by PRPF31 plays a role in activating the spliceosome complex, which is involved in the processing of pre-mRNA molecules. Mutations in this gene can …	Retinitis pigmentosa (RP) is a genetic disorder that affects the retina, leading to progressive vision loss and eventual blindness. Mutations in the PRPF31 gene have been identified as a cause of autosomal dominant RP, accounting for up to 10% of cases. There are currently no approved drugs for the treatment of RP, but there are ongoing efforts to develop targeted therapies. One approach is to us…	GO:0071166 ribonucleoprotein complex localization;GO:0000244 spliceosomal tri-snRNP complex assembly;GO:0000387 spliceosomal snRNP assembly		Disease related genes; Human disease related genes:Nervous system diseases:Eye disease; Predicted intracellular proteins	Nucleoplasm (Supported)			(M5926)HALLMARK MYC TARGETS V1	0	0	0	0	0	0	0	0	0	0	0	1	0	0	0	0	0	0	0	0
CAPZA2	830	symbol	H. sapiens	830	H. sapiens	CAPZA2	capping actin protein of muscle Z-line subunit alpha 2	CAPZA2 is a gene that encodes for the alpha subunit of the Cap Z protein, which is responsible for capping the barbed end of actin filaments. This regulation of actin filament growth is important for muscle function and movement. The protein is a member of the F-actin capping protein alpha subunit family.	Mutations in the CAPZA2 gene have been associated with several diseases, including myopathy, nemaline myopathy, and distal arthrogryposis. Myopathy is a muscle disease that affects the skeletal muscles, while nemaline myopathy is a rare genetic disorder that affects muscle tone and movement. Distal arthrogryposis is a condition that affects joint movement and can cause muscle weakness. Targeted d…	GO:0051016 barbed-end actin filament capping;GO:0051693 actin filament capping;GO:0030835 negative regulation of actin filament depolymerization		Predicted intracellular proteins	Cytosol (Approved)				0	1	1	0	0	0	1	0	0	0	0	0	0	0	0	0	0	0	0	0
PPP2CA	5515	symbol	H. sapiens	5515	H. sapiens	PPP2CA	protein phosphatase 2 catalytic subunit alpha	PPP2CA is a gene that encodes the alpha isoform of the catalytic subunit of protein phosphatase 2A (PP2A). PP2A is one of the four major Ser/Thr phosphatases and is involved in regulating cell growth and division. The enzyme consists of a heteromeric core composed of a catalytic subunit and a regulatory subunit, which associates with various regulatory subunits. The alpha isoform of the catalytic…	PPP2CA has been implicated in various diseases, including cancer, Alzheimer's disease, and Parkinson's disease. In cancer, PPP2CA has been shown to act as a tumor suppressor by regulating cell proliferation and apoptosis. Mutations in PPP2CA have been found in some cancer types, including lung cancer and colorectal cancer. In Alzheimer's disease, PPP2CA has been shown to be involved in the regula…	GO:1904528 positive regulation of microtubule binding;GO:1904538 regulation of glycolytic process through fructose-6-phosphate;GO:1904539 negative regulation of glycolytic process through fructose-6-phosphate		Predicted intracellular proteins; Human disease related genes:Congenital malformations:Congenital malformations of the nervous system; Potential drug targets; Disease related genes; ENZYME proteins:Hydrolases; Enzymes		Vitamin E; 2,6,8-Trimethyl-3-Amino-9-Benzyl-9-Methoxynonanoic Acid; (2S,3S,4E,6E,8S,9S)-3-amino-9-methoxy-2,6,8-trimethyl-10-phenyldeca-4,6-dienoic acid	(M139)PID MYC PATHWAY; (M210)PID IL8 CXCR2 PATHWAY; (M46)PID ATR PATHWAY		0	0	1	1	0	1	0	0	0	0	0	0	0	0	0	1	1	0	0	0
PPP2CB	5516	symbol	H. sapiens	5516	H. sapiens	PPP2CB	protein phosphatase 2 catalytic subunit beta	PPP2CB is a gene that encodes the beta isoform of the catalytic subunit of protein phosphatase 2A, one of the four major Ser/Thr phosphatases. This enzyme is involved in the negative control of cell growth and division and consists of a common heteromeric core enzyme composed of a catalytic subunit and a constant regulatory subunit that associates with various regulatory subunits. The beta isofor…	PPP2CB has been implicated in various diseases, including cancer, Alzheimer's disease, and cardiovascular disease. In cancer, PPP2CB has been shown to be overexpressed in several types of tumors, including breast, lung, and colon cancer, and its inhibition has been proposed as a potential therapeutic strategy. In Alzheimer's disease, PPP2CB has been found to be involved in the regulation of tau p…	GO:1904528 positive regulation of microtubule binding;GO:0070262 peptidyl-serine dephosphorylation;GO:1904526 regulation of microtubule binding		ENZYME proteins:Hydrolases; Enzymes; Predicted intracellular proteins	Nucleoplasm (Supported)	Vitamin E	(M286)PID TGFBR PATHWAY	(M5921)HALLMARK COMPLEMENT; (M5937)HALLMARK GLYCOLYSIS	0	1	1	1	0	1	0	0	0	0	0	0	0	0	0	0	0	0	0	1
HDGFRP2	84717	gene_synonym	H. sapiens	84717	H. sapiens	HDGFL2	HDGF like 2	HDGFL2 is a gene that belongs to the HDGF family and encodes a protein that contains an N-terminal PWWP domain. This protein binds to methyl-lysine-containing histones, specifically binding to tri-methylated lysines 36 and 79 of histone H3, and di- and tri-methylated lysine 20 of histone H4. The protein plays a role in LEDGF/p75-independent HIV-1 replication by determining HIV-1 integration site …	There is limited information available on the disease implications of HDGFL2. However, recent studies have suggested that the protein encoded by this gene may play a role in cancer progression and metastasis. Specifically, HDGFL2 has been shown to promote the migration and invasion of cancer cells, and its expression is upregulated in several types of cancer, including breast, lung, and liver can…	GO:0140861 DNA repair-dependent chromatin remodeling;GO:0043403 skeletal muscle tissue regeneration;GO:1905168 positive regulation of double-strand break repair via homologous recombination		Predicted intracellular proteins	Nucleoplasm (Supported); Additional: Mitochondria				0	0	0	0	0	0	0	0	0	0	0	0	0	0	0	0	0	0	0	0
PPP2R5D	5528	symbol	H. sapiens	5528	H. sapiens	PPP2R5D	protein phosphatase 2 regulatory subunit B'delta	PPP2R5D is a gene that encodes a regulatory subunit of protein phosphatase 2A, which is involved in controlling cell growth and division. The protein product of this gene belongs to the B56 subfamily of regulatory subunits and is known as protein phosphatase 2 regulatory subunit B'delta. It is thought to modulate substrate selectivity and catalytic activity of the phosphatase enzyme. Different is…	Mutations in the PPP2R5D gene have been associated with a rare genetic disorder called intellectual disability and developmental delay with or without seizures (IDDD). Individuals with IDDD may have delayed speech and language development, intellectual disability, and behavioral problems. There are currently no targeted drug discovery efforts for PPP2R5D-related disorders, but research is ongoing…	GO:0051177 meiotic sister chromatid cohesion;GO:0007062 sister chromatid cohesion;GO:0051276 chromosome organization		Disease related genes; Human disease related genes:Other diseases:Mental and behavioural disorders; Predicted intracellular proteins	Cytosol (Supported)		(M163)PID LIS1 PATHWAY; (M242)PID AURORA A PATHWAY; (M275)PID ALPHA SYNUCLEIN PATHWAY		0	1	1	1	0	0	0	0	0	0	0	0	0	0	0	0	0	0	0	0
CUL1	8454	symbol	H. sapiens	8454	H. sapiens	CUL1	cullin 1	CUL1, also known as cullin 1, is a gene that is predicted to have the ability to bind to ubiquitin protein ligase and transfer ubiquitin to proteins. It is involved in the process of protein catabolism through the proteasome and protein ubiquitination. CUL1 is located in the plasma membrane and is part of two ubiquitin ligase complexes, the Parkin-FBXW7-Cul1 complex and the SCF ubiquitin ligase c…	CUL1 has been implicated in various diseases, including cancer, neurodegenerative disorders, and viral infections. In cancer, CUL1 is often overexpressed and contributes to the degradation of tumor suppressor proteins, leading to uncontrolled cell growth and proliferation. Targeting CUL1 has been explored as a potential therapeutic strategy for cancer treatment. For example, MLN4924, a small mole…	GO:0031146 SCF-dependent proteasomal ubiquitin-dependent protein catabolic process;GO:0006513 protein monoubiquitination;GO:0000082 G1/S transition of mitotic cell cycle		Cancer-related genes:Mutational cancer driver genes; Predicted intracellular proteins	Cytosol;Nucleoplasm (Approved); Additional: Nucleoli		(M31)PID BETA CATENIN DEG PATHWAY; (M17)PID NOTCH PATHWAY; (M223)PID BETA CATENIN NUC PATHWAY	(M5903)HALLMARK NOTCH SIGNALING; (M5895)HALLMARK WNT BETA CATENIN SIGNALING; (M5901)HALLMARK G2M CHECKPOINT	0	1	1	1	0	0	0	0	0	0	0	0	0	0	0	0	0	0	0	1
AP1M1	8907	symbol	H. sapiens	8907	H. sapiens	AP1M1	adaptor related protein complex 1 subunit mu 1	AP1M1 is a human gene that encodes the medium chain of the AP-1 complex, which is involved in endocytosis and Golgi processing. The other components of this complex are beta-prime-adaptin, gamma-adaptin, and the small chain AP1S1. The AP-1 complex is located at the Golgi vesicle and links clathrin to receptors in coated vesicles. The gene has multiple alternatively spliced transcript variants tha…	Mutations in the AP1M1 gene have been associated with a rare genetic disorder called MEDNIK syndrome, which is characterized by intellectual disability, seizures, and distinctive facial features. Additionally, dysregulation of the AP-1 complex has been implicated in various diseases, including cancer, Alzheimer's disease, and infectious diseases. Therefore, targeting the AP-1 complex has been exp…	GO:0035646 endosome to melanosome transport;GO:0043485 endosome to pigment granule transport;GO:0048757 pigment granule maturation		Predicted intracellular proteins; Transporters	Cytosol;Vesicles (Approved)		(M156)PID ECADHERIN NASCENT AJ PATHWAY		1	1	1	0	0	0	1	0	0	0	0	0	0	0	1	0	0	0	0	0
LYPLA1	10434	symbol	H. sapiens	10434	H. sapiens	LYPLA1	lysophospholipase 1	LYPLA1 is a gene that encodes a protein belonging to the alpha/beta hydrolase superfamily. The protein functions as a homodimer and has both depalmitoylating and lysophospholipase activity. It may play a role in Ras localization and signaling. The gene has multiple transcript variants due to alternate splicing. Pseudogenes of LYPLA1 have been identified on chromosomes 4, 6, and 7.	Research on LYPLA1 and its disease implications is still in its early stages. However, recent studies have suggested that the gene may be involved in the pathogenesis of several diseases, including cancer, Alzheimer's disease, and obesity. For example, LYPLA1 has been shown to be upregulated in various types of cancer, including breast, lung, and liver cancer, and may play a role in tumor growth …	GO:1905336 negative regulation of aggrephagy;GO:0042997 negative regulation of Golgi to plasma membrane protein transport;GO:0002084 protein depalmitoylation		ENZYME proteins:Hydrolases; Enzymes; Predicted intracellular proteins	Cytosol;Nucleoplasm (Approved)				0	0	0	1	0	0	0	0	0	1	0	0	0	0	0	1	0	0	0	1
ETHE1	23474	symbol	H. sapiens	23474	H. sapiens	ETHE1	ETHE1 persulfide dioxygenase	ETHE1 is a gene that encodes a protein involved in the mitochondrial sulfide oxidation pathway. The protein is a member of the metallo beta-lactamase family and functions as a persulfide dioxygenase, catalyzing the oxidation of persulfide substrate to sulfite. Mutations in this gene have been linked to ethylmalonic encephalopathy, a rare metabolic disorder that affects infants and causes damage t…	Ethylmalonic encephalopathy (EE) is a rare autosomal recessive disorder caused by mutations in the ETHE1 gene. The disease is characterized by progressive neurological deterioration, developmental delay, recurrent petechiae, and chronic diarrhea. Currently, there is no cure for EE, and treatment is mainly supportive. However, there have been some targeted drug discovery efforts to develop therapi…	GO:0070813 hydrogen sulfide metabolic process;GO:0006749 glutathione metabolic process;GO:0006575 modified amino acid metabolic process		Predicted intracellular proteins; ENZYME proteins:Oxidoreductases; Potential drug targets; Disease related genes; Enzymes; Human disease related genes:Congenital disorders of metabolism:Other congenital disorders of metabolism	Mitochondria (Enhanced)			(M5892)HALLMARK CHOLESTEROL HOMEOSTASIS	0	0	0	0	1	0	0	1	0	0	0	0	0	0	0	0	0	0	0	0
MYO1F	4542	symbol	H. sapiens	4542	H. sapiens	MYO1F	myosin IF	MYO1F is a gene that encodes for an unconventional myosin protein, which is involved in the movement of membrane-enclosed compartments within cells. This protein is a molecular motor that uses ATP hydrolysis to generate force on actin filaments. Mutations in MYO1F have been linked to hearing loss, indicating its importance in auditory function.	There is currently limited information available on targeted drug discovery efforts for MYO1F. However, mutations in this gene have been associated with hearing loss, specifically autosomal dominant nonsyndromic hearing loss (ADNSHL). This suggests that MYO1F may be a potential target for the development of therapies to treat hearing loss. There are currently no drugs on the market that specifica…	GO:0007015 actin filament organization;GO:0006897 endocytosis;GO:0030036 actin cytoskeleton organization		Disease related genes; Predicted intracellular proteins	Cytosol (Enhanced)				0	0	1	0	0	0	0	0	0	0	0	0	0	0	0	0	0	0	0	0
IFI30	10437	symbol	H. sapiens	10437	H. sapiens	IFI30	IFI30 lysosomal thiol reductase	The IFI30 gene encodes for a lysosomal thiol reductase enzyme that can reduce protein disulfide bonds at low pH. It is expressed in antigen-presenting cells and can be induced by gamma-interferon in other cell types. This enzyme plays a crucial role in MHC class II-restricted antigen processing.	Research on the IFI30 gene has revealed its potential implications in various diseases. Studies have shown that IFI30 expression is downregulated in certain cancers, including breast, lung, and ovarian cancer, suggesting a potential tumor suppressor role. Additionally, mutations in the IFI30 gene have been associated with an increased risk of developing Alzheimer's disease. Targeted drug discover…	GO:0042590 antigen processing and presentation of exogenous peptide antigen via MHC class I;GO:0019886 antigen processing and presentation of exogenous peptide antigen via MHC class II;GO:0002495 antigen processing and presentation of peptide antigen via MHC class II		Predicted intracellular proteins	Cytosol;Vesicles (Supported)			(M5911)HALLMARK INTERFERON ALPHA RESPONSE; (M5913)HALLMARK INTERFERON GAMMA RESPONSE; (M5924)HALLMARK MTORC1 SIGNALING	0	0	1	0	0	0	0	0	0	0	0	0	0	1	0	0	0	0	0	0
HIST1H2BJ	8970	gene_synonym	H. sapiens	8970	H. sapiens	H2BC11	H2B clustered histone 11	H2BC11 is a gene that encodes a replication-dependent histone, which is a member of the histone H2B family. Histones are nuclear proteins that are responsible for the nucleosome structure of the chromosomal fiber in eukaryotes. The H2B clustered histone 11 is found in the histone microcluster on chromosome 6p21.33. This gene is intronless and its transcripts lack polyA tails but instead contain a…	There is limited information available on the disease implications of H2BC11. However, research has shown that mutations in other histone genes can lead to various diseases, including cancer and developmental disorders. Targeted drug discovery efforts for histone-related diseases have focused on developing drugs that target histone-modifying enzymes, such as histone deacetylases and histone methy…	GO:0061644 protein localization to CENP-A containing chromatin;GO:0002227 innate immune response in mucosa;GO:0010804 negative regulation of tumor necrosis factor-mediated signaling pathway		Predicted intracellular proteins	Nucleoplasm (Approved); Additional: Cytosol				0	1	0	0	0	0	0	0	0	0	0	0	0	0	0	0	0	0	0	0
ACAD9	28976	symbol	H. sapiens	28976	H. sapiens	ACAD9	acyl-CoA dehydrogenase family member 9	ACAD9 is a gene that belongs to the acyl-CoA dehydrogenase family, which encodes proteins that are responsible for the first step in the breakdown of fatty acids in the mitochondria. ACAD9 is specifically active towards palmitoyl-CoA and long-chain unsaturated substrates. Mutations in this gene can cause a deficiency in acyl-CoA dehydrogenase family member type 9, which can lead to a range of sym…	Deficiencies in ACAD9 have been linked to a range of disorders, including mitochondrial complex I deficiency, Leigh syndrome, and cardiomyopathy. There is currently no targeted drug therapy available for ACAD9 deficiency, and treatment is primarily supportive, focusing on managing symptoms such as metabolic acidosis and muscle weakness. However, research efforts are underway to identify potential…	GO:0051791 medium-chain fatty acid metabolic process;GO:0010257 NADH dehydrogenase complex assembly;GO:0032981 mitochondrial respiratory chain complex I assembly		Disease related genes; Human disease related genes:Congenital disorders of metabolism:Congenital disorders of lipid/glycolipid metabolism; Predicted intracellular proteins; Human disease related genes:Congenital disorders of metabolism:Mitochondrial diseases	Mitochondria (Enhanced)				0	0	0	0	0	0	0	0	0	1	0	0	0	0	0	0	0	0	0	0
CTSZ	1522	symbol	H. sapiens	1522	H. sapiens	CTSZ	cathepsin Z	The CTSZ gene encodes for a lysosomal cysteine proteinase that belongs to the peptidase C1 family. It has both carboxy-monopeptidase and carboxy-dipeptidase activities and is also known as cathepsin X and cathepsin P. The gene is expressed widely in cancer cell lines and primary tumors and may be involved in tumorigenesis.	There is evidence to suggest that the CTSZ gene may play a role in the development and progression of certain cancers, including breast, lung, and prostate cancer. As a result, there has been interest in developing drugs that target this gene as a potential treatment for these types of cancer. One example of a drug that has been developed to target CTSZ is balicatib, which is a selective inhibito…	GO:0002003 angiotensin maturation;GO:0010757 negative regulation of plasminogen activation;GO:0002002 regulation of angiotensin levels in blood		Peptidases:Cysteine-type peptidases; ENZYME proteins:Hydrolases; Enzymes; Predicted intracellular proteins	Vesicles (Supported)		(M3468)NABA ECM REGULATORS; (M5885)NABA MATRISOME ASSOCIATED; (M5889)NABA MATRISOME	(M5947)HALLMARK IL2 STAT5 SIGNALING	1	0	1	0	0	0	1	0	0	0	0	0	0	0	1	0	1	0	0	1
CNN2	1265	symbol	H. sapiens	1265	H. sapiens	CNN2	calponin 2	CNN2 is a human gene that encodes for a protein that can bind to actin, calmodulin, troponin C, and tropomyosin. This protein may play a role in the structural organization of actin filaments, as well as in smooth muscle contraction and cell adhesion. Multiple transcript variants encoding different isoforms are produced through alternative splicing. Several pseudogenes of this gene have also been…	There is limited information available on the disease implications of CNN2. However, some studies have suggested that mutations in this gene may be associated with certain types of cancer, such as breast cancer and lung adenocarcinoma. Targeted drug discovery efforts for CNN2 are also limited, as the function of this protein is not well understood. However, some studies have suggested that target…	GO:1905522 negative regulation of macrophage migration;GO:0050765 negative regulation of phagocytosis;GO:1905517 macrophage migration		Predicted intracellular proteins	Actin filaments (Approved)			(M5915)HALLMARK APICAL JUNCTION	1	0	1	1	0	0	0	0	0	0	0	0	1	0	0	0	0	0	0	0
SNX5	27131	symbol	H. sapiens	27131	H. sapiens	SNX5	sorting nexin 5	SNX5 is a gene that belongs to the sorting nexin family and encodes a protein that contains a phosphoinositide binding domain. This protein is involved in intracellular trafficking, endosomal sorting, the phosphoinositide-signaling pathway, and macropinocytosis. Alternative splicing of this gene results in multiple transcript variants that encode different isoforms. SNX5 may play a role in the de…	There is limited information available on the disease implications of SNX5. However, recent studies have suggested that SNX5 may play a role in the development of papillary thyroid carcinoma. Targeted drug discovery efforts for SNX5 are also limited, as the function of this gene is not well understood. However, there have been some studies exploring the potential of SNX5 as a therapeutic target f…	GO:0007174 epidermal growth factor catabolic process;GO:0006907 pinocytosis;GO:0046628 positive regulation of insulin receptor signaling pathway		Predicted intracellular proteins	Cytosol;Vesicles (Supported)				0	0	0	0	0	0	1	0	0	0	0	0	0	0	1	0	0	0	0	1
BYSL	705	symbol	H. sapiens	705	H. sapiens	BYSL	bystin like	BYSL, also known as Bystin, is a gene that is expressed in cells during the process of implantation in the uterus. It produces two transcripts, a major one and a minor one, and the protein it produces binds directly to trophinin and tastin. The binding is enhanced when cytokeratins 8 and 18 are present. Bystin, trophinin, tastin, and cytokeratins are believed to form a complex in trophectoderm ce…	There is limited information available on the disease implications of BYSL. However, recent studies have suggested that BYSL may play a role in cancer progression and metastasis. Specifically, BYSL has been found to be overexpressed in several types of cancer, including breast, lung, and ovarian cancer. Targeted drug discovery efforts for BYSL are still in the early stages, but there is potential…	GO:1904749 regulation of protein localization to nucleolus;GO:0001829 trophectodermal cell differentiation;GO:0000462 maturation of SSU-rRNA from tricistronic rRNA transcript (SSU-rRNA, 5.8S rRNA, LSU-rRNA)		Predicted intracellular proteins	Mitotic chromosome;Nucleoli;Nucleoli rim (Enhanced); Additional: Nucleoplasm			(M5928)HALLMARK MYC TARGETS V2	0	0	0	0	0	0	0	0	0	0	0	1	0	0	0	1	0	0	0	0
SSBP1	6742	symbol	H. sapiens	6742	H. sapiens	SSBP1	single stranded DNA binding protein 1	SSBP1 is a gene that plays a role in mitochondrial biogenesis and is involved in maintaining genome stability. It is a subunit of a complex that binds to single-stranded DNA. The gene is considered a housekeeping gene, meaning it is essential for basic cellular functions. Mutations in SSBP1 have been linked to various diseases, including mitochondrial disorders and cancer.	Mutations in SSBP1 have been linked to various diseases, including mitochondrial disorders and cancer. In mitochondrial disorders, SSBP1 mutations can lead to impaired mitochondrial function and energy production, resulting in a range of symptoms such as muscle weakness, neurological problems, and developmental delays. In cancer, SSBP1 has been found to be overexpressed in certain types of tumors…	GO:0090297 positive regulation of mitochondrial DNA replication;GO:1901860 positive regulation of mitochondrial DNA metabolic process;GO:0090296 regulation of mitochondrial DNA replication		Disease related genes; Human disease related genes:Nervous system diseases:Eye disease; Predicted intracellular proteins	Mitochondria (Supported); Additional: Calyx;Principal piece			(M5926)HALLMARK MYC TARGETS V1	0	1	0	0	0	0	0	0	0	0	0	0	0	0	0	0	1	0	1	0
RPL37	6167	symbol	H. sapiens	6167	H. sapiens	RPL37	ribosomal protein L37	RPL37 is a gene that encodes a ribosomal protein, specifically a component of the 60S subunit. Ribosomes are organelles that catalyze protein synthesis and are composed of RNA and proteins. RPL37 belongs to the L37E family of ribosomal proteins and contains a C2C2-type zinc finger-like motif. It is located in the cytoplasm. As is common for genes encoding ribosomal proteins, there are multiple pr…	There is limited information on the disease implications of RPL37 mutations. However, recent studies have suggested that RPL37 may play a role in cancer development and progression. For example, RPL37 has been found to be overexpressed in several types of cancer, including breast, lung, and liver cancer. Additionally, RPL37 has been identified as a potential therapeutic target for cancer treatmen…	GO:1901798 positive regulation of signal transduction by p53 class mediator;GO:1901796 regulation of signal transduction by p53 class mediator;GO:0002181 cytoplasmic translation		Ribosomal proteins; Predicted intracellular proteins		(S)-3-phenyllactic acid; PUROMYCIN AMINONUCLEOSIDE-5'-MONOPHOSPHATE; Virginiamycin S1; Anisomycin; Puromycin			0	1	0	0	0	0	0	1	0	0	0	1	0	0	0	0	0	0	0	0
COMT	1312	symbol	H. sapiens	1312	H. sapiens	COMT	catechol-O-methyltransferase	COMT is a gene that encodes for the enzyme catechol-O-methyltransferase. This enzyme is responsible for transferring a methyl group from S-adenosylmethionine to catecholamines, including neurotransmitters such as dopamine, epinephrine, and norepinephrine. This process is important in the degradation of these neurotransmitters. COMT also plays a role in the metabolism of catechol drugs used in the…	The COMT gene has been implicated in several diseases, including Parkinson's disease, schizophrenia, and bipolar disorder. In Parkinson's disease, decreased COMT activity has been associated with increased risk, while in schizophrenia and bipolar disorder, increased activity has been observed. Targeted drug discovery efforts have focused on developing drugs that modulate COMT activity, with the a…	GO:0048243 norepinephrine secretion;GO:0016036 cellular response to phosphate starvation;GO:0001999 renal response to blood flow involved in circulatory renin-angiotensin regulation of systemic arterial blood pressure		Predicted intracellular proteins; Human disease related genes:Other diseases:Mental and behavioural disorders; ENZYME proteins:Transferases; FDA approved drug targets:Small molecule drugs; Disease related genes; Enzymes	Vesicles (Enhanced); Additional: Endoplasmic reticulum	Ademetionine; Tolcapone; Entacapone; 3,5-Dinitrocatechol; 2-Methoxyestradiol; BIA; N-[(E)-3-[(2R,3S,4R,5R)-5-(6-Aminopurin-9-yl)-3,4-dihydroxyoxolan-2-yl]prop-2-enyl]-2,3-dihydroxy-5-nitrobenzamide; Nialamide; (3,4-DIHYDROXY-2-NITROPHENYL)(PHENYL)METHANONE; 7,8-dihydroxy-4-phenyl-2H-chromen-2-one; Opicapone		(M5934)HALLMARK XENOBIOTIC METABOLISM	0	0	0	1	0	0	0	0	1	1	1	0	0	0	0	0	0	0	0	0
ATOX1	475	symbol	H. sapiens	475	H. sapiens	ATOX1	antioxidant 1 copper chaperone	The ATOX1 gene encodes a protein that acts as a copper chaperone, transporting cytosolic copper to ATPase proteins in the trans-Golgi network for later incorporation into ceruloplasmin. Additionally, ATOX1 functions as an antioxidant against superoxide and hydrogen peroxide, potentially playing a role in cancer development. The gene's location makes it a candidate for 5q-syndrome.	The ATOX1 gene has been implicated in several diseases, including Wilson's disease, Menkes disease, and 5q-syndrome. In Wilson's disease, mutations in the ATP7B gene, which encodes a copper-transporting ATPase, lead to copper accumulation in the liver and brain. ATOX1 has been shown to interact with ATP7B and may play a role in copper transport in this disease. Menkes disease is a rare X-linked d…	GO:0006825 copper ion transport;GO:0006878 intracellular copper ion homeostasis;GO:0055070 copper ion homeostasis		Predicted intracellular proteins	Nucleoplasm (Approved); Additional: Plasma membrane	Cisplatin; Sucrose; Benzamidine		(M5938)HALLMARK REACTIVE OXYGEN SPECIES PATHWAY; (M5921)HALLMARK COMPLEMENT	0	1	0	0	0	0	0	0	0	0	0	0	0	0	0	0	1	0	0	0
GCSH	2653	symbol	H. sapiens	2653	H. sapiens	GCSH	glycine cleavage system protein H	The GCSH gene encodes the H protein, which is a component of the glycine cleavage system responsible for breaking down glycine. The H protein transfers the methylamine group of glycine from the P protein to the T protein. Mutations in this gene can cause nonketotic hyperglycinemia (NKH), a rare genetic disorder that affects the breakdown of glycine and can lead to developmental delays, seizures, …	Nonketotic hyperglycinemia (NKH) is a rare genetic disorder caused by mutations in the GCSH gene, which encodes the H protein of the glycine cleavage system. NKH is characterized by elevated levels of glycine in the blood and cerebrospinal fluid, leading to severe neurological symptoms such as seizures, developmental delays, and intellectual disability. There is currently no cure for NKH, and tre…	GO:0006546 glycine catabolic process;GO:0019464 glycine decarboxylation via glycine cleavage system;GO:0009249 protein lipoylation		Disease related genes; Human disease related genes:Congenital disorders of metabolism:Congenital disorders of amino acid metabolism; Predicted intracellular proteins	Vesicles (Approved)	6-(Hydroxyethyldithio)-8-(Aminomethylthio)Octanoic Acid; Dihydrolipoic Acid			0	0	0	0	0	0	0	1	0	1	0	0	0	0	0	1	0	0	0	0
S100A10	6281	symbol	H. sapiens	6281	H. sapiens	S100A10	S100 calcium binding protein A10	S100A10 is a gene that encodes a protein belonging to the S100 family of proteins, which contain two EF-hand calcium-binding motifs. S100 proteins are found in the cytoplasm and nucleus of various cells and are involved in regulating cellular processes such as cell cycle progression and differentiation. The S100 gene family includes at least 13 members located on chromosome 1q21. S100A10 may play…	S100A10 has been implicated in various diseases, including cancer, cardiovascular disease, and neurological disorders. In cancer, S100A10 has been shown to promote tumor growth and metastasis by regulating cell migration and invasion. Targeting S100A10 has been explored as a potential therapeutic strategy for cancer treatment. For example, a small molecule inhibitor of S100A10 called MLCK210 has …	GO:1905686 positive regulation of plasma membrane repair;GO:1905684 regulation of plasma membrane repair;GO:0010756 positive regulation of plasminogen activation		Transporters:Accessory Factors Involved in Transport	Mitochondria (Approved)	Phenethyl Isothiocyanate	(M5060)SA FAS SIGNALING; (M5883)NABA SECRETED FACTORS; (M5885)NABA MATRISOME ASSOCIATED	(M5935)HALLMARK FATTY ACID METABOLISM; (M5939)HALLMARK P53 PATHWAY	0	0	1	0	0	0	0	0	0	0	0	0	0	0	0	0	1	0	0	0
ADK	132	symbol	H. sapiens	132	H. sapiens	ADK	adenosine kinase	ADK is a gene that encodes an enzyme called adenosine kinase. This enzyme is responsible for transferring the gamma-phosphate from ATP to adenosine, which regulates the concentrations of both extracellular adenosine and intracellular adenine nucleotides. Adenosine has various effects on the cardiovascular, nervous, respiratory, and immune systems, and inhibitors of the enzyme could be useful in i…	ADK has been implicated in various diseases, including cancer, epilepsy, and neurodegenerative disorders. In cancer, ADK expression is upregulated, leading to decreased levels of extracellular adenosine, which promotes tumor growth and immune evasion. Therefore, inhibitors of ADK have been investigated as potential anticancer agents. In epilepsy, ADK overexpression leads to decreased levels of ad…	GO:0006175 dATP biosynthetic process;GO:0009202 deoxyribonucleoside triphosphate biosynthetic process;GO:0009216 purine deoxyribonucleoside triphosphate biosynthetic process	yes	Human disease related genes:Congenital disorders of metabolism:Congenital disorders of amino acid metabolism; Predicted intracellular proteins; ENZYME proteins:Transferases; Potential drug targets; Disease related genes; Enzymes	Cytosol;Nucleoplasm (Supported); Additional: Plasma membrane	Adenosine phosphate; 7-(5-DEOXY-BETA-D-RIBOFURANOSYL)-5-IODO-7H-PYRROLO[2,3-D]PYRIMIDIN-4-AMINE; 5-[4-(DIMETHYLAMINO)PHENYL]-6-[(6-MORPHOLIN-4-YLPYRIDIN-3-YL)ETHYNYL]PYRIMIDIN-4-AMINE			0	0	0	0	0	0	0	0	1	0	0	0	0	0	0	0	0	0	0	0
LRRC40	55631	symbol	H. sapiens	55631	H. sapiens	LRRC40	leucine rich repeat containing 40	The LRRC40 gene, also known as leucine rich repeat containing 40, is predicted to have the ability to enable protein serine/threonine phosphatase activity and be involved in signal transduction. It is located in the membrane. This information was provided by the Alliance of Genome Resources in April 2022.	There is limited information available on the disease implications of the LRRC40 gene. However, some studies have suggested that it may be involved in the development and progression of certain types of cancer, including breast cancer and lung cancer. As for targeted drug discovery efforts, there are currently no known drugs that specifically target LRRC40. However, there are ongoing efforts to d…	GO:0035556 intracellular signal transduction;GO:0007165 signal transduction;GO:0023052 signaling		Predicted intracellular proteins	Nucleoli (Approved)				0	0	0	0	0	0	0	0	0	0	0	0	0	0	0	0	0	0	0	0
QIL1	125988	gene_synonym	H. sapiens	125988	H. sapiens	MICOS13	mitochondrial contact site and cristae organizing system subunit 13	MICOS13 is a human gene that plays a role in the formation of cristae, which are structures within mitochondria that are important for energy production. It is located in the mitochondrial crista junction and nucleoplasm and is part of the MICOS complex. Mutations in this gene have been linked to combined oxidative phosphorylation deficiency 37, a rare genetic disorder that affects the body's abi…	Combined oxidative phosphorylation deficiency 37 (COXPD37) is a rare genetic disorder caused by mutations in the MICOS13 gene. This condition affects the body's ability to produce energy, leading to a range of symptoms including muscle weakness, developmental delay, and neurological problems. There is currently no cure for COXPD37, and treatment is focused on managing symptoms and improving quali…	GO:0042407 cristae formation;GO:0007007 inner mitochondrial membrane organization;GO:0007006 mitochondrial membrane organization		Disease related genes; Predicted intracellular proteins; Human disease related genes:Congenital disorders of metabolism:Mitochondrial diseases	Mitochondria (Supported); Additional: Nucleoplasm				0	0	0	0	0	0	0	0	0	0	0	0	0	0	0	0	0	0	1	0
MED20	9477	symbol	H. sapiens	9477	H. sapiens	MED20	mediator complex subunit 20	MED20 is a gene that encodes a component of the mediator complex, which is a transcriptional coactivator complex that is necessary for the expression of almost all genes. The mediator complex is recruited by transcriptional activators or nuclear receptors to induce gene expression by interacting with RNA polymerase II and promoting the formation of a transcriptional pre-initiation complex. Mutati…	Mutations in MED20 have been associated with a novel infantile-onset neurodegenerative movement disorder, which is characterized by developmental delay, hypotonia, spasticity, dystonia, and optic atrophy. Currently, there are no targeted drug discovery efforts for this specific disorder, as it is a rare disease with limited understanding of its underlying mechanisms. However, the role of MED20 in…	GO:0032968 positive regulation of transcription elongation by RNA polymerase II;GO:0032786 positive regulation of DNA-templated transcription, elongation;GO:0035914 skeletal muscle cell differentiation		Predicted intracellular proteins					0	1	0	0	0	0	0	0	0	0	0	0	0	0	0	0	0	0	0	0
PCK2	5106	symbol	H. sapiens	5106	H. sapiens	PCK2	phosphoenolpyruvate carboxykinase 2, mitochondrial	PCK2 is a gene that encodes for a mitochondrial enzyme responsible for converting oxaloacetate to phosphoenolpyruvate in the presence of guanosine triphosphate (GTP). This enzyme is involved in the process of gluconeogenesis in the liver. There is also a cytosolic form of this protein that is encoded by a different gene and is the key enzyme in gluconeogenesis. Different variants of the PCK2 gene…	Research on PCK2 has shown its potential implications in various diseases, including diabetes, obesity, and cancer. In diabetes and obesity, PCK2 has been identified as a potential therapeutic target due to its role in gluconeogenesis and glucose metabolism. In cancer, PCK2 has been found to be upregulated in certain types of tumors, and its inhibition has been shown to reduce tumor growth and me…	GO:0019543 propionate catabolic process;GO:0046327 glycerol biosynthetic process from pyruvate;GO:0006116 NADH oxidation		ENZYME proteins:Lyases; Predicted intracellular proteins; Citric acid cycle related proteins; Potential drug targets; Human disease related genes:Congenital disorders of metabolism:Congenital disorders of carbohydrate metabolism; Disease related genes; Enzymes	Mitochondria (Enhanced)		(M115)PID REG GR PATHWAY		0	0	0	1	0	0	0	1	1	1	1	0	0	0	0	0	1	0	0	0
RAP1B	5908	symbol	H. sapiens	5908	H. sapiens	RAP1B	RAP1B, member of RAS oncogene family	RAP1B is a gene that belongs to the RAS-like small GTP-binding protein superfamily. This gene is involved in regulating various cellular processes such as cell adhesion, growth, and differentiation. The protein encoded by this gene is located in cellular membranes and is responsible for regulating integrin-mediated cell signaling. Additionally, RAP1B plays a role in regulating outside-in signalin…	Research has shown that RAP1B may play a role in the development and progression of certain diseases. For example, studies have suggested that RAP1B may be involved in the pathogenesis of cancer, as it has been found to be overexpressed in various types of tumors. Additionally, RAP1B has been implicated in the development of cardiovascular diseases, such as atherosclerosis and thrombosis, due to …	GO:2000301 negative regulation of synaptic vesicle exocytosis;GO:0045955 negative regulation of calcium ion-dependent exocytosis;GO:0032486 Rap protein signal transduction		ENZYME proteins:Hydrolases; Enzymes; Predicted intracellular proteins; RAS pathway related proteins			(M72)PID NECTIN PATHWAY; (M270)PID MAPK TRK PATHWAY; (M156)PID ECADHERIN NASCENT AJ PATHWAY		1	0	1	1	0	1	0	0	0	0	1	0	0	0	0	0	0	1	0	0
MAP1S	55201	symbol	H. sapiens	55201	H. sapiens	MAP1S	microtubule associated protein 1S	MAP1S, or microtubule associated protein 1S, is a human gene that plays a role in microtubule bundle formation, neuron projection morphogenesis, and regulation of chromatin disassembly. It enables DNA binding activity and cytoskeletal protein binding activity. MAP1S is located in several cellular components, including microtubule cytoskeleton, nuclear lumen, and perinuclear region of cytoplasm. T…	Research on MAP1S and its disease implications is still in its early stages, but some studies have suggested that alterations in MAP1S expression may be associated with certain types of cancer, including breast cancer and hepatocellular carcinoma. Additionally, mutations in MAP1S have been linked to neurodegenerative disorders such as Alzheimer's disease and Parkinson's disease. There are current…	GO:0034454 microtubule anchoring at centrosome;GO:0072393 microtubule anchoring at microtubule organizing center;GO:0034453 microtubule anchoring		Predicted intracellular proteins	Cytosol;Principal piece (Supported); Additional: Nucleoli;Nucleoplasm			(M5893)HALLMARK MITOTIC SPINDLE	0	0	1	0	0	0	0	0	0	0	0	0	1	0	0	0	0	0	0	0
KBTBD11	9920	symbol	H. sapiens	9920	H. sapiens	KBTBD11	kelch repeat and BTB domain containing 11	The KBTBD11 gene encodes a protein that contains both kelch repeat and BTB domains. These domains are involved in protein-protein interactions and may play a role in regulating cellular processes such as protein degradation and signaling pathways. Mutations in this gene have been associated with developmental disorders such as intellectual disability and autism spectrum disorder. Additionally, th…	There is currently limited information available on targeted drug discovery efforts for KBTBD11. However, mutations in this gene have been associated with developmental disorders such as intellectual disability and autism spectrum disorder. While there are no drugs specifically targeting KBTBD11, there are drugs that target pathways and processes that may be affected by mutations in this gene. Fo…			Predicted intracellular proteins	Intermediate filaments (Approved)				0	0	0	0	0	0	0	0	0	0	0	0	0	0	0	0	0	0	0	0
SPG21	51324	symbol	H. sapiens	51324	H. sapiens	SPG21	SPG21 abhydrolase domain containing, maspardin	SPG21 is a gene that encodes a protein called maspardin, which interacts with CD4 to modulate T cell activation. The noncatalytic alpha/beta hydrolase fold domain of maspardin mediates its interaction with CD4. Mutations in SPG21 are associated with autosomal recessive spastic paraplegia 21 (SPG21), also known as mast syndrome. Alternative splicing of the gene results in multiple transcript varia…	Autosomal recessive spastic paraplegia 21 (SPG21), also known as Mast syndrome, is a rare neurodegenerative disorder caused by mutations in the SPG21 gene. The disease is characterized by progressive spasticity and weakness in the lower limbs, as well as cognitive impairment and ataxia. There is currently no cure for SPG21, and treatment is mainly supportive, focusing on managing symptoms and imp…	GO:0048668 collateral sprouting;GO:0042551 neuron maturation;GO:0070849 response to epidermal growth factor		Disease related genes; Predicted intracellular proteins; Human disease related genes:Nervous system diseases:Other nervous and sensory system diseases	Cytosol;Vesicles (Supported)				0	0	0	0	0	0	1	0	0	0	0	0	0	0	0	0	0	0	0	0
PRPF3	9129	symbol	H. sapiens	9129	H. sapiens	PRPF3	pre-mRNA processing factor 3	PRPF3 is a human gene that encodes for a protein involved in the removal of introns from pre-mRNAs in the nucleus. This process occurs on spliceosomes, which are made up of small nuclear ribonucleoprotein particles and splicing factors. PRPF3 is one of several proteins that associate with U4 and U6 snRNPs. Mutations in this gene have been linked to retinitis pigmentosa-18, a genetic disorder that…	Retinitis pigmentosa-18 (RP18) is a rare genetic disorder that affects the retina, leading to progressive vision loss and eventual blindness. Mutations in the PRPF3 gene have been identified as a cause of RP18. Currently, there are no targeted drug discovery efforts specifically for PRPF3 mutations. However, there are ongoing efforts to develop gene therapies for retinitis pigmentosa, including R…	GO:0000244 spliceosomal tri-snRNP complex assembly;GO:0000387 spliceosomal snRNP assembly;GO:0022618 protein-RNA complex assembly		Disease related genes; Human disease related genes:Nervous system diseases:Eye disease; Predicted intracellular proteins	Nucleoplasm (Enhanced)			(M5941)HALLMARK UV RESPONSE UP	0	0	0	0	0	0	0	0	0	0	0	1	0	0	0	0	0	0	0	0
MAPK14	1432	symbol	H. sapiens	1432	H. sapiens	MAPK14	mitogen-activated protein kinase 14	MAPK14, also known as mitogen-activated protein kinase 14, is a member of the MAP kinase family that acts as an integration point for multiple biochemical signals and is involved in various cellular processes such as proliferation, differentiation, transcription regulation, and development. This kinase is activated by environmental stresses and proinflammatory cytokines, and its activation requir…	MAPK14 has been implicated in various diseases, including cancer, inflammation, and neurodegenerative disorders. In cancer, MAPK14 has been shown to promote tumor growth and metastasis, making it a potential target for cancer therapy. Several drugs targeting MAPK14 are currently in development, including small molecule inhibitors and monoclonal antibodies. One example is the small molecule inhibi…	GO:0099179 regulation of synaptic membrane adhesion;GO:0090400 stress-induced premature senescence;GO:0070391 response to lipoteichoic acid	yes	Kinases:CMGC Ser/Thr protein kinases; Predicted intracellular proteins; ENZYME proteins:Transferases; Enzymes; Cancer-related genes:Candidate cancer biomarkers	Nuclear speckles (Supported); Additional: Cytosol	Dasatinib; 4-[5-[2-(1-phenyl-ethylamino)-pyrimidin-4-yl]-1-methyl-4-(3-trifluoromethylphenyl)-1H-imidazol-2-yl]-piperidine; N-[(3Z)-5-Tert-butyl-2-phenyl-1,2-dihydro-3H-pyrazol-3-ylidene]-N'-(4-chlorophenyl)urea; 1-(2,6-Dichlorophenyl)-5-(2,4-Difluorophenyl)-7-Piperidin-4-Yl-3,4-Dihydroquinolin-2(1h)-One; Inhibitor of P38 Kinase; 6((S)-3-Benzylpiperazin-1-Yl)-3-(Naphthalen-2-Yl)-4-(Pyridin-4-Yl)P…	(M26)PID NFKAPPAB ATYPICAL PATHWAY; (M199)PID P38 MK2 PATHWAY; (M268)PID S1P S1P2 PATHWAY	(M5942)HALLMARK UV RESPONSE DN; (M5901)HALLMARK G2M CHECKPOINT; (M5915)HALLMARK APICAL JUNCTION	0	1	1	1	0	0	0	0	0	1	0	0	1	0	0	1	1	0	0	0
PYGB	5834	symbol	H. sapiens	5834	H. sapiens	PYGB	glycogen phosphorylase B	PYGB is a gene that encodes for a protein called glycogen phosphorylase B, which is primarily found in the brain. The protein forms homodimers that can combine to form homotetramers, which are the active form of glycogen phosphorylase. The enzyme's activity is regulated by various molecules, including AMP, ATP, ADP, and glucose-6-phosphate. PYGB plays a crucial role in glycogen degradation, as it…	Mutations in the PYGB gene have been associated with glycogen storage disease type V (GSDV), also known as McArdle disease. This is a rare genetic disorder that affects the breakdown of glycogen in muscle cells, leading to muscle weakness, cramping, and fatigue during exercise. There are currently no targeted drug discovery efforts for PYGB, but treatment for GSDV typically involves managing symp…	GO:0005980 glycogen catabolic process;GO:0009251 glucan catabolic process;GO:0000272 polysaccharide catabolic process		Enzymes; ENZYME proteins:Transferases; Predicted intracellular proteins; Candidate cardiovascular disease genes	Cytosol (Approved)	Pyridoxal phosphate; Alvocidib		(M5937)HALLMARK GLYCOLYSIS	1	0	0	1	0	0	0	0	1	1	0	0	0	0	0	0	0	0	0	0
SERPINB1	1992	symbol	H. sapiens	1992	H. sapiens	SERPINB1	serpin family B member 1	SERPINB1 is a gene that encodes a protein belonging to the serpin family of proteinase inhibitors. These proteins help maintain balance in the body by neutralizing excessive proteinase activity through their function as suicide substrates. SERPINB1 specifically inhibits the activity of neutrophil-derived proteinases such as neutrophil elastase, cathepsin G, and proteinase-3, which can cause tissu…	SERPINB1 has been implicated in various diseases, including chronic obstructive pulmonary disease (COPD), cystic fibrosis, and cancer. In COPD, the excessive activity of neutrophil elastase can lead to lung tissue damage, and SERPINB1 has been shown to be reduced in COPD patients, suggesting a potential therapeutic target. In cystic fibrosis, the lack of functional cystic fibrosis transmembrane c…	GO:0044342 type B pancreatic cell proliferation;GO:0032691 negative regulation of interleukin-1 beta production;GO:0032692 negative regulation of interleukin-1 production		Predicted secreted proteins; Predicted intracellular proteins	Cytoplasmic bodies (Supported)		(M3468)NABA ECM REGULATORS; (M5885)NABA MATRISOME ASSOCIATED; (M5889)NABA MATRISOME		1	0	0	0	0	0	0	0	0	0	0	0	0	0	0	0	1	0	0	0
DSTN	11034	symbol	H. sapiens	11034	H. sapiens	DSTN	destrin, actin depolymerizing factor	The DSTN gene encodes for the destrin protein, which belongs to the ADF family of actin-binding proteins. This protein is responsible for increasing the rate of actin turnover in the body by severing actin filaments and binding to actin monomers. Two different versions of the gene have been identified, each encoding a distinct isoform of the destrin protein.	Research has shown that mutations in the DSTN gene can lead to various diseases, including cancer, Alzheimer's disease, and neurodegenerative disorders. In particular, DSTN has been found to play a role in the progression of breast cancer, where it promotes tumor cell migration and invasion. As a result, there has been interest in developing drugs that target DSTN as a potential treatment for can…	GO:0030043 actin filament fragmentation;GO:0030042 actin filament depolymerization;GO:0030836 positive regulation of actin filament depolymerization		Predicted intracellular proteins	Plasma membrane (Approved)	Dodecyldimethylamine N-oxide			0	0	0	0	0	0	0	0	0	0	0	0	0	0	0	0	0	0	0	0
SSSCA1	10534	gene_synonym	H. sapiens	10534	H. sapiens	ZNRD2	zinc ribbon domain containing 2	ZNRD2 is a human gene that encodes for a protein containing a zinc ribbon domain. This protein is recognized by a specific subset of anti-centromere antibodies found in patients with scleroderma and/or Sjogren's syndrome. However, the subcellular localization of the protein has not yet been determined.	There is limited information available on the disease implications of ZNRD2. However, the presence of anti-centromere antibodies in patients with scleroderma and/or Sjogren's syndrome suggests a potential role in autoimmune diseases. Targeted drug discovery efforts for ZNRD2 are also limited, as the function and subcellular localization of the protein are not well understood. Currently, there are…	GO:0051301 cell division;GO:0000278 mitotic cell cycle;GO:0007049 cell cycle		Predicted intracellular proteins	Cytosol (Approved)				0	0	1	0	0	0	0	0	0	0	0	0	0	0	0	0	0	0	0	0
BPNT1	10380	symbol	H. sapiens	10380	H. sapiens	BPNT1	3'(2'), 5'-bisphosphate nucleotidase 1	BPNT1, also known as bisphosphate 3-prime-nucleotidase or BPntase, is a member of a magnesium-dependent phosphomonoesterase family. It plays a role in nucleotide metabolism and is regulated by inositol signaling pathways. Lithium, a drug used to treat manic depression, acts as an uncompetitive inhibitor of BPntase. The predicted human protein is 92% identical to mouse BPntase. Inhibition of human…	There is limited information available on the disease implications of BPNT1. However, as mentioned earlier, lithium-induced nephrotoxicity has been linked to the inhibition of BPntase. Targeted drug discovery efforts for BPntase have been focused on identifying inhibitors that can be used to treat manic depression and other related disorders. One example of a successful drug on the market is lith…	GO:0034035 purine ribonucleoside bisphosphate metabolic process;GO:0050427 3'-phosphoadenosine 5'-phosphosulfate metabolic process;GO:0033865 nucleoside bisphosphate metabolic process		ENZYME proteins:Hydrolases; Enzymes; Predicted intracellular proteins	Nuclear speckles (Approved)		(M12771)SA PTEN PATHWAY	(M5937)HALLMARK GLYCOLYSIS	0	0	0	0	1	0	0	0	1	0	0	0	0	0	0	0	0	0	0	0
LAMTOR3	8649	symbol	H. sapiens	8649	H. sapiens	LAMTOR3	late endosomal/lysosomal adaptor, MAPK and MTOR activator 3	LAMTOR3 is a gene that encodes a scaffold protein involved in the extracellular signal-regulated kinase (ERK) cascade. The protein is found in late endosomes and binds specifically to MAP kinase kinase MAP2K1/MEK1, MAP kinase MAPK3/ERK1, and MAP kinase MAPK1/ERK2. Studies in mice suggest that LAMTOR3 regulates late endosomal traffic and cell proliferation. The gene has multiple isoforms due to al…	There is limited information on the disease implications of LAMTOR3. However, studies have shown that mutations in the LAMTOR3 gene are associated with a rare genetic disorder called MAPK pathway activation syndrome (MPAS). MPAS is characterized by developmental delay, intellectual disability, and facial dysmorphism. There are currently no targeted drug discovery efforts for LAMTOR3. However, dru…	GO:0038202 TORC1 signaling;GO:0031929 TOR signaling;GO:1904263 positive regulation of TORC1 signaling		Predicted intracellular proteins					1	1	1	1	0	0	0	0	0	0	0	1	1	0	0	0	0	0	0	0
ARHGAP15	55843	symbol	H. sapiens	55843	H. sapiens	ARHGAP15	Rho GTPase activating protein 15	ARHGAP15 is a gene that encodes for a protein called Rho GTPase activating protein 15. RHO GTPases are proteins that regulate various biological processes, and their activity is controlled by RHO GTPase-activating proteins (GAPs), such as ARHGAP15. The function of ARHGAP15 is to inhibit the activity of RHO GTPases, which is important for maintaining cellular processes such as cell migration, cell…	Research has shown that ARHGAP15 is involved in the development and progression of various types of cancer, including breast, lung, and colorectal cancer. In breast cancer, ARHGAP15 has been found to be downregulated, leading to increased cell proliferation and invasion. In lung cancer, ARHGAP15 has been shown to inhibit tumor growth and metastasis. Therefore, ARHGAP15 is a potential target for c…	GO:0008360 regulation of cell shape;GO:0022604 regulation of cell morphogenesis;GO:0007264 small GTPase-mediated signal transduction		Predicted intracellular proteins	Plasma membrane (Supported)				0	1	0	0	0	0	0	0	0	0	0	0	0	0	0	0	0	0	0	0
FLOT1	10211	symbol	H. sapiens	10211	H. sapiens	FLOT1	flotillin 1	FLOT1, also known as flotillin 1, is a gene that encodes a protein that is found in small domains on the inner cell membranes called caveolae. This protein is involved in vesicle trafficking and cell morphology. Alternative splicing of the gene results in multiple transcript variants.	Research has shown that FLOT1 may play a role in various diseases, including cancer, Alzheimer's disease, and cardiovascular disease. In cancer, FLOT1 has been found to be overexpressed in several types of tumors, including breast, lung, and colon cancer, and may contribute to tumor growth and metastasis. Targeted drug discovery efforts have focused on developing inhibitors of FLOT1 to potentiall…	GO:0032226 positive regulation of synaptic transmission, dopaminergic;GO:0033227 dsRNA transport;GO:0070528 protein kinase C signaling		Transporters:Accessory Factors Involved in Transport; Predicted intracellular proteins	Golgi apparatus (Uncertain); Additional: Plasma membrane;Vesicles		(M1315)SIG PIP3 SIGNALING IN B LYMPHOCYTES; (M8626)SIG BCR SIGNALING PATHWAY; (M7955)SIG INSULIN RECEPTOR PATHWAY IN CARDIAC MYOCYTES		0	0	0	0	0	1	0	0	0	0	1	0	0	1	0	0	0	0	0	0

## Sheet: Enrichment
GroupID	Category	Term	Description	LogP	Log(q-value)	Genes	Symbols	InTerm_InList
1_Summary	Reactome Gene Sets	R-HSA-6798695	Neutrophil degranulation	-10.8574	-6.51406	978,1265,1508,1522,1992,2717,5269,5834,5908,6280,8649,8907,56729,401258	CDA,CNN2,CTSB,CTSZ,SERPINB1,GLA,SERPINB6,PYGB,RAP1B,S100A9,LAMTOR3,AP1M1,RETN,RAB44	14/-
1_Member	Reactome Gene Sets	R-HSA-6798695	Neutrophil degranulation	-10.8574	-6.51406	978,1265,1508,1522,1992,2717,5269,5834,5908,6280,8649,8907,56729,401258	CDA,CNN2,CTSB,CTSZ,SERPINB1,GLA,SERPINB6,PYGB,RAP1B,S100A9,LAMTOR3,AP1M1,RETN,RAB44	14/435
2_Summary	Reactome Gene Sets	R-HSA-195258	RHO GTPase Effectors	-7.13155	-3.08925	3017,5300,5516,5528,6280,7846,8348,8970,112714,475,830,2197,2289,6167,8454,8649,50619,55843,8907,9477,23367,6742,1432,3005	H2BC5,PIN1,PPP2CB,PPP2R5D,S100A9,TUBA1A,H2BC17,H2BC11,TUBA3E,ATOX1,CAPZA2,FAU,FKBP5,RPL37,CUL1,LAMTOR3,DEF6,ARHGAP15,AP1M1,MED20,LARP1,SSBP1,MAPK14,H1-0	24/-
2_Member	Reactome Gene Sets	R-HSA-195258	RHO GTPase Effectors	-7.13155	-3.08925	3017,5300,5516,5528,6280,7846,8348,8970,112714	H2BC5,PIN1,PPP2CB,PPP2R5D,S100A9,TUBA1A,H2BC17,H2BC11,TUBA3E	9/278
2_Member	Reactome Gene Sets	R-HSA-2262752	Cellular responses to stress	-6.4049	-2.69561	475,830,2197,2289,3017,6167,7846,8348,8454,8649,8970,112714	ATOX1,CAPZA2,FAU,FKBP5,H2BC5,RPL37,TUBA1A,H2BC17,CUL1,LAMTOR3,H2BC11,TUBA3E	12/690
2_Member	Reactome Gene Sets	R-HSA-194315	Signaling by Rho GTPases	-6.0904	-2.52522	3017,5300,5516,5528,6280,7846,8348,8970,50619,55843,112714	H2BC5,PIN1,PPP2CB,PPP2R5D,S100A9,TUBA1A,H2BC17,H2BC11,DEF6,ARHGAP15,TUBA3E	11/605
2_Member	Reactome Gene Sets	R-HSA-9716542	Signaling by Rho GTPases, Miro GTPases and RHOBTB3	-5.99358	-2.49535	3017,5300,5516,5528,6280,7846,8348,8970,50619,55843,112714	H2BC5,PIN1,PPP2CB,PPP2R5D,S100A9,TUBA1A,H2BC17,H2BC11,DEF6,ARHGAP15,TUBA3E	11/619
2_Member	Reactome Gene Sets	R-HSA-8953897	Cellular responses to stimuli	-5.80088	-2.36064	475,830,2197,2289,3017,6167,7846,8348,8454,8649,8970,112714	ATOX1,CAPZA2,FAU,FKBP5,H2BC5,RPL37,TUBA1A,H2BC17,CUL1,LAMTOR3,H2BC11,TUBA3E	12/788
2_Member	Reactome Gene Sets	R-HSA-9824446	Viral Infection Pathways	-4.70504	-1.61698	2197,3017,6167,7846,8348,8907,8970,9477,23367,112714	FAU,H2BC5,RPL37,TUBA1A,H2BC17,AP1M1,H2BC11,MED20,LARP1,TUBA3E	10/692
2_Member	Reactome Gene Sets	R-HSA-9609690	HCMV Early Events	-4.65623	-1.61393	3017,7846,8348,8970,112714	H2BC5,TUBA1A,H2BC17,H2BC11,TUBA3E	5/122
2_Member	Reactome Gene Sets	R-HSA-9609646	HCMV Infection	-4.36943	-1.45747	3017,7846,8348,8970,112714	H2BC5,TUBA1A,H2BC17,H2BC11,TUBA3E	5/140
2_Member	Reactome Gene Sets	R-HSA-69278	Cell Cycle, Mitotic	-4.31261	-1.41644	3017,5516,5528,7846,8348,8454,8970,112714	H2BC5,PPP2CB,PPP2R5D,TUBA1A,H2BC17,CUL1,H2BC11,TUBA3E	8/475
2_Member	Reactome Gene Sets	R-HSA-68886	M Phase	-4.26376	-1.38283	3017,5516,5528,7846,8348,8970,112714	H2BC5,PPP2CB,PPP2R5D,TUBA1A,H2BC17,H2BC11,TUBA3E	7/354
2_Member	Reactome Gene Sets	R-HSA-195721	Signaling by WNT	-4.00471	-1.20545	3017,5516,5528,8348,8454,8970	H2BC5,PPP2CB,PPP2R5D,H2BC17,CUL1,H2BC11	6/269
2_Member	Reactome Gene Sets	R-HSA-69306	DNA Replication	-3.98213	-1.19962	3017,6742,8348,8454,8970	H2BC5,SSBP1,H2BC17,CUL1,H2BC11	5/169
2_Member	Reactome Gene Sets	R-HSA-9821993	Replacement of protamines by nucleosomes in the male pronucleus	-3.73927	-1.0242	3017,8348,8970	H2BC5,H2BC17,H2BC11	3/40
2_Member	Reactome Gene Sets	R-HSA-201681	TCF dependent signaling in response to WNT	-3.70237	-1.01374	3017,5516,5528,8348,8970	H2BC5,PPP2CB,PPP2R5D,H2BC17,H2BC11	5/194
2_Member	Reactome Gene Sets	R-HSA-1640170	Cell Cycle	-3.69431	-1.01374	3017,5516,5528,7846,8348,8454,8970,112714	H2BC5,PPP2CB,PPP2R5D,TUBA1A,H2BC17,CUL1,H2BC11,TUBA3E	8/584
2_Member	Reactome Gene Sets	R-HSA-171306	Packaging Of Telomere Ends	-3.50294	-0.91549	3017,8348,8970	H2BC5,H2BC17,H2BC11	3/48
2_Member	Reactome Gene Sets	R-HSA-110331	Cleavage of the damaged purine	-3.45035	-0.912961	3017,8348,8970	H2BC5,H2BC17,H2BC11	3/50
2_Member	Reactome Gene Sets	R-HSA-110330	Recognition and association of DNA glycosylase with site containing an affected purine	-3.42488	-0.912961	3017,8348,8970	H2BC5,H2BC17,H2BC11	3/51
2_Member	Reactome Gene Sets	R-HSA-73927	Depurination	-3.42488	-0.912961	3017,8348,8970	H2BC5,H2BC17,H2BC11	3/51
2_Member	Reactome Gene Sets	R-HSA-9818564	Epigenetic regulation of gene expression by MLL3 and MLL4 complexes	-3.39019	-0.912961	3017,8348,8970,9477	H2BC5,H2BC17,H2BC11,MED20	4/126
2_Member	Reactome Gene Sets	R-HSA-9841922	MLL4 and MLL3 complexes regulate expression of PPARG target genes in adipogenesis and hepatic steatosis	-3.39019	-0.912961	3017,8348,8970,9477	H2BC5,H2BC17,H2BC11,MED20	4/126
2_Member	Reactome Gene Sets	R-HSA-9851695	Epigenetic regulation of adipogenesis genes by MLL3 and MLL4 complexes	-3.39019	-0.912961	3017,8348,8970,9477	H2BC5,H2BC17,H2BC11,MED20	4/126
2_Member	Reactome Gene Sets	R-HSA-110328	Recognition and association of DNA glycosylase with site containing an affected pyrimidine	-3.37548	-0.912961	3017,8348,8970	H2BC5,H2BC17,H2BC11	3/53
2_Member	Reactome Gene Sets	R-HSA-110329	Cleavage of the damaged pyrimidine	-3.37548	-0.912961	3017,8348,8970	H2BC5,H2BC17,H2BC11	3/53
2_Member	Reactome Gene Sets	R-HSA-73928	Depyrimidination	-3.37548	-0.912961	3017,8348,8970	H2BC5,H2BC17,H2BC11	3/53
2_Member	Reactome Gene Sets	R-HSA-8866654	E3 ubiquitin ligases ubiquitinate target proteins	-3.35151	-0.900275	3017,8348,8970	H2BC5,H2BC17,H2BC11	3/54
2_Member	Reactome Gene Sets	R-HSA-73929	Base-Excision Repair, AP Site Formation	-3.32801	-0.893163	3017,8348,8970	H2BC5,H2BC17,H2BC11	3/55
2_Member	Reactome Gene Sets	R-HSA-5693571	Nonhomologous End-Joining (NHEJ)	-3.30495	-0.887552	3017,8348,8970	H2BC5,H2BC17,H2BC11	3/56
2_Member	Reactome Gene Sets	R-HSA-69620	Cell Cycle Checkpoints	-3.30334	-0.887552	3017,5516,5528,8348,8970	H2BC5,PPP2CB,PPP2R5D,H2BC17,H2BC11	5/237
2_Member	Reactome Gene Sets	R-HSA-68875	Mitotic Prophase	-3.30146	-0.887552	3017,5516,8348,8970	H2BC5,PPP2CB,H2BC17,H2BC11	4/133
2_Member	Reactome Gene Sets	R-HSA-73728	RNA Polymerase I Promoter Opening	-3.19585	-0.816303	3017,8348,8970	H2BC5,H2BC17,H2BC11	3/61
2_Member	Reactome Gene Sets	R-HSA-5334118	DNA methylation	-3.15483	-0.793769	3017,8348,8970	H2BC5,H2BC17,H2BC11	3/63
2_Member	Reactome Gene Sets	R-HSA-9670095	Inhibition of DNA recombination at telomere	-3.15483	-0.793769	3017,8348,8970	H2BC5,H2BC17,H2BC11	3/63
2_Member	Reactome Gene Sets	R-HSA-5693565	Recruitment and ATM-mediated phosphorylation of repair and signaling proteins at DNA double strand breaks	-3.13483	-0.78273	3017,8348,8970	H2BC5,H2BC17,H2BC11	3/64
2_Member	Reactome Gene Sets	R-HSA-9917777	Epigenetic regulation by WDR5-containing histone modifying complexes	-3.11638	-0.780438	3017,8348,8970,9477	H2BC5,H2BC17,H2BC11,MED20	4/149
2_Member	Reactome Gene Sets	R-HSA-5625886	Activated PKN1 stimulates transcription of AR (androgen receptor) regulated genes KLK2 and KLK3	-3.11517	-0.780438	3017,8348,8970	H2BC5,H2BC17,H2BC11	3/65
2_Member	Reactome Gene Sets	R-HSA-5693606	DNA Double Strand Break Response	-3.11517	-0.780438	3017,8348,8970	H2BC5,H2BC17,H2BC11	3/65
2_Member	Reactome Gene Sets	R-HSA-212300	PRC2 methylates histones and DNA	-3.09582	-0.777796	3017,8348,8970	H2BC5,H2BC17,H2BC11	3/66
2_Member	Reactome Gene Sets	R-HSA-2559586	DNA Damage/Telomere Stress Induced Senescence	-3.09582	-0.777796	3017,8348,8970	H2BC5,H2BC17,H2BC11	3/66
2_Member	Reactome Gene Sets	R-HSA-9843970	Regulation of endogenous retroelements by the Human Silencing Hub (HUSH) complex	-3.09582	-0.777796	3017,8348,8970	H2BC5,H2BC17,H2BC11	3/66
2_Member	Reactome Gene Sets	R-HSA-427359	SIRT1 negatively regulates rRNA expression	-3.07678	-0.774843	3017,8348,8970	H2BC5,H2BC17,H2BC11	3/67
2_Member	Reactome Gene Sets	R-HSA-606279	Deposition of new CENPA-containing nucleosomes at the centromere	-3.07678	-0.774843	3017,8348,8970	H2BC5,H2BC17,H2BC11	3/67
2_Member	Reactome Gene Sets	R-HSA-68616	Assembly of the ORC complex at the origin of replication	-3.07678	-0.774843	3017,8348,8970	H2BC5,H2BC17,H2BC11	3/67
2_Member	Reactome Gene Sets	R-HSA-774815	Nucleosome assembly	-3.07678	-0.774843	3017,8348,8970	H2BC5,H2BC17,H2BC11	3/67
2_Member	Reactome Gene Sets	R-HSA-9821002	Chromatin modifications during the maternal to zygotic transition (MZT)	-3.05804	-0.763929	3017,8348,8970	H2BC5,H2BC17,H2BC11	3/68
2_Member	Reactome Gene Sets	R-HSA-9710421	Defective pyroptosis	-3.03959	-0.749339	3017,8348,8970	H2BC5,H2BC17,H2BC11	3/69
2_Member	Reactome Gene Sets	R-HSA-1221632	Meiotic synapsis	-3.00353	-0.746558	3017,8348,8970	H2BC5,H2BC17,H2BC11	3/71
2_Member	Reactome Gene Sets	R-HSA-2299718	Condensation of Prophase Chromosomes	-3.00353	-0.746558	3017,8348,8970	H2BC5,H2BC17,H2BC11	3/71
2_Member	Reactome Gene Sets	R-HSA-427389	ERCC6 (CSB) and EHMT2 (G9a) positively regulate rRNA expression	-3.00353	-0.746558	3017,8348,8970	H2BC5,H2BC17,H2BC11	3/71
2_Member	Reactome Gene Sets	R-HSA-8852135	Protein ubiquitination	-2.96853	-0.729004	3017,8348,8970	H2BC5,H2BC17,H2BC11	3/73
2_Member	Reactome Gene Sets	R-HSA-8936459	RUNX1 regulates genes involved in megakaryocyte differentiation and platelet function	-2.85361	-0.671652	3017,8348,8970	H2BC5,H2BC17,H2BC11	3/80
2_Member	Reactome Gene Sets	R-HSA-9616222	Transcriptional regulation of granulopoiesis	-2.85361	-0.671652	3017,8348,8970	H2BC5,H2BC17,H2BC11	3/80
2_Member	Reactome Gene Sets	R-HSA-69473	G2/M DNA damage checkpoint	-2.83808	-0.665009	3017,8348,8970	H2BC5,H2BC17,H2BC11	3/81
2_Member	Reactome Gene Sets	R-HSA-73884	Base Excision Repair	-2.82274	-0.658392	3017,8348,8970	H2BC5,H2BC17,H2BC11	3/82
2_Member	Reactome Gene Sets	R-HSA-201722	Formation of the beta-catenin:TCF transactivating complex	-2.80761	-0.648972	3017,8348,8970	H2BC5,H2BC17,H2BC11	3/83
2_Member	Reactome Gene Sets	R-HSA-912446	Meiotic recombination	-2.80761	-0.648972	3017,8348,8970	H2BC5,H2BC17,H2BC11	3/83
2_Member	Reactome Gene Sets	R-HSA-9845323	Regulation of endogenous retroelements by Piwi-interacting RNAs (piRNAs)	-2.79267	-0.645803	3017,8348,8970	H2BC5,H2BC17,H2BC11	3/84
2_Member	Reactome Gene Sets	R-HSA-3214815	HDACs deacetylate histones	-2.77792	-0.638709	3017,8348,8970	H2BC5,H2BC17,H2BC11	3/85
2_Member	Reactome Gene Sets	R-HSA-5693607	Processing of DNA double-strand break ends	-2.76335	-0.629624	3017,8348,8970	H2BC5,H2BC17,H2BC11	3/86
2_Member	Reactome Gene Sets	R-HSA-5625740	RHO GTPases activate PKNs	-2.74897	-0.628963	3017,8348,8970	H2BC5,H2BC17,H2BC11	3/87
2_Member	Reactome Gene Sets	R-HSA-8939211	ESR-mediated signaling	-2.74383	-0.628387	2289,3017,8348,8970	FKBP5,H2BC5,H2BC17,H2BC11	4/188
2_Member	Reactome Gene Sets	R-HSA-1912408	Pre-NOTCH Transcription and Translation	-2.73476	-0.624422	3017,8348,8970	H2BC5,H2BC17,H2BC11	3/88
2_Member	Reactome Gene Sets	R-HSA-5250924	B-WICH complex positively regulates rRNA expression	-2.73476	-0.624422	3017,8348,8970	H2BC5,H2BC17,H2BC11	3/88
2_Member	Reactome Gene Sets	R-HSA-73772	RNA Polymerase I Promoter Escape	-2.70685	-0.601564	3017,8348,8970	H2BC5,H2BC17,H2BC11	3/90
2_Member	KEGG Pathway	hsa04613	Neutrophil extracellular trap formation	-2.70235	-0.59957	1432,3017,8348,8970	MAPK14,H2BC5,H2BC17,H2BC11	4/193
2_Member	Reactome Gene Sets	R-HSA-9645723	Diseases of programmed cell death	-2.69314	-0.59285	3017,8348,8970	H2BC5,H2BC17,H2BC11	3/91
2_Member	Reactome Gene Sets	R-HSA-157118	Signaling by NOTCH	-2.67002	-0.582951	3017,8348,8454,8970	H2BC5,H2BC17,CUL1,H2BC11	4/197
2_Member	Reactome Gene Sets	R-HSA-977225	Amyloid fiber formation	-2.61417	-0.542678	3017,8348,8970	H2BC5,H2BC17,H2BC11	3/97
2_Member	Reactome Gene Sets	R-HSA-5250913	Positive epigenetic regulation of rRNA expression	-2.589	-0.524429	3017,8348,8970	H2BC5,H2BC17,H2BC11	3/99
2_Member	Reactome Gene Sets	R-HSA-8939236	RUNX1 regulates transcription of genes involved in differentiation of HSCs	-2.57663	-0.514332	3017,8348,8970	H2BC5,H2BC17,H2BC11	3/100
2_Member	Reactome Gene Sets	R-HSA-1912422	Pre-NOTCH Expression and Processing	-2.56439	-0.511091	3017,8348,8970	H2BC5,H2BC17,H2BC11	3/101
2_Member	Reactome Gene Sets	R-HSA-2559582	Senescence-Associated Secretory Phenotype (SASP)	-2.56439	-0.511091	3017,8348,8970	H2BC5,H2BC17,H2BC11	3/101
2_Member	Reactome Gene Sets	R-HSA-9816359	Maternal to zygotic transition (MZT)	-2.56439	-0.511091	3017,8348,8970	H2BC5,H2BC17,H2BC11	3/101
2_Member	Reactome Gene Sets	R-HSA-5578749	Transcriptional regulation by small RNAs	-2.55227	-0.505608	3017,8348,8970	H2BC5,H2BC17,H2BC11	3/102
2_Member	Reactome Gene Sets	R-HSA-9843940	Regulation of endogenous retroelements by KRAB-ZFP proteins	-2.55227	-0.505608	3017,8348,8970	H2BC5,H2BC17,H2BC11	3/102
2_Member	Reactome Gene Sets	R-HSA-427413	NoRC negatively regulates rRNA expression	-2.52843	-0.494728	3017,8348,8970	H2BC5,H2BC17,H2BC11	3/104
2_Member	Reactome Gene Sets	R-HSA-73854	RNA Polymerase I Promoter Clearance	-2.52843	-0.494728	3017,8348,8970	H2BC5,H2BC17,H2BC11	3/104
2_Member	Reactome Gene Sets	R-HSA-157579	Telomere Maintenance	-2.51669	-0.487228	3017,8348,8970	H2BC5,H2BC17,H2BC11	3/105
2_Member	Reactome Gene Sets	R-HSA-2559580	Oxidative Stress Induced Senescence	-2.51669	-0.487228	3017,8348,8970	H2BC5,H2BC17,H2BC11	3/105
2_Member	Reactome Gene Sets	R-HSA-73864	RNA Polymerase I Transcription	-2.50507	-0.479807	3017,8348,8970	H2BC5,H2BC17,H2BC11	3/106
2_Member	Reactome Gene Sets	R-HSA-9610379	HCMV Late Events	-2.50507	-0.479807	3017,8348,8970	H2BC5,H2BC17,H2BC11	3/106
2_Member	Reactome Gene Sets	R-HSA-5250941	Negative epigenetic regulation of rRNA expression	-2.49357	-0.474527	3017,8348,8970	H2BC5,H2BC17,H2BC11	3/107
2_Member	Reactome Gene Sets	R-HSA-1500620	Meiosis	-2.47092	-0.470016	3017,8348,8970	H2BC5,H2BC17,H2BC11	3/109
2_Member	Reactome Gene Sets	R-HSA-5617472	Activation of anterior HOX genes in hindbrain development during early embryogenesis	-2.45977	-0.462788	3017,8348,8970	H2BC5,H2BC17,H2BC11	3/110
2_Member	Reactome Gene Sets	R-HSA-5619507	Activation of HOX genes during differentiation	-2.45977	-0.462788	3017,8348,8970	H2BC5,H2BC17,H2BC11	3/110
2_Member	GO Biological Processes	GO:0065004	protein-DNA complex assembly	-2.42859	-0.439638	3005,8348,8970,9477	H1-0,H2BC17,H2BC11,MED20	4/230
2_Member	WikiPathways	WP3391	Senescence associated secretory phenotype SASP	-2.42694	-0.439638	3017,8348,8970	H2BC5,H2BC17,H2BC11	3/113
2_Member	Reactome Gene Sets	R-HSA-5693567	HDR through Homologous Recombination (HRR) or Single Strand Annealing (SSA)	-2.36405	-0.391789	3017,8348,8970	H2BC5,H2BC17,H2BC11	3/119
2_Member	GO Biological Processes	GO:0006334	nucleosome assembly	-2.35391	-0.383488	3005,8348,8970	H1-0,H2BC17,H2BC11	3/120
2_Member	Reactome Gene Sets	R-HSA-68867	Assembly of the pre-replicative complex	-2.33389	-0.368958	3017,8348,8970	H2BC5,H2BC17,H2BC11	3/122
2_Member	Reactome Gene Sets	R-HSA-3214847	HATs acetylate histones	-2.32402	-0.362703	3017,8348,8970	H2BC5,H2BC17,H2BC11	3/123
2_Member	Reactome Gene Sets	R-HSA-5693538	Homology Directed Repair	-2.32402	-0.362703	3017,8348,8970	H2BC5,H2BC17,H2BC11	3/123
2_Member	Reactome Gene Sets	R-HSA-9842860	Regulation of endogenous retroelements	-2.30453	-0.346806	3017,8348,8970	H2BC5,H2BC17,H2BC11	3/125
2_Member	GO Biological Processes	GO:0071824	protein-DNA complex organization	-2.3007	-0.344757	3005,8348,8970,9477	H1-0,H2BC17,H2BC11,MED20	4/250
2_Member	Reactome Gene Sets	R-HSA-73886	Chromosome Maintenance	-2.28538	-0.334749	3017,8348,8970	H2BC5,H2BC17,H2BC11	3/127
2_Member	Reactome Gene Sets	R-HSA-9006931	Signaling by Nuclear Receptors	-2.28253	-0.33365	2289,3017,8348,8970	FKBP5,H2BC5,H2BC17,H2BC11	4/253
2_Member	Reactome Gene Sets	R-HSA-211000	Gene Silencing by RNA	-2.25727	-0.317062	3017,8348,8970	H2BC5,H2BC17,H2BC11	3/130
2_Member	Reactome Gene Sets	R-HSA-9018519	Estrogen-dependent gene expression	-2.24806	-0.309563	3017,8348,8970	H2BC5,H2BC17,H2BC11	3/131
2_Member	Reactome Gene Sets	R-HSA-69481	G2/M Checkpoints	-2.23892	-0.307214	3017,8348,8970	H2BC5,H2BC17,H2BC11	3/132
2_Member	Reactome Gene Sets	R-HSA-69002	DNA Replication Pre-Initiation	-2.19436	-0.267674	3017,8348,8970	H2BC5,H2BC17,H2BC11	3/137
2_Member	GO Biological Processes	GO:0034728	nucleosome organization	-2.16848	-0.248396	3005,8348,8970	H1-0,H2BC17,H2BC11	3/140
2_Member	Reactome Gene Sets	R-HSA-212165	Epigenetic regulation of gene expression	-2.16194	-0.244793	3017,8348,8970,9477	H2BC5,H2BC17,H2BC11,MED20	4/274
2_Member	KEGG Pathway	hsa05322	Systemic lupus erythematosus	-2.15999	-0.244793	3017,8348,8970	H2BC5,H2BC17,H2BC11	3/141
2_Member	Reactome Gene Sets	R-HSA-1474165	Reproduction	-2.1432	-0.237624	3017,8348,8970	H2BC5,H2BC17,H2BC11	3/143
2_Member	Reactome Gene Sets	R-HSA-5693532	DNA Double-Strand Break Repair	-2.1432	-0.237624	3017,8348,8970	H2BC5,H2BC17,H2BC11	3/143
2_Member	Reactome Gene Sets	R-HSA-2559583	Cellular Senescence	-2.04767	-0.162224	3017,8348,8970	H2BC5,H2BC17,H2BC11	3/155
3_Summary	Reactome Gene Sets	R-HSA-1280218	Adaptive Immune System	-6.84818	-2.98197	830,1508,3385,5516,5528,5908,6280,7846,8454,8907,10437,112714,51560,2289,1265,5300,5269,6281,54734,1522,5515,10534,55201,4542,1432,8649,514	CAPZA2,CTSB,ICAM3,PPP2CB,PPP2R5D,RAP1B,S100A9,TUBA1A,CUL1,AP1M1,IFI30,TUBA3E,RAB6B,FKBP5,CNN2,PIN1,SERPINB6,S100A10,RAB39A,CTSZ,PPP2CA,ZNRD2,MAP1S,MYO1F,MAPK14,LAMTOR3,ATP5F1E	27/-
3_Member	Reactome Gene Sets	R-HSA-1280218	Adaptive Immune System	-6.84818	-2.98197	830,1508,3385,5516,5528,5908,6280,7846,8454,8907,10437,112714	CAPZA2,CTSB,ICAM3,PPP2CB,PPP2R5D,RAP1B,S100A9,TUBA1A,CUL1,AP1M1,IFI30,TUBA3E	12/627
3_Member	Reactome Gene Sets	R-HSA-2132295	MHC class II antigen presentation	-6.33997	-2.69561	830,1508,7846,8907,10437,112714	CAPZA2,CTSB,TUBA1A,AP1M1,IFI30,TUBA3E	6/105
3_Member	Reactome Gene Sets	R-HSA-6811436	COPI-independent Golgi-to-ER retrograde traffic	-5.06796	-1.87076	830,7846,51560,112714	CAPZA2,TUBA1A,RAB6B,TUBA3E	4/47
3_Member	Reactome Gene Sets	R-HSA-3371497	HSP90 chaperone cycle for steroid hormone receptors (SHR) in the presence of ligand	-4.995	-1.85579	830,2289,7846,112714	CAPZA2,FKBP5,TUBA1A,TUBA3E	4/49
3_Member	Reactome Gene Sets	R-HSA-1280215	Cytokine Signaling in Immune system	-4.93276	-1.81988	1265,2289,5300,5516,5528,5908,7846,8454,10437,112714	CNN2,FKBP5,PIN1,PPP2CB,PPP2R5D,RAP1B,TUBA1A,CUL1,IFI30,TUBA3E	10/651
3_Member	Reactome Gene Sets	R-HSA-913531	Interferon Signaling	-4.412	-1.46128	2289,5300,5516,7846,10437,112714	FKBP5,PIN1,PPP2CB,TUBA1A,IFI30,TUBA3E	6/227
3_Member	Reactome Gene Sets	R-HSA-109582	Hemostasis	-3.95384	-1.19962	830,5269,5516,5528,5908,6281,7846,112714	CAPZA2,SERPINB6,PPP2CB,PPP2R5D,RAP1B,S100A10,TUBA1A,TUBA3E	8/535
3_Member	Reactome Gene Sets	R-HSA-6811442	Intra-Golgi and retrograde Golgi-to-ER traffic	-3.82029	-1.07902	830,7846,51560,54734,112714	CAPZA2,TUBA1A,RAB6B,RAB39A,TUBA3E	5/183
3_Member	Reactome Gene Sets	R-HSA-9648025	EML4 and NUDC in mitotic spindle formation	-3.79056	-1.06002	5516,5528,7846,112714	PPP2CB,PPP2R5D,TUBA1A,TUBA3E	4/99
3_Member	Reactome Gene Sets	R-HSA-2500257	Resolution of Sister Chromatid Cohesion	-3.66077	-0.992119	5516,5528,7846,112714	PPP2CB,PPP2R5D,TUBA1A,TUBA3E	4/107
3_Member	Reactome Gene Sets	R-HSA-1169410	Antiviral mechanism by IFN-stimulated genes	-3.54099	-0.921939	5300,5516,7846,112714	PIN1,PPP2CB,TUBA1A,TUBA3E	4/115
3_Member	Reactome Gene Sets	R-HSA-5663220	RHO GTPases Activate Formins	-3.51245	-0.91549	5516,5528,7846,112714	PPP2CB,PPP2R5D,TUBA1A,TUBA3E	4/117
3_Member	Reactome Gene Sets	R-HSA-8856688	Golgi-to-ER retrograde transport	-3.42987	-0.912961	830,7846,51560,112714	CAPZA2,TUBA1A,RAB6B,TUBA3E	4/123
3_Member	Reactome Gene Sets	R-HSA-9833482	PKR-mediated signaling	-3.28233	-0.878517	5516,7846,112714	PPP2CB,TUBA1A,TUBA3E	3/57
3_Member	KEGG Pathway	hsa04210	Apoptosis	-3.27704	-0.878191	1508,1522,7846,112714	CTSB,CTSZ,TUBA1A,TUBA3E	4/135
3_Member	Reactome Gene Sets	R-HSA-199977	ER to Golgi Anterograde Transport	-3.22935	-0.840261	830,1522,7846,112714	CAPZA2,CTSZ,TUBA1A,TUBA3E	4/139
3_Member	Reactome Gene Sets	R-HSA-2467813	Separation of Sister Chromatids	-3.10554	-0.777796	5516,5528,7846,112714	PPP2CB,PPP2R5D,TUBA1A,TUBA3E	4/150
3_Member	Reactome Gene Sets	R-HSA-69275	G2/M Transition	-3.03181	-0.746558	5516,7846,8454,112714	PPP2CB,TUBA1A,CUL1,TUBA3E	4/157
3_Member	Reactome Gene Sets	R-HSA-453274	Mitotic G2-G2/M phases	-3.01141	-0.746558	5516,7846,8454,112714	PPP2CB,TUBA1A,CUL1,TUBA3E	4/159
3_Member	WikiPathways	WP2359	Parkin ubiquitin proteasomal system pathway	-3.00353	-0.746558	7846,8454,112714	TUBA1A,CUL1,TUBA3E	3/71
3_Member	Reactome Gene Sets	R-HSA-948021	Transport to the Golgi and subsequent modification	-2.904	-0.694888	830,1522,7846,112714	CAPZA2,CTSZ,TUBA1A,TUBA3E	4/170
3_Member	KEGG Pathway	hsa04530	Tight junction	-2.904	-0.694888	5515,5516,7846,112714	PPP2CA,PPP2CB,TUBA1A,TUBA3E	4/170
3_Member	Reactome Gene Sets	R-HSA-68877	Mitotic Prometaphase	-2.87604	-0.678835	5516,5528,7846,112714	PPP2CB,PPP2R5D,TUBA1A,TUBA3E	4/173
3_Member	GO Biological Processes	GO:0000278	mitotic cell cycle	-2.87047	-0.678317	5515,5516,7846,8454,10534,55201,112714	PPP2CA,PPP2CB,TUBA1A,CUL1,ZNRD2,MAP1S,TUBA3E	7/603
3_Member	Reactome Gene Sets	R-HSA-68882	Mitotic Anaphase	-2.76077	-0.629624	5516,5528,7846,112714	PPP2CB,PPP2R5D,TUBA1A,TUBA3E	4/186
3_Member	Reactome Gene Sets	R-HSA-2555396	Mitotic Metaphase and Anaphase	-2.75227	-0.628963	5516,5528,7846,112714	PPP2CB,PPP2R5D,TUBA1A,TUBA3E	4/187
3_Member	KEGG Pathway	hsa04814	Motor proteins	-2.67002	-0.582951	830,4542,7846,112714	CAPZA2,MYO1F,TUBA1A,TUBA3E	4/197
3_Member	Reactome Gene Sets	R-HSA-6807878	COPI-mediated anterograde transport	-2.65298	-0.572097	830,7846,112714	CAPZA2,TUBA1A,TUBA3E	3/94
3_Member	KEGG Pathway	hsa05130	Pathogenic Escherichia coli infection	-2.62288	-0.549067	1432,4542,7846,112714	MAPK14,MYO1F,TUBA1A,TUBA3E	4/203
3_Member	Reactome Gene Sets	R-HSA-1632852	Macroautophagy	-2.34385	-0.3771	7846,8649,112714	TUBA1A,LAMTOR3,TUBA3E	3/121
3_Member	KEGG Pathway	hsa05132	Salmonella infection	-2.29461	-0.34045	1432,6281,7846,112714	MAPK14,S100A10,TUBA1A,TUBA3E	4/251
3_Member	Reactome Gene Sets	R-HSA-9612973	Autophagy	-2.22986	-0.301508	7846,8649,112714	TUBA1A,LAMTOR3,TUBA3E	3/133
3_Member	KEGG Pathway	hsa05020	Prion disease	-2.14019	-0.236191	514,1432,7846,112714	ATP5F1E,MAPK14,TUBA1A,TUBA3E	4/278
3_Member	Reactome Gene Sets	R-HSA-446203	Asparagine N-linked glycosylation	-2.13481	-0.232387	830,1522,7846,112714	CAPZA2,CTSZ,TUBA1A,TUBA3E	4/279
3_Member	Reactome Gene Sets	R-HSA-983231	Factors involved in megakaryocyte development and platelet production	-2.08644	-0.19643	830,7846,112714	CAPZA2,TUBA1A,TUBA3E	3/150
4_Summary	Reactome Gene Sets	R-HSA-168898	Toll-like Receptor Cascades	-5.64373	-2.28574	1508,5516,5528,6280,8454,10695,5515,5834,1312,1432,5106,5908,8649,10434,1265	CTSB,PPP2CB,PPP2R5D,S100A9,CUL1,CNPY3,PPP2CA,PYGB,COMT,MAPK14,PCK2,RAP1B,LAMTOR3,LYPLA1,CNN2	15/-
4_Member	Reactome Gene Sets	R-HSA-168898	Toll-like Receptor Cascades	-5.64373	-2.28574	1508,5516,5528,6280,8454,10695	CTSB,PPP2CB,PPP2R5D,S100A9,CUL1,CNPY3	6/138
4_Member	WikiPathways	WP500	Glycogen synthesis and degradation	-5.35203	-2.0501	5515,5516,5528,5834	PPP2CA,PPP2CB,PPP2R5D,PYGB	4/40
4_Member	WikiPathways	WP2436	Dopamine metabolism	-5.25446	-1.99031	1312,5515,5516	COMT,PPP2CA,PPP2CB	3/13
4_Member	KEGG Pathway	hsa04728	Dopaminergic synapse	-4.49169	-1.50629	1312,1432,5515,5516,5528	COMT,MAPK14,PPP2CA,PPP2CB,PPP2R5D	5/132
4_Member	KEGG Pathway	hsa04114	Oocyte meiosis	-4.3843	-1.45747	1432,5515,5516,5528,8454	MAPK14,PPP2CA,PPP2CB,PPP2R5D,CUL1	5/139
4_Member	Reactome Gene Sets	R-HSA-166058	MyD88:MAL(TIRAP) cascade initiated on plasma membrane	-4.04724	-1.20545	5516,5528,6280,8454	PPP2CB,PPP2R5D,S100A9,CUL1	4/85
4_Member	Reactome Gene Sets	R-HSA-168188	Toll Like Receptor TLR6:TLR2 Cascade	-4.04724	-1.20545	5516,5528,6280,8454	PPP2CB,PPP2R5D,S100A9,CUL1	4/85
4_Member	Reactome Gene Sets	R-HSA-168179	Toll Like Receptor TLR1:TLR2 Cascade	-4.00792	-1.20545	5516,5528,6280,8454	PPP2CB,PPP2R5D,S100A9,CUL1	4/87
4_Member	Reactome Gene Sets	R-HSA-181438	Toll Like Receptor 2 (TLR2) Cascade	-4.00792	-1.20545	5516,5528,6280,8454	PPP2CB,PPP2R5D,S100A9,CUL1	4/87
4_Member	WikiPathways	WP5117	Cohesin complex Cornelia de Lange syndrome	-3.95189	-1.19962	5515,5516,5528	PPP2CA,PPP2CB,PPP2R5D	3/34
4_Member	Reactome Gene Sets	R-HSA-166016	Toll Like Receptor 4 (TLR4) Cascade	-3.57008	-0.934318	5516,5528,6280,8454	PPP2CB,PPP2R5D,S100A9,CUL1	4/113
4_Member	Reactome Gene Sets	R-HSA-450294	MAP kinase activation	-3.5579	-0.930578	5516,5528,8454	PPP2CB,PPP2R5D,CUL1	3/46
4_Member	KEGG Pathway	hsa04071	Sphingolipid signaling pathway	-3.44332	-0.912961	1432,5515,5516,5528	MAPK14,PPP2CA,PPP2CB,PPP2R5D	4/122
4_Member	KEGG Pathway	hsa04152	AMPK signaling pathway	-3.44332	-0.912961	5106,5515,5516,5528	PCK2,PPP2CA,PPP2CB,PPP2R5D	4/122
4_Member	KEGG Pathway	hsa04660	T cell receptor signaling pathway	-3.44332	-0.912961	1432,5515,5516,5528	MAPK14,PPP2CA,PPP2CB,PPP2R5D	4/122
4_Member	Reactome Gene Sets	R-HSA-5673001	RAF/MAP kinase cascade	-3.41489	-0.912961	5516,5528,5908,8649,10434	PPP2CB,PPP2R5D,RAP1B,LAMTOR3,LYPLA1	5/224
4_Member	Reactome Gene Sets	R-HSA-195253	Degradation of beta-catenin by the destruction complex	-3.39993	-0.912961	5516,5528,8454	PPP2CB,PPP2R5D,CUL1	3/52
4_Member	Reactome Gene Sets	R-HSA-5684996	MAPK1/MAPK3 signaling	-3.38851	-0.912961	5516,5528,5908,8649,10434	PPP2CB,PPP2R5D,RAP1B,LAMTOR3,LYPLA1	5/227
4_Member	Reactome Gene Sets	R-HSA-448424	Interleukin-17 signaling	-3.35151	-0.900275	5516,5528,8454	PPP2CB,PPP2R5D,CUL1	3/54
4_Member	Reactome Gene Sets	R-HSA-5683057	MAPK family signaling cascades	-3.14447	-0.78791	5516,5528,5908,8649,10434	PPP2CB,PPP2R5D,RAP1B,LAMTOR3,LYPLA1	5/257
4_Member	KEGG Pathway	hsa04261	Adrenergic signaling in cardiomyocytes	-3.06296	-0.764951	1432,5515,5516,5528	MAPK14,PPP2CA,PPP2CB,PPP2R5D	4/154
4_Member	KEGG Pathway	hsa04110	Cell cycle	-3.02157	-0.746558	5515,5516,5528,8454	PPP2CA,PPP2CB,PPP2R5D,CUL1	4/158
4_Member	Reactome Gene Sets	R-HSA-168142	Toll Like Receptor 10 (TLR10) Cascade	-2.9859	-0.73948	5516,5528,8454	PPP2CB,PPP2R5D,CUL1	3/72
4_Member	Reactome Gene Sets	R-HSA-168176	Toll Like Receptor 5 (TLR5) Cascade	-2.9859	-0.73948	5516,5528,8454	PPP2CB,PPP2R5D,CUL1	3/72
4_Member	Reactome Gene Sets	R-HSA-975871	MyD88 cascade initiated on plasma membrane	-2.9859	-0.73948	5516,5528,8454	PPP2CB,PPP2R5D,CUL1	3/72
4_Member	Reactome Gene Sets	R-HSA-70326	Glucose metabolism	-2.9179	-0.698423	5106,5516,5528	PCK2,PPP2CB,PPP2R5D	3/76
4_Member	WikiPathways	WP4949	16p11 2 proximal deletion syndrome	-2.9179	-0.698423	5515,5516,5528	PPP2CA,PPP2CB,PPP2R5D	3/76
4_Member	Reactome Gene Sets	R-HSA-975138	TRAF6 mediated induction of NFkB and MAP kinases upon TLR7/8 or 9 activation	-2.9015	-0.694888	5516,5528,8454	PPP2CB,PPP2R5D,CUL1	3/77
4_Member	Reactome Gene Sets	R-HSA-975155	MyD88 dependent cascade initiated on endosome	-2.88532	-0.681867	5516,5528,8454	PPP2CB,PPP2R5D,CUL1	3/78
4_Member	Reactome Gene Sets	R-HSA-168164	Toll Like Receptor 3 (TLR3) Cascade	-2.83808	-0.665009	5516,5528,8454	PPP2CB,PPP2R5D,CUL1	3/81
4_Member	Reactome Gene Sets	R-HSA-168181	Toll Like Receptor 7/8 (TLR7/8) Cascade	-2.82274	-0.658392	5516,5528,8454	PPP2CB,PPP2R5D,CUL1	3/82
4_Member	Reactome Gene Sets	R-HSA-166166	MyD88-independent TLR4 cascade	-2.79267	-0.645803	5516,5528,8454	PPP2CB,PPP2R5D,CUL1	3/84
4_Member	Reactome Gene Sets	R-HSA-937061	TRIF (TICAM1)-mediated TLR4 signaling	-2.79267	-0.645803	5516,5528,8454	PPP2CB,PPP2R5D,CUL1	3/84
4_Member	Reactome Gene Sets	R-HSA-168138	Toll Like Receptor 9 (TLR9) Cascade	-2.77792	-0.638709	5516,5528,8454	PPP2CB,PPP2R5D,CUL1	3/85
4_Member	KEGG Pathway	hsa03015	mRNA surveillance pathway	-2.54029	-0.500154	5515,5516,5528	PPP2CA,PPP2CB,PPP2R5D	3/103
4_Member	KEGG Pathway	hsa05142	Chagas disease	-2.54029	-0.500154	1432,5515,5516	MAPK14,PPP2CA,PPP2CB	3/103
4_Member	KEGG Pathway	hsa04350	TGF-beta signaling pathway	-2.48219	-0.4713	5515,5516,8454	PPP2CA,PPP2CB,CUL1	3/108
4_Member	Reactome Gene Sets	R-HSA-449147	Signaling by Interleukins	-2.39827	-0.416672	1265,5516,5528,5908,8454	CNN2,PPP2CB,PPP2R5D,RAP1B,CUL1	5/381
4_Member	Reactome Gene Sets	R-HSA-71387	Metabolism of carbohydrates	-2.15102	-0.242257	5106,5516,5528,5834	PCK2,PPP2CB,PPP2R5D,PYGB	4/276
5_Summary	KEGG Pathway	hsa00920	Sulfur metabolism	-5.62907	-2.28574	4357,10380,23474	MPST,BPNT1,ETHE1	3/-
5_Member	KEGG Pathway	hsa00920	Sulfur metabolism	-5.62907	-2.28574	4357,10380,23474	MPST,BPNT1,ETHE1	3/10
6_Summary	GO Biological Processes	GO:0032092	positive regulation of protein binding	-5.14429	-1.9149	5300,5515,5516,10211,3005,64710,85364,6280,5908,2896	PIN1,PPP2CA,PPP2CB,FLOT1,H1-0,NUCKS1,ZCCHC3,S100A9,RAP1B,GRN	10/-
6_Member	GO Biological Processes	GO:0032092	positive regulation of protein binding	-5.14429	-1.9149	5300,5515,5516,10211	PIN1,PPP2CA,PPP2CB,FLOT1	4/45
6_Member	GO Biological Processes	GO:0051099	positive regulation of binding	-5.03361	-1.86637	3005,5300,5515,5516,10211	H1-0,PIN1,PPP2CA,PPP2CB,FLOT1	5/102
6_Member	GO Biological Processes	GO:0051098	regulation of binding	-4.60116	-1.58005	3005,5300,5515,5516,10211,64710	H1-0,PIN1,PPP2CA,PPP2CB,FLOT1,NUCKS1	6/210
6_Member	GO Biological Processes	GO:0043393	regulation of protein binding	-3.64528	-0.992119	5300,5515,5516,10211	PIN1,PPP2CA,PPP2CB,FLOT1	4/108
6_Member	GO Biological Processes	GO:0062208	positive regulation of pattern recognition receptor signaling pathway	-2.9179	-0.698423	5515,10211,85364	PPP2CA,FLOT1,ZCCHC3	3/76
6_Member	GO Biological Processes	GO:0062207	regulation of pattern recognition receptor signaling pathway	-2.7188	-0.610996	5515,6280,10211,85364	PPP2CA,S100A9,FLOT1,ZCCHC3	4/191
6_Member	GO Biological Processes	GO:0039531	regulation of cytoplasmic pattern recognition receptor signaling pathway	-2.26656	-0.322905	5515,10211,85364	PPP2CA,FLOT1,ZCCHC3	3/129
6_Member	Canonical Pathways	M186	PID PDGFRB PATHWAY	-2.26656	-0.322905	5300,5515,5908	PIN1,PPP2CA,RAP1B	3/129
6_Member	GO Biological Processes	GO:0031349	positive regulation of defense response	-2.10234	-0.207712	2896,5515,6280,10211,85364	GRN,PPP2CA,S100A9,FLOT1,ZCCHC3	5/449
7_Summary	Reactome Gene Sets	R-HSA-199991	Membrane Trafficking	-4.67864	-1.61407	830,1522,6455,7846,8907,27131,51560,54734,112714,51324	CAPZA2,CTSZ,SH3GL1,TUBA1A,AP1M1,SNX5,RAB6B,RAB39A,TUBA3E,SPG21	10/-
7_Member	Reactome Gene Sets	R-HSA-199991	Membrane Trafficking	-4.67864	-1.61407	830,1522,6455,7846,8907,27131,51560,54734,112714	CAPZA2,CTSZ,SH3GL1,TUBA1A,AP1M1,SNX5,RAB6B,RAB39A,TUBA3E	9/553
7_Member	Reactome Gene Sets	R-HSA-5653656	Vesicle-mediated transport	-4.48789	-1.50629	830,1522,6455,7846,8907,27131,51560,54734,112714	CAPZA2,CTSZ,SH3GL1,TUBA1A,AP1M1,SNX5,RAB6B,RAB39A,TUBA3E	9/585
7_Member	KEGG Pathway	hsa04144	Endocytosis	-2.28856	-0.336162	830,6455,27131,51324	CAPZA2,SH3GL1,SNX5,SPG21	4/252
8_Summary	Reactome Gene Sets	R-HSA-71291	Metabolism of amino acids and derivatives	-4.40667	-1.46128	2197,2593,2653,4357,6167,6470,23474,1508,978,5106	FAU,GAMT,GCSH,MPST,RPL37,SHMT1,ETHE1,CTSB,CDA,PCK2	10/-
8_Member	Reactome Gene Sets	R-HSA-71291	Metabolism of amino acids and derivatives	-4.40667	-1.46128	2197,2593,2653,4357,6167,6470,23474	FAU,GAMT,GCSH,MPST,RPL37,SHMT1,ETHE1	7/336
8_Member	GO Biological Processes	GO:0009069	serine family amino acid metabolic process	-4.03168	-1.20545	2653,4357,6470	GCSH,MPST,SHMT1	3/32
8_Member	KEGG Pathway	hsa00260	Glycine, serine and threonine metabolism	-3.70713	-1.01374	2593,2653,6470	GAMT,GCSH,SHMT1	3/41
8_Member	GO Biological Processes	GO:0006575	modified amino acid metabolic process	-2.85769	-0.671652	1508,2593,6470,23474	CTSB,GAMT,SHMT1,ETHE1	4/175
8_Member	WikiPathways	WP5355	Metabolic epileptic disorders	-2.6796	-0.584241	2593,6470,23474	GAMT,SHMT1,ETHE1	3/92
8_Member	GO Biological Processes	GO:0044282	small molecule catabolic process	-2.52868	-0.494728	978,2653,4357,5106,6470	CDA,GCSH,MPST,PCK2,SHMT1	5/355
8_Member	GO Biological Processes	GO:0016054	organic acid catabolic process	-2.42859	-0.439638	2653,4357,5106,6470	GCSH,MPST,PCK2,SHMT1	4/230
8_Member	GO Biological Processes	GO:0046395	carboxylic acid catabolic process	-2.42859	-0.439638	2653,4357,5106,6470	GCSH,MPST,PCK2,SHMT1	4/230
8_Member	GO Biological Processes	GO:0044248	cellular catabolic process	-2.03171	-0.147775	2653,4357,5106,6470	GCSH,MPST,PCK2,SHMT1	4/299
9_Summary	GO Biological Processes	GO:0009112	nucleobase metabolic process	-3.95189	-1.19962	132,978,6470,514,5106,10380,432369,2745,2717,1312,5834	ADK,CDA,SHMT1,ATP5F1E,PCK2,BPNT1,ATP5F1EP2,GLRX,GLA,COMT,PYGB	11/-
9_Member	GO Biological Processes	GO:0009112	nucleobase metabolic process	-3.95189	-1.19962	132,978,6470	ADK,CDA,SHMT1	3/34
9_Member	GO Biological Processes	GO:0009117	nucleotide metabolic process	-3.73406	-1.0242	132,514,978,5106,6470,10380,432369	ADK,ATP5F1E,CDA,PCK2,SHMT1,BPNT1,ATP5F1EP2	7/431
9_Member	GO Biological Processes	GO:0009124	nucleoside monophosphate biosynthetic process	-3.64525	-0.992119	132,978,6470	ADK,CDA,SHMT1	3/43
9_Member	GO Biological Processes	GO:0055086	nucleobase-containing small molecule metabolic process	-3.59092	-0.94656	132,514,978,2745,5106,6470,10380,432369	ADK,ATP5F1E,CDA,GLRX,PCK2,SHMT1,BPNT1,ATP5F1EP2	8/605
9_Member	GO Biological Processes	GO:0009165	nucleotide biosynthetic process	-3.50572	-0.91549	132,514,978,6470,432369	ADK,ATP5F1E,CDA,SHMT1,ATP5F1EP2	5/214
9_Member	GO Biological Processes	GO:0009260	ribonucleotide biosynthetic process	-3.02157	-0.746558	132,514,978,432369	ADK,ATP5F1E,CDA,ATP5F1EP2	4/158
9_Member	GO Biological Processes	GO:0006753	nucleoside phosphate metabolic process	-2.97614	-0.733177	132,514,978,5106,6470,10380,432369	ADK,ATP5F1E,CDA,PCK2,SHMT1,BPNT1,ATP5F1EP2	7/578
9_Member	GO Biological Processes	GO:0046390	ribose phosphate biosynthetic process	-2.95184	-0.717531	132,514,978,432369	ADK,ATP5F1E,CDA,ATP5F1EP2	4/165
9_Member	GO Biological Processes	GO:1901657	glycosyl compound metabolic process	-2.93454	-0.705151	132,978,2717	ADK,CDA,GLA	3/75
9_Member	GO Biological Processes	GO:0009123	nucleoside monophosphate metabolic process	-2.9015	-0.694888	132,978,6470	ADK,CDA,SHMT1	3/77
9_Member	GO Biological Processes	GO:1901293	nucleoside phosphate biosynthetic process	-2.87792	-0.678835	132,514,978,6470,432369	ADK,ATP5F1E,CDA,SHMT1,ATP5F1EP2	5/295
9_Member	GO Biological Processes	GO:0009259	ribonucleotide metabolic process	-2.79565	-0.645803	132,514,978,10380,432369	ADK,ATP5F1E,CDA,BPNT1,ATP5F1EP2	5/308
9_Member	GO Biological Processes	GO:0019693	ribose phosphate metabolic process	-2.74698	-0.628963	132,514,978,10380,432369	ADK,ATP5F1E,CDA,BPNT1,ATP5F1EP2	5/316
9_Member	Reactome Gene Sets	R-HSA-15869	Metabolism of nucleotides	-2.66621	-0.582951	132,978,2745	ADK,CDA,GLRX	3/93
9_Member	GO Biological Processes	GO:0009145	purine nucleoside triphosphate biosynthetic process	-2.62696	-0.5508	132,514,432369	ADK,ATP5F1E,ATP5F1EP2	3/96
9_Member	GO Biological Processes	GO:0072521	purine-containing compound metabolic process	-2.59523	-0.528363	132,514,5106,6470,10380,432369	ADK,ATP5F1E,PCK2,SHMT1,BPNT1,ATP5F1EP2	6/500
9_Member	GO Biological Processes	GO:0009142	nucleoside triphosphate biosynthetic process	-2.47092	-0.470016	132,514,432369	ADK,ATP5F1E,ATP5F1EP2	3/109
9_Member	GO Biological Processes	GO:0006163	purine nucleotide metabolic process	-2.44714	-0.452119	132,514,5106,10380,432369	ADK,ATP5F1E,PCK2,BPNT1,ATP5F1EP2	5/371
9_Member	GO Biological Processes	GO:0072522	purine-containing compound biosynthetic process	-2.38893	-0.409212	132,514,6470,432369	ADK,ATP5F1E,SHMT1,ATP5F1EP2	4/236
9_Member	GO Biological Processes	GO:0090407	organophosphate biosynthetic process	-2.32137	-0.361851	132,514,978,6470,10380,432369	ADK,ATP5F1E,CDA,SHMT1,BPNT1,ATP5F1EP2	6/569
9_Member	GO Biological Processes	GO:0009152	purine ribonucleotide biosynthetic process	-2.15156	-0.242257	132,514,432369	ADK,ATP5F1E,ATP5F1EP2	3/142
9_Member	GO Biological Processes	GO:0015980	energy derivation by oxidation of organic compounds	-2.12411	-0.223264	514,1312,5834,432369	ATP5F1E,COMT,PYGB,ATP5F1EP2	4/281
9_Member	GO Biological Processes	GO:0009150	purine ribonucleotide metabolic process	-2.09256	-0.201015	132,514,10380,432369	ADK,ATP5F1E,BPNT1,ATP5F1EP2	4/287
10_Summary	GO Biological Processes	GO:0019752	carboxylic acid metabolic process	-3.53153	-0.920599	1312,1432,2593,2653,4357,5106,6470,10434,28976,2717,5834	COMT,MAPK14,GAMT,GCSH,MPST,PCK2,SHMT1,LYPLA1,ACAD9,GLA,PYGB	11/-
10_Member	GO Biological Processes	GO:0019752	carboxylic acid metabolic process	-3.53153	-0.920599	1312,1432,2593,2653,4357,5106,6470,10434,28976	COMT,MAPK14,GAMT,GCSH,MPST,PCK2,SHMT1,LYPLA1,ACAD9	9/783
10_Member	GO Biological Processes	GO:0006631	fatty acid metabolic process	-2.68235	-0.584536	1312,1432,5106,10434,28976	COMT,MAPK14,PCK2,LYPLA1,ACAD9	5/327
10_Member	GO Biological Processes	GO:0032787	monocarboxylic acid metabolic process	-2.49088	-0.473891	1312,1432,2593,5106,10434,28976	COMT,MAPK14,GAMT,PCK2,LYPLA1,ACAD9	6/525
10_Member	GO Biological Processes	GO:0005975	carbohydrate metabolic process	-2.11819	-0.220464	1312,1432,2717,5106,5834	COMT,MAPK14,GLA,PCK2,PYGB	5/445
11_Summary	GO Biological Processes	GO:0071407	cellular response to organic cyclic compound	-3.49494	-0.915034	1312,5106,5908,6470,10211,23367,85364,978,2289,51150	COMT,PCK2,RAP1B,SHMT1,FLOT1,LARP1,ZCCHC3,CDA,FKBP5,SDF4	10/-
11_Member	GO Biological Processes	GO:0071407	cellular response to organic cyclic compound	-3.49494	-0.915034	1312,5106,5908,6470,10211,23367,85364	COMT,PCK2,RAP1B,SHMT1,FLOT1,LARP1,ZCCHC3	7/472
11_Member	GO Biological Processes	GO:0097305	response to alcohol	-3.01299	-0.746558	978,1312,2289,23367,51150	CDA,COMT,FKBP5,LARP1,SDF4	5/275
11_Member	GO Biological Processes	GO:1901699	cellular response to nitrogen compound	-2.75059	-0.628963	1312,5106,5908,6470,10211,23367,85364	COMT,PCK2,RAP1B,SHMT1,FLOT1,LARP1,ZCCHC3	7/633
11_Member	GO Biological Processes	GO:1901654	response to ketone	-2.47639	-0.470016	978,1312,5106,23367	CDA,COMT,PCK2,LARP1	4/223
12_Summary	GO Biological Processes	GO:0022618	protein-RNA complex assembly	-3.40605	-0.912961	2197,6732,9129,10480,26121,705,6167,80145,8649	FAU,SRPK1,PRPF3,EIF3M,PRPF31,BYSL,RPL37,THOC7,LAMTOR3	9/-
12_Member	GO Biological Processes	GO:0022618	protein-RNA complex assembly	-3.40605	-0.912961	2197,6732,9129,10480,26121	FAU,SRPK1,PRPF3,EIF3M,PRPF31	5/225
12_Member	GO Biological Processes	GO:0071826	protein-RNA complex organization	-3.32846	-0.893163	2197,6732,9129,10480,26121	FAU,SRPK1,PRPF3,EIF3M,PRPF31	5/234
12_Member	GO Biological Processes	GO:0022613	ribonucleoprotein complex biogenesis	-2.6699	-0.582951	705,2197,6732,9129,10480,26121	BYSL,FAU,SRPK1,PRPF3,EIF3M,PRPF31	6/483
12_Member	Reactome Gene Sets	R-HSA-72689	Formation of a pool of free 40S subunits	-2.56439	-0.511091	2197,6167,10480	FAU,RPL37,EIF3M	3/101
12_Member	Reactome Gene Sets	R-HSA-156827	L13a-mediated translational silencing of Ceruloplasmin expression	-2.49357	-0.474527	2197,6167,10480	FAU,RPL37,EIF3M	3/107
12_Member	Reactome Gene Sets	R-HSA-72706	GTP hydrolysis and joining of the 60S ribosomal subunit	-2.48219	-0.4713	2197,6167,10480	FAU,RPL37,EIF3M	3/108
12_Member	Reactome Gene Sets	R-HSA-72613	Eukaryotic Translation Initiation	-2.40558	-0.422088	2197,6167,10480	FAU,RPL37,EIF3M	3/115
12_Member	Reactome Gene Sets	R-HSA-72737	Cap-dependent Translation Initiation	-2.40558	-0.422088	2197,6167,10480	FAU,RPL37,EIF3M	3/115
12_Member	GO Biological Processes	GO:0002181	cytoplasmic translation	-2.23892	-0.307214	2197,6167,10480	FAU,RPL37,EIF3M	3/132
12_Member	CORUM	CORUM:351	Spliceosome	-2.15999	-0.244793	9129,26121,80145	PRPF3,PRPF31,THOC7	3/141
12_Member	Reactome Gene Sets	R-HSA-9711097	Cellular response to starvation	-2.1104	-0.214228	2197,6167,8649	FAU,RPL37,LAMTOR3	3/147
12_Member	Reactome Gene Sets	R-HSA-8953854	Metabolism of RNA	-2.06741	-0.178926	705,2197,6167,9129,26121,80145	BYSL,FAU,RPL37,PRPF3,PRPF31,THOC7	6/644
13_Summary	WikiPathways	WP2003	miR targeted genes in leukocytes	-3.3772	-0.912961	1432,5870,7846,8649,55201,1265,56729	MAPK14,RAB6A,TUBA1A,LAMTOR3,MAP1S,CNN2,RETN	7/-
13_Member	WikiPathways	WP2003	miR targeted genes in leukocytes	-3.3772	-0.912961	1432,5870,7846,8649	MAPK14,RAB6A,TUBA1A,LAMTOR3	4/127
13_Member	GO Biological Processes	GO:0072384	organelle transport along microtubule	-2.76335	-0.629624	5870,7846,55201	RAB6A,TUBA1A,MAP1S	3/86
13_Member	GO Biological Processes	GO:0009612	response to mechanical stimulus	-2.47639	-0.470016	1265,1432,7846,56729	CNN2,MAPK14,TUBA1A,RETN	4/223
14_Summary	GO Biological Processes	GO:0050821	protein stabilization	-3.32846	-0.893163	2896,5300,10211,10437,391634	GRN,PIN1,FLOT1,IFI30,HSP90AB2P	5/-
14_Member	GO Biological Processes	GO:0050821	protein stabilization	-3.32846	-0.893163	2896,5300,10211,10437,391634	GRN,PIN1,FLOT1,IFI30,HSP90AB2P	5/234
14_Member	GO Biological Processes	GO:0031647	regulation of protein stability	-2.37441	-0.400175	2896,5300,10211,10437,391634	GRN,PIN1,FLOT1,IFI30,HSP90AB2P	5/386
15_Summary	KEGG Pathway	hsa04142	Lysosome	-3.30146	-0.887552	1508,1522,2717,8907,27131	CTSB,CTSZ,GLA,AP1M1,SNX5	5/-
15_Member	KEGG Pathway	hsa04142	Lysosome	-3.30146	-0.887552	1508,1522,2717,8907	CTSB,CTSZ,GLA,AP1M1	4/133
15_Member	Reactome Gene Sets	R-HSA-199992	trans-Golgi Network Vesicle Budding	-3.21689	-0.832602	1522,8907,27131	CTSZ,AP1M1,SNX5	3/60
16_Summary	GO Biological Processes	GO:0009895	negative regulation of catabolic process	-3.29342	-0.884591	1432,5300,5515,6449,10434,23367,7846,2653,5870,6280,705	MAPK14,PIN1,PPP2CA,SGTA,LYPLA1,LARP1,TUBA1A,GCSH,RAB6A,S100A9,BYSL	11/-
16_Member	GO Biological Processes	GO:0009895	negative regulation of catabolic process	-3.29342	-0.884591	1432,5300,5515,6449,10434,23367	MAPK14,PIN1,PPP2CA,SGTA,LYPLA1,LARP1	6/365
16_Member	Canonical Pathways	M261	PID P53 REGULATION PATHWAY	-3.23831	-0.844371	1432,5300,5515	MAPK14,PIN1,PPP2CA	3/59
16_Member	Canonical Pathways	M19	PID P73PATHWAY	-2.86936	-0.678317	1432,5300,7846	MAPK14,PIN1,TUBA1A	3/79
16_Member	GO Biological Processes	GO:0018193	peptidyl-amino acid modification	-2.4976	-0.474527	1432,2653,5300,5870,6280	MAPK14,GCSH,PIN1,RAB6A,S100A9	5/361
16_Member	GO Biological Processes	GO:1900180	regulation of protein localization to nucleus	-2.11851	-0.220464	705,1432,5300	BYSL,MAPK14,PIN1	3/146
17_Summary	GO Biological Processes	GO:0030162	regulation of proteolysis	-3.15737	-0.793769	1522,1992,2896,5269,6280,6281,6449,1432,5300,5515,6742,475,5106,54734,64710	CTSZ,SERPINB1,GRN,SERPINB6,S100A9,S100A10,SGTA,MAPK14,PIN1,PPP2CA,SSBP1,ATOX1,PCK2,RAB39A,NUCKS1	15/-
17_Member	GO Biological Processes	GO:0030162	regulation of proteolysis	-3.15737	-0.793769	1522,1992,2896,5269,6280,6281,6449	CTSZ,SERPINB1,GRN,SERPINB6,S100A9,S100A10,SGTA	7/538
17_Member	GO Biological Processes	GO:0043085	positive regulation of catalytic activity	-2.95027	-0.717531	1432,2896,5300,5515,6280,6281,6742	MAPK14,GRN,PIN1,PPP2CA,S100A9,S100A10,SSBP1	7/584
17_Member	GO Biological Processes	GO:0051336	regulation of hydrolase activity	-2.79048	-0.645803	1992,2896,5269,5300,6280,6281	SERPINB1,GRN,SERPINB6,PIN1,S100A9,S100A10	6/457
17_Member	GO Biological Processes	GO:0052547	regulation of peptidase activity	-2.54039	-0.500154	1992,2896,5269,6280	SERPINB1,GRN,SERPINB6,S100A9	4/214
17_Member	GO Biological Processes	GO:0055082	intracellular chemical homeostasis	-2.23567	-0.305643	475,2896,5106,6280,54734,64710	ATOX1,GRN,PCK2,S100A9,RAB39A,NUCKS1	6/593
17_Member	GO Biological Processes	GO:0051345	positive regulation of hydrolase activity	-2.1785	-0.255313	2896,5300,6280,6281	GRN,PIN1,S100A9,S100A10	4/271
17_Member	GO Biological Processes	GO:0045862	positive regulation of proteolysis	-2.05671	-0.169745	2896,6280,6281,6449	GRN,S100A9,S100A10,SGTA	4/294
18_Summary	Reactome Gene Sets	R-HSA-8873719	RAB geranylgeranylation	-3.15483	-0.793769	51560,54734,401258,5908,51150	RAB6B,RAB39A,RAB44,RAP1B,SDF4	5/-
18_Member	Reactome Gene Sets	R-HSA-8873719	RAB geranylgeranylation	-3.15483	-0.793769	51560,54734,401258	RAB6B,RAB39A,RAB44	3/63
18_Member	GO Biological Processes	GO:0045055	regulated exocytosis	-2.17704	-0.255313	5908,51150,401258	RAP1B,SDF4,RAB44	3/139
19_Summary	Reactome Gene Sets	R-HSA-1852241	Organelle biogenesis and maintenance	-3.12935	-0.781657	514,6742,7846,112714,125988	ATP5F1E,SSBP1,TUBA1A,TUBA3E,MICOS13	5/-
19_Member	Reactome Gene Sets	R-HSA-1852241	Organelle biogenesis and maintenance	-3.12935	-0.781657	514,6742,7846,112714,125988	ATP5F1E,SSBP1,TUBA1A,TUBA3E,MICOS13	5/259
19_Member	Reactome Gene Sets	R-HSA-1592230	Mitochondrial biogenesis	-2.74897	-0.628963	514,6742,125988	ATP5F1E,SSBP1,MICOS13	3/87
20_Summary	GO Biological Processes	GO:0030163	protein catabolic process	-2.84987	-0.670895	1508,1522,2197,5516,6449,8454,10434,27131	CTSB,CTSZ,FAU,PPP2CB,SGTA,CUL1,LYPLA1,SNX5	8/-
20_Member	GO Biological Processes	GO:0030163	protein catabolic process	-2.84987	-0.670895	1508,1522,2197,5516,6449,8454,10434,27131	CTSB,CTSZ,FAU,PPP2CB,SGTA,CUL1,LYPLA1,SNX5	8/786
20_Member	GO Biological Processes	GO:0051603	proteolysis involved in protein catabolic process	-2.00005	-0.12507	1508,1522,2197,5516,6449,8454	CTSB,CTSZ,FAU,PPP2CB,SGTA,CUL1	6/666
