# Supplementary material for: Multi-omics analysis reveals LARP1 as a key integrator of translation and metabolism in AML
Source: Oncogenesis. 2026 May 16;15(1):37. doi: 10.1038/s41389-026-00623-3 (PMC13346483; doi:10.1038/s41389-026-00623-3)
Supplement: Supplementary file 16 — Table S15 [file 41389_2026_623_MOESM16_ESM.xlsx]

## Sheet: Annotation
Table S15. Metascape analysis of proteins upregulated in the LFQ proteomics dataset in sgLARP1 U937 cells compared with control U937 cells, corresponding to Fig. 3D. The Annotation sheet contains gene-level annotation for the input list. The Enrichment sheet contains pathway and ontology enrichment results, including category, term, description, LogP, log(q-value), and associated genes/symbols.
MyList	Gene ID	Type	Tax ID	Homologene Gene ID	Homologene Gene Tax ID	Gene Symbol	Description	Protein Functions (ChatGPT)	Disease & Drugs (ChatGPT)	Biological Process (GO)	Kinase Class (UniProt)	Protein Function (Protein Atlas)	Subcellular Location (Protein Atlas)	Drug (DrugBank)	Canonical Pathways_x000D_	Hallmark Gene Sets_x000D_	R-HSA-1280215 Cytokine Signaling in Immune s	R-HSA-6798695 Neutrophil degranulation	R-HSA-1236977 Endosomal/Vacuolar pathway	R-HSA-9824446 Viral Infection Pathways	GO:0000018 regulation of DNA recombinatio	GO:0030261 chromosome condensation	GO:0045123 cellular extravasation	WP2005 miR targeted genes in muscle c	R-HSA-9825892 Regulation of MITF-M-dependent	GO:1902275 regulation of chromatin organi	GO:0001510 RNA methylation	hsa04148 Efferocytosis	R-HSA-8953854 Metabolism of RNA	GO:0061061 muscle structure development	hsa01240 Biosynthesis of cofactors	GO:0001701 in utero embryonic development	GO:0006401 RNA catabolic process	M2 PID SMAD2 3NUCLEAR PATHWAY	GO:0010720 positive regulation of cell de	hsa05016 Huntington disease
SPG20	23111	gene_synonym	H. sapiens	23111	H. sapiens	SPART	spartin	SPART is a human gene that encodes for a protein called spartin. This protein contains a MIT domain and is involved in regulating endosomal trafficking and mitochondria function. It is primarily located in mitochondria and partially co-localizes with microtubules. When stimulated with epidermal growth factor (EGF), spartin translocates to the plasma membrane and is involved in the degradation and…	Mutations in the SPART gene are associated with autosomal recessive spastic paraplegia 20, also known as Troyer syndrome. This is a rare neurological disorder characterized by progressive muscle weakness and stiffness in the legs, leading to difficulty walking. There is currently no cure for Troyer syndrome, and treatment is mainly supportive, focusing on managing symptoms such as spasticity and …	GO:0048698 negative regulation of collateral sprouting in absence of injury;GO:0048669 collateral sprouting in absence of injury;GO:0048696 regulation of collateral sprouting in absence of injury		Disease related genes; Predicted intracellular proteins; Human disease related genes:Nervous system diseases:Other nervous and sensory system diseases	Cytosol (Supported)				0	0	1	0	0	0	1	0	1	0	0	0	0	0	0	0	0	0	0	0
AP2M1	1173	symbol	H. sapiens	1173	H. sapiens	AP2M1	adaptor related protein complex 2 subunit mu 1	AP2M1 is a gene that encodes a subunit of the protein complex 2 (AP2), which is responsible for the assembly of a coat on vesicles that transport molecules within cells. This protein is necessary for the activity of a vacuolar ATPase, which is involved in the acidification of endosomes and lysosomes. Additionally, AP2M1 may play a role in regulating the intracellular trafficking and function of C…	AP2M1 has been implicated in several diseases, including cancer, infectious diseases, and neurological disorders. In cancer, AP2M1 has been shown to be involved in the regulation of cell proliferation, migration, and invasion, making it a potential target for cancer therapy. In infectious diseases, AP2M1 has been found to be involved in the entry of viruses into host cells, making it a potential …	GO:1900244 positive regulation of synaptic vesicle endocytosis;GO:0098884 postsynaptic neurotransmitter receptor internalization;GO:0140239 postsynaptic endocytosis		Predicted intracellular proteins; Transporters; Human disease related genes:Other diseases:Mental and behavioural disorders; Potential drug targets; Disease related genes	Plasma membrane (Supported)		(M243)PID ARF 3PATHWAY	(M5910)HALLMARK PROTEIN SECRETION; (M5923)HALLMARK PI3K AKT MTOR SIGNALING	0	0	1	0	0	0	1	0	0	0	0	1	0	0	0	0	0	0	0	1
PLK1	5347	symbol	H. sapiens	5347	H. sapiens	PLK1	polo like kinase 1	PLK1, or polo-like kinase 1, is a protein kinase that plays a crucial role in cell division. It belongs to the CDC5/Polo subfamily and is highly expressed during mitosis. Elevated levels of PLK1 have been found in many different types of cancer, making it a target for cancer therapy. Depletion of PLK1 in cancer cells has been shown to dramatically inhibit cell proliferation and induce apoptosis. …	PLK1 has been identified as a potential target for cancer therapy due to its overexpression in many types of cancer. Several PLK1 inhibitors have been developed and are currently being tested in clinical trials. One such inhibitor, volasertib, has shown promising results in treating acute myeloid leukemia (AML) and is currently in phase III clinical trials. Another PLK1 inhibitor, BI 2536, has sh…	GO:0070194 synaptonemal complex disassembly;GO:1905784 regulation of anaphase-promoting complex-dependent catabolic process;GO:0016321 female meiosis chromosome segregation	yes	Predicted intracellular proteins; Kinases; ENZYME proteins:Transferases; Potential drug targets; Disease related genes; Enzymes; Cancer-related genes:Candidate cancer biomarkers		3-[3-chloro-5-(5-{[(1S)-1-phenylethyl]amino}isoxazolo[5,4-c]pyridin-3-yl)phenyl]propan-1-ol; 3-[3-(3-methyl-6-{[(1S)-1-phenylethyl]amino}-1H-pyrazolo[4,3-c]pyridin-1-yl)phenyl]propanamide; 4-(4-METHYLPIPERAZIN-1-YL)-N-[5-(2-THIENYLACETYL)-1,5-DIHYDROPYRROLO[3,4-C]PYRAZOL-3-YL]BENZAMIDE; 1-[5-Methyl-2-(trifluoromethyl)furan-3-yl]-3-[5-[2-[[6-(1H-1,2,4-triazol-5-ylamino)pyrimidin-4-yl]amino]ethyl]-…	(M46)PID ATR PATHWAY; (M176)PID FOXM1 PATHWAY; (M129)PID PLK1 PATHWAY	(M5928)HALLMARK MYC TARGETS V2; (M5893)HALLMARK MITOTIC SPINDLE; (M5901)HALLMARK G2M CHECKPOINT	0	0	0	0	1	1	0	1	1	0	0	0	0	0	0	0	0	0	0	0
NUFIP2	57532	symbol	H. sapiens	57532	H. sapiens	NUFIP2	nuclear FMR1 interacting protein 2	NUFIP2, or nuclear FMR1 interacting protein 2, is a gene that encodes a protein that is involved in RNA binding activity. The protein is located in various parts of the cell, including the cytoplasmic stress granule, cytosol, and nuclear body. It is also a part of the polysomal ribosome. The function of NUFIP2 is not fully understood, but it is believed to play a role in regulating gene expressio…	Mutations in the NUFIP2 gene have been associated with intellectual disability and autism spectrum disorders. However, there are currently no targeted drug discovery efforts specifically for NUFIP2. As the function of NUFIP2 is not fully understood, it is difficult to develop targeted therapies. However, there are drugs on the market that may indirectly affect NUFIP2 function. For example, some d…			Predicted intracellular proteins	Nucleoplasm (Supported); Additional: Cytosol;Nuclear bodies				0	0	0	0	0	0	0	1	0	0	0	0	0	0	0	0	0	0	0	0
IL18	3606	symbol	H. sapiens	3606	H. sapiens	IL18	interleukin 18	IL18, also known as interleukin 18, is a proinflammatory cytokine that is found in the cytoplasm of various cells including macrophages and keratinocytes. It is processed from its inactive precursor form to its active form by caspase-1 and is capable of stimulating interferon gamma production and regulating T helper responses. IL18 has been implicated in organ injury and potentially fatal conditi…	IL18 has been implicated in various diseases, including autoimmune disorders, infectious diseases, and cancer. In autoimmune disorders such as rheumatoid arthritis and systemic lupus erythematosus, IL18 has been shown to contribute to disease pathogenesis by promoting inflammation and immune dysregulation. In infectious diseases such as tuberculosis and viral infections, IL18 plays a role in host…	GO:0035655 interleukin-18-mediated signaling pathway;GO:0071351 cellular response to interleukin-18;GO:0051142 positive regulation of NK T cell proliferation		Human disease related genes:Immune system diseases:Allergies and autoimmune diseases; Predicted intracellular proteins; Predicted secreted proteins; Candidate cardiovascular disease genes; Cancer-related genes:Candidate cancer biomarkers	Golgi apparatus;Nucleoplasm (Approved); Additional: Cytosol		(M267)PID ANTHRAX PATHWAY; (M36)PID IL27 PATHWAY; (M290)PID IL12 STAT4 PATHWAY	(M5902)HALLMARK APOPTOSIS; (M5890)HALLMARK TNFA SIGNALING VIA NFKB; (M5932)HALLMARK INFLAMMATORY RESPONSE	1	0	1	0	0	0	1	0	0	0	0	0	0	0	0	0	0	0	1	0
MKI67	4288	symbol	H. sapiens	4288	H. sapiens	MKI67	marker of proliferation Ki-67	The MKI67 gene is responsible for encoding a nuclear protein that is associated with cellular proliferation. It is believed that this gene may be necessary for the process of cellular proliferation. There are different variants of the gene that have been described due to alternative splicing. A related pseudogene is also present on chromosome X. Overall, the MKI67 gene is a marker of proliferatio…	The MKI67 gene has been implicated in various diseases, including cancer. Elevated levels of Ki-67 protein, which is encoded by the MKI67 gene, have been observed in many types of cancer, including breast, lung, and prostate cancer. This suggests that the gene may play a role in tumor growth and progression. As a result, there have been efforts to develop drugs that target the Ki-67 protein. Howe…	GO:1902275 regulation of chromatin organization;GO:0007088 regulation of mitotic nuclear division;GO:0051983 regulation of chromosome segregation		Predicted intracellular proteins; Cancer-related genes:Candidate cancer biomarkers	Nucleoli rim (Supported); Additional: Mitotic chromosome;Nucleoplasm			(M5901)HALLMARK G2M CHECKPOINT; (M5925)HALLMARK E2F TARGETS	0	0	0	0	0	0	0	0	1	1	0	0	0	0	0	0	0	0	0	0
MRPS26	64949	symbol	H. sapiens	64949	H. sapiens	MRPS26	mitochondrial ribosomal protein S26	The human gene MRPS26 encodes a mitochondrial ribosomal protein S26, which is involved in protein synthesis within the mitochondrion. Mitochondrial ribosomes consist of a small 28S subunit and a large 39S subunit, with an estimated 75% protein to rRNA composition. Unlike prokaryotic ribosomes, mammalian mitoribosomes lack a 5S rRNA. The proteins comprising the mitoribosome differ greatly in seque…	There is limited information available on the disease implications of MRPS26 mutations. However, mutations in other mitochondrial ribosomal proteins have been associated with a range of mitochondrial disorders, including Leigh syndrome, mitochondrial encephalomyopathy, and mitochondrial myopathy. Targeted drug discovery efforts for mitochondrial disorders have focused on improving mitochondrial f…	GO:0032543 mitochondrial translation;GO:0140053 mitochondrial gene expression;GO:0006412 translation		Ribosomal proteins; Predicted intracellular proteins	Mitochondria (Supported)				0	0	0	0	0	0	0	0	0	0	0	0	0	0	0	0	0	0	0	0
PAFAH1B2	5049	symbol	H. sapiens	5049	H. sapiens	PAFAH1B2	platelet activating factor acetylhydrolase 1b catalytic subunit 2	PAFAH1B2 is a gene that encodes the beta subunit of platelet-activating factor acetylhydrolase (PAFAH), which is responsible for breaking down platelet-activating factor (PAF) into acetate and LYSO-PAF. The other subunits of PAFAH are alpha and gamma. This gene has multiple alternatively spliced transcript variants.	PAFAH1B2 has been implicated in several diseases, including Alzheimer's disease, schizophrenia, and bipolar disorder. Studies have shown that decreased levels of PAFAH1B2 are associated with an increased risk of developing Alzheimer's disease. Additionally, mutations in the PAFAH1B2 gene have been linked to schizophrenia and bipolar disorder. Targeted drug discovery efforts for PAFAH1B2 have focu…	GO:0016239 positive regulation of macroautophagy;GO:0010508 positive regulation of autophagy;GO:0016241 regulation of macroautophagy		ENZYME proteins:Hydrolases; Cancer-related genes; Enzymes; Predicted intracellular proteins	Cytosol (Supported); Additional: Nucleoli;Plasma membrane		(M163)PID LIS1 PATHWAY		0	1	0	0	0	0	0	1	0	0	0	0	0	0	0	0	0	0	0	0
NRAP	4892	symbol	H. sapiens	4892	H. sapiens	NRAP	nebulin related anchoring protein	NRAP, or nebulin related anchoring protein, is a gene that is predicted to play a role in cardiac muscle thin filament assembly. It is also predicted to enable actin filament binding activity and muscle alpha-actinin binding activity. NRAP is expected to be located in fascia adherens, muscle tendon junction, and myofibril, and to be active in the Z disc. This information is provided by the Allian…	There is limited information available on the disease implications of NRAP. However, mutations in the nebulin gene, which is related to NRAP, have been associated with nemaline myopathy, a rare genetic disorder that affects muscle function. It is possible that mutations in NRAP could also contribute to the development of muscle-related diseases. As of April 2022, there are no targeted drug discov…	GO:0071691 cardiac muscle thin filament assembly;GO:0055003 cardiac myofibril assembly;GO:0055013 cardiac muscle cell development		Predicted intracellular proteins	Intermediate filaments (Approved); Additional: Cytosol;Vesicles			(M5915)HALLMARK APICAL JUNCTION	0	0	0	0	0	0	1	0	0	0	0	0	0	1	0	0	0	0	0	0
PPP4R2	151987	symbol	H. sapiens	151987	H. sapiens	PPP4R2	protein phosphatase 4 regulatory subunit 2	PPP4R2 is a gene that encodes a regulatory subunit of the protein phosphatase 4 complex, which is involved in DNA double strand break repair, microtubule organization at centrosomes, and processing of spliceosomal snRNPs. The gene has several transcript variants that encode different isoforms.	Research on PPP4R2 has revealed its potential involvement in various diseases, including cancer, neurodegenerative disorders, and cardiovascular diseases. In cancer, PPP4R2 has been found to be overexpressed in several types of tumors, including breast, lung, and liver cancer, and its inhibition has been shown to reduce tumor growth and metastasis. In neurodegenerative disorders, PPP4R2 has been …	GO:0010569 regulation of double-strand break repair via homologous recombination;GO:0000018 regulation of DNA recombination;GO:2000779 regulation of double-strand break repair		Predicted intracellular proteins	Nucleoplasm (Enhanced)			(M5893)HALLMARK MITOTIC SPINDLE	0	0	0	0	1	0	0	0	0	0	0	0	1	0	0	0	0	0	0	0
MAP2K1	5604	symbol	H. sapiens	5604	H. sapiens	MAP2K1	mitogen-activated protein kinase kinase 1	MAP2K1 is a human gene that encodes a protein belonging to the dual specificity protein kinase family. This protein acts as a mitogen-activated protein (MAP) kinase kinase, which lies upstream of MAP kinases and stimulates their enzymatic activity upon a wide variety of extra- and intracellular signals. MAP kinases act as an integration point for multiple biochemical signals and are involved in m…	MAP2K1 mutations have been implicated in various types of cancer, including lung, colorectal, pancreatic, and ovarian cancer. These mutations result in the constitutive activation of the MAP kinase pathway, leading to uncontrolled cell proliferation and tumor growth. Therefore, MAP2K1 has been identified as a potential therapeutic target for cancer treatment. Several drugs targeting MAP2K1 have b…	GO:1903226 positive regulation of endodermal cell differentiation;GO:0060502 epithelial cell proliferation involved in lung morphogenesis;GO:0090170 regulation of Golgi inheritance	yes	Human disease related genes:Cancers:Cancers of haematopoietic and lymphoid tissues; RAS pathway related proteins; Predicted intracellular proteins; Human disease related genes:Musculoskeletal diseases:Skeletal diseases; ENZYME proteins:Transferases; FDA approved drug targets:Small molecule drugs; Human disease related genes:Congenital malformations:Other congenital malformations; Disease related …	Cytosol;Plasma membrane (Supported); Additional: Basal body	K-252a; 5-Bromo-N-[(2S)-2,3-dihydroxypropoxy]-3,4-difluoro-2-[(2-fluoro-4-iodophenyl)amino]benzamide; Cobimetinib; Bosutinib; (5S)-4,5-difluoro-6-[(2-fluoro-4-iodophenyl)imino]-N-(2-hydroxyethoxy)cyclohexa-1,3-diene-1-carboxamide; 2-[(2-chloro-4-iodophenyl)amino]-N-{[(2R)-2,3-dihydroxypropyl]oxy}-3,4-difluorobenzamide; PD-0325901; N-(5-{3,4-difluoro-2-[(2-fluoro-4-iodophenyl)amino]phenyl}-1,3,4-o…	(M134)PID TCR RAS PATHWAY; (M18895)SA TRKA RECEPTOR; (M267)PID ANTHRAX PATHWAY		1	0	1	0	1	0	1	0	1	0	0	1	0	0	0	1	0	0	1	0
CLUH	23277	symbol	H. sapiens	23277	H. sapiens	CLUH	clustered mitochondria homolog	CLUH, or clustered mitochondria homolog, is a human gene that plays a role in mRNA binding activity and the intracellular distribution of mitochondria. It is located in the cytoplasm and is involved in various cellular processes related to mitochondrial function. The gene's function is not fully understood, but it is believed to be important for maintaining proper mitochondrial function and cellu…	There is limited information available on the disease implications of CLUH. However, recent studies have suggested that mutations in the gene may be associated with mitochondrial dysfunction and neurodegenerative diseases such as Parkinson's disease. Targeted drug discovery efforts for CLUH are still in the early stages, but there is potential for the development of drugs that can modulate its ac…	GO:0048312 intracellular distribution of mitochondria;GO:0048311 mitochondrion distribution;GO:0051646 mitochondrion localization		Predicted intracellular proteins	Vesicles (Approved); Additional: Nucleoli fibrillar center				0	0	0	0	0	0	0	0	1	0	0	0	0	0	0	0	0	0	0	0
KDM1A	23028	symbol	H. sapiens	23028	H. sapiens	KDM1A	lysine demethylase 1A	KDM1A is a human gene that encodes a nuclear protein with three domains: SWIRM, FAD-binding, and amine oxidase. It is a component of several histone deacetylase complexes and functions as a histone demethylase, silencing genes. Alternative splicing results in multiple transcript variants.	KDM1A has been implicated in several diseases, including cancer, neurodegenerative disorders, and psychiatric disorders. In cancer, KDM1A has been shown to play a role in promoting tumor growth and metastasis by regulating gene expression. Targeting KDM1A with small molecule inhibitors has shown promise in preclinical studies for the treatment of various cancers, including acute myeloid leukemia …	GO:0006482 protein demethylation;GO:0008214 protein dealkylation;GO:0160217 negative regulation of transcription initiation-coupled chromatin remodeling		Predicted intracellular proteins; ENZYME proteins:Oxidoreductases; Potential drug targets; Human disease related genes:Congenital malformations:Other congenital malformations; Disease related genes; Enzymes	Nucleoplasm (Supported); Additional: Cytosol		(M288)PID HES HEY PATHWAY; (M17)PID NOTCH PATHWAY; (M58)PID AR PATHWAY		0	0	0	0	1	0	1	0	0	1	0	0	0	1	0	0	0	0	1	0
SMN1	6606	symbol	H. sapiens	6606	H. sapiens	SMN1	survival of motor neuron 1, telomeric	SMN1 is a gene located on chromosome 5q13 that is part of a 500 kb inverted duplication. This region contains at least four genes and repetitive elements that make it prone to rearrangements and deletions. The telomeric and centromeric copies of SMN1 encode the same protein, but mutations in the telomeric copy are associated with spinal muscular atrophy, while mutations in the centromeric copy do…	Spinal muscular atrophy (SMA) is a genetic disorder caused by mutations in the SMN1 gene that result in the loss of motor neurons in the spinal cord and brainstem. SMA is classified into four types based on the age of onset and severity of symptoms. Type 1 SMA is the most severe and is usually fatal within the first few years of life. There is currently no cure for SMA, but several drugs have bee…	GO:0006353 DNA-templated transcription termination;GO:0000387 spliceosomal snRNP assembly;GO:0000245 spliceosomal complex assembly		Disease related genes; Human disease related genes:Nervous system diseases:Neurodegenerative diseases; FDA approved drug targets:Biotech drugs; Predicted intracellular proteins	Cytosol;Nuclear bodies (Supported)				0	0	0	0	0	0	0	0	0	0	0	0	1	0	0	0	0	0	0	0
MTHFD2	10797	symbol	H. sapiens	10797	H. sapiens	MTHFD2	methylenetetrahydrofolate dehydrogenase (NADP+ dependent) 2, methenyltetrahydrofolate cyclohydrolase	MTHFD2 is a gene that encodes a mitochondrial enzyme with two functions: methylenetetrahydrofolate dehydrogenase and methenyltetrahydrofolate cyclohydrolase. This enzyme is unique in its requirement for magnesium and inorganic phosphate, and it functions as a homodimer. The binding of NAD is facilitated by the formation of the enzyme-magnesium complex. Alternative splicing of the gene results in …	MTHFD2 has been implicated in several diseases, including cancer, neural tube defects, and cardiovascular disease. In cancer, MTHFD2 is overexpressed and plays a role in tumor growth and survival. Targeting MTHFD2 has been explored as a potential therapeutic strategy for cancer treatment. Several small molecule inhibitors of MTHFD2 have been developed and tested in preclinical studies, showing pr…	GO:0035999 tetrahydrofolate interconversion;GO:0046655 folic acid metabolic process;GO:0046653 tetrahydrofolate metabolic process		ENZYME proteins:Hydrolases; Enzymes; ENZYME proteins:Oxidoreductases; Predicted intracellular proteins	Mitochondria (Supported)	Tetrahydrofolic acid; NADH		(M5922)HALLMARK UNFOLDED PROTEIN RESPONSE; (M5913)HALLMARK INTERFERON GAMMA RESPONSE; (M5924)HALLMARK MTORC1 SIGNALING	0	0	0	0	0	0	0	1	0	0	0	0	0	0	1	0	0	0	0	0
LSM12	124801	symbol	H. sapiens	124801	H. sapiens	LSM12	LSM12 homolog	As an AI language model, I do not have access to the latest scientific research and updates. However, based on the available information, LSM12 is a human gene that encodes for a protein called LSM12 homolog. This protein is involved in RNA processing and plays a role in the formation of the spliceosome, which is responsible for removing introns from pre-mRNA. Mutations in the LSM12 gene have bee…	There is limited information available on the disease implications and targeted drug discovery efforts for LSM12. However, mutations in the LSM12 gene have been associated with various diseases, including cancer and neurodegenerative disorders. In particular, LSM12 has been identified as a potential therapeutic target for glioblastoma, a type of brain cancer. There are currently no drugs on the m…			Predicted intracellular proteins	Cytosol (Approved)				0	0	0	0	0	0	0	0	0	0	0	0	0	0	0	0	0	0	0	0
LAMP1	3916	symbol	H. sapiens	3916	H. sapiens	LAMP1	lysosomal associated membrane protein 1	LAMP1, or lysosomal associated membrane protein 1, is a membrane glycoprotein that provides selectins with carbohydrate ligands. It is involved in tumor cell metastasis and may play a role in the progression of cancer. LAMP1 is located in the lysosomal membrane and is involved in the transport of lysosomal enzymes to the lysosome. It is also involved in the fusion of lysosomes with other organell…	Danon disease is a rare X-linked dominant disorder caused by mutations in the LAMP2 or LAMP1 genes. It is characterized by cardiomyopathy, skeletal myopathy, and intellectual disability. There is currently no cure for Danon disease, and treatment is mainly supportive, focusing on managing symptoms such as heart failure and muscle weakness. Targeted drug discovery efforts for Danon disease are lim…	GO:0043321 regulation of natural killer cell degranulation;GO:0043323 positive regulation of natural killer cell degranulation;GO:1902513 regulation of organelle transport along microtubule		CD markers; Transporters					0	1	1	0	0	0	0	0	0	0	0	1	0	0	0	0	0	0	0	0
TACC3	10460	symbol	H. sapiens	10460	H. sapiens	TACC3	transforming acidic coiled-coil containing protein 3	TACC3, or transforming acidic coiled-coil containing protein 3, is a motor spindle protein that helps stabilize the mitotic spindle during cell division. It belongs to the transforming acidic coiled-coil protein family and may also play a role in the growth and differentiation of certain cancer cells. TACC3 is encoded by the TACC3 gene and its function is important for proper cell division and pr…	TACC3 has been implicated in various types of cancer, including breast, lung, and ovarian cancer. Overexpression of TACC3 has been associated with poor prognosis and increased tumor aggressiveness. Therefore, TACC3 has been identified as a potential therapeutic target for cancer treatment. Several studies have focused on developing drugs that target TACC3, including small molecule inhibitors and …	GO:0007091 metaphase/anaphase transition of mitotic cell cycle;GO:0044784 metaphase/anaphase transition of cell cycle;GO:0007097 nuclear migration		Predicted intracellular proteins	Centriolar satellite;Cytosol (Approved); Additional: Basal body;Golgi apparatus;Mitotic spindle		(M242)PID AURORA A PATHWAY; (M71)PID ILK PATHWAY	(M5901)HALLMARK G2M CHECKPOINT; (M5925)HALLMARK E2F TARGETS	0	0	0	0	0	0	0	0	1	0	0	0	0	0	0	0	0	0	0	0
TRMT6	51605	symbol	H. sapiens	51605	H. sapiens	TRMT6	tRNA methyltransferase 6 non-catalytic subunit	TRMT6 is a gene that encodes a protein belonging to the tRNA methyltransferase 6 family. In yeast, a similar protein is part of a two-component methyltransferase that modifies tRNAs to produce the modified nucleoside 1-methyladenosine. This modification affects the stability of initiator methionine and may play a role in the replication of human immunodeficiency virus type 1. Alternative splicing…	There is limited information available on the disease implications of TRMT6. However, recent studies have suggested that mutations in TRMT6 may be associated with intellectual disability and developmental delay. Targeted drug discovery efforts for TRMT6 are also limited, as the function of the protein is not well understood. However, some studies have suggested that TRMT6 may play a role in the r…	GO:0030488 tRNA methylation;GO:0001510 RNA methylation;GO:0006400 tRNA modification		Predicted intracellular proteins	Nucleoplasm (Enhanced); Additional: Cell Junctions				0	0	0	0	0	0	0	0	0	0	1	0	1	0	0	0	0	0	0	0
KIAA1143	57456	symbol	H. sapiens	57456	H. sapiens	KIAA1143	KIAA1143	Unfortunately, there is no information available in the Gene Summary for KIAA1143.	I'm sorry, but there is no information available on the disease implications or targeted drug discovery efforts for KIAA1143. As there is limited information available on this gene, it is unlikely that there are any drugs on the market that target it specifically. However, it is possible that drugs targeting other genes or pathways may indirectly affect KIAA1143 and its associated diseases, if an…			Predicted intracellular proteins	Nucleoplasm (Enhanced); Additional: Cytokinetic bridge				0	0	0	0	0	0	0	0	0	0	0	0	0	0	0	0	0	0	0	0
ATP1B3	483	symbol	H. sapiens	483	H. sapiens	ATP1B3	ATPase Na+/K+ transporting subunit beta 3	ATP1B3 is a gene that encodes for the beta 3 subunit of the Na+/K+ ATPase enzyme. This enzyme is responsible for maintaining the electrochemical gradients of sodium and potassium ions across the plasma membrane, which is essential for osmoregulation, sodium-coupled transport of molecules, and electrical excitability of nerve and muscle. The beta subunit regulates the number of sodium pumps transp…	ATP1B3 has been implicated in several diseases, including hypertension, diabetes, and cancer. In hypertension, mutations in ATP1B3 have been associated with increased blood pressure due to impaired sodium transport. In diabetes, ATP1B3 has been shown to play a role in insulin secretion and glucose homeostasis. In cancer, ATP1B3 has been found to be overexpressed in several types of tumors, includ…	GO:1903288 positive regulation of potassium ion import across plasma membrane;GO:1903286 regulation of potassium ion import;GO:1903276 regulation of sodium ion export across plasma membrane		CD markers; Transporters:Primary Active Transporters; Predicted intracellular proteins	Plasma membrane (Supported)			(M5905)HALLMARK ADIPOGENESIS	0	0	1	1	0	0	1	0	0	0	0	0	0	0	0	0	0	0	0	0
CIAPIN1	57019	symbol	H. sapiens	57019	H. sapiens	CIAPIN1	cytokine induced apoptosis inhibitor 1	CIAPIN1 is a gene that encodes for a protein called cytokine induced apoptosis inhibitor 1. This protein is not related to other molecules that regulate apoptosis, such as BCL2 or CASP. The expression of CIAPIN1 is dependent on growth factor stimulation.	Research has shown that CIAPIN1 plays a role in various diseases, including cancer, cardiovascular disease, and autoimmune disorders. In cancer, CIAPIN1 has been found to be overexpressed in several types of tumors, including breast, lung, and liver cancer, and is associated with poor prognosis. Targeted drug discovery efforts have focused on developing small molecule inhibitors of CIAPIN1 to ind…	GO:0016226 iron-sulfur cluster assembly;GO:0031163 metallo-sulfur cluster assembly;GO:0030097 hemopoiesis		Predicted intracellular proteins	Mitochondria (Supported); Additional: Nucleoplasm				0	0	0	0	0	0	1	0	0	0	0	0	0	0	0	0	0	0	0	0
TBL1XR1	79718	symbol	H. sapiens	79718	H. sapiens	TBL1XR1	TBL1X/Y related 1	TBL1XR1 is a gene that belongs to the WD40 repeat-containing gene family and is similar to TBL1X. It is believed to be a component of both nuclear receptor corepressor (N-CoR) and histone deacetylase 3 (HDAC 3) complexes, and is necessary for transcriptional activation by various transcription factors. Mutations in this gene have been linked to some autism spectrum disorders, and it is suggested …	TBL1XR1 has been implicated in several diseases, including autism spectrum disorders, intellectual disability, and cancer. In terms of drug discovery efforts, TBL1XR1 is being investigated as a potential therapeutic target for cancer treatment. Several small molecule inhibitors of TBL1XR1 have been developed, including compounds that disrupt the interaction between TBL1XR1 and its binding partner…	GO:0060613 fat pad development;GO:0050872 white fat cell differentiation;GO:0001835 blastocyst hatching		Predicted intracellular proteins; Human disease related genes:Other diseases:Mental and behavioural disorders; Human disease related genes:Congenital malformations:Other congenital malformations; Disease related genes; Cancer-related genes:Mutated cancer genes; Cancer-related genes:Mutational cancer driver genes	Nucleoplasm (Approved)		(M223)PID BETA CATENIN NUC PATHWAY		0	0	0	1	0	0	0	0	0	0	0	0	0	0	0	1	0	0	0	0
LETM1	3954	symbol	H. sapiens	3954	H. sapiens	LETM1	leucine zipper and EF-hand containing transmembrane protein 1	LETM1 is a gene that encodes a protein found in the inner mitochondrial membrane. This protein is responsible for maintaining the shape of the mitochondria and is essential for normal cellular function. Mutations in this gene have been linked to Wolf-Hirschhorn syndrome, a genetic disorder caused by the deletion of certain parts of chromosome 4. LETM1 is also found in pseudogenes on chromosomes 8…	Mutations in the LETM1 gene have been linked to several diseases, including Wolf-Hirschhorn syndrome, a rare genetic disorder characterized by developmental delays, intellectual disability, and distinctive facial features. Additionally, LETM1 mutations have been associated with seizures, ataxia, and deafness. Targeted drug discovery efforts for LETM1 have focused on developing small molecule inhi…	GO:0099093 calcium export from the mitochondrion;GO:0170037 export from the mitochondrion;GO:0051562 negative regulation of mitochondrial calcium ion concentration		Transporters:Electrochemical Potential-driven transporters; Human disease related genes:Other congenital disorders:Chromosomal abnormalities	Mitochondria (Supported)				0	0	0	0	1	0	1	0	0	0	0	0	0	0	0	0	0	0	0	0
SMARCD2	6603	symbol	H. sapiens	6603	H. sapiens	SMARCD2	SWI/SNF related BAF chromatin remodeling complex subunit D2	SMARCD2 is a human gene that belongs to the SWI/SNF family of proteins. These proteins are involved in regulating the transcription of certain genes by altering the chromatin structure around them. SMARCD2 is part of the SNF/SWI complex, which is an ATP-dependent chromatin remodeling complex. It has helicase and ATPase activities and is similar in sequence to the yeast Swp73 protein. There are di…	There is limited information available on the disease implications of SMARCD2. However, studies have shown that mutations in other genes of the SWI/SNF complex can lead to various diseases, including cancer, intellectual disability, and developmental disorders. Therefore, it is possible that mutations in SMARCD2 could also contribute to these diseases. As for targeted drug discovery efforts, ther…	GO:0006337 nucleosome disassembly;GO:0032986 protein-DNA complex disassembly;GO:2000819 regulation of nucleotide-excision repair		Disease related genes; Human disease related genes:Immune system diseases:Primary immunodeficiency; Predicted intracellular proteins	Nucleoplasm (Enhanced)				0	0	1	0	1	1	0	0	1	0	0	0	0	0	0	0	0	0	1	0
HIST1H1E	3008	gene_synonym	H. sapiens	3008	H. sapiens	H1-4	H1.4 linker histone, cluster member	H1-4 is a gene that encodes a replication-dependent histone, which is a member of the histone H1 family. Histones are nuclear proteins that are responsible for the nucleosome structure of the chromosomal fiber in eukaryotes. The H1 linker histone interacts with linker DNA between nucleosomes and functions in the compaction of chromatin into higher order structures. This gene is intronless and is …	There is limited information available on the disease implications of H1-4 gene mutations. However, research has shown that alterations in histone H1 expression levels can lead to changes in chromatin structure and gene expression, which can contribute to the development of various diseases, including cancer. Targeted drug discovery efforts for H1-4 are also limited, as it is a relatively underst…	GO:0030261 chromosome condensation;GO:0045910 negative regulation of DNA recombination;GO:0006334 nucleosome assembly		Disease related genes; Predicted intracellular proteins	Nuclear speckles (Supported); Additional: Cytosol	Copper	(M32)PID HDAC CLASSIII PATHWAY		0	0	0	0	1	1	0	0	0	0	0	0	0	0	0	0	0	0	0	0
HIST1H1A	3024	gene_synonym	H. sapiens	3024	H. sapiens	H1-1	H1.1 linker histone, cluster member	H1-1 is a gene that encodes a replication-dependent histone, which is a member of the histone H1 family. Histones are nuclear proteins that are responsible for the nucleosome structure of the chromosomal fiber in eukaryotes. H1 interacts with linker DNA between nucleosomes and helps in the compaction of chromatin into higher order structures. This gene is located in the large histone gene cluster…	There is limited information available on the disease implications of H1-1 gene mutations. However, alterations in histone H1 expression have been linked to various cancers, including breast, lung, and prostate cancer. Targeted drug discovery efforts for H1-1 are also limited, but some studies have focused on developing drugs that target histone modifications, including acetylation and methylatio…	GO:0030261 chromosome condensation;GO:0045910 negative regulation of DNA recombination;GO:0048260 positive regulation of receptor-mediated endocytosis		Predicted intracellular proteins	Nucleoplasm (Supported)				0	0	0	0	1	1	0	0	0	0	0	1	0	0	0	0	0	0	0	0
RAB14	51552	symbol	H. sapiens	51552	H. sapiens	RAB14	RAB14, member RAS oncogene family	RAB14 is a gene that belongs to the RAB family of GTPases, which are involved in intracellular membrane trafficking. These proteins act as molecular switches that recruit downstream effector proteins onto membranes. RAB14 is a member of the RAS oncogene family and is involved in regulating the transport of proteins and lipids between different compartments within cells. It has been implicated in …	Research on RAB14 has identified its potential as a therapeutic target for various diseases. For example, studies have shown that RAB14 is involved in the regulation of insulin secretion and glucose homeostasis, making it a potential target for the treatment of type 2 diabetes. Additionally, RAB14 has been implicated in the pathogenesis of Alzheimer's disease and Parkinson's disease, suggesting t…	GO:0034498 early endosome to Golgi transport;GO:0034058 endosomal vesicle fusion;GO:0006895 Golgi to endosome transport		Predicted intracellular proteins	Vesicles (Supported)			(M5910)HALLMARK PROTEIN SECRETION	0	1	1	0	0	0	0	0	0	0	0	1	0	0	0	0	0	0	0	0
IMP4	92856	symbol	H. sapiens	92856	H. sapiens	IMP4	IMP U3 small nucleolar ribonucleoprotein 4	The IMP4 gene encodes a protein that is part of the U3 small nucleolar ribonucleoprotein complex, along with IMP3 and MPP10. This complex is essential for the early cleavage steps of pre-18S ribosomal RNA processing. The gene has several transcript variants that encode different isoforms.	There is limited information available on the disease implications of the IMP4 gene. However, studies have shown that dysregulation of the U3 small nucleolar ribonucleoprotein complex, of which IMP4 is a part, can lead to defects in ribosome biogenesis and contribute to various diseases, including cancer. Targeted drug discovery efforts for IMP4 are also limited, likely due to the lack of underst…	GO:0030490 maturation of SSU-rRNA;GO:0042274 ribosomal small subunit biogenesis;GO:0006364 rRNA processing		Predicted intracellular proteins	Nucleoli (Enhanced)			(M5928)HALLMARK MYC TARGETS V2	0	0	0	0	0	0	0	0	0	0	0	0	1	0	0	0	0	0	0	0
ARMC1	55156	symbol	H. sapiens	55156	H. sapiens	ARMC1	armadillo repeat containing 1	ARMC1, or armadillo repeat containing 1, is a human gene that is predicted to have metal ion binding activity. It is involved in the intracellular distribution of mitochondria and is located in both the cytosol and mitochondrion. The gene's function and role in human biology are still being studied, but its association with mitochondrial distribution suggests that it may play a role in cellular e…	There is limited information available on the disease implications of ARMC1. However, some studies have suggested that mutations in this gene may be associated with mitochondrial dysfunction and neurodegenerative diseases such as Parkinson's disease. There are currently no targeted drug discovery efforts specifically focused on ARMC1. However, drugs that target mitochondrial function and metaboli…	GO:0048312 intracellular distribution of mitochondria;GO:0048311 mitochondrion distribution;GO:0051646 mitochondrion localization		Predicted intracellular proteins	Mitochondria (Approved)				0	0	0	0	0	0	0	0	1	0	0	0	0	0	0	0	0	0	0	0
NOP16	51491	symbol	H. sapiens	51491	H. sapiens	NOP16	NOP16 nucleolar protein	The NOP16 gene encodes a protein that is found in the nucleolus, a substructure within the cell nucleus. The expression of this gene is stimulated by estrogen and Myc protein, and it is a marker of poor patient survival in breast cancer. Alternative splicing of the gene results in the production of multiple transcript variants.	The NOP16 gene has been implicated in various diseases, including breast cancer, lung cancer, and leukemia. In breast cancer, high expression of NOP16 has been associated with poor patient survival, making it a potential therapeutic target. Targeted drug discovery efforts have focused on developing small molecule inhibitors of NOP16, which could potentially be used to treat breast cancer and othe…	GO:0042273 ribosomal large subunit biogenesis;GO:0042254 ribosome biogenesis;GO:0022613 ribonucleoprotein complex biogenesis		Predicted intracellular proteins	Nucleoli (Enhanced)			(M5928)HALLMARK MYC TARGETS V2; (M5926)HALLMARK MYC TARGETS V1	0	0	0	0	0	0	0	0	0	0	0	0	1	0	0	0	0	0	0	0
PAK2	5062	symbol	H. sapiens	5062	H. sapiens	PAK2	p21 (RAC1) activated kinase 2	PAK2, also known as p21 (RAC1) activated kinase 2, is a serine/threonine kinase that plays a critical role in linking Rho GTPases to cytoskeleton reorganization and nuclear signaling. It is activated by proteolytic cleavage during caspase-mediated apoptosis and may regulate apoptotic events in dying cells. PAK2 is a target for the small GTP binding proteins CDC42 and RAC1 and has been implicated …	PAK2 has been implicated in various diseases, including cancer, neurological disorders, and cardiovascular diseases. In cancer, PAK2 has been shown to promote tumor growth, invasion, and metastasis, making it a potential therapeutic target. Several small molecule inhibitors of PAK2 have been developed and are currently being evaluated in preclinical and clinical studies for their efficacy in canc…	GO:0034333 adherens junction assembly;GO:0150105 protein localization to cell-cell junction;GO:0002223 stimulatory C-type lectin receptor signaling pathway	yes	Predicted intracellular proteins; ENZYME proteins:Transferases; Potential drug targets; Disease related genes; Enzymes; Kinases:STE Ser/Thr protein kinases; RAS pathway related proteins	Nuclear speckles;Nucleoplasm (Supported); Additional: Cytosol;Focal adhesion sites	Fostamatinib	(M139)PID MYC PATHWAY; (M76)PID P38 ALPHA BETA PATHWAY; (M16801)SIG REGULATION OF THE ACTIN CYTOSKELETON BY RHO GTPASES		1	0	1	1	0	0	1	0	1	0	0	0	0	0	0	0	0	0	0	0
LMAN1	3998	symbol	H. sapiens	3998	H. sapiens	LMAN1	lectin, mannose binding 1	LMAN1 is a gene that encodes for a membrane lectin protein that binds to mannose. This protein is involved in transporting glycoproteins between different compartments of the cell, including the endoplasmic reticulum, endoplasmic reticulum-Golgi intermediate compartment, and cis-Golgi. LMAN1 has several domains, including a signal sequence, a carbohydrate recognition domain, a stalk region for ol…	Combined factor V-factor VIII deficiency is a rare bleeding disorder caused by mutations in the LMAN1 gene. This disorder is characterized by reduced levels of both factor V and factor VIII in the blood, which are essential for blood clotting. Patients with this disorder may experience excessive bleeding after injury or surgery, and women may have heavy menstrual bleeding. There is currently no c…	GO:1903215 negative regulation of protein targeting to mitochondrion;GO:1903748 negative regulation of establishment of protein localization to mitochondrion;GO:1903214 regulation of protein targeting to mitochondrion		Disease related genes; Potential drug targets; Human disease related genes:Cardiovascular diseases:Hematologic diseases; Transporters	Vesicles (Supported); Additional: Endoplasmic reticulum	Antihemophilic factor, human recombinant; Lonoctocog alfa; Moroctocog alfa	(M91)PID TCPTP PATHWAY; (M5880)NABA ECM AFFILIATED; (M5885)NABA MATRISOME ASSOCIATED	(M5910)HALLMARK PROTEIN SECRETION; (M5908)HALLMARK ANDROGEN RESPONSE	0	0	0	0	0	0	1	0	0	0	0	0	0	0	0	0	0	0	0	0
SIRPA	140885	symbol	H. sapiens	140885	H. sapiens	SIRPA	signal regulatory protein alpha	SIRPA, or signal regulatory protein alpha, is a transmembrane glycoprotein that belongs to the immunoglobulin superfamily and is involved in negative regulation of receptor tyrosine kinase-coupled signaling processes. It can be phosphorylated by tyrosine kinases and serves as a substrate for SH2 domain-containing tyrosine phosphatases. SIRPA participates in signal transduction mediated by various…	SIRPA has been implicated in various diseases, including cancer, autoimmune disorders, and infectious diseases. In cancer, SIRPA has been shown to play a role in tumor growth and metastasis by regulating immune cell function and promoting tumor cell survival. Targeted drug discovery efforts have focused on developing inhibitors of SIRPA-CD47 interaction, which could enhance immune-mediated tumor …	GO:0071641 negative regulation of macrophage inflammatory protein 1 alpha production;GO:0035696 monocyte extravasation;GO:0071640 regulation of macrophage inflammatory protein 1 alpha production		CD markers				(M5915)HALLMARK APICAL JUNCTION	0	1	1	0	0	0	1	0	0	0	0	1	0	0	0	0	0	0	0	0
SIRPB1	10326	symbol	H. sapiens	10326	H. sapiens	SIRPB1	signal regulatory protein beta 1	SIRPB1 is a gene that encodes a protein belonging to the signal-regulatory-protein (SIRP) family and the immunoglobulin superfamily. SIRP family members are transmembrane glycoproteins that negatively regulate receptor tyrosine kinase-coupled signaling processes. SIRPB1 interacts with TYROBP/DAP12, a protein with immunoreceptor tyrosine-based activation motifs, and participates in the recruitment…	Research on SIRPB1 has revealed its potential involvement in various diseases, including cancer, autoimmune disorders, and infectious diseases. In cancer, SIRPB1 has been shown to play a role in tumor growth and metastasis, making it a potential target for cancer therapy. In autoimmune disorders, SIRPB1 has been implicated in the regulation of immune responses, and its dysregulation has been link…	GO:0050766 positive regulation of phagocytosis;GO:0050764 regulation of phagocytosis;GO:0045807 positive regulation of endocytosis		CD markers; Transporters:Accessory Factors Involved in Transport; Predicted intracellular proteins	Vesicles (Uncertain); Additional: Centrosome				0	0	1	0	0	0	0	0	0	0	0	1	0	0	0	0	0	0	0	0
WDR4	10785	symbol	H. sapiens	10785	H. sapiens	WDR4	WD repeat domain 4	WDR4 is a gene that belongs to the WD repeat protein family. WD repeats are regions of approximately 40 amino acids that are involved in various cellular processes, including cell cycle progression, signal transduction, apoptosis, and gene regulation. Although WDR4 has been excluded as a candidate for a form of nonsyndromic deafness, it is still a candidate for other disorders mapped to 21q22.3 a…	There is limited information available on the disease implications of WDR4. However, the gene has been implicated in the development of Down syndrome phenotypes, and it is a candidate for other disorders mapped to 21q22.3. There are currently no targeted drug discovery efforts for WDR4, and no drugs have been developed specifically for this gene. However, there are drugs on the market that target…	GO:0106004 tRNA (guanine-N7)-methylation;GO:0036265 RNA (guanine-N7)-methylation;GO:0030488 tRNA methylation		Disease related genes; Human disease related genes:Congenital malformations:Congenital malformations of the nervous system; Predicted intracellular proteins	Nucleoplasm (Supported); Additional: Cytosol				0	0	0	0	0	0	0	0	0	0	1	0	1	0	0	0	0	0	0	0
UTP18	51096	symbol	H. sapiens	51096	H. sapiens	UTP18	UTP18 small subunit processome component	UTP18 is a human gene that encodes a small subunit processome component. It is involved in RNA binding activity and is predicted to play a role in rRNA processing. UTP18 is located in the nuclear membrane, nucleolus, and nucleoplasm. This information is provided by the Alliance of Genome Resources as of April 2022.	There is limited information available on the disease implications of UTP18. However, mutations in UTP18 have been associated with intellectual disability and developmental delay. Targeted drug discovery efforts for UTP18 are also limited, as the function of this gene is not well understood. However, given its involvement in rRNA processing, it is possible that drugs targeting this pathway may ha…	GO:0042274 ribosomal small subunit biogenesis;GO:0006364 rRNA processing;GO:0016072 rRNA metabolic process		Predicted intracellular proteins	Nucleoli;Nucleoli rim (Supported); Additional: Nuclear membrane;Nucleoplasm				0	0	0	0	0	0	0	0	0	0	0	0	1	0	0	0	0	0	0	0
PRPF6	24148	symbol	H. sapiens	24148	H. sapiens	PRPF6	pre-mRNA processing factor 6	PRPF6 is a human gene that plays a role in pre-mRNA splicing. It acts as a bridging factor between U5 and U4/U6 snRNPs in the formation of the spliceosome. Additionally, the protein encoded by this gene can bind to the androgen receptor, which links transcriptional activation and splicing.	Mutations in the PRPF6 gene have been associated with retinitis pigmentosa, a group of inherited disorders that cause progressive vision loss. Additionally, altered expression of PRPF6 has been observed in various cancers, including breast, prostate, and lung cancer, suggesting a potential role in tumorigenesis. Targeted drug discovery efforts for PRPF6 have been limited, but some studies have in…	GO:0000244 spliceosomal tri-snRNP complex assembly;GO:0000387 spliceosomal snRNP assembly;GO:0000245 spliceosomal complex assembly		Disease related genes; Human disease related genes:Nervous system diseases:Eye disease; Predicted intracellular proteins	Basal body;Nuclear speckles;Nucleoplasm (Supported); Additional: Centrosome;Cytosol;Vesicles				0	0	0	0	0	0	0	0	0	0	0	0	1	0	0	0	0	0	0	0
TM9SF2	9375	symbol	H. sapiens	9375	H. sapiens	TM9SF2	transmembrane 9 superfamily member 2	TM9SF2 is a gene that encodes a 76 kDa protein belonging to the transmembrane 9 superfamily. The protein is found in early endosomes in human cells and has a highly hydrophobic C-terminal domain containing nine transmembrane domains. It is believed that the protein may be involved in small molecule transport or act as an ion channel. A pseudogene associated with this gene is located on the X chro…	There is limited information available on the disease implications of TM9SF2. However, recent studies have suggested that the gene may play a role in the development and progression of certain cancers, including breast cancer and hepatocellular carcinoma. Targeted drug discovery efforts for TM9SF2 are still in the early stages, but there is potential for the development of drugs that target the p…	GO:0010908 regulation of heparan sulfate proteoglycan biosynthetic process;GO:0042762 regulation of sulfur metabolic process;GO:0006688 glycosphingolipid biosynthetic process		Transporters:Accessory Factors Involved in Transport; Predicted intracellular proteins					0	0	0	0	0	0	0	0	0	0	0	0	0	0	0	0	0	0	0	0
HLA-B	3106	symbol	H. sapiens	3106	H. sapiens	HLA-B	major histocompatibility complex, class I, B	HLA-B is a gene that belongs to the major histocompatibility complex class I heavy chain paralogues. It encodes a protein that is a heterodimer consisting of a heavy chain and a light chain. The heavy chain is anchored in the membrane and plays a central role in the immune system by presenting peptides derived from the endoplasmic reticulum lumen. The gene contains 8 exons, with polymorphisms wit…	HLA-B has been associated with several diseases, including autoimmune disorders such as ankylosing spondylitis, psoriasis, and rheumatoid arthritis. Certain HLA-B alleles have also been linked to increased susceptibility to viral infections, such as HIV and hepatitis B and C. Targeted drug discovery efforts have focused on developing drugs that modulate the immune response by targeting HLA-B and …	GO:0042270 protection from natural killer cell mediated cytotoxicity;GO:0002667 regulation of T cell anergy;GO:0002911 regulation of lymphocyte anergy		Human disease related genes:Immune system diseases:Allergies and autoimmune diseases; Human disease related genes:Respiratory diseases:Tracheobronchial diseases; Human disease related genes:Skin diseases:Skin and soft tissue diseases; Predicted intracellular proteins; Human disease related genes:Musculoskeletal diseases:Skeletal diseases; Human disease related genes:Musculoskeletal diseases:Other…		Abacavir; N-Formylmethionine; Coccidioides immitis spherule		(M5913)HALLMARK INTERFERON GAMMA RESPONSE	1	1	1	1	0	0	0	0	0	0	0	0	0	0	0	0	0	0	0	0
CHAMP1	283489	symbol	H. sapiens	283489	H. sapiens	CHAMP1	chromosome alignment maintaining phosphoprotein 1	CHAMP1, or chromosome alignment maintaining phosphoprotein 1, is a gene that encodes a zinc finger protein that plays a crucial role in regulating chromosome segregation during mitosis. The protein is responsible for ensuring that chromosomes are correctly aligned on the metaphase plate and that sister kinetochores remain attached to microtubules from opposite spindle poles. Mutations in CHAMP1 h…	Mutations in CHAMP1 have been linked to an autosomal dominant form of intellectual disability. However, there are currently no targeted drug discovery efforts for CHAMP1-related intellectual disability. This is likely due to the fact that the protein plays a crucial role in mitosis, and targeting it with drugs could have unintended consequences on cell division and proliferation. As a result, the…	GO:0031134 sister chromatid biorientation;GO:0034501 protein localization to kinetochore;GO:1903083 protein localization to condensed chromosome		Human disease related genes:Other diseases:Mental and behavioural disorders; Predicted intracellular proteins	Nucleoplasm (Enhanced); Additional: Nuclear bodies				0	0	0	0	0	1	0	0	1	0	0	0	0	0	0	0	0	0	0	0
DUSP3	1845	symbol	H. sapiens	1845	H. sapiens	DUSP3	dual specificity phosphatase 3	DUSP3 is a gene that encodes a protein belonging to the dual specificity protein phosphatase subfamily. This protein is involved in the inactivation of target kinases by dephosphorylating both phosphoserine/threonine and phosphotyrosine residues. It negatively regulates members of the MAP kinase superfamily, which are associated with cellular proliferation and differentiation. Different members o…	DUSP3 has been implicated in various diseases, including cancer, diabetes, and cardiovascular diseases. In cancer, DUSP3 has been shown to be downregulated in several types of tumors, including breast, ovarian, and lung cancers, suggesting a potential tumor suppressor role. Targeted drug discovery efforts have focused on developing small molecule inhibitors of DUSP3 as potential cancer therapeuti…	GO:1990264 peptidyl-tyrosine dephosphorylation involved in inactivation of protein kinase activity;GO:0120182 regulation of focal adhesion disassembly;GO:0120183 positive regulation of focal adhesion disassembly		ENZYME proteins:Hydrolases; Enzymes; Predicted intracellular proteins	Nucleoplasm (Supported); Additional: Cytosol			(M5923)HALLMARK PI3K AKT MTOR SIGNALING	1	0	1	0	0	0	1	0	1	0	0	0	0	0	0	0	0	0	0	0
THUMPD3	25917	symbol	H. sapiens	25917	H. sapiens	THUMPD3	THUMP domain containing 3	THUMPD3 is a human gene that is predicted to have tRNA (guanine) methyltransferase activity and be involved in tRNA methylation. It is located in both the cytosol and nucleolus.	There is limited information available on the disease implications of THUMPD3. However, recent studies have suggested that mutations in THUMPD3 may be associated with intellectual disability and developmental delay. Targeted drug discovery efforts for THUMPD3 are also limited, as the function of the gene is not well understood. However, there have been some studies exploring the potential of targ…	GO:0030488 tRNA methylation;GO:0001510 RNA methylation;GO:0006400 tRNA modification		Enzymes; Predicted intracellular proteins; ENZYME proteins:Transferases	Cytosol (Enhanced); Additional: Nucleoli				0	0	0	0	0	0	0	0	0	0	1	0	0	0	0	0	0	0	0	0
ALAD	210	symbol	H. sapiens	210	H. sapiens	ALAD	aminolevulinate dehydratase	ALAD is a gene that encodes for the aminolevulinate dehydratase enzyme, which is responsible for catalyzing the condensation of two molecules of delta-aminolevulinate to form porphobilinogen, a precursor of heme, cytochromes, and other hemoproteins. The enzyme is composed of eight identical subunits, and its activity is inhibited by lead. A defect in the ALAD structural gene can cause increased s…	ALAD gene mutations have been associated with acute hepatic porphyria (AHP), a group of rare genetic disorders characterized by the accumulation of porphyrins in the liver and other organs. AHP can cause severe abdominal pain, nausea, vomiting, constipation, and neurological symptoms. Treatment options for AHP include heme therapy, which involves intravenous administration of heme to suppress por…	GO:0010266 response to vitamin B1;GO:0070541 response to platinum ion;GO:0009635 response to herbicide		ENZYME proteins:Lyases; Predicted intracellular proteins; Human disease related genes:Congenital disorders of metabolism:Congenital disorders of cofactor/vitamin metabolism; FDA approved drug targets:Small molecule drugs; Disease related genes; Enzymes	Cytosol (Approved)	Aminolevulinic acid; Delta-Amino Valeric Acid; Laevulinic Acid; 4-Oxosebacic Acid; Porphobilinogen; 3-(2-Aminoethyl)-4-(Aminomethyl)Heptanedioic Acid; 4,7-Dioxosebacic Acid; 5-hydroxyvaleric acid		(M5935)HALLMARK FATTY ACID METABOLISM; (M5945)HALLMARK HEME METABOLISM	0	1	1	0	0	0	0	0	0	0	0	0	0	0	1	0	0	0	0	0
FRG1	2483	symbol	H. sapiens	2483	H. sapiens	FRG1	FSHD region gene 1	FRG1 is a human gene that is located 100 kb centromeric of the repeat units on chromosome 4q35 which are deleted in facioscapulohumeral muscular dystrophy (FSHD). Although it has related sequences on multiple human chromosomes, DNA sequence analysis did not reveal any homology to known genes. The encoded protein is localized to the nucleolus, as demonstrated by in vivo studies.	There is evidence to suggest that FRG1 may play a role in the pathogenesis of FSHD, a genetic disorder characterized by progressive muscle weakness and wasting. Studies have shown that overexpression of FRG1 in mice can lead to muscle abnormalities similar to those seen in FSHD patients. As a result, there has been interest in developing drugs that target FRG1 as a potential treatment for FSHD. H…	GO:0006364 rRNA processing;GO:0016072 rRNA metabolic process;GO:0000377 RNA splicing, via transesterification reactions with bulged adenosine as nucleophile		Disease related genes; Human disease related genes:Musculoskeletal diseases:Muscular diseases; Predicted intracellular proteins					0	0	0	0	0	0	0	1	0	0	0	0	1	1	0	0	0	0	0	0
CTDSPL2	51496	symbol	H. sapiens	51496	H. sapiens	CTDSPL2	CTD small phosphatase like 2	CTDSPL2, also known as CTD small phosphatase like 2, is a gene that encodes a protein that enables RNA polymerase II CTD heptapeptide repeat phosphatase activity. It is predicted to play a role in negative regulation of the BMP signaling pathway, positive regulation of protein export from the nucleus, and protein dephosphorylation. The protein is located in the nucleoplasm. This information is pr…	There is limited information available on the disease implications of CTDSPL2. However, some studies have suggested that mutations in this gene may be associated with developmental disorders such as intellectual disability and autism spectrum disorders. Targeted drug discovery efforts for CTDSPL2 are also limited, as the function of this gene is not well understood. Currently, there are no drugs …	GO:0046827 positive regulation of protein export from nucleus;GO:0006611 protein export from nucleus;GO:0046825 regulation of protein export from nucleus		Predicted intracellular proteins	Nucleoplasm (Approved)				0	0	0	0	0	0	0	0	0	0	0	0	0	0	0	0	0	0	0	0
NDUFAB1	4706	symbol	H. sapiens	4706	H. sapiens	NDUFAB1	NADH:ubiquinone oxidoreductase subunit AB1	NDUFAB1 is a human gene that encodes a protein called NADH:ubiquinone oxidoreductase subunit AB1. This protein is involved in the assembly of complex I in the mitochondrial respiratory chain and in protein lipoylation. It is predicted to have acyl binding, acyl carrier, and fatty acid binding activities. NDUFAB1 is located in the mitochondrion and nucleoplasm and is part of the mitochondrial resp…	Mutations in the NDUFAB1 gene have been associated with mitochondrial complex I deficiency, a rare genetic disorder that affects the function of the mitochondrial respiratory chain. This can lead to a wide range of symptoms, including developmental delay, muscle weakness, seizures, and neurological problems. There are currently no targeted drug discovery efforts specifically for NDUFAB1, but rese…	GO:0009249 protein lipoylation;GO:0044571 [2Fe-2S] cluster assembly;GO:0016226 iron-sulfur cluster assembly		Predicted intracellular proteins	Mitochondria (Supported)	NADH		(M5905)HALLMARK ADIPOGENESIS; (M5926)HALLMARK MYC TARGETS V1; (M5936)HALLMARK OXIDATIVE PHOSPHORYLATION	0	0	0	0	0	0	0	0	1	0	0	0	0	0	0	0	0	0	0	1
RBM15	64783	symbol	H. sapiens	64783	H. sapiens	RBM15	RNA binding motif protein 15	RBM15 is a member of the SPEN family of proteins that have repressor function in various signaling pathways. It is believed that RBM15 may bind to RNA through interaction with spliceosome components. The protein's function is not yet fully understood, but it is thought to play a role in regulating gene expression. Mutations in RBM15 have been associated with various diseases, including leukemia a…	Mutations in RBM15 have been associated with various diseases, including leukemia and intellectual disability. In acute myeloid leukemia (AML), RBM15 is frequently fused with MKL1, resulting in the formation of a chimeric protein that promotes leukemogenesis. Targeted drug discovery efforts have focused on developing inhibitors of the RBM15-MKL1 fusion protein, with some promising preclinical res…	GO:0007221 positive regulation of transcription of Notch receptor target;GO:0038163 thrombopoietin-mediated signaling pathway;GO:0009048 dosage compensation by inactivation of X chromosome		Disease related genes; Cancer-related genes; Predicted intracellular proteins	Nucleoplasm (Enhanced)				0	0	0	0	0	0	0	0	0	0	1	0	1	0	0	0	0	0	0	0
DNAJC3	5611	symbol	H. sapiens	5611	H. sapiens	DNAJC3	DnaJ heat shock protein family (Hsp40) member C3	DNAJC3 is a gene that encodes a protein with multiple tetratricopeptide repeat (TPR) motifs and a highly conserved J domain found in DNAJ chaperone family members. It belongs to the tetratricopeptide repeat family of proteins and acts as an inhibitor of the interferon-induced, dsRNA-activated protein kinase (PKR). The protein plays a role in regulating the immune response to viral infections by i…	Mutations in the DNAJC3 gene have been associated with various diseases, including cancer and neurodegenerative disorders such as Parkinson's disease and Alzheimer's disease. Targeted drug discovery efforts have focused on developing small molecule inhibitors of PKR, which could potentially be used to treat viral infections and other diseases where PKR is overactive. However, there are currently …	GO:0036494 positive regulation of translation initiation in response to endoplasmic reticulum stress;GO:0032058 positive regulation of translational initiation in response to stress;GO:1903912 negative regulation of endoplasmic reticulum stress-induced eIF2 alpha phosphorylation		Disease related genes; Predicted intracellular proteins; Human disease related genes:Nervous system diseases:Other nervous and sensory system diseases	Endoplasmic reticulum (Approved)			(M5922)HALLMARK UNFOLDED PROTEIN RESPONSE; (M5902)HALLMARK APOPTOSIS	1	1	1	1	0	0	0	0	0	0	0	0	0	0	0	0	0	0	0	0
CHRAC1	54108	symbol	H. sapiens	54108	H. sapiens	CHRAC1	chromatin accessibility complex subunit 1	CHRAC1 is a gene that encodes a protein involved in binding DNA in a sequence-independent manner. This protein, which is a histone-fold protein, interacts with other histone-fold proteins to form larger enzymatic complexes that are involved in DNA transcription, replication, and packaging. The function of CHRAC1 is important for regulating gene expression and maintaining the structure of chromati…	There is limited information available on targeted drug discovery efforts for CHRAC1, as it is a relatively understudied gene. However, mutations in CHRAC1 have been associated with developmental disorders such as Coffin-Siris syndrome, which is characterized by intellectual disability, developmental delays, and distinctive facial features. Additionally, CHRAC1 has been implicated in various type…	GO:0071897 DNA biosynthetic process;GO:0006334 nucleosome assembly;GO:0006275 regulation of DNA replication		Predicted intracellular proteins	Nucleoplasm (Approved)				0	0	0	0	1	1	0	0	0	0	0	0	0	0	0	0	0	1	0	0
SF3B6	51639	symbol	H. sapiens	51639	H. sapiens	SF3B6	splicing factor 3b subunit 6	SF3B6 is a gene that encodes a 14 kDa protein subunit of the splicing factor 3b complex. This complex is involved in the splicing of pre-mRNA molecules. SF3B6 interacts with subunit 1 of the splicing factor 3b complex and also interacts directly with the adenosine that carries out the first transesterification step of splicing at the pre-mRNA branch site. The splicing factor 3b complex associates…	Mutations in the SF3B6 gene have been associated with several diseases, including myelodysplastic syndromes (MDS), chronic lymphocytic leukemia (CLL), and uveal melanoma. In MDS, mutations in SF3B6 are found in up to 80% of cases with ring sideroblasts, a subtype of MDS characterized by abnormal iron accumulation in red blood cell precursors. Targeted drug discovery efforts have focused on develo…	GO:1903241 U2-type prespliceosome assembly;GO:0001825 blastocyst formation;GO:0000245 spliceosomal complex assembly		Predicted intracellular proteins	Nucleoplasm (Supported)				0	0	0	0	0	0	0	0	0	0	0	0	1	0	0	1	0	0	0	0
UHRF2	115426	symbol	H. sapiens	115426	H. sapiens	UHRF2	ubiquitin like with PHD and ring finger domains 2	UHRF2 is a gene that encodes a nuclear protein involved in regulating the cell cycle. The protein is a ubiquitin-ligase that can ubiquinate PCNP, and together they may play a role in tumorigenesis. UHRF2 contains several domains, including an NIRF_N domain, a PHD finger, a SRA domain, and a RING finger domain, which are essential for regulating cell proliferation. The protein may also be involved…	There is limited information available on the disease implications of UHRF2. However, some studies have suggested that UHRF2 may play a role in tumorigenesis and cancer progression. Targeted drug discovery efforts for UHRF2 are also limited, as the protein is not yet a well-established drug target. However, some studies have identified small molecules that can inhibit the activity of UHRF2, which…	GO:0044027 negative regulation of gene expression via chromosomal CpG island methylation;GO:0016925 protein sumoylation;GO:0051865 protein autoubiquitination		Predicted intracellular proteins; ENZYME proteins:Transferases; Potential drug targets; Disease related genes; Enzymes	Nucleoplasm (Enhanced)				0	0	0	0	0	0	0	0	1	0	0	0	0	0	0	0	0	0	0	0
HIRIP3	8479	symbol	H. sapiens	8479	H. sapiens	HIRIP3	HIRA interacting protein 3	HIRIP3 is a human gene that encodes for a protein that interacts with HIRA, a protein that is involved in chromatin and histone metabolism. The HIRA protein is similar to two corepressors of histone gene transcription found in yeast. HIRIP3 binds to HIRA, as well as H2B and H3 core histones, suggesting that it may function as part of a multiprotein complex involved in chromatin and histone metabo…	There is limited information available on the disease implications of HIRIP3. However, some studies have suggested that mutations in this gene may be associated with certain types of cancer, including breast cancer and hepatocellular carcinoma. Targeted drug discovery efforts for HIRIP3 are also limited, as the function of this gene is not well understood. However, some studies have suggested tha…	GO:0006325 chromatin organization;GO:0016043 cellular component organization;GO:0071840 cellular component organization or biogenesis		Predicted intracellular proteins	Nucleoplasm (Supported); Additional: Nucleoli				0	0	0	0	0	0	0	0	0	0	0	0	0	0	0	0	0	0	0	0
CNOT1	23019	symbol	H. sapiens	23019	H. sapiens	CNOT1	CCR4-NOT transcription complex subunit 1	CNOT1 is a human gene that encodes the CCR4-NOT transcription complex subunit 1. It plays a role in various biological processes, including negative regulation of signal transduction, positive regulation of cytoplasmic mRNA processing body assembly, and regulation of gene expression. CNOT1 is located in the P-body and cytosol and is part of the CCR4-NOT complex. It contributes to poly(A)-specific…	CNOT1 has been implicated in several diseases, including cancer, neurodegenerative disorders, and developmental disorders such as holoprosencephaly. In cancer, CNOT1 has been shown to be overexpressed in various types of tumors, including breast, lung, and liver cancer, and is associated with poor prognosis. Targeting CNOT1 has been proposed as a potential therapeutic strategy for cancer treatmen…	GO:0010606 positive regulation of cytoplasmic mRNA processing body assembly;GO:0010603 regulation of cytoplasmic mRNA processing body assembly;GO:0048387 negative regulation of retinoic acid receptor signaling pathway		Disease related genes; Human disease related genes:Congenital malformations:Congenital malformations of the nervous system; Predicted intracellular proteins	Cytosol (Uncertain)				0	0	0	0	0	0	0	0	0	0	0	0	1	0	0	1	1	0	0	0
NUP210	23225	symbol	H. sapiens	23225	H. sapiens	NUP210	nucleoporin 210	NUP210 is a gene that encodes for a membrane-spanning glycoprotein, which is a major component of the nuclear pore complex. This complex is a large structure that spans the nuclear envelope and regulates the flow of macromolecules between the nucleus and the cytoplasm. Nucleoporins are the main components of this complex in eukaryotic cells. Multiple pseudogenes related to NUP210 are located on c…	There is limited information available on the disease implications of NUP210 mutations. However, recent studies have suggested that NUP210 may play a role in cancer progression and metastasis. Targeted drug discovery efforts for NUP210 are currently underway, with a focus on developing small molecule inhibitors that can disrupt the function of the nuclear pore complex and potentially inhibit canc…	GO:0051028 mRNA transport;GO:0050657 nucleic acid transport;GO:0050658 RNA transport		Transporters:Transporter channels and pores					1	0	1	1	0	0	0	0	0	0	1	0	1	0	0	1	0	0	0	0
MTDH	92140	symbol	H. sapiens	92140	H. sapiens	MTDH	metadherin	MTDH, also known as metadherin, is a human gene that plays a role in various cellular processes, including intracellular signal transduction and regulation of transcription. It has been found to have binding activity with NF-kappaB and double-stranded RNA, as well as transcription coactivator activity. MTDH is located in the endoplasmic reticulum, nuclear lumen, and perinuclear region of the cyto…	MTDH has been found to be overexpressed in various types of cancer, including breast, lung, and liver cancer. In hepatocellular carcinoma, MTDH has been shown to promote tumor growth and metastasis. Therefore, MTDH has been identified as a potential therapeutic target for cancer treatment. Several small molecule inhibitors of MTDH have been developed and tested in preclinical studies, including A…	GO:0031663 lipopolysaccharide-mediated signaling pathway;GO:0051092 positive regulation of NF-kappaB transcription factor activity;GO:0010508 positive regulation of autophagy		Predicted intracellular proteins	Endoplasmic reticulum (Enhanced)		(M66)PID MYC ACTIV PATHWAY		0	0	1	0	0	0	0	0	0	0	0	0	0	0	0	0	0	0	0	0
FUBP1	8880	symbol	H. sapiens	8880	H. sapiens	FUBP1	far upstream element binding protein 1	FUBP1 (far upstream element binding protein 1) is a single-stranded DNA-binding protein that binds to multiple DNA elements, including the far upstream element (FUSE) located upstream of c-myc. It is important for the regulation of c-myc in undifferentiated cells. FUBP1 contains three domains, an N-terminal domain, a central DNA-binding domain, and a C-terminal transactivation domain that contain…	There is limited information available on targeted drug discovery efforts for FUBP1, as it is a relatively understudied gene. However, aberrant expression of FUBP1 has been found in several types of cancer, including breast, lung, and pancreatic cancer, suggesting that it may be a potential target for cancer therapy. Additionally, FUBP1 has been implicated in several viral diseases, including hep…	GO:0010628 positive regulation of gene expression;GO:0010557 positive regulation of macromolecule biosynthetic process;GO:0006357 regulation of transcription by RNA polymerase II		Cancer-related genes; Predicted intracellular proteins	Nucleoplasm (Enhanced)	Irofulven; Sacituzumab govitecan			0	0	0	0	0	0	0	0	0	0	0	0	0	0	0	0	0	0	0	0
PRTN3	5657	symbol	H. sapiens	5657	H. sapiens	PRTN3	proteinase 3	PRTN3 is a human gene that encodes for the protein proteinase 3. This protein is involved in several processes, including dendritic cell differentiation, membrane protein proteolysis, and neutrophil extravasation. It has enzyme binding activity, serine-type endopeptidase activity, and signaling receptor binding activity. PRTN3 is located in the azurophil granule lumen, cytosol, and plasma membran…	Mutations in the PRTN3 gene have been associated with several diseases, including Wegener's granulomatosis, a rare autoimmune disease that causes inflammation of blood vessels in various organs, and ANCA-associated vasculitis, a group of autoimmune diseases that cause inflammation of blood vessels. Targeted drug discovery efforts have focused on developing inhibitors of proteinase 3 as a potentia…	GO:0097029 mature conventional dendritic cell differentiation;GO:0072672 neutrophil extravasation;GO:0045217 cell-cell junction maintenance		Predicted intracellular proteins; Predicted secreted proteins; Peptidases:Serine-type peptidases; Potential drug targets; Candidate cardiovascular disease genes; Disease related genes; ENZYME proteins:Hydrolases; Enzymes	Cytosol (Approved); Additional: Vesicles	Elafin	(M195)PID CMYB PATHWAY		1	1	1	0	0	0	1	0	0	0	0	1	0	0	0	0	0	0	0	0
FAM120A	23196	symbol	H. sapiens	23196	H. sapiens	FAM120A	family with sequence similarity 120 member A	FAM120A is a human gene that encodes a protein with RNA binding activity. It is located in the cytosol, which is the fluid inside cells that surrounds the organelles. The gene is part of a family of genes called family with sequence similarity 120A. The function of FAM120A is not fully understood, but it is believed to play a role in regulating gene expression and protein synthesis. This gene may…	There is limited information available on the disease implications of FAM120A. However, some studies have suggested that alterations in the expression of this gene may be associated with certain types of cancer, including breast cancer and glioblastoma. Targeted drug discovery efforts for FAM120A are also limited, as its function is not fully understood. However, some studies have suggested that …			Predicted intracellular proteins	Cytosol (Enhanced)			(M5926)HALLMARK MYC TARGETS V1	0	0	0	0	0	0	1	0	0	0	0	0	0	0	0	0	0	0	0	0
KIF20B	9585	symbol	H. sapiens	9585	H. sapiens	KIF20B	kinesin family member 20B	KIF20B is a human gene that encodes a protein belonging to the kinesin family, specifically kinesin family member 20B. This protein is involved in several functions, including binding to WW domains, directing microtubules towards the plus end, and homodimerization. It plays a role in promoting cell population proliferation and cytokinesis. KIF20B is found in various cellular components, including…	KIF20B has been implicated in several diseases, including cancer and neurodegenerative disorders. In cancer, KIF20B has been shown to be overexpressed in various types of tumors, including breast, lung, and liver cancer. Targeting KIF20B has been proposed as a potential therapeutic strategy for cancer treatment. Several small molecule inhibitors of KIF20B have been developed and are currently bei…	GO:0032954 regulation of cytokinetic process;GO:1903436 regulation of mitotic cytokinetic process;GO:1903438 positive regulation of mitotic cytokinetic process		Predicted intracellular proteins	Basal body;Cytokinetic bridge;Nucleoplasm (Supported); Additional: Centrosome;Cytosol;Midbody;Perinuclear theca			(M5893)HALLMARK MITOTIC SPINDLE; (M5901)HALLMARK G2M CHECKPOINT	0	0	0	0	0	0	1	0	1	0	0	0	0	0	0	1	0	0	0	0
MCMBP	79892	symbol	H. sapiens	79892	H. sapiens	MCMBP	minichromosome maintenance complex binding protein	The MCMBP gene encodes a protein that is part of the minichromosome maintenance (MCM) complex, which plays a role in regulating DNA initiation and elongation. There are multiple versions of the gene that produce different isoforms of the protein.	The MCMBP gene has been implicated in several diseases, including cancer and developmental disorders. In cancer, dysregulation of the MCM complex can lead to uncontrolled cell proliferation and tumor growth. As a result, there has been significant interest in developing drugs that target the MCM complex as a potential cancer therapy. One example is the drug ONC201, which has shown promising resul…	GO:0007062 sister chromatid cohesion;GO:0006261 DNA-templated DNA replication;GO:0006260 DNA replication		Predicted intracellular proteins	Nucleoplasm (Supported); Additional: Cell Junctions;Cytosol				0	0	0	0	0	1	0	0	1	0	0	0	0	0	0	0	0	1	0	0
ACADVL	37	symbol	H. sapiens	37	H. sapiens	ACADVL	acyl-CoA dehydrogenase very long chain	ACADVL is a gene that encodes a protein responsible for the first step of the mitochondrial fatty acid beta-oxidation pathway. This protein, known as acyl-CoA dehydrogenase very long chain, is specific to long-chain and very-long-chain fatty acids. A deficiency in this gene product can lead to reduced myocardial fatty acid beta-oxidation and is associated with cardiomyopathy. The gene has multipl…	Mutations in the ACADVL gene have been associated with a rare autosomal recessive disorder called very long-chain acyl-CoA dehydrogenase deficiency (VLCADD). This disorder affects the ability of the body to break down long-chain fatty acids, leading to a buildup of toxic fatty acid metabolites in tissues and organs. Symptoms of VLCADD can include muscle weakness, low blood sugar, liver problems, …	GO:0033539 fatty acid beta-oxidation using acyl-CoA dehydrogenase;GO:0046322 negative regulation of fatty acid oxidation;GO:0045717 negative regulation of fatty acid biosynthetic process		Human disease related genes:Congenital disorders of metabolism:Congenital disorders of lipid/glycolipid metabolism; Predicted intracellular proteins; ENZYME proteins:Oxidoreductases; Potential drug targets; Disease related genes; Enzymes	Mitochondria (Supported); Additional: Nucleoli;Nucleoplasm		(M106)PID HNF3B PATHWAY	(M5935)HALLMARK FATTY ACID METABOLISM; (M5936)HALLMARK OXIDATIVE PHOSPHORYLATION	0	0	0	0	0	0	0	0	0	0	0	0	0	0	0	0	0	0	0	0
METAP1	23173	symbol	H. sapiens	23173	H. sapiens	METAP1	methionyl aminopeptidase 1	METAP1 is a human gene that encodes for methionyl aminopeptidase 1, which is predicted to have aminopeptidase and metalloexopeptidase activity. It is involved in platelet aggregation and is predicted to be located in the cytosol.	METAP1 has been implicated in several diseases, including cancer, cardiovascular disease, and neurological disorders. In cancer, METAP1 has been shown to play a role in tumor growth and metastasis, making it a potential target for cancer therapy. In cardiovascular disease, METAP1 has been linked to platelet aggregation, which can lead to thrombosis and heart attacks. In neurological disorders, ME…	GO:0018206 peptidyl-methionine modification;GO:0031365 N-terminal protein amino acid modification;GO:0070527 platelet aggregation		Peptidases:Metallopeptidases; ENZYME proteins:Hydrolases; Enzymes; Predicted intracellular proteins	Cytosol (Approved); Additional: Nucleoplasm;Plasma membrane	Ovalicin; 5-CHLORO-6-METHYL-N-(2-PHENYLETHYL)-2-PYRIDIN-2-YLPYRIMIDIN-4-AMINE; TERT-BUTYL {2-[(1,3-THIAZOL-2-YLAMINO)CARBONYL]PYRIDIN-3-YL}CARBAMATE; 3-[(2,2-DIMETHYLPROPANOYL)AMINO]-N-1,3-THIAZOL-2-YLPYRIDINE-2-CARBOXAMIDE		(M5935)HALLMARK FATTY ACID METABOLISM	0	0	1	0	0	0	0	0	1	0	0	0	0	0	0	0	0	0	0	0
AP3S1	1176	symbol	H. sapiens	1176	H. sapiens	AP3S1	adaptor related protein complex 3 subunit sigma 1	AP3S1 is a gene that encodes a subunit of the AP3 adaptor complex, which plays a role in the formation of vesicles in the Golgi body. The gene has several related pseudogenes, and alternative splicing can result in multiple transcript variants that encode different isoforms.	Mutations in the AP3S1 gene have been associated with Hermansky-Pudlak syndrome type 2 (HPS2), a rare autosomal recessive disorder characterized by oculocutaneous albinism, bleeding diathesis, and pulmonary fibrosis. HPS2 is caused by defects in the biogenesis of lysosome-related organelles, including melanosomes, platelet dense granules, and lysosomes. There are currently no targeted drug discov…	GO:0016183 synaptic vesicle coating;GO:0035652 clathrin-coated vesicle cargo loading;GO:0035654 clathrin-coated vesicle cargo loading, AP-3-mediated		Predicted intracellular proteins	Vesicles (Approved)			(M5910)HALLMARK PROTEIN SECRETION; (M5926)HALLMARK MYC TARGETS V1	0	0	0	0	0	0	0	0	1	0	0	0	0	0	0	0	0	0	0	0
SCO1	6341	symbol	H. sapiens	6341	H. sapiens	SCO1	synthesis of cytochrome C oxidase 1	SCO1 is a human gene that is responsible for the synthesis of cytochrome C oxidase 1, which is a protein that plays a crucial role in the transfer of reducing equivalents from cytochrome c to molecular oxygen and pumps protons across the inner mitochondrial membrane. This gene is the human equivalent of the yeast SCO1 gene, which is involved in the assembly of subunits 1 and 2 into the holoprotei…	Mutations in the SCO1 gene have been linked to Leigh syndrome, a rare genetic disorder that affects the central nervous system. The symptoms of Leigh syndrome typically appear in infancy or early childhood and include developmental delays, muscle weakness, seizures, and respiratory problems. There is currently no cure for Leigh syndrome, and treatment is focused on managing symptoms and providing…	GO:0006878 intracellular copper ion homeostasis;GO:0055070 copper ion homeostasis;GO:0033617 mitochondrial cytochrome c oxidase assembly		Disease related genes; Human disease related genes:Congenital disorders of metabolism:Mitochondrial diseases		Copper			0	0	0	0	0	0	0	0	0	0	0	0	0	0	0	0	0	0	0	0
HLA-A	3105	symbol	H. sapiens	3105	H. sapiens	HLA-A	major histocompatibility complex, class I, A	HLA-A is a gene that belongs to the major histocompatibility complex class I heavy chain paralogues. It encodes a protein that plays a central role in the immune system by presenting peptides derived from the endoplasmic reticulum lumen to cytotoxic T cells. The protein is a heterodimer consisting of a heavy chain and a light chain, and is expressed in nearly all cells. Polymorphisms within the g…	HLA-A has been implicated in a variety of diseases, including autoimmune disorders, infectious diseases, and cancer. In autoimmune diseases such as type 1 diabetes and rheumatoid arthritis, certain HLA-A alleles have been associated with increased risk. In infectious diseases, HLA-A polymorphisms can affect the immune response to the pathogen, and certain alleles have been linked to increased sus…	GO:0002485 antigen processing and presentation of endogenous peptide antigen via MHC class I via ER pathway, TAP-dependent;GO:2000567 regulation of memory T cell activation;GO:2000568 positive regulation of memory T cell activation		Human disease related genes:Skin diseases:Skin and soft tissue diseases; Human disease related genes:Respiratory diseases:Tracheobronchial diseases; Predicted intracellular proteins; Transporters; Potential drug targets; Disease related genes; Cancer-related genes:Mutated cancer genes; Cancer-related genes:Mutational cancer driver genes	Plasma membrane (Supported); Additional: Golgi apparatus	3-Indolebutyric Acid; Nelipepimut-S; Coccidioides immitis spherule	(M88)PID CD8 TCR PATHWAY; (M54)PID IL12 2PATHWAY; (M272)PID CD8 TCR DOWNSTREAM PATHWAY	(M5913)HALLMARK INTERFERON GAMMA RESPONSE; (M5950)HALLMARK ALLOGRAFT REJECTION	1	0	1	1	0	0	0	0	0	0	0	0	0	0	0	0	0	0	0	0
ITGA4	3676	symbol	H. sapiens	3676	H. sapiens	ITGA4	integrin subunit alpha 4	The ITGA4 gene encodes a protein that is a member of the integrin alpha chain family. Integrins are proteins that are involved in cell surface adhesion and signaling. The ITGA4 protein is processed to generate light and heavy chains that make up the alpha 4 subunit. This subunit combines with a beta 1 or beta 7 subunit to form an integrin that may play a role in cell motility and migration. The i…	The ITGA4 gene has been implicated in several autoimmune diseases, including multiple sclerosis, Crohn's disease, and inflammatory bowel disease. The integrin formed by ITGA4 is involved in the migration of immune cells across the blood-brain barrier and the gut epithelium, which is thought to contribute to the pathogenesis of these diseases. As a result, ITGA4 has been identified as a therapeuti…	GO:0043496 regulation of protein homodimerization activity;GO:0090074 negative regulation of protein homodimerization activity;GO:1990771 clathrin-dependent extracellular exosome endocytosis		FDA approved drug targets:Biotech drugs; CD markers; Predicted intracellular proteins; Cancer-related genes:Candidate cancer biomarkers	Plasma membrane (Approved)	Natalizumab; ATL1102; CDP323; R1295; R411; Tinzaparin; Vedolizumab	(M212)PID INTEGRIN5 PATHWAY; (M274)PID LYMPH ANGIOGENESIS PATHWAY; (M47)PID INTEGRIN CS PATHWAY	(M5897)HALLMARK IL6 JAK STAT3 SIGNALING	0	0	1	1	1	0	1	0	1	0	0	0	0	0	0	0	0	0	0	0
TCF12	6938	symbol	H. sapiens	6938	H. sapiens	TCF12	transcription factor 12	TCF12 is a gene that encodes a protein belonging to the basic helix-loop-helix E-protein family. This protein recognizes the consensus binding site CANNTG and is expressed in various tissues, including skeletal muscle, thymus, B- and T-cells. It may play a role in regulating lineage-specific gene expression by forming heterodimers with other bHLH E-proteins. The gene has several alternatively spl…	There is limited information on the disease implications of TCF12. However, some studies have suggested that mutations in this gene may be associated with intellectual disability and developmental disorders. Targeted drug discovery efforts for TCF12 are also limited, as the gene is not currently a major target for drug development. However, some studies have investigated the potential of targetin…	GO:0097210 response to gonadotropin-releasing hormone;GO:0045666 positive regulation of neuron differentiation;GO:0045664 regulation of neuron differentiation		Transcription factors:Basic domains; Predicted intracellular proteins; Human disease related genes:Endocrine and metabolic diseases:Hypothalamus and pituitary gland diseases; Human disease related genes:Congenital malformations:Other congenital malformations; Disease related genes; Cancer-related genes:Mutational cancer driver genes	Nuclear speckles;Nucleoplasm (Supported)				0	0	0	0	0	0	0	0	0	0	0	0	0	1	0	0	0	0	0	0
CBFB	865	symbol	H. sapiens	865	H. sapiens	CBFB	core-binding factor subunit beta	CBFB is a gene that encodes the beta subunit of a transcription factor that regulates genes specific to hematopoiesis and osteogenesis. The beta subunit is a non-DNA binding regulatory subunit that enhances DNA binding by the alpha subunit. Alternative splicing generates two mRNA variants, each encoding a distinct carboxyl terminus. In some cases, a chromosomal rearrangement produces a chimeric t…	Mutations in the CBFB gene have been associated with various hematological malignancies, including acute myeloid leukemia (AML) and myelodysplastic syndrome (MDS). In particular, the chromosomal rearrangement t(16;21)(q24;q22) generates a fusion protein between CBFB and MYH11, which is found in approximately 5% of AML cases and is associated with a poor prognosis. Targeted drug discovery efforts …	GO:0043378 positive regulation of CD8-positive, alpha-beta T cell differentiation;GO:0043376 regulation of CD8-positive, alpha-beta T cell differentiation;GO:2001187 positive regulation of CD8-positive, alpha-beta T cell activation		Human disease related genes:Cancers:Cancers of haematopoietic and lymphoid tissues; Predicted intracellular proteins; Disease related genes; Cancer-related genes:Mutated cancer genes; Cancer-related genes:Mutational cancer driver genes	Cytosol;Nucleoplasm (Approved)		(M166)PID ATF2 PATHWAY; (M167)PID AP1 PATHWAY; (M2)PID SMAD2 3NUCLEAR PATHWAY		0	0	1	0	0	0	1	1	0	0	0	0	0	0	0	0	0	1	1	0
HIST1H1B	3009	gene_synonym	H. sapiens	3009	H. sapiens	H1-5	H1.5 linker histone, cluster member	H1-5 is a gene that encodes a replication-dependent histone, which is a member of the histone H1 family. Histones are nuclear proteins that are responsible for the nucleosome structure of the chromosomal fiber in eukaryotes. H1-5 interacts with linker DNA between nucleosomes and functions in the compaction of chromatin into higher order structures. This gene is found in the small histone gene clu…	There is limited information on the disease implications of H1-5 gene mutations. However, studies have shown that alterations in histone H1 expression levels can lead to changes in chromatin structure and gene expression, which can contribute to the development of various diseases, including cancer. Targeted drug discovery efforts for H1-5 are also limited, as it is a relatively understudied gene…	GO:0071169 establishment of protein localization to chromatin;GO:0070199 establishment of protein localization to chromosome;GO:0030261 chromosome condensation		Predicted intracellular proteins	Nucleoplasm (Supported)				0	0	0	0	1	1	0	0	0	0	0	0	0	1	0	0	0	0	0	0
FLNB	2317	symbol	H. sapiens	2317	H. sapiens	FLNB	filamin B	FLNB, also known as filamin B, is a gene that belongs to the filamin family. The protein encoded by this gene interacts with glycoprotein Ib alpha to repair vascular injuries. The glycoprotein Ib complex includes glycoprotein Ib alpha, which binds the actin cytoskeleton. Mutations in FLNB have been linked to several conditions, including atelosteogenesis type 1 and type 3, boomerang dysplasia, au…	Mutations in the FLNB gene have been linked to several skeletal dysplasias, including atelosteogenesis type 1 and type 3, boomerang dysplasia, and autosomal dominant Larsen syndrome. These conditions are characterized by abnormal bone development and growth, leading to skeletal abnormalities and often severe physical disability. Spondylocarpotarsal synostosis syndrome, another condition associate…	GO:0003334 keratinocyte development;GO:0003382 epithelial cell morphogenesis;GO:0071346 cellular response to type II interferon		Predicted intracellular proteins; Transporters:Accessory Factors Involved in Transport; Human disease related genes:Congenital malformations:Congenital malformations of the musculoskeletal system; Potential drug targets; Human disease related genes:Congenital malformations:Other congenital malformations; Disease related genes	Plasma membrane (Supported); Additional: Actin filaments;Cytosol;Golgi apparatus			(M5893)HALLMARK MITOTIC SPINDLE; (M5906)HALLMARK ESTROGEN RESPONSE EARLY; (M5907)HALLMARK ESTROGEN RESPONSE LATE	1	0	1	0	0	0	1	0	0	0	0	0	0	1	0	0	0	0	0	0
YTHDF2	51441	symbol	H. sapiens	51441	H. sapiens	YTHDF2	YTH N6-methyladenosine RNA binding protein F2	YTHDF2 is a gene that belongs to the YTH superfamily and encodes a protein containing a YTH domain, which is involved in binding to RNA. The protein also has a proline-rich region that may be involved in signal transduction. An Alu-rich domain has been identified in one of the introns of this gene, which is thought to be associated with human longevity. Reciprocal translocations between this gene…	Research on YTHDF2 has revealed its potential involvement in various diseases, including cancer, neurological disorders, and viral infections. In cancer, YTHDF2 has been shown to play a role in regulating mRNA stability and translation, making it a potential target for cancer therapy. In addition, YTHDF2 has been implicated in the pathogenesis of Alzheimer's disease and viral infections such as Z…	GO:1903538 regulation of meiotic cell cycle process involved in oocyte maturation;GO:0007284 spermatogonial cell division;GO:0098508 endothelial to hematopoietic transition		Predicted intracellular proteins	Cytosol (Enhanced); Additional: Cytoplasmic bodies				0	0	1	0	0	0	1	0	1	0	0	0	1	0	0	0	1	0	0	0
INF2	64423	symbol	H. sapiens	64423	H. sapiens	INF2	inverted formin 2	INF2 is a gene that belongs to the formin family of proteins and is known as inverted formin 2. It contains a diaphanous inhibitory domain at its N-terminus, which classifies it as a diaphanous formin. Research on a similar mouse protein suggests that INF2 may play a role in the polymerization and depolymerization of actin filaments. Mutations in this gene have been linked to focal segmental glom…	Mutations in the INF2 gene have been linked to focal segmental glomerulosclerosis (FSGS), a rare kidney disease that can lead to kidney failure. FSGS is characterized by scarring of the glomeruli, the tiny blood vessels in the kidneys that filter waste from the blood. INF2 mutations are thought to disrupt the normal function of podocytes, specialized cells in the glomeruli that help maintain the …	GO:0090140 regulation of mitochondrial fission;GO:0030041 actin filament polymerization;GO:0008154 actin polymerization or depolymerization		Disease related genes; Human disease related genes:Urinary system diseases:Kidney diseases; Human disease related genes:Nervous system diseases:Neurodegenerative diseases; Predicted intracellular proteins	Endoplasmic reticulum (Approved); Additional: Nuclear bodies				0	0	0	0	0	0	1	0	0	1	0	0	0	0	0	0	0	0	0	0
TRRAP	8295	symbol	H. sapiens	8295	H. sapiens	TRRAP	transformation/transcription domain associated protein	TRRAP is a gene that encodes a large protein belonging to the PIKK family. It is a crucial component of many histone acetyltransferase (HAT) complexes and is involved in transcription and DNA repair by recruiting HAT complexes to chromatin. The gene is alternatively spliced, resulting in multiple isoforms. Deregulation of TRRAP may contribute to the development of various cancers, including gliob…	TRRAP has been implicated in various cancers, including glioblastoma multiforme, breast cancer, and lung cancer. In glioblastoma multiforme, TRRAP has been shown to be overexpressed and associated with poor prognosis. Targeting TRRAP has been proposed as a potential therapeutic strategy for cancer treatment. However, there are currently no drugs specifically targeting TRRAP on the market. Some dr…	GO:0140861 DNA repair-dependent chromatin remodeling;GO:1905168 positive regulation of double-strand break repair via homologous recombination;GO:0045911 positive regulation of DNA recombination		Disease related genes; Cancer-related genes; Predicted intracellular proteins; Human disease related genes:Nervous system diseases:Ear disease	Nucleoplasm (Supported); Additional: Golgi apparatus		(M139)PID MYC PATHWAY; (M40)PID E2F PATHWAY; (M66)PID MYC ACTIV PATHWAY		0	0	1	0	1	0	0	0	0	0	0	0	0	0	0	0	0	0	0	0
ALDH1B1	219	symbol	H. sapiens	219	H. sapiens	ALDH1B1	aldehyde dehydrogenase 1 family member B1	ALDH1B1 is a gene that belongs to the aldehyde dehydrogenases family of proteins. This gene encodes the second enzyme of the major oxidative pathway of alcohol metabolism. Unlike other genes, ALDH1B1 does not contain introns in the coding sequence. Variations in this gene may affect the development of alcohol-related problems.	Variations in the ALDH1B1 gene have been associated with an increased risk of developing alcohol-related problems, such as alcohol dependence and liver disease. Studies have shown that individuals with certain genetic variants of ALDH1B1 may have a reduced ability to metabolize alcohol, leading to an accumulation of toxic byproducts that can damage the liver and other organs. Targeted drug discov…	GO:0006068 ethanol catabolic process;GO:0006067 ethanol metabolic process;GO:0034310 primary alcohol catabolic process		Enzymes; ENZYME proteins:Oxidoreductases; Predicted intracellular proteins	Mitochondria (Supported)	NADH			0	0	0	0	0	0	0	0	0	0	0	0	0	0	1	0	0	0	0	0
TXLNA	200081	symbol	H. sapiens	200081	H. sapiens	TXLNA	taxilin alpha	TXLNA, also known as taxilin alpha, is a human gene that is predicted to play a role in exocytosis and B cell activation. It is located in the cytoplasm and is predicted to enable syntaxin binding activity. The gene's function is not yet fully understood, but it may be involved in regulating the release of molecules from cells. Further research is needed to fully understand the role of TXLNA in h…	There is limited information available on the disease implications of TXLNA. However, some studies have suggested that mutations in this gene may be associated with certain types of cancer, such as breast cancer and glioblastoma. Targeted drug discovery efforts for TXLNA are also limited, as the gene's function is not yet fully understood. However, some studies have suggested that TXLNA may be a …	GO:0042113 B cell activation;GO:0006887 exocytosis;GO:0032940 secretion by cell		Predicted intracellular proteins; Cancer-related genes:Candidate cancer biomarkers	Cytosol (Approved); Additional: Centrosome;Nucleoplasm				1	0	1	0	0	0	0	0	0	0	0	0	0	0	0	0	0	0	0	0
DDX6	1656	symbol	H. sapiens	1656	H. sapiens	DDX6	DEAD-box helicase 6	DDX6, also known as DEAD-box helicase 6, is a gene that encodes a protein belonging to the DEAD box protein family. This protein is an RNA helicase that is found in P-bodies and stress granules, and it plays a role in suppressing translation and degrading mRNA. It is also necessary for microRNA-induced gene silencing. There are multiple variants of the gene that have been identified, but they all…	DDX6 has been implicated in several diseases, including cancer, viral infections, and neurodegenerative disorders. In cancer, DDX6 has been shown to promote tumor growth and metastasis, making it a potential target for cancer therapy. In viral infections, DDX6 plays a role in the replication of certain viruses, such as hepatitis C virus, making it a potential target for antiviral drugs. In neurod…	GO:0019072 viral genome packaging;GO:0019074 viral RNA genome packaging;GO:0033962 P-body assembly		Predicted intracellular proteins; Cancer-related genes; Human disease related genes:Other diseases:Mental and behavioural disorders; Potential drug targets; Disease related genes; ENZYME proteins:Hydrolases; Enzymes	Cytoplasmic bodies (Supported); Additional: Cytosol;Plasma membrane	D-tartaric acid			0	0	0	0	0	0	0	0	0	0	0	0	1	0	0	0	0	0	0	0
ELMO1	9844	symbol	H. sapiens	9844	H. sapiens	ELMO1	engulfment and cell motility 1	ELMO1 is a gene that belongs to the engulfment and cell motility protein family. These proteins work together with dedicator of cytokinesis proteins to facilitate cell migration and phagocytosis. Overexpression of ELMO1 and dedicator of cytokinesis 1 may lead to the invasion of glioma cells, while certain single nucleotide polymorphisms in ELMO1 may be linked to diabetic nephropathy. The gene und…	ELMO1 has been implicated in several diseases, including cancer and diabetic nephropathy. In glioma, ELMO1 overexpression has been shown to promote cell invasion and migration, making it a potential therapeutic target. In diabetic nephropathy, certain single nucleotide polymorphisms in ELMO1 have been associated with an increased risk of developing the disease. Targeted drug discovery efforts for…	GO:0016601 Rac protein signal transduction;GO:0006911 phagocytosis, engulfment;GO:0099024 plasma membrane invagination		Predicted intracellular proteins			(M108)PID NETRIN PATHWAY; (M210)PID IL8 CXCR2 PATHWAY; (M241)PID RAC1 REG PATHWAY		0	0	0	1	0	0	1	0	0	0	0	1	0	0	0	0	0	0	0	0
TST	7263	symbol	H. sapiens	7263	H. sapiens	TST	thiosulfate sulfurtransferase	The human gene TST encodes a protein that contains two rhodanese domains and is localized to the mitochondria. The protein catalyzes the conversion of thiosulfate and cyanide to thiocyanate and sulfite. It also interacts with 5S ribosomal RNA and facilitates its import into the mitochondria. Alternative splicing results in multiple transcript variants.	Mutations in the TST gene have been associated with a rare genetic disorder called mercaptolactate-cysteine disulfiduria (MCDU), which is characterized by the excretion of mercaptolactate-cysteine disulfide in urine. This disorder is inherited in an autosomal recessive manner and can lead to neurological symptoms such as seizures and developmental delay. There are currently no targeted drug disco…	GO:0009439 cyanate metabolic process;GO:0009440 cyanate catabolic process;GO:0035928 rRNA import into mitochondrion		Enzymes; Predicted intracellular proteins; ENZYME proteins:Transferases	Mitochondria (Supported)	S-Mercaptocysteine		(M5941)HALLMARK UV RESPONSE UP; (M5905)HALLMARK ADIPOGENESIS; (M5907)HALLMARK ESTROGEN RESPONSE LATE	0	0	0	0	0	0	0	0	0	0	0	0	0	0	0	0	0	0	0	0
EARS2	124454	symbol	H. sapiens	124454	H. sapiens	EARS2	glutamyl-tRNA synthetase 2, mitochondrial	EARS2 is a gene that encodes a member of the class I family of aminoacyl-tRNA synthetases. These enzymes play a crucial role in protein biosynthesis by charging tRNAs with their cognate amino acids. EARS2 is encoded by the nuclear genome but is likely to be imported to the mitochondrion where it is thought to catalyze the ligation of glutamate to tRNA molecules. Mutations in this gene have been a…	Combined oxidative phosphorylation deficiency 12 (COXPD12) is a rare genetic disorder caused by mutations in the EARS2 gene. This condition affects the function of mitochondria, which are responsible for producing energy in cells. Symptoms of COXPD12 can include developmental delay, muscle weakness, seizures, and other neurological problems. There is currently no cure for COXPD12, and treatment i…	GO:0006424 glutamyl-tRNA aminoacylation;GO:0070127 tRNA aminoacylation for mitochondrial protein translation;GO:0006418 tRNA aminoacylation for protein translation		Predicted intracellular proteins; Human disease related genes:Congenital disorders of metabolism:Mitochondrial diseases; Potential drug targets; Disease related genes; ENZYME proteins:Ligase; Enzymes	Mitochondria (Approved); Additional: Nucleoplasm	Glutamic acid			0	0	0	0	0	0	0	0	0	0	1	0	0	0	1	0	0	0	0	0
RNASE2	6036	symbol	H. sapiens	6036	H. sapiens	RNASE2	ribonuclease A family member 2	RNASE2 is a gene that encodes a non-secretory ribonuclease belonging to the pancreatic ribonuclease family. This gene is a member of the ribonuclease A superfamily and has antimicrobial activity against viruses. The protein encoded by this gene is a non-secretory ribonuclease that belongs to the pancreatic ribonuclease family, a subset of the ribonuclease A superfamily. The protein has been shown…	There is limited information available on the disease implications of RNASE2. However, targeted drug discovery efforts have focused on developing drugs that can mimic the antimicrobial activity of RNASE2 against viruses. One example is the development of synthetic peptides that mimic the structure and function of RNASE2, which have shown promising results in vitro against HIV and other viruses. A…	GO:0002227 innate immune response in mucosa;GO:0002385 mucosal immune response;GO:0002251 organ or tissue specific immune response		ENZYME proteins:Lyases; Predicted secreted proteins; Enzymes		Adenosine 3',5'-diphosphate; Adenosine-2'-5'-Diphosphate			0	1	1	0	0	0	0	0	0	0	0	0	0	0	0	0	1	0	0	0
GFM1	85476	symbol	H. sapiens	85476	H. sapiens	GFM1	G elongation factor mitochondrial 1	GFM1 is a human gene that encodes one of the mitochondrial translation elongation factors. Mitochondrial translation is essential for maintaining mitochondrial function, and mutations in this system can lead to a breakdown in the respiratory chain-oxidative phosphorylation system and impaired maintenance of mitochondrial DNA. However, the exact role of GFM1 in regulating normal mitochondrial func…	Mutations in GFM1 have been associated with several mitochondrial diseases, including Leigh syndrome, a severe neurological disorder, and combined oxidative phosphorylation deficiency, a condition that affects multiple organs and systems. Targeted drug discovery efforts for GFM1-related diseases are still in the early stages, but some promising approaches include gene therapy and small molecule c…	GO:0070125 mitochondrial translational elongation;GO:0006414 translational elongation;GO:0032543 mitochondrial translation		Disease related genes; Predicted intracellular proteins; Human disease related genes:Congenital disorders of metabolism:Mitochondrial diseases	Mitochondria (Approved); Additional: Nucleoplasm				0	0	0	0	0	0	0	1	0	0	0	0	0	0	0	0	0	0	0	0
ITGB1	3688	symbol	H. sapiens	3688	H. sapiens	ITGB1	integrin subunit beta 1	ITGB1 is a gene that encodes for the beta subunit of integrins, which are proteins involved in cell adhesion and recognition. Integrins are made up of alpha and beta subunits, and there are at least 18 alpha and 8 beta subunits in mammals. This gene is involved in various processes including embryogenesis, hemostasis, tissue repair, immune response, and metastatic diffusion of tumor cells. There …	ITGB1 has been implicated in various diseases, including cancer, cardiovascular disease, and autoimmune disorders. In cancer, ITGB1 has been shown to play a role in tumor cell invasion and metastasis, making it a potential target for cancer therapy. Several drugs targeting ITGB1 are currently in development, including monoclonal antibodies and small molecule inhibitors. One example is Cilengitide…	GO:0048626 myoblast fate specification;GO:0051943 positive regulation of amino acid uptake involved in synaptic transmission;GO:0051951 positive regulation of glutamate uptake involved in transmission of nerve impulse		Predicted intracellular proteins; Transporters; FDA approved drug targets:Biotech drugs; CD markers; Cancer-related genes:Candidate cancer biomarkers	Focal adhesion sites;Plasma membrane (Supported); Additional: Endoplasmic reticulum	Antithymocyte immunoglobulin (rabbit)	(M11)PID PRL SIGNALING EVENTS PATHWAY; (M118)PID INTEGRIN A9B1 PATHWAY; (M274)PID LYMPH ANGIOGENESIS PATHWAY	(M5909)HALLMARK MYOGENESIS; (M5915)HALLMARK APICAL JUNCTION; (M5930)HALLMARK EPITHELIAL MESENCHYMAL TRANSITION	1	0	1	1	0	0	1	0	1	1	0	0	0	1	0	1	0	0	1	0
POLR2C	5432	symbol	H. sapiens	5432	H. sapiens	POLR2C	RNA polymerase II subunit C	POLR2C is a gene that encodes the third largest subunit of RNA polymerase II, which is responsible for synthesizing messenger RNA in eukaryotes. The protein product of this gene contains a cysteine-rich region and forms a heterodimer with another polymerase subunit, POLR2J, to form a core subassembly unit of the polymerase. A pseudogene has also been identified on chromosome 21.	Research on POLR2C has primarily focused on its role in transcription and gene expression, and there is limited information available on its disease implications. However, mutations in other subunits of RNA polymerase II have been linked to various diseases, including cancer and developmental disorders. Targeted drug discovery efforts for RNA polymerase II have primarily focused on developing inh…	GO:0006366 transcription by RNA polymerase II;GO:0006351 DNA-templated transcription;GO:0032774 RNA biosynthetic process		RNA polymerase related proteins; Predicted intracellular proteins	Nucleoplasm (Supported); Additional: Cytosol			(M5898)HALLMARK DNA REPAIR	0	0	0	1	0	0	1	1	0	0	0	0	1	0	0	0	0	0	0	1
HLA-E	3133	symbol	H. sapiens	3133	H. sapiens	HLA-E	major histocompatibility complex, class I, E	HLA-E is a gene that belongs to the major histocompatibility complex class I heavy chain paralogues. It encodes a protein that is a heterodimer consisting of a heavy chain and a light chain. The heavy chain is anchored in the membrane and binds a restricted subset of peptides derived from the leader peptides of other class I molecules. The gene contains 8 exons, with exon one encoding the leader …	HLA-E has been implicated in various diseases, including cancer, autoimmune disorders, and viral infections. In cancer, HLA-E expression has been associated with poor prognosis and resistance to immunotherapy. In autoimmune disorders, HLA-E has been linked to the development of rheumatoid arthritis and multiple sclerosis. In viral infections, HLA-E has been shown to play a role in the immune resp…	GO:0001815 positive regulation of antibody-dependent cellular cytotoxicity;GO:0001813 regulation of antibody-dependent cellular cytotoxicity;GO:0032679 regulation of TRAIL production		Predicted secreted proteins	Plasma membrane;Vesicles (Supported)			(M5950)HALLMARK ALLOGRAFT REJECTION	1	0	1	1	0	0	0	0	0	0	0	0	0	0	0	0	0	0	0	0
RNASE3	6037	symbol	H. sapiens	6037	H. sapiens	RNASE3	ribonuclease A family member 3	RNASE3 is a gene that encodes a protein belonging to the pancreatic ribonuclease family, which is a subset of the ribonuclease A superfamily. This protein has antimicrobial activity against pathogenic bacteria.	RNASE3 has been implicated in various diseases, including asthma, chronic obstructive pulmonary disease (COPD), and cystic fibrosis. In asthma, RNASE3 levels are elevated in the airways, and it has been suggested that this protein may contribute to airway inflammation and remodeling. In COPD, RNASE3 has been shown to be involved in the pathogenesis of emphysema, a key feature of the disease. In c…	GO:0043152 induction of bacterial agglutination;GO:0002227 innate immune response in mucosa;GO:0002385 mucosal immune response		Predicted secreted proteins		Pranlukast; Adenosine-2'-5'-Diphosphate; Citric acid			0	1	1	0	0	0	0	0	0	0	0	0	0	0	0	0	1	0	0	0
CARS	833	gene_synonym	H. sapiens	833	H. sapiens	CARS1	cysteinyl-tRNA synthetase 1	CARS1 is a gene that encodes for cysteinyl-tRNA synthetase 1, which is an enzyme that catalyzes the aminoacylation of a specific tRNA with the amino acid cysteine. This gene is located near an important tumor-suppressor gene region on chromosome 11p15.5 and alterations in this region have been associated with various types of cancers and syndromes such as Beckwith-Wiedemann syndrome, Wilms tumor,…	Alterations in the CARS1 gene have been associated with various types of cancers and syndromes, making it a potential target for drug discovery efforts. However, there are currently no drugs on the market that specifically target CARS1. One potential approach for targeting CARS1 is through the development of small molecule inhibitors that can selectively bind to and inhibit the activity of the en…	GO:0006423 cysteinyl-tRNA aminoacylation;GO:0006418 tRNA aminoacylation for protein translation;GO:0043039 tRNA aminoacylation		Predicted intracellular proteins; Cancer-related genes; Human disease related genes:Congenital malformations:Congenital malformations of the nervous system; Potential drug targets; Disease related genes; ENZYME proteins:Ligase; Enzymes	Cytosol (Enhanced)	Cysteine			0	0	0	0	0	0	0	0	0	0	1	0	0	0	0	0	0	0	0	0
SIN3A	25942	symbol	H. sapiens	25942	H. sapiens	SIN3A	SIN3 transcription regulator family member A	SIN3A is a gene that encodes a transcriptional regulatory protein. It contains paired amphipathic helix (PAH) domains, which are crucial for protein-protein interactions and may play a role in repression by the Mad-Max complex. This gene is important for regulating gene expression and may be involved in various cellular processes.	There is limited information available on the disease implications of SIN3A mutations. However, studies have suggested that SIN3A may play a role in cancer development and progression. For example, SIN3A has been found to be overexpressed in various types of cancer, including breast, lung, and colon cancer. Targeted drug discovery efforts for SIN3A are still in the early stages, but there is pote…	GO:0033195 response to alkyl hydroperoxide;GO:0071448 cellular response to alkyl hydroperoxide;GO:0072735 response to tert-butyl hydroperoxide		Disease related genes; Human disease related genes:Other congenital disorders:Chromosomal abnormalities; Cancer-related genes:Mutational cancer driver genes; Predicted intracellular proteins	Nucleoplasm (Supported)		(M219)PID HEDGEHOG GLI PATHWAY; (M101)PID HDAC CLASSI PATHWAY; (M105)PID TELOMERASE PATHWAY		0	0	1	0	0	0	1	0	1	0	0	0	0	0	0	1	0	1	0	1
CDK2	1017	symbol	H. sapiens	1017	H. sapiens	CDK2	cyclin dependent kinase 2	CDK2 is a gene that encodes a protein kinase involved in regulating the cell cycle. It is a catalytic subunit of the cyclin-dependent protein kinase complex, which is essential for the transition from G1 to S phase of the cell cycle. CDK2 is regulated by other subunits of the complex, including cyclin A or E, CDK inhibitor p21Cip1 (CDKN1A), and p27Kip1 (CDKN1B). Alternative splicing of the gene r…	CDK2 has been implicated in various types of cancer, including breast, lung, and prostate cancer. Inhibition of CDK2 has been explored as a potential therapeutic strategy for cancer treatment. Several CDK2 inhibitors have been developed and tested in clinical trials, including flavopiridol, dinaciclib, and palbociclib. Palbociclib, a selective inhibitor of CDK4/6, was approved by the FDA in 2015 …	GO:0031453 positive regulation of heterochromatin formation;GO:0032298 positive regulation of DNA-templated DNA replication initiation;GO:1905269 positive regulation of chromatin organization	yes	Kinases:CMGC Ser/Thr protein kinases; Predicted intracellular proteins; ENZYME proteins:Transferases; Enzymes; Cancer-related genes:Candidate cancer biomarkers	Nucleoplasm (Enhanced); Additional: Centrosome	4-[5-(Trans-4-Aminocyclohexylamino)-3-Isopropylpyrazolo[1,5-a]Pyrimidin-7-Ylamino]-N,N-Dimethylbenzenesulfonamide; Staurosporine; Indirubin-3'-monoxime; 4-(2,4-Dimethyl-Thiazol-5-Yl)-Pyrimidin-2-Ylamine; Olomoucine; 4-[(4-Imidazo[1,2-a]Pyridin-3-Ylpyrimidin-2-Yl)Amino]Benzenesulfonamide; 2-Amino-6-Chloropyrazine; 6-O-Cyclohexylmethyl Guanine; N-[4-(2-Methylimidazo[1,2-a]Pyridin-3-Yl)-2-Pyrimidiny…	(M3686)SA REG CASCADE OF CYCLIN EXPR; (M1529)SA G1 AND S PHASES; (M11)PID PRL SIGNALING EVENTS PATHWAY	(M5923)HALLMARK PI3K AKT MTOR SIGNALING; (M5941)HALLMARK UV RESPONSE UP; (M5902)HALLMARK APOPTOSIS	0	0	1	0	1	1	1	0	1	1	0	0	0	0	0	0	0	1	0	0
HLA-C	3107	symbol	H. sapiens	3107	H. sapiens	HLA-C	major histocompatibility complex, class I, C	HLA-C is a gene that belongs to the major histocompatibility complex (MHC) class I heavy chain paralogues. It encodes a protein that plays a central role in the immune system by presenting peptides derived from the endoplasmic reticulum lumen. The protein is a heterodimer consisting of a heavy chain and a light chain, and is expressed in nearly all cells. Polymorphisms within the gene are respons…	HLA-C has been implicated in a variety of diseases, including autoimmune disorders, infectious diseases, and cancer. In autoimmune diseases such as psoriasis and ankylosing spondylitis, certain HLA-C alleles have been associated with increased risk. In infectious diseases, HLA-C polymorphisms have been linked to susceptibility and severity of infections such as HIV, hepatitis B and C, and COVID-1…	GO:0002486 antigen processing and presentation of endogenous peptide antigen via MHC class I via ER pathway, TAP-independent;GO:0002476 antigen processing and presentation of endogenous peptide antigen via MHC class Ib;GO:0002484 antigen processing and presentation of endogenous peptide antigen via MHC class I via ER pathway		Disease related genes; Human disease related genes:Skin diseases:Skin and soft tissue diseases; Predicted intracellular proteins				(M5911)HALLMARK INTERFERON ALPHA RESPONSE	1	1	1	1	0	0	0	0	0	0	0	0	0	0	0	0	0	0	0	0
CTSG	1511	symbol	H. sapiens	1511	H. sapiens	CTSG	cathepsin G	CTSG, also known as cathepsin G, is a protease found in the azurophil granules of neutrophilic polymorphonuclear leukocytes. It has a similar specificity to chymotrypsin C and is involved in killing and digesting pathogens, as well as connective tissue remodeling during inflammation. CTSG also has antimicrobial properties, specifically against S. aureus and N. gonorrhoeae. Alternative polyadenyla…	CTSG has been implicated in various diseases, including chronic obstructive pulmonary disease (COPD), acute respiratory distress syndrome (ARDS), and sepsis. In COPD, CTSG has been shown to contribute to the destruction of lung tissue by degrading elastin and collagen. In ARDS and sepsis, CTSG has been found to be involved in the activation of inflammatory pathways and the breakdown of the extrac…	GO:0098784 biofilm matrix organization;GO:0098786 biofilm matrix disassembly;GO:0070946 neutrophil-mediated killing of gram-positive bacterium		ENZYME proteins:Hydrolases; Enzymes; Peptidases:Serine-type peptidases; Predicted intracellular proteins		Bis-Napthyl Beta-Ketophosphonic Acid; 2-[3-({Methyl[1-(2-Naphthoyl)Piperidin-4-Yl]Amino}Carbonyl)-2-Naphthyl]-1-(1-Naphthyl)-2-Oxoethylphosphonic Acid	(M174)PID UPA UPAR PATHWAY; (M3468)NABA ECM REGULATORS; (M5885)NABA MATRISOME ASSOCIATED		1	1	1	0	0	0	1	0	0	0	0	0	0	0	0	0	0	0	0	0
HYPK	25764	symbol	H. sapiens	25764	H. sapiens	HYPK	huntingtin interacting protein K	Huntingtin interacting protein K (HYPK) is a human gene that encodes a protein involved in the negative regulation of apoptotic processes and protein stabilization. HYPK enables protein N-terminus binding activity and is located in the cytoplasm, microtubule cytoskeleton, and nucleoplasm. It is also part of a protein-containing complex. This information is provided by the Alliance of Genome Resou…	There is limited information available on the disease implications of HYPK. However, some studies have suggested that mutations in the HYPK gene may be associated with neurodegenerative disorders such as Huntington's disease and Alzheimer's disease. Targeted drug discovery efforts for HYPK are also limited, but some studies have explored the potential of HYPK as a therapeutic target for cancer tr…	GO:0006457 protein folding;GO:0050821 protein stabilization;GO:0031647 regulation of protein stability		Predicted intracellular proteins	Nucleoplasm (Supported); Additional: Microtubules				0	0	0	0	0	0	0	0	0	0	0	0	0	0	0	0	0	0	0	0
DNAH10	196385	symbol	H. sapiens	196385	H. sapiens	DNAH10	dynein axonemal heavy chain 10	DNAH10 is a gene that encodes for the dynein axonemal heavy chain 10, which is a component of the inner arm dynein complex found in cilia and flagella. Dyneins are motor protein complexes that move along microtubules and are composed of heavy, light, and intermediate chains. The axonemal dyneins are attached to the peripheral microtubule doublets and are responsible for the movement of cilia and …	Mutations in the DNAH10 gene have been associated with primary ciliary dyskinesia (PCD), a rare genetic disorder that affects the function of cilia and flagella. PCD is characterized by chronic respiratory infections, sinusitis, bronchiectasis, and infertility. There is currently no cure for PCD, and treatment is focused on managing symptoms and preventing complications. Targeted drug discovery e…	GO:0060294 cilium movement involved in cell motility;GO:0001539 cilium or flagellum-dependent cell motility;GO:0060285 cilium-dependent cell motility		Disease related genes; Human disease related genes:Reproductive system diseases:Reproductive system diseases; Predicted intracellular proteins	Principal piece (Supported)				0	0	0	0	0	0	0	0	0	0	0	0	0	0	0	0	0	0	0	1

## Sheet: Enrichment
GroupID	Category	Term	Description	LogP	Log(q-value)	Genes	Symbols	InTerm_InList
1_Summary	Reactome Gene Sets	R-HSA-1280215	Cytokine Signaling in Immune system	-8.86338	-4.52005	1511,1845,2317,3105,3106,3107,3133,3606,3688,5062,5604,5611,5657,23225,200081	CTSG,DUSP3,FLNB,HLA-A,HLA-B,HLA-C,HLA-E,IL18,ITGB1,PAK2,MAP2K1,DNAJC3,PRTN3,NUP210,TXLNA	15/-
1_Member	Reactome Gene Sets	R-HSA-1280215	Cytokine Signaling in Immune system	-8.86338	-4.52005	1511,1845,2317,3105,3106,3107,3133,3606,3688,5062,5604,5611,5657,23225,200081	CTSG,DUSP3,FLNB,HLA-A,HLA-B,HLA-C,HLA-E,IL18,ITGB1,PAK2,MAP2K1,DNAJC3,PRTN3,NUP210,TXLNA	15/651
1_Member	Reactome Gene Sets	R-HSA-449147	Signaling by Interleukins	-4.6306	-2.04841	1511,1845,3606,3688,5062,5604,5657,200081	CTSG,DUSP3,IL18,ITGB1,PAK2,MAP2K1,PRTN3,TXLNA	8/381
1_Member	GO Biological Processes	GO:0001909	leukocyte mediated cytotoxicity	-2.77576	-0.682851	1511,3105,3606	CTSG,HLA-A,IL18	3/76
1_Member	Reactome Gene Sets	R-HSA-446652	Interleukin-1 family signaling	-2.29942	-0.31212	1511,3606,5604	CTSG,IL18,MAP2K1	3/112
2_Summary	Reactome Gene Sets	R-HSA-6798695	Neutrophil degranulation	-8.01428	-4.11774	210,1511,3106,3107,3916,5049,5611,5657,6036,6037,51552,140885	ALAD,CTSG,HLA-B,HLA-C,LAMP1,PAFAH1B2,DNAJC3,PRTN3,RNASE2,RNASE3,RAB14,SIRPA	12/-
2_Member	Reactome Gene Sets	R-HSA-6798695	Neutrophil degranulation	-8.01428	-4.11774	210,1511,3106,3107,3916,5049,5611,5657,6036,6037,51552,140885	ALAD,CTSG,HLA-B,HLA-C,LAMP1,PAFAH1B2,DNAJC3,PRTN3,RNASE2,RNASE3,RAB14,SIRPA	12/435
2_Member	Reactome Gene Sets	R-HSA-6803157	Antimicrobial peptides	-2.53914	-0.496577	1511,5657,6037	CTSG,PRTN3,RNASE3	3/92
2_Member	GO Biological Processes	GO:0097529	myeloid leukocyte migration	-2.11169	-0.181659	1511,5657,140885	CTSG,PRTN3,SIRPA	3/131
3_Summary	Reactome Gene Sets	R-HSA-1236977	Endosomal/Vacuolar pathway	-7.98395	-4.11774	3105,3106,3107,3133,2317,3676,3688,865,1511,1845,3606,6603,10326,140885,51441,3916,1017,5604,8295,5611,23225,483,6036,6037,25942,5062,1173,23111,5657,210,51552,92140,23173,200081	HLA-A,HLA-B,HLA-C,HLA-E,FLNB,ITGA4,ITGB1,CBFB,CTSG,DUSP3,IL18,SMARCD2,SIRPB1,SIRPA,YTHDF2,LAMP1,CDK2,MAP2K1,TRRAP,DNAJC3,NUP210,ATP1B3,RNASE2,RNASE3,SIN3A,PAK2,AP2M1,SPART,PRTN3,ALAD,RAB14,MTDH,METAP1,TXLNA	34/-
3_Member	Reactome Gene Sets	R-HSA-1236977	Endosomal/Vacuolar pathway	-7.98395	-4.11774	3105,3106,3107,3133	HLA-A,HLA-B,HLA-C,HLA-E	4/9
3_Member	GO Biological Processes	GO:0002486	antigen processing and presentation of endogenous peptide antigen via MHC class I via ER pathway, TAP-independent	-7.089	-3.39014	3105,3106,3107,3133	HLA-A,HLA-B,HLA-C,HLA-E	4/14
3_Member	GO Biological Processes	GO:0002476	antigen processing and presentation of endogenous peptide antigen via MHC class Ib	-6.95532	-3.39014	3105,3106,3107,3133	HLA-A,HLA-B,HLA-C,HLA-E	4/15
3_Member	GO Biological Processes	GO:0002484	antigen processing and presentation of endogenous peptide antigen via MHC class I via ER pathway	-6.95532	-3.39014	3105,3106,3107,3133	HLA-A,HLA-B,HLA-C,HLA-E	4/15
3_Member	GO Biological Processes	GO:0002428	antigen processing and presentation of peptide antigen via MHC class Ib	-6.8314	-3.38099	3105,3106,3107,3133	HLA-A,HLA-B,HLA-C,HLA-E	4/16
3_Member	WikiPathways	WP4217	Ebola virus infection in host	-6.82123	-3.38099	2317,3105,3106,3107,3133,3676,3688	FLNB,HLA-A,HLA-B,HLA-C,HLA-E,ITGA4,ITGB1	7/129
3_Member	GO Biological Processes	GO:1903037	regulation of leukocyte cell-cell adhesion	-6.40593	-3.10399	865,1511,1845,3105,3133,3606,3676,6603,10326,140885	CBFB,CTSG,DUSP3,HLA-A,HLA-E,IL18,ITGA4,SMARCD2,SIRPB1,SIRPA	10/395
3_Member	GO Biological Processes	GO:0019885	antigen processing and presentation of endogenous peptide antigen via MHC class I	-6.31952	-3.05731	3105,3106,3107,3133	HLA-A,HLA-B,HLA-C,HLA-E	4/21
3_Member	GO Biological Processes	GO:0022407	regulation of cell-cell adhesion	-6.28669	-3.05731	865,1511,1845,3105,3133,3606,3676,6603,10326,51441,140885	CBFB,CTSG,DUSP3,HLA-A,HLA-E,IL18,ITGA4,SMARCD2,SIRPB1,YTHDF2,SIRPA	11/513
3_Member	GO Biological Processes	GO:0042270	protection from natural killer cell mediated cytotoxicity	-6.25416	-3.05696	3105,3106,3133	HLA-A,HLA-B,HLA-E	3/6
3_Member	GO Biological Processes	GO:0002475	antigen processing and presentation via MHC class Ib	-6.15144	-3.01223	3105,3106,3107,3133	HLA-A,HLA-B,HLA-C,HLA-E	4/23
3_Member	GO Biological Processes	GO:0002483	antigen processing and presentation of endogenous peptide antigen	-6.15144	-3.01223	3105,3106,3107,3133	HLA-A,HLA-B,HLA-C,HLA-E	4/23
3_Member	GO Biological Processes	GO:0022409	positive regulation of cell-cell adhesion	-6.00177	-2.91052	865,1511,3105,3133,3606,3676,6603,10326,140885	CBFB,CTSG,HLA-A,HLA-E,IL18,ITGA4,SMARCD2,SIRPB1,SIRPA	9/337
3_Member	Reactome Gene Sets	R-HSA-983170	Antigen Presentation: Folding, assembly and peptide loading of class I MHC	-5.99858	-2.91052	3105,3106,3107,3133	HLA-A,HLA-B,HLA-C,HLA-E	4/25
3_Member	WikiPathways	WP5362	TAR syndrome	-5.8251	-2.76664	3105,3106,3107,3133,3688	HLA-A,HLA-B,HLA-C,HLA-E,ITGB1	5/63
3_Member	GO Biological Processes	GO:2001187	positive regulation of CD8-positive, alpha-beta T cell activation	-5.80894	-2.76664	865,3105,3133	CBFB,HLA-A,HLA-E	3/8
3_Member	Reactome Gene Sets	R-HSA-198933	Immunoregulatory interactions between a Lymphoid and a non-Lymphoid cell	-5.77115	-2.75004	3105,3106,3107,3133,3676,3688	HLA-A,HLA-B,HLA-C,HLA-E,ITGA4,ITGB1	6/117
3_Member	GO Biological Processes	GO:0019883	antigen processing and presentation of endogenous antigen	-5.66794	-2.6776	3105,3106,3107,3133	HLA-A,HLA-B,HLA-C,HLA-E	4/30
3_Member	GO Biological Processes	GO:0001912	positive regulation of leukocyte mediated cytotoxicity	-5.6592	-2.6776	3105,3106,3107,3133,3916	HLA-A,HLA-B,HLA-C,HLA-E,LAMP1	5/68
3_Member	GO Biological Processes	GO:0031343	positive regulation of cell killing	-5.56578	-2.60722	3105,3106,3107,3133,3916	HLA-A,HLA-B,HLA-C,HLA-E,LAMP1	5/71
3_Member	GO Biological Processes	GO:1903039	positive regulation of leukocyte cell-cell adhesion	-5.54613	-2.60722	865,3105,3133,3606,3676,6603,10326,140885	CBFB,HLA-A,HLA-E,IL18,ITGA4,SMARCD2,SIRPB1,SIRPA	8/285
3_Member	GO Biological Processes	GO:0002711	positive regulation of T cell mediated immunity	-5.53557	-2.60722	3105,3106,3107,3133,3606	HLA-A,HLA-B,HLA-C,HLA-E,IL18	5/72
3_Member	GO Biological Processes	GO:0002708	positive regulation of lymphocyte mediated immunity	-5.44733	-2.55625	3105,3106,3107,3133,3606,3916	HLA-A,HLA-B,HLA-C,HLA-E,IL18,LAMP1	6/133
3_Member	GO Biological Processes	GO:0050863	regulation of T cell activation	-5.43718	-2.55625	865,1511,1845,3105,3133,3606,6603,10326,140885	CBFB,CTSG,DUSP3,HLA-A,HLA-E,IL18,SMARCD2,SIRPB1,SIRPA	9/395
3_Member	GO Biological Processes	GO:0002474	antigen processing and presentation of peptide antigen via MHC class I	-5.39187	-2.52566	3105,3106,3107,3133	HLA-A,HLA-B,HLA-C,HLA-E	4/35
3_Member	GO Biological Processes	GO:0001916	positive regulation of T cell mediated cytotoxicity	-5.24579	-2.39382	3105,3106,3107,3133	HLA-A,HLA-B,HLA-C,HLA-E	4/38
3_Member	KEGG Pathway	hsa05166	Human T-cell leukemia virus 1 infection	-5.21527	-2.37709	1017,3105,3106,3107,3133,5604,8295	CDK2,HLA-A,HLA-B,HLA-C,HLA-E,MAP2K1,TRRAP	7/224
3_Member	KEGG Pathway	hsa05330	Allograft rejection	-5.19981	-2.375	3105,3106,3107,3133	HLA-A,HLA-B,HLA-C,HLA-E	4/39
3_Member	Reactome Gene Sets	R-HSA-913531	Interferon Signaling	-5.17751	-2.36566	2317,3105,3106,3107,3133,5611,23225	FLNB,HLA-A,HLA-B,HLA-C,HLA-E,DNAJC3,NUP210	7/227
3_Member	GO Biological Processes	GO:0002705	positive regulation of leukocyte mediated immunity	-5.0648	-2.27777	3105,3106,3107,3133,3606,3916	HLA-A,HLA-B,HLA-C,HLA-E,IL18,LAMP1	6/155
3_Member	KEGG Pathway	hsa05165	Human papillomavirus infection	-5.05111	-2.27598	1017,3105,3106,3107,3133,3676,3688,5604	CDK2,HLA-A,HLA-B,HLA-C,HLA-E,ITGA4,ITGB1,MAP2K1	8/333
3_Member	KEGG Pathway	hsa04218	Cellular senescence	-5.03298	-2.27596	1017,3105,3106,3107,3133,5604	CDK2,HLA-A,HLA-B,HLA-C,HLA-E,MAP2K1	6/157
3_Member	KEGG Pathway	hsa04514	Cell adhesion molecules	-5.01723	-2.27596	3105,3106,3107,3133,3676,3688	HLA-A,HLA-B,HLA-C,HLA-E,ITGA4,ITGB1	6/158
3_Member	KEGG Pathway	hsa04145	Phagosome	-5.00159	-2.27579	3105,3106,3107,3133,3688,3916	HLA-A,HLA-B,HLA-C,HLA-E,ITGB1,LAMP1	6/159
3_Member	KEGG Pathway	hsa04940	Type I diabetes mellitus	-4.98731	-2.27579	3105,3106,3107,3133	HLA-A,HLA-B,HLA-C,HLA-E	4/44
3_Member	Reactome Gene Sets	R-HSA-9679506	SARS-CoV Infections	-4.98565	-2.27579	483,3105,3106,3107,3133,3676,3688,23225	ATP1B3,HLA-A,HLA-B,HLA-C,HLA-E,ITGA4,ITGB1,NUP210	8/340
3_Member	KEGG Pathway	hsa05332	Graft-versus-host disease	-4.9479	-2.24802	3105,3106,3107,3133	HLA-A,HLA-B,HLA-C,HLA-E	4/45
3_Member	GO Biological Processes	GO:0001914	regulation of T cell mediated cytotoxicity	-4.83503	-2.16287	3105,3106,3107,3133	HLA-A,HLA-B,HLA-C,HLA-E	4/48
3_Member	GO Biological Processes	GO:0001910	regulation of leukocyte mediated cytotoxicity	-4.8341	-2.16287	3105,3106,3107,3133,3916	HLA-A,HLA-B,HLA-C,HLA-E,LAMP1	5/100
3_Member	GO Biological Processes	GO:0050870	positive regulation of T cell activation	-4.78452	-2.12243	865,3105,3133,3606,6603,10326,140885	CBFB,HLA-A,HLA-E,IL18,SMARCD2,SIRPB1,SIRPA	7/261
3_Member	GO Biological Processes	GO:0002709	regulation of T cell mediated immunity	-4.71133	-2.07557	3105,3106,3107,3133,3606	HLA-A,HLA-B,HLA-C,HLA-E,IL18	5/106
3_Member	Reactome Gene Sets	R-HSA-9705671	SARS-CoV-2 activates/modulates innate and adaptive immune responses	-4.6916	-2.07254	3105,3106,3107,3133,23225	HLA-A,HLA-B,HLA-C,HLA-E,NUP210	5/107
3_Member	GO Biological Processes	GO:0042269	regulation of natural killer cell mediated cytotoxicity	-4.66262	-2.05168	3105,3106,3133,3916	HLA-A,HLA-B,HLA-E,LAMP1	4/53
3_Member	GO Biological Processes	GO:0031341	regulation of cell killing	-4.63356	-2.04841	3105,3106,3107,3133,3916	HLA-A,HLA-B,HLA-C,HLA-E,LAMP1	5/110
3_Member	KEGG Pathway	hsa05320	Autoimmune thyroid disease	-4.63021	-2.04841	3105,3106,3107,3133	HLA-A,HLA-B,HLA-C,HLA-E	4/54
3_Member	GO Biological Processes	GO:0045785	positive regulation of cell adhesion	-4.62832	-2.04841	865,1511,3105,3133,3606,3676,6603,10326,140885	CBFB,CTSG,HLA-A,HLA-E,IL18,ITGA4,SMARCD2,SIRPB1,SIRPA	9/499
3_Member	GO Biological Processes	GO:2001185	regulation of CD8-positive, alpha-beta T cell activation	-4.51184	-1.93936	865,3105,3133	CBFB,HLA-A,HLA-E	3/20
3_Member	GO Biological Processes	GO:0045087	innate immune response	-4.50367	-1.9385	2317,3105,3106,3107,3133,3606,6036,6037,25942,51441,140885	FLNB,HLA-A,HLA-B,HLA-C,HLA-E,IL18,RNASE2,RNASE3,SIN3A,YTHDF2,SIRPA	11/791
3_Member	GO Biological Processes	GO:0051249	regulation of lymphocyte activation	-4.48225	-1.93321	865,1511,1845,3105,3133,3606,6603,10326,140885	CBFB,CTSG,DUSP3,HLA-A,HLA-E,IL18,SMARCD2,SIRPB1,SIRPA	9/521
3_Member	GO Biological Processes	GO:0002715	regulation of natural killer cell mediated immunity	-4.4772	-1.93321	3105,3106,3133,3916	HLA-A,HLA-B,HLA-E,LAMP1	4/59
3_Member	GO Biological Processes	GO:0002706	regulation of lymphocyte mediated immunity	-4.43893	-1.90178	3105,3106,3107,3133,3606,3916	HLA-A,HLA-B,HLA-C,HLA-E,IL18,LAMP1	6/200
3_Member	WikiPathways	WP183	Proteasome degradation	-4.39188	-1.86716	3105,3106,3107,3133	HLA-A,HLA-B,HLA-C,HLA-E	4/62
3_Member	KEGG Pathway	hsa05169	Epstein-Barr virus infection	-4.39095	-1.86716	1017,3105,3106,3107,3133,25942	CDK2,HLA-A,HLA-B,HLA-C,HLA-E,SIN3A	6/204
3_Member	KEGG Pathway	hsa05170	Human immunodeficiency virus 1 infection	-4.28666	-1.78488	3105,3106,3107,3133,5062,5604	HLA-A,HLA-B,HLA-C,HLA-E,PAK2,MAP2K1	6/213
3_Member	GO Biological Processes	GO:0002824	positive regulation of adaptive immune response based on somatic recombination of immune receptors built from immunoglobulin superfamily domains	-4.28553	-1.78488	3105,3106,3107,3133,3606	HLA-A,HLA-B,HLA-C,HLA-E,IL18	5/130
3_Member	GO Biological Processes	GO:0050830	defense response to Gram-positive bacterium	-4.26968	-1.78488	1511,3105,3133,3606,6037	CTSG,HLA-A,HLA-E,IL18,RNASE3	5/131
3_Member	GO Biological Processes	GO:0046641	positive regulation of alpha-beta T cell proliferation	-4.2664	-1.78488	3105,3133,3606	HLA-A,HLA-E,IL18	3/24
3_Member	Reactome Gene Sets	R-HSA-1236974	ER-Phagosome pathway	-4.25898	-1.78488	3105,3106,3107,3133	HLA-A,HLA-B,HLA-C,HLA-E	4/67
3_Member	Reactome Gene Sets	R-HSA-909733	Interferon alpha/beta signaling	-4.25898	-1.78488	3105,3106,3107,3133	HLA-A,HLA-B,HLA-C,HLA-E	4/67
3_Member	GO Biological Processes	GO:0048002	antigen processing and presentation of peptide antigen	-4.23367	-1.7654	3105,3106,3107,3133	HLA-A,HLA-B,HLA-C,HLA-E	4/68
3_Member	KEGG Pathway	hsa04650	Natural killer cell mediated cytotoxicity	-4.22289	-1.76037	3105,3106,3107,3133,5604	HLA-A,HLA-B,HLA-C,HLA-E,MAP2K1	5/134
3_Member	GO Biological Processes	GO:0002832	negative regulation of response to biotic stimulus	-4.20755	-1.75071	3105,3106,3133,51441,140885	HLA-A,HLA-B,HLA-E,YTHDF2,SIRPA	5/135
3_Member	GO Biological Processes	GO:0002821	positive regulation of adaptive immune response	-4.19233	-1.74109	3105,3106,3107,3133,3606	HLA-A,HLA-B,HLA-C,HLA-E,IL18	5/136
3_Member	KEGG Pathway	hsa05416	Viral myocarditis	-4.18421	-1.73851	3105,3106,3107,3133	HLA-A,HLA-B,HLA-C,HLA-E	4/70
3_Member	GO Biological Processes	GO:0045953	negative regulation of natural killer cell mediated cytotoxicity	-4.15957	-1.72473	3105,3106,3133	HLA-A,HLA-B,HLA-E	3/26
3_Member	GO Biological Processes	GO:0019731	antibacterial humoral response	-4.11278	-1.69034	1511,3105,3133,6037	CTSG,HLA-A,HLA-E,RNASE3	4/73
3_Member	GO Biological Processes	GO:0002716	negative regulation of natural killer cell mediated immunity	-4.10939	-1.69034	3105,3106,3133	HLA-A,HLA-B,HLA-E	3/27
3_Member	GO Biological Processes	GO:0046635	positive regulation of alpha-beta T cell activation	-4.08967	-1.67576	865,3105,3133,3606	CBFB,HLA-A,HLA-E,IL18	4/74
3_Member	GO Biological Processes	GO:0051251	positive regulation of lymphocyte activation	-4.0814	-1.67257	865,3105,3133,3606,6603,10326,140885	CBFB,HLA-A,HLA-E,IL18,SMARCD2,SIRPB1,SIRPA	7/337
3_Member	GO Biological Processes	GO:0002694	regulation of leukocyte activation	-4.05084	-1.652	865,1511,1845,3105,3133,3606,6603,10326,140885	CBFB,CTSG,DUSP3,HLA-A,HLA-E,IL18,SMARCD2,SIRPB1,SIRPA	9/593
3_Member	Reactome Gene Sets	R-HSA-1236975	Antigen processing-Cross presentation	-3.93663	-1.55709	3105,3106,3107,3133	HLA-A,HLA-B,HLA-C,HLA-E	4/81
3_Member	Reactome Gene Sets	R-HSA-877300	Interferon gamma signaling	-3.93663	-1.55709	3105,3106,3107,3133	HLA-A,HLA-B,HLA-C,HLA-E	4/81
3_Member	KEGG Pathway	hsa04612	Antigen processing and presentation	-3.93663	-1.55709	3105,3106,3107,3133	HLA-A,HLA-B,HLA-C,HLA-E	4/81
3_Member	KEGG Pathway	hsa04144	Endocytosis	-3.88525	-1.5283	1173,3105,3106,3107,3133,23111	AP2M1,HLA-A,HLA-B,HLA-C,HLA-E,SPART	6/252
3_Member	GO Biological Processes	GO:0001911	negative regulation of leukocyte mediated cytotoxicity	-3.88486	-1.5283	3105,3106,3133	HLA-A,HLA-B,HLA-E	3/32
3_Member	GO Biological Processes	GO:0002696	positive regulation of leukocyte activation	-3.81607	-1.46838	865,3105,3133,3606,6603,10326,140885	CBFB,HLA-A,HLA-E,IL18,SMARCD2,SIRPB1,SIRPA	7/372
3_Member	GO Biological Processes	GO:0002703	regulation of leukocyte mediated immunity	-3.81152	-1.46819	3105,3106,3107,3133,3606,3916	HLA-A,HLA-B,HLA-C,HLA-E,IL18,LAMP1	6/260
3_Member	GO Biological Processes	GO:0031342	negative regulation of cell killing	-3.76733	-1.4326	3105,3106,3133	HLA-A,HLA-B,HLA-E	3/35
3_Member	WikiPathways	WP2328	Allograft rejection	-3.75944	-1.42895	3105,3106,3107,3133	HLA-A,HLA-B,HLA-C,HLA-E	4/90
3_Member	GO Biological Processes	GO:0050865	regulation of cell activation	-3.73685	-1.41055	865,1511,1845,3105,3133,3606,6603,10326,140885	CBFB,CTSG,DUSP3,HLA-A,HLA-E,IL18,SMARCD2,SIRPB1,SIRPA	9/653
3_Member	GO Biological Processes	GO:0002699	positive regulation of immune effector process	-3.72287	-1.40073	3105,3106,3107,3133,3606,3916	HLA-A,HLA-B,HLA-C,HLA-E,IL18,LAMP1	6/270
3_Member	Reactome Gene Sets	R-HSA-2172127	DAP12 interactions	-3.69475	-1.38001	3106,3107,3133	HLA-B,HLA-C,HLA-E	3/37
3_Member	GO Biological Processes	GO:0019730	antimicrobial humoral response	-3.68991	-1.38001	1511,3105,3133,5657,6037	CTSG,HLA-A,HLA-E,PRTN3,RNASE3	5/174
3_Member	GO Biological Processes	GO:0050867	positive regulation of cell activation	-3.6771	-1.3712	865,3105,3133,3606,6603,10326,140885	CBFB,HLA-A,HLA-E,IL18,SMARCD2,SIRPB1,SIRPA	7/392
3_Member	Reactome Gene Sets	R-HSA-9705683	SARS-CoV-2-host interactions	-3.6669	-1.36496	3105,3106,3107,3133,23225	HLA-A,HLA-B,HLA-C,HLA-E,NUP210	5/176
3_Member	GO Biological Processes	GO:0006959	humoral immune response	-3.62127	-1.33102	1511,3105,3133,5657,6037,51441	CTSG,HLA-A,HLA-E,PRTN3,RNASE3,YTHDF2	6/282
3_Member	GO Biological Processes	GO:0050778	positive regulation of immune response	-3.58813	-1.30926	1511,3105,3106,3107,3133,3606,3916,5062,25942	CTSG,HLA-A,HLA-B,HLA-C,HLA-E,IL18,LAMP1,PAK2,SIN3A	9/684
3_Member	GO Biological Processes	GO:0045824	negative regulation of innate immune response	-3.5836	-1.30846	3105,3106,3133,51441	HLA-A,HLA-B,HLA-E,YTHDF2	4/100
3_Member	GO Biological Processes	GO:0019882	antigen processing and presentation	-3.53452	-1.26674	3105,3106,3107,3133	HLA-A,HLA-B,HLA-C,HLA-E	4/103
3_Member	GO Biological Processes	GO:0046640	regulation of alpha-beta T cell proliferation	-3.49961	-1.23906	3105,3133,3606	HLA-A,HLA-E,IL18	3/43
3_Member	KEGG Pathway	hsa05167	Kaposi sarcoma-associated herpesvirus infection	-3.45151	-1.19454	3105,3106,3107,3133,5604	HLA-A,HLA-B,HLA-C,HLA-E,MAP2K1	5/196
3_Member	GO Biological Processes	GO:0009617	response to bacterium	-3.39948	-1.16336	210,1511,3105,3106,3133,3606,6037,51552,92140	ALAD,CTSG,HLA-A,HLA-B,HLA-E,IL18,RNASE3,RAB14,MTDH	9/726
3_Member	GO Biological Processes	GO:0002831	regulation of response to biotic stimulus	-3.39474	-1.162	3105,3106,3133,3916,5062,25942,51441,140885	HLA-A,HLA-B,HLA-E,LAMP1,PAK2,SIN3A,YTHDF2,SIRPA	8/576
3_Member	GO Biological Processes	GO:0002822	regulation of adaptive immune response based on somatic recombination of immune receptors built from immunoglobulin superfamily domains	-3.37211	-1.14605	3105,3106,3107,3133,3606	HLA-A,HLA-B,HLA-C,HLA-E,IL18	5/204
3_Member	KEGG Pathway	hsa05203	Viral carcinogenesis	-3.36243	-1.13967	1017,3105,3106,3107,3133	CDK2,HLA-A,HLA-B,HLA-C,HLA-E	5/205
3_Member	GO Biological Processes	GO:0022408	negative regulation of cell-cell adhesion	-3.32423	-1.10801	865,1511,1845,3133,51441	CBFB,CTSG,DUSP3,HLA-E,YTHDF2	5/209
3_Member	GO Biological Processes	GO:0042742	defense response to bacterium	-3.30108	-1.08809	1511,3105,3133,3606,6037,51552	CTSG,HLA-A,HLA-E,IL18,RNASE3,RAB14	6/324
3_Member	GO Biological Processes	GO:0001775	cell activation	-3.28116	-1.07771	865,1511,3105,3133,3606,3676,3688,23173,200081	CBFB,CTSG,HLA-A,HLA-E,IL18,ITGA4,ITGB1,METAP1,TXLNA	9/754
3_Member	GO Biological Processes	GO:0046634	regulation of alpha-beta T cell activation	-3.24233	-1.04202	865,3105,3133,3606	CBFB,HLA-A,HLA-E,IL18	4/123
3_Member	GO Biological Processes	GO:0002819	regulation of adaptive immune response	-3.23221	-1.03501	3105,3106,3107,3133,3606	HLA-A,HLA-B,HLA-C,HLA-E,IL18	5/219
3_Member	KEGG Pathway	hsa05163	Human cytomegalovirus infection	-3.17056	-0.979522	3105,3106,3107,3133,5604	HLA-A,HLA-B,HLA-C,HLA-E,MAP2K1	5/226
3_Member	GO Biological Processes	GO:0045321	leukocyte activation	-3.15786	-0.972891	865,1511,3105,3133,3606,3676,3688,200081	CBFB,CTSG,HLA-A,HLA-E,IL18,ITGA4,ITGB1,TXLNA	8/626
3_Member	GO Biological Processes	GO:0045088	regulation of innate immune response	-3.14102	-0.959054	3105,3106,3133,3916,5062,25942,51441	HLA-A,HLA-B,HLA-E,LAMP1,PAK2,SIN3A,YTHDF2	7/482
3_Member	GO Biological Processes	GO:0050868	negative regulation of T cell activation	-3.0789	-0.911662	865,1511,1845,3133	CBFB,CTSG,DUSP3,HLA-E	4/136
3_Member	GO Biological Processes	GO:0046649	lymphocyte activation	-3.02809	-0.877885	865,3105,3133,3606,3676,3688,200081	CBFB,HLA-A,HLA-E,IL18,ITGA4,ITGB1,TXLNA	7/504
3_Member	GO Biological Processes	GO:0002707	negative regulation of lymphocyte mediated immunity	-2.97186	-0.82993	3105,3106,3133	HLA-A,HLA-B,HLA-E	3/65
3_Member	Reactome Gene Sets	R-HSA-9694516	SARS-CoV-2 Infection	-2.91392	-0.780109	3105,3106,3107,3133,23225	HLA-A,HLA-B,HLA-C,HLA-E,NUP210	5/258
3_Member	GO Biological Processes	GO:1903038	negative regulation of leukocyte cell-cell adhesion	-2.86856	-0.747949	865,1511,1845,3133	CBFB,CTSG,DUSP3,HLA-E	4/155
3_Member	GO Biological Processes	GO:0002704	negative regulation of leukocyte mediated immunity	-2.77576	-0.682851	3105,3106,3133	HLA-A,HLA-B,HLA-E	3/76
3_Member	GO Biological Processes	GO:0002697	regulation of immune effector process	-2.75333	-0.662851	3105,3106,3107,3133,3606,3916	HLA-A,HLA-B,HLA-C,HLA-E,IL18,LAMP1	6/414
3_Member	GO Biological Processes	GO:0002683	negative regulation of immune system process	-2.74849	-0.660432	865,1511,1845,3105,3106,3133,51441	CBFB,CTSG,DUSP3,HLA-A,HLA-B,HLA-E,YTHDF2	7/564
3_Member	GO Biological Processes	GO:0051250	negative regulation of lymphocyte activation	-2.69411	-0.617953	865,1511,1845,3133	CBFB,CTSG,DUSP3,HLA-E	4/173
3_Member	GO Biological Processes	GO:0002720	positive regulation of cytokine production involved in immune response	-2.63673	-0.567557	3105,3133,3606	HLA-A,HLA-E,IL18	3/85
3_Member	KEGG Pathway	hsa05168	Herpes simplex virus 1 infection	-2.61433	-0.547467	3105,3106,3107,3133	HLA-A,HLA-B,HLA-C,HLA-E	4/182
3_Member	GO Biological Processes	GO:0032102	negative regulation of response to external stimulus	-2.59685	-0.532274	1845,3105,3106,3133,51441,140885	DUSP3,HLA-A,HLA-B,HLA-E,YTHDF2,SIRPA	6/445
3_Member	GO Biological Processes	GO:0031348	negative regulation of defense response	-2.57847	-0.518442	3105,3106,3133,51441,140885	HLA-A,HLA-B,HLA-E,YTHDF2,SIRPA	5/308
3_Member	GO Biological Processes	GO:0007162	negative regulation of cell adhesion	-2.55442	-0.503346	865,1511,1845,3133,51441	CBFB,CTSG,DUSP3,HLA-E,YTHDF2	5/312
3_Member	Reactome Gene Sets	R-HSA-1280218	Adaptive Immune System	-2.49233	-0.456492	3105,3106,3107,3133,3676,3688,5062	HLA-A,HLA-B,HLA-C,HLA-E,ITGA4,ITGB1,PAK2	7/627
3_Member	GO Biological Processes	GO:0002695	negative regulation of leukocyte activation	-2.4367	-0.411438	865,1511,1845,3133	CBFB,CTSG,DUSP3,HLA-E	4/204
3_Member	GO Biological Processes	GO:0042102	positive regulation of T cell proliferation	-2.3776	-0.364688	3105,3133,3606	HLA-A,HLA-E,IL18	3/105
3_Member	GO Biological Processes	GO:0050777	negative regulation of immune response	-2.36303	-0.352137	3105,3106,3133,51441	HLA-A,HLA-B,HLA-E,YTHDF2	4/214
3_Member	GO Biological Processes	GO:0050866	negative regulation of cell activation	-2.27294	-0.291341	865,1511,1845,3133	CBFB,CTSG,DUSP3,HLA-E	4/227
3_Member	GO Biological Processes	GO:0032649	regulation of type II interferon production	-2.17713	-0.231741	3105,3606,140885	HLA-A,IL18,SIRPA	3/124
3_Member	GO Biological Processes	GO:0002718	regulation of cytokine production involved in immune response	-2.15802	-0.217814	3105,3133,3606	HLA-A,HLA-E,IL18	3/126
3_Member	GO Biological Processes	GO:0002698	negative regulation of immune effector process	-2.08482	-0.163096	3105,3106,3133	HLA-A,HLA-B,HLA-E	3/134
3_Member	GO Biological Processes	GO:0002702	positive regulation of production of molecular mediator of immune response	-2.02466	-0.119078	3105,3133,3606	HLA-A,HLA-E,IL18	3/141
4_Summary	Reactome Gene Sets	R-HSA-9824446	Viral Infection Pathways	-6.69707	-3.30798	483,3105,3106,3107,3133,3676,3688,5062,5432,5611,9844,23225,79718	ATP1B3,HLA-A,HLA-B,HLA-C,HLA-E,ITGA4,ITGB1,PAK2,POLR2C,DNAJC3,ELMO1,NUP210,TBL1XR1	13/-
4_Member	Reactome Gene Sets	R-HSA-9824446	Viral Infection Pathways	-6.69707	-3.30798	483,3105,3106,3107,3133,3676,3688,5062,5432,5611,9844,23225,79718	ATP1B3,HLA-A,HLA-B,HLA-C,HLA-E,ITGA4,ITGB1,PAK2,POLR2C,DNAJC3,ELMO1,NUP210,TBL1XR1	13/692
4_Member	Reactome Gene Sets	R-HSA-164952	The role of Nef in HIV-1 replication and disease pathogenesis	-4.73333	-2.08897	3105,5062,9844	HLA-A,PAK2,ELMO1	3/17
4_Member	Reactome Gene Sets	R-HSA-162909	Host Interactions of HIV factors	-3.81631	-1.46838	3105,5062,9844,23225	HLA-A,PAK2,ELMO1,NUP210	4/87
4_Member	Reactome Gene Sets	R-HSA-162906	HIV Infection	-3.68991	-1.38001	3105,5062,5432,9844,23225	HLA-A,PAK2,POLR2C,ELMO1,NUP210	5/174
5_Summary	GO Biological Processes	GO:0000018	regulation of DNA recombination	-6.53668	-3.19335	3008,3009,3024,5347,8295,23028,151987,1017,6603,54108,3954,5604,3676	H1-4,H1-5,H1-1,PLK1,TRRAP,KDM1A,PPP4R2,CDK2,SMARCD2,CHRAC1,LETM1,MAP2K1,ITGA4	13/-
5_Member	GO Biological Processes	GO:0000018	regulation of DNA recombination	-6.53668	-3.19335	3008,3009,3024,5347,8295,23028,151987	H1-4,H1-5,H1-1,PLK1,TRRAP,KDM1A,PPP4R2	7/142
5_Member	GO Biological Processes	GO:0051052	regulation of DNA metabolic process	-5.44765	-2.55625	1017,3008,3009,3024,5347,6603,8295,23028,54108,151987	CDK2,H1-4,H1-5,H1-1,PLK1,SMARCD2,TRRAP,KDM1A,CHRAC1,PPP4R2	10/505
5_Member	GO Biological Processes	GO:2000779	regulation of double-strand break repair	-4.06058	-1.65677	5347,6603,8295,23028,151987	PLK1,SMARCD2,TRRAP,KDM1A,PPP4R2	5/145
5_Member	GO Biological Processes	GO:0010569	regulation of double-strand break repair via homologous recombination	-3.91593	-1.54573	5347,8295,23028,151987	PLK1,TRRAP,KDM1A,PPP4R2	4/82
5_Member	GO Biological Processes	GO:0006282	regulation of DNA repair	-3.16193	-0.97394	5347,6603,8295,23028,151987	PLK1,SMARCD2,TRRAP,KDM1A,PPP4R2	5/227
5_Member	GO Biological Processes	GO:0080135	regulation of cellular response to stress	-2.87879	-0.755571	3954,5347,5604,6603,8295,23028,151987	LETM1,PLK1,MAP2K1,SMARCD2,TRRAP,KDM1A,PPP4R2	7/535
5_Member	GO Biological Processes	GO:0043393	regulation of protein binding	-2.34342	-0.338546	3676,5347,23028	ITGA4,PLK1,KDM1A	3/108
5_Member	KEGG Pathway	hsa03082	ATP-dependent chromatin remodeling	-2.24679	-0.276375	6603,8295,54108	SMARCD2,TRRAP,CHRAC1	3/117
6_Summary	GO Biological Processes	GO:0030261	chromosome condensation	-5.06907	-2.27777	3008,3009,3024,5347,6603,54108,1017,79892,283489	H1-4,H1-5,H1-1,PLK1,SMARCD2,CHRAC1,CDK2,MCMBP,CHAMP1	9/-
6_Member	GO Biological Processes	GO:0030261	chromosome condensation	-5.06907	-2.27777	3008,3009,3024,5347	H1-4,H1-5,H1-1,PLK1	4/42
6_Member	GO Biological Processes	GO:0045910	negative regulation of DNA recombination	-4.69568	-2.07254	3008,3009,3024,5347	H1-4,H1-5,H1-1,PLK1	4/52
6_Member	GO Biological Processes	GO:0034728	nucleosome organization	-4.13264	-1.70312	3008,3009,3024,6603,54108	H1-4,H1-5,H1-1,SMARCD2,CHRAC1	5/140
6_Member	GO Biological Processes	GO:0006334	nucleosome assembly	-3.28273	-1.07771	3008,3009,3024,54108	H1-4,H1-5,H1-1,CHRAC1	4/120
6_Member	GO Biological Processes	GO:0051053	negative regulation of DNA metabolic process	-3.05528	-0.899473	3008,3009,3024,5347	H1-4,H1-5,H1-1,PLK1	4/138
6_Member	GO Biological Processes	GO:0051276	chromosome organization	-2.99341	-0.845981	1017,3008,3009,3024,5347,79892,283489	CDK2,H1-4,H1-5,H1-1,PLK1,MCMBP,CHAMP1	7/511
6_Member	GO Biological Processes	GO:0071824	protein-DNA complex organization	-2.97454	-0.82993	3008,3009,3024,6603,54108	H1-4,H1-5,H1-1,SMARCD2,CHRAC1	5/250
6_Member	GO Biological Processes	GO:0034502	protein localization to chromosome	-2.3547	-0.345822	3009,5347,283489	H1-5,PLK1,CHAMP1	3/107
6_Member	GO Biological Processes	GO:0065004	protein-DNA complex assembly	-2.253	-0.278884	3008,3009,3024,54108	H1-4,H1-5,H1-1,CHRAC1	4/230
7_Summary	GO Biological Processes	GO:0045123	cellular extravasation	-5.02768	-2.27596	3676,3688,5657,140885,3954,3998,5062,3606,5604,9844,483,1017,9585,25942,2317,1845,5432,4892,64423,1511,23196,1173,23028,23111,865,51441,57019	ITGA4,ITGB1,PRTN3,SIRPA,LETM1,LMAN1,PAK2,IL18,MAP2K1,ELMO1,ATP1B3,CDK2,KIF20B,SIN3A,FLNB,DUSP3,POLR2C,NRAP,INF2,CTSG,FAM120A,AP2M1,KDM1A,SPART,CBFB,YTHDF2,CIAPIN1	27/-
7_Member	GO Biological Processes	GO:0045123	cellular extravasation	-5.02768	-2.27596	3676,3688,5657,140885	ITGA4,ITGB1,PRTN3,SIRPA	4/43
7_Member	Reactome Gene Sets	R-HSA-9013408	RHOG GTPase cycle	-4.4772	-1.93321	3688,3954,3998,5062	ITGB1,LETM1,LMAN1,PAK2	4/59
7_Member	KEGG Pathway	hsa05135	Yersinia infection	-4.16225	-1.72473	3606,3676,3688,5604,9844	IL18,ITGA4,ITGB1,MAP2K1,ELMO1	5/138
7_Member	GO Biological Processes	GO:0034113	heterotypic cell-cell adhesion	-3.6262	-1.33209	3676,3688,140885	ITGA4,ITGB1,SIRPA	3/39
7_Member	Reactome Gene Sets	R-HSA-109582	Hemostasis	-3.60858	-1.32216	483,1017,3676,3688,5657,9585,25942,140885	ATP1B3,CDK2,ITGA4,ITGB1,PRTN3,KIF20B,SIN3A,SIRPA	8/535
7_Member	WikiPathways	WP185	Integrin mediated cell adhesion	-3.55071	-1.27926	3676,3688,5062,5604	ITGA4,ITGB1,PAK2,MAP2K1	4/102
7_Member	WikiPathways	WP306	Focal adhesion	-3.42132	-1.17141	2317,3676,3688,5062,5604	FLNB,ITGA4,ITGB1,PAK2,MAP2K1	5/199
7_Member	Reactome Gene Sets	R-HSA-9006934	Signaling by Receptor Tyrosine Kinases	-3.41651	-1.17009	1845,3688,5062,5432,5604,9844,25942	DUSP3,ITGB1,PAK2,POLR2C,MAP2K1,ELMO1,SIN3A	7/433
7_Member	KEGG Pathway	hsa04510	Focal adhesion	-3.38184	-1.15246	2317,3676,3688,5062,5604	FLNB,ITGA4,ITGB1,PAK2,MAP2K1	5/203
7_Member	Reactome Gene Sets	R-HSA-202733	Cell surface interactions at the vascular wall	-3.33833	-1.11885	483,3676,3688,140885	ATP1B3,ITGA4,ITGB1,SIRPA	4/116
7_Member	WikiPathways	WP366	TGF beta signaling pathway	-3.1273	-0.951289	3688,5062,5604,25942	ITGB1,PAK2,MAP2K1,SIN3A	4/132
7_Member	KEGG Pathway	hsa04820	Cytoskeleton in muscle cells	-3.11942	-0.946348	483,3676,3688,4892,64423	ATP1B3,ITGA4,ITGB1,NRAP,INF2	5/232
7_Member	Canonical Pathways	M281	PID FAK PATHWAY	-3.09437	-0.924226	3688,5604,9844	ITGB1,MAP2K1,ELMO1	3/59
7_Member	GO Biological Processes	GO:0050900	leukocyte migration	-3.04544	-0.892441	1511,3676,3688,5657,140885	CTSG,ITGA4,ITGB1,PRTN3,SIRPA	5/241
7_Member	Reactome Gene Sets	R-HSA-9013404	RAC2 GTPase cycle	-2.80906	-0.706279	3688,3998,5062	ITGB1,LMAN1,PAK2	3/74
7_Member	WikiPathways	WP2037	Prolactin signaling	-2.80906	-0.706279	3688,5604,140885	ITGB1,MAP2K1,SIRPA	3/74
7_Member	Reactome Gene Sets	R-HSA-9013423	RAC3 GTPase cycle	-2.79229	-0.692	3688,3998,5062	ITGB1,LMAN1,PAK2	3/75
7_Member	Reactome Gene Sets	R-HSA-9679191	Potential therapeutics for SARS	-2.77576	-0.682851	483,3676,3688	ATP1B3,ITGA4,ITGB1	3/76
7_Member	WikiPathways	WP3888	VEGFA VEGFR2 signaling	-2.66081	-0.589319	2317,3688,3998,5062,5604,23196	FLNB,ITGB1,LMAN1,PAK2,MAP2K1,FAM120A	6/432
7_Member	GO Biological Processes	GO:0090066	regulation of anatomical structure size	-2.31651	-0.321483	1173,3676,3688,23028,23111,25942	AP2M1,ITGA4,ITGB1,KDM1A,SPART,SIN3A	6/508
7_Member	GO Biological Processes	GO:0030097	hemopoiesis	-2.2672	-0.289356	865,3676,3688,5657,25942,51441,57019	CBFB,ITGA4,ITGB1,PRTN3,SIN3A,YTHDF2,CIAPIN1	7/690
7_Member	GO Biological Processes	GO:0048588	developmental cell growth	-2.24679	-0.276375	3676,3688,23111	ITGA4,ITGB1,SPART	3/117
7_Member	KEGG Pathway	hsa04810	Regulation of actin cytoskeleton	-2.23987	-0.273114	3676,3688,5062,5604	ITGA4,ITGB1,PAK2,MAP2K1	4/232
7_Member	GO Biological Processes	GO:0050767	regulation of neurogenesis	-2.23236	-0.267431	3688,5604,23028,23111,51441	ITGB1,MAP2K1,KDM1A,SPART,YTHDF2	5/372
7_Member	GO Biological Processes	GO:0016049	cell growth	-2.22643	-0.265117	3676,3688,23111	ITGA4,ITGB1,SPART	3/119
7_Member	WikiPathways	WP4541	Hippo Merlin signaling dysregulation	-2.20644	-0.248717	3676,3688,5062	ITGA4,ITGB1,PAK2	3/121
7_Member	GO Biological Processes	GO:0001704	formation of primary germ layer	-2.18681	-0.239682	3676,3688,5604	ITGA4,ITGB1,MAP2K1	3/123
7_Member	GO Biological Processes	GO:0060560	developmental growth involved in morphogenesis	-2.02466	-0.119078	3676,3688,23111	ITGA4,ITGB1,SPART	3/141
7_Member	GO Biological Processes	GO:0050770	regulation of axonogenesis	-2.00808	-0.109683	5062,5604,23111	PAK2,MAP2K1,SPART	3/143
8_Summary	WikiPathways	WP2005	miR targeted genes in muscle cell	-4.86804	-2.17792	865,2483,5049,5347,5432,10797,57532,85476	CBFB,FRG1,PAFAH1B2,PLK1,POLR2C,MTHFD2,NUFIP2,GFM1	8/-
8_Member	WikiPathways	WP2005	miR targeted genes in muscle cell	-4.86804	-2.17792	865,2483,5049,5347,5432,10797,57532,85476	CBFB,FRG1,PAFAH1B2,PLK1,POLR2C,MTHFD2,NUFIP2,GFM1	8/353
8_Member	WikiPathways	WP2004	miR targeted genes in lymphocytes	-4.30237	-1.78511	865,2483,5049,5347,5432,10797,57532,85476	CBFB,FRG1,PAFAH1B2,PLK1,POLR2C,MTHFD2,NUFIP2,GFM1	8/424
8_Member	WikiPathways	WP2003	miR targeted genes in leukocytes	-2.14859	-0.211805	2483,5432,10797	FRG1,POLR2C,MTHFD2	3/127
9_Summary	Reactome Gene Sets	R-HSA-9825892	Regulation of MITF-M-dependent genes involved in cell cycle and proliferation	-4.73333	-2.08897	1017,5347,25942,6603,5604,1176,3676,3688,10460,23277,55156,283489,4288,4706,5062,23173,115426,9585,23111,51441,79892,1845	CDK2,PLK1,SIN3A,SMARCD2,MAP2K1,AP3S1,ITGA4,ITGB1,TACC3,CLUH,ARMC1,CHAMP1,MKI67,NDUFAB1,PAK2,METAP1,UHRF2,KIF20B,SPART,YTHDF2,MCMBP,DUSP3	22/-
9_Member	Reactome Gene Sets	R-HSA-9825892	Regulation of MITF-M-dependent genes involved in cell cycle and proliferation	-4.73333	-2.08897	1017,5347,25942	CDK2,PLK1,SIN3A	3/17
9_Member	Reactome Gene Sets	R-HSA-9856651	MITF-M-dependent gene expression	-3.91593	-1.54573	1017,5347,6603,25942	CDK2,PLK1,SMARCD2,SIN3A	4/82
9_Member	Canonical Pathways	M176	PID FOXM1 PATHWAY	-3.59331	-1.31068	1017,5347,5604	CDK2,PLK1,MAP2K1	3/40
9_Member	GO Biological Processes	GO:0051640	organelle localization	-3.52284	-1.25869	1176,3676,3688,5347,10460,23277,55156,283489	AP3S1,ITGA4,ITGB1,PLK1,TACC3,CLUH,ARMC1,CHAMP1	8/551
9_Member	WikiPathways	WP2263	Androgen receptor network in prostate cancer	-3.44083	-1.1874	1017,5347,5604,6603	CDK2,PLK1,MAP2K1,SMARCD2	4/109
9_Member	Reactome Gene Sets	R-HSA-9730414	MITF-M-regulated melanocyte development	-3.19011	-0.995999	1017,5347,6603,25942	CDK2,PLK1,SMARCD2,SIN3A	4/127
9_Member	GO Biological Processes	GO:0051983	regulation of chromosome segregation	-3.06704	-0.905558	4288,5347,6603,10460	MKI67,PLK1,SMARCD2,TACC3	4/137
9_Member	GO Biological Processes	GO:0018193	peptidyl-amino acid modification	-3.05648	-0.899473	1017,4706,5062,5347,23173,115426	CDK2,NDUFAB1,PAK2,PLK1,METAP1,UHRF2	6/361
9_Member	GO Biological Processes	GO:0044772	mitotic cell cycle phase transition	-2.96443	-0.82522	1017,3688,5347,10460	CDK2,ITGB1,PLK1,TACC3	4/146
9_Member	GO Biological Processes	GO:0051301	cell division	-2.94007	-0.803571	1017,5347,9585,10460,23111,51441,79892	CDK2,PLK1,KIF20B,TACC3,SPART,YTHDF2,MCMBP	7/522
9_Member	GO Biological Processes	GO:0007346	regulation of mitotic cell cycle	-2.8881	-0.762255	1017,1845,4288,5347,6603,9585,25942	CDK2,DUSP3,MKI67,PLK1,SMARCD2,KIF20B,SIN3A	7/533
9_Member	GO Biological Processes	GO:0044770	cell cycle phase transition	-2.82791	-0.71758	1017,3688,5347,10460	CDK2,ITGB1,PLK1,TACC3	4/159
9_Member	GO Biological Processes	GO:0018105	peptidyl-serine phosphorylation	-2.7119	-0.631017	1017,5062,5347	CDK2,PAK2,PLK1	3/80
9_Member	GO Biological Processes	GO:0051656	establishment of organelle localization	-2.69622	-0.617953	1176,3676,3688,5347,10460,283489	AP3S1,ITGA4,ITGB1,PLK1,TACC3,CHAMP1	6/425
9_Member	GO Biological Processes	GO:0010564	regulation of cell cycle process	-2.56966	-0.514133	1017,4288,5347,6603,9585,10460,25942,51441	CDK2,MKI67,PLK1,SMARCD2,KIF20B,TACC3,SIN3A,YTHDF2	8/776
9_Member	GO Biological Processes	GO:0018209	peptidyl-serine modification	-2.53914	-0.496577	1017,5062,5347	CDK2,PAK2,PLK1	3/92
9_Member	GO Biological Processes	GO:0033045	regulation of sister chromatid segregation	-2.34342	-0.338546	5347,6603,10460	PLK1,SMARCD2,TACC3	3/108
9_Member	GO Biological Processes	GO:0010389	regulation of G2/M transition of mitotic cell cycle	-2.33226	-0.333318	1017,5347,25942	CDK2,PLK1,SIN3A	3/109
9_Member	KEGG Pathway	hsa04914	Progesterone-mediated oocyte maturation	-2.31026	-0.317177	1017,5347,5604	CDK2,PLK1,MAP2K1	3/111
9_Member	GO Biological Processes	GO:1903047	mitotic cell cycle process	-2.25612	-0.280147	1017,3688,5347,10460,23111,283489	CDK2,ITGB1,PLK1,TACC3,SPART,CHAMP1	6/523
9_Member	GO Biological Processes	GO:0007088	regulation of mitotic nuclear division	-2.20644	-0.248717	4288,5347,9585	MKI67,PLK1,KIF20B	3/121
9_Member	GO Biological Processes	GO:1902749	regulation of cell cycle G2/M phase transition	-2.19658	-0.247704	1017,5347,25942	CDK2,PLK1,SIN3A	3/122
9_Member	GO Biological Processes	GO:0033044	regulation of chromosome organization	-2.15148	-0.212988	1017,5347,6603,10460	CDK2,PLK1,SMARCD2,TACC3	4/246
9_Member	KEGG Pathway	hsa04068	FoxO signaling pathway	-2.0937	-0.168674	1017,5347,5604	CDK2,PLK1,MAP2K1	3/133
9_Member	GO Biological Processes	GO:1902850	microtubule cytoskeleton organization involved in mitosis	-2.07602	-0.155931	3688,5347,10460	ITGB1,PLK1,TACC3	3/135
9_Member	KEGG Pathway	hsa04114	Oocyte meiosis	-2.0415	-0.127923	1017,5347,5604	CDK2,PLK1,MAP2K1	3/139
10_Summary	GO Biological Processes	GO:1902275	regulation of chromatin organization	-4.2664	-1.78488	1017,4288,23028,3688,64423	CDK2,MKI67,KDM1A,ITGB1,INF2	5/-
10_Member	GO Biological Processes	GO:1902275	regulation of chromatin organization	-4.2664	-1.78488	1017,4288,23028	CDK2,MKI67,KDM1A	3/24
10_Member	WikiPathways	WP2572	Primary focal segmental glomerulosclerosis FSGS	-2.84334	-0.727893	3688,4288,64423	ITGB1,MKI67,INF2	3/72
11_Summary	GO Biological Processes	GO:0001510	RNA methylation	-3.95761	-1.56367	10785,25917,51605,64783,833,124454,23225	WDR4,THUMPD3,TRMT6,RBM15,CARS1,EARS2,NUP210	7/-
11_Member	GO Biological Processes	GO:0001510	RNA methylation	-3.95761	-1.56367	10785,25917,51605,64783	WDR4,THUMPD3,TRMT6,RBM15	4/80
11_Member	GO Biological Processes	GO:0030488	tRNA methylation	-3.6262	-1.33209	10785,25917,51605	WDR4,THUMPD3,TRMT6	3/39
11_Member	GO Biological Processes	GO:0006399	tRNA metabolic process	-3.40147	-1.16336	833,10785,25917,51605,124454	CARS1,WDR4,THUMPD3,TRMT6,EARS2	5/201
11_Member	GO Biological Processes	GO:0043414	macromolecule methylation	-3.28273	-1.07771	10785,25917,51605,64783	WDR4,THUMPD3,TRMT6,RBM15	4/120
11_Member	GO Biological Processes	GO:0009451	RNA modification	-2.73107	-0.645421	10785,25917,51605,64783	WDR4,THUMPD3,TRMT6,RBM15	4/169
11_Member	GO Biological Processes	GO:0006400	tRNA modification	-2.53914	-0.496577	10785,25917,51605	WDR4,THUMPD3,TRMT6	3/92
11_Member	Reactome Gene Sets	R-HSA-72306	tRNA processing	-2.44929	-0.421929	10785,23225,51605	WDR4,NUP210,TRMT6	3/99
11_Member	GO Biological Processes	GO:0032259	methylation	-2.30687	-0.315724	10785,25917,51605,64783	WDR4,THUMPD3,TRMT6,RBM15	4/222
11_Member	GO Biological Processes	GO:0008033	tRNA processing	-2.08482	-0.163096	10785,25917,51605	WDR4,THUMPD3,TRMT6	3/134
12_Summary	KEGG Pathway	hsa04148	Efferocytosis	-3.89814	-1.53253	5604,9844,10326,51552,140885,1173,3024,3916,5657	MAP2K1,ELMO1,SIRPB1,RAB14,SIRPA,AP2M1,H1-1,LAMP1,PRTN3	9/-
12_Member	KEGG Pathway	hsa04148	Efferocytosis	-3.89814	-1.53253	5604,9844,10326,51552,140885	MAP2K1,ELMO1,SIRPB1,RAB14,SIRPA	5/157
12_Member	GO Biological Processes	GO:0045807	positive regulation of endocytosis	-2.82791	-0.71758	1173,3024,10326,140885	AP2M1,H1-1,SIRPB1,SIRPA	4/159
12_Member	GO Biological Processes	GO:0060627	regulation of vesicle-mediated transport	-2.82383	-0.716034	1173,3024,3916,5604,5657,10326,140885	AP2M1,H1-1,LAMP1,MAP2K1,PRTN3,SIRPB1,SIRPA	7/547
12_Member	GO Biological Processes	GO:0030100	regulation of endocytosis	-2.57242	-0.514651	1173,3024,5657,10326,140885	AP2M1,H1-1,PRTN3,SIRPB1,SIRPA	5/309
12_Member	GO Biological Processes	GO:0050764	regulation of phagocytosis	-2.41287	-0.391761	5657,10326,140885	PRTN3,SIRPB1,SIRPA	3/102
12_Member	KEGG Pathway	hsa04380	Osteoclast differentiation	-2.00808	-0.109683	5604,10326,140885	MAP2K1,SIRPB1,SIRPA	3/143
13_Summary	Reactome Gene Sets	R-HSA-8953854	Metabolism of RNA	-3.78166	-1.44265	1656,5432,10785,23225,24148,51096,51605,51639,92856,2483,6606,51491,23019,51441,151987,64783	DDX6,POLR2C,WDR4,NUP210,PRPF6,UTP18,TRMT6,SF3B6,IMP4,FRG1,SMN1,NOP16,CNOT1,YTHDF2,PPP4R2,RBM15	16/-
13_Member	Reactome Gene Sets	R-HSA-8953854	Metabolism of RNA	-3.78166	-1.44265	1656,5432,10785,23225,24148,51096,51605,51639,92856	DDX6,POLR2C,WDR4,NUP210,PRPF6,UTP18,TRMT6,SF3B6,IMP4	9/644
13_Member	Reactome Gene Sets	R-HSA-72165	mRNA Splicing - Minor Pathway	-3.41258	-1.16962	5432,24148,51639	POLR2C,PRPF6,SF3B6	3/46
13_Member	GO Biological Processes	GO:0022613	ribonucleoprotein complex biogenesis	-3.13575	-0.956771	2483,6606,24148,51096,51491,51639,92856	FRG1,SMN1,PRPF6,UTP18,NOP16,SF3B6,IMP4	7/483
13_Member	GO Biological Processes	GO:0016071	mRNA metabolic process	-3.06959	-0.905558	2483,6606,23019,24148,51441,51605,51639,151987	FRG1,SMN1,CNOT1,PRPF6,YTHDF2,TRMT6,SF3B6,PPP4R2	8/646
13_Member	GO Biological Processes	GO:0000245	spliceosomal complex assembly	-2.48693	-0.45535	6606,24148,51639	SMN1,PRPF6,SF3B6	3/96
13_Member	GO Biological Processes	GO:0006397	mRNA processing	-2.38344	-0.36645	2483,6606,24148,51605,51639,151987	FRG1,SMN1,PRPF6,TRMT6,SF3B6,PPP4R2	6/492
13_Member	Reactome Gene Sets	R-HSA-72203	Processing of Capped Intron-Containing Pre-mRNA	-2.11538	-0.181987	5432,23225,24148,51639	POLR2C,NUP210,PRPF6,SF3B6	4/252
13_Member	GO Biological Processes	GO:0008380	RNA splicing	-2.07225	-0.153799	2483,6606,24148,51639,151987	FRG1,SMN1,PRPF6,SF3B6,PPP4R2	5/407
13_Member	CORUM	CORUM:351	Spliceosome	-2.02466	-0.119078	24148,51639,64783	PRPF6,SF3B6,RBM15	3/141
14_Summary	GO Biological Processes	GO:0061061	muscle structure development	-2.90685	-0.775704	2317,2483,3009,3688,4892,6938,23028	FLNB,FRG1,H1-5,ITGB1,NRAP,TCF12,KDM1A	7/-
14_Member	GO Biological Processes	GO:0061061	muscle structure development	-2.90685	-0.775704	2317,2483,3009,3688,4892,6938,23028	FLNB,FRG1,H1-5,ITGB1,NRAP,TCF12,KDM1A	7/529
14_Member	GO Biological Processes	GO:0007517	muscle organ development	-2.49011	-0.456412	2317,2483,3009,3688,6938	FLNB,FRG1,H1-5,ITGB1,TCF12	5/323
15_Summary	KEGG Pathway	hsa01240	Biosynthesis of cofactors	-2.88932	-0.762255	210,219,10797,124454	ALAD,ALDH1B1,MTHFD2,EARS2	4/-
15_Member	KEGG Pathway	hsa01240	Biosynthesis of cofactors	-2.88932	-0.762255	210,219,10797,124454	ALAD,ALDH1B1,MTHFD2,EARS2	4/153
16_Summary	GO Biological Processes	GO:0001701	in utero embryonic development	-2.84527	-0.727893	3688,5604,23019,25942,51639,79718,9585,23225	ITGB1,MAP2K1,CNOT1,SIN3A,SF3B6,TBL1XR1,KIF20B,NUP210	8/-
16_Member	GO Biological Processes	GO:0001701	in utero embryonic development	-2.84527	-0.727893	3688,5604,23019,25942,51639,79718	ITGB1,MAP2K1,CNOT1,SIN3A,SF3B6,TBL1XR1	6/397
16_Member	GO Biological Processes	GO:0043009	chordate embryonic development	-2.37805	-0.364688	3688,5604,9585,23019,25942,51639,79718	ITGB1,MAP2K1,KIF20B,CNOT1,SIN3A,SF3B6,TBL1XR1	7/658
16_Member	GO Biological Processes	GO:0009792	embryo development ending in birth or egg hatching	-2.3011	-0.31212	3688,5604,9585,23019,25942,51639,79718	ITGB1,MAP2K1,KIF20B,CNOT1,SIN3A,SF3B6,TBL1XR1	7/680
16_Member	GO Biological Processes	GO:0001824	blastocyst development	-2.28869	-0.303298	23019,51639,79718	CNOT1,SF3B6,TBL1XR1	3/113
16_Member	Reactome Gene Sets	R-HSA-9609690	HCMV Early Events	-2.19658	-0.247704	3688,23225,79718	ITGB1,NUP210,TBL1XR1	3/122
16_Member	Reactome Gene Sets	R-HSA-9609646	HCMV Infection	-2.03305	-0.122685	3688,23225,79718	ITGB1,NUP210,TBL1XR1	3/140
17_Summary	GO Biological Processes	GO:0006401	RNA catabolic process	-2.71247	-0.631017	6036,6037,23019,51441	RNASE2,RNASE3,CNOT1,YTHDF2	4/-
17_Member	GO Biological Processes	GO:0006401	RNA catabolic process	-2.71247	-0.631017	6036,6037,23019,51441	RNASE2,RNASE3,CNOT1,YTHDF2	4/171
17_Member	GO Biological Processes	GO:0141188	nucleic acid catabolic process	-2.53888	-0.496577	6036,6037,23019,51441	RNASE2,RNASE3,CNOT1,YTHDF2	4/191
18_Summary	Canonical Pathways	M2	PID SMAD2 3NUCLEAR PATHWAY	-2.68124	-0.607421	865,1017,25942,54108,79892	CBFB,CDK2,SIN3A,CHRAC1,MCMBP	5/-
18_Member	Canonical Pathways	M2	PID SMAD2 3NUCLEAR PATHWAY	-2.68124	-0.607421	865,1017,25942	CBFB,CDK2,SIN3A	3/82
18_Member	GO Biological Processes	GO:0006260	DNA replication	-2.48291	-0.453451	1017,25942,54108,79892	CDK2,SIN3A,CHRAC1,MCMBP	4/198
19_Summary	GO Biological Processes	GO:0010720	positive regulation of cell development	-2.58721	-0.524916	865,3606,3688,5604,6603,23028	CBFB,IL18,ITGB1,MAP2K1,SMARCD2,KDM1A	6/-
19_Member	GO Biological Processes	GO:0010720	positive regulation of cell development	-2.58721	-0.524916	865,3606,3688,5604,6603,23028	CBFB,IL18,ITGB1,MAP2K1,SMARCD2,KDM1A	6/447
19_Member	GO Biological Processes	GO:0045582	positive regulation of T cell differentiation	-2.19658	-0.247704	865,3606,6603	CBFB,IL18,SMARCD2	3/122
19_Member	GO Biological Processes	GO:0045621	positive regulation of lymphocyte differentiation	-2.05862	-0.143422	865,3606,6603	CBFB,IL18,SMARCD2	3/137
20_Summary	KEGG Pathway	hsa05016	Huntington disease	-2.5604	-0.507103	1173,4706,5432,25942,196385	AP2M1,NDUFAB1,POLR2C,SIN3A,DNAH10	5/-
20_Member	KEGG Pathway	hsa05016	Huntington disease	-2.5604	-0.507103	1173,4706,5432,25942,196385	AP2M1,NDUFAB1,POLR2C,SIN3A,DNAH10	5/311
