# Supplementary material for: Multi-omics analysis reveals LARP1 as a key integrator of translation and metabolism in AML
Source: Oncogenesis. 2026 May 16;15(1):37. doi: 10.1038/s41389-026-00623-3 (PMC13346483; doi:10.1038/s41389-026-00623-3)
Supplement: Supplementary file 17 — Table S16 [file 41389_2026_623_MOESM17_ESM.csv]

Table S16. Normalized steady-state metabolomics dataset for U937 samples used for comparison of sgNT	sgLARP1	vehicle-treated (DMSO)	mTORi-treated	CDK9i-treated	and mTORi + CDK9i-treated conditions	corresponding to Fig. 4 and Fig. S5. Rows list individual metabolites and columns list normalized abundance values for biological replicates in each condition.
Sample	sgNT 1	sgNT 2	sgNT 3	sgLARP1 1	sgLARP1 2	sgLARP1 3	DMSO 1	DMSO 2	DMSO 3	mTORi 1	mTORi 2	mTORi 3	CDK9i 1	CDK9i 2	CDK9i 3	mTORi CDK9i 1	mTORi CDK9i 2	mTORi CDK9i 3
1-phenylethylamine	10565110	2393125	7034802	4208744	9607816	2546981	4319946	1598399	2692608	3266799	2960795	4004901	2853137	6164275	2614623	2907837	4009835	5215750
2- / 3-phosphoglycerate	4166678	2913465	2998135	6960120	4311388	3459217	5452914	6755192	7993761	3018949	3374491	3040553	3989832	6411165	2869125	3752262	3379586	1248969
2-/ 3- hydroxybutanoic acid	4923955	3984295	3579497	2505002	2106163	2657490	3093091	2048045	3323428	1726410	2596581	2835089	3748036	2862989	3174677	4045319	1813354	4014905
2-aminobutyric / 2-/3-aminoisobutyric acid	21729203	20346239	23575428	27959734	17096532	30710440	15350001	5626321	9304122	11908166	11488669	12284668	16912643	6948659	7379549	12706212	11281402	10105459
2-HG	17718356	15140267	14000628	11362551	10009457	10604779	180869449	88346320	197430408	67305296	51053276	76503074	79690941	32150370	35921554	16776642	41143775	32070534
2-ketoadipic acid	1196796	85217	47455	1211508	510279	644583	1539693	648150	1079629	1029447	972789	1854680	991445	996435	1251069	2171897	4563474	722809
2-ketovaleric acid / (iso)	26295723	10013105	28439623	14874728	11802205	16662658	5225379	3374044	4459355	1229496	2779301	2653367	2582043	2651323	2026708	3401570	4164489	5139469
3- / 7-methylguanine	193942	195099	218484	223587	166861	280802	80647	64680	69565	29876	43735	88325	64578	117348	113350	156389	89620	27775
3-phospho-serine	1	1	1	43072	66166	106830	1	1	1	1	1	1	1	1	1	1	1	1
3-phosphohydroxypyruvic acid	6105320	5211065	6018182	2045849	1	6038047	159246	86540	36276	95607	35566	31649	25216	13419	3322	1	1	22329
4-hydroxybutyric acid	9476570	17991600	18042767	15751197	12193483	18696837	18245364	9082481	11284886	12470067	6013273	8505697	7985706	15381737	9246474	18991308	18680602	18296066
4-hydroxyproline / 5-aminolevulinate	84396779	43225813	111589293	46595165	35393529	98915997	361548760	288423258	480885849	489457432	494878341	560869303	418190723	316965882	278576721	236287736	464053918	523681289
5-hydroxytryptophan	9761310	5981139	4119571	4681695	5229034	4277612	114157	108326	198775	122747	38339	246339	55695	155684	31762	16950	277334	70859
5'-methylthioadenosine	74073484	36018029	45372044	26036237	25657898	53500649	70680096	42563390	60835257	50318313	88310181	79599881	76047132	88973414	41867837	149191239	108755237	95031910
a-KG	18377976	13031114	14034510	9508685	5787259	14327258	21906147	5374285	5953247	10616853	23706429	32598610	24300972	26705933	20265859	5206835	18048130	3474807
acetoacetic acid / succinic semialdehyde	75751347	64003631	39475310	40233408	34684891	36628719	44547633	26814023	24252333	19926994	14517277	22516567	26655289	12208714	3290755	5728284	9815856	4048087
acetylcarnitine+	981918269	1110779417	1080718225	1488567709	518983896	1783189158	8470020	9121326	14336849	3025684	8400355	9073953	7948556	4949079	3967896	10755787	5357773	10365277
acetylcholine+	15152099	13414643	13624010	27706653	9737821	14280539	399911281	135090945	245641925	991233252	277765474	857809076	567659961	236565673	192970215	345706652	548389504	500972641
acrylic acid	1179142	1983762	6066747	3773222	4350128	1919809	3995157	3409509	3986943	3487921	2545855	3150450	3319088	3465206	3004913	5250563	3775319	5119345
adenine	57522478	40941647	63420723	54001474	22377377	69502618	15054661	13366717	14540267	4641618	19887019	16690752	10864585	10365849	4948473	10127332	17585565	4738796
adenosine	2564033	4237014	2823943	4602135	2892135	5849460	55869857	49450826	51940934	80346064	72054470	75839060	57718669	65337083	50787853	69880150	57403096	76842964
ADP / dGDP	88253827	50193451	76908845	69633573	65331912	69720260	1356799	1038313	2186186	941154	862901	925598	836494	1802310	1083557	1438841	1751661	614806
AICA ribonucleotide	1493105	1431340	2150749	1264068	1023196	733488	9198489	18849267	19315127	14254750	18822830	13599517	9659905	27716176	9136859	8054622	11821238	8245294
alanine	261884139	159431438	204798530	189117041	141444556	253138816	192135554	104320507	129819205	157873806	159424968	159585832	138029012	44539455	53284705	42748783	167947497	95931039
alanine methyl ester	28595947	4863398	26192775	14574497	13880846	17683035	7000974	2654087	4428890	4412881	5486349	4631469	6601673	4426157	5438594	4129036	6854205	5641594
allantoin	9018004	10388619	10290999	6720876	5316870	9190384	3436672	2617416	3850967	1854079	949826	2427835	2251468	4422585	1991742	4006314	3459301	1923961
AMP / dGMP	4334424	7471611	3823752	17829519	2518749	9203075	3469255	6265166	19028760	1955194	4606918	3853228	4558455	3691883	7278913	3002335	4672493	18076875
anthranilic acid	5373008	5636125	6642377	5989176	4035583	6099178	2821587	845348	1765757	1875150	433334	2643930	2248920	1132790	528639	1199934	2202656	1321059
arginine	982459162	1069216718	1391478863	2465140089	2206842571	2221616623	1215368207	625873093	1126266542	994995288	1385320154	1988469154	1367690563	1374110982	1552018070	1990454271	1348896034	2056943102
asparagine	55441341	49075833	55456264	72533918	60104620	71712119	617995264	553955618	821532516	423328936	804188159	866963388	701232506	744420749	511816202	288254051	721791534	623776114
aspartic acid	155548808	148552923	141205936	152491376	137193623	140357443	791224232	478283015	725976428	450785529	459528114	904277679	695453382	819123635	241261117	154000767	517973138	200002764
ATP / dGTP	98462808	252425760	411385864	302314043	358083056	341167098	6543694	27184090	19986101	4719166	7992472	6873808	13222387	5462108	9989247	8587601	3225290	10727811
b-alanine	55494598	45821495	57810459	39306786	37864069	60701176	356627285	275540080	261554412	293717018	313067026	258982544	263611365	377328049	120254273	94761294	293586651	130531054
betaine+	1556721653	1617337244	1629694062	1658058496	1592103709	1676669271	345688452	297180903	367761483	515850955	114217708	524093909	112323282	147553457	111602579	186264716	353970922	199958333
biotin	1511436	1586857	1561821	2155086	1310619	2373558	4863305	2599825	2278203	1665223	1406307	8120127	2145152	4048809	1627674	6004341	4559573	3915783
butyric acid / (iso)	4374325	1440898	2844174	1686691	1863767	2183358	3772178	2138022	3089254	2857874	2610385	2664642	2653002	3011242	2485119	3196923	3014680	2672546
butyrylcarnitine+	51264629	51369493	48842085	29100226	37588177	50805013	121561333	146033041	73829716	6987084	13984277	24377469	32494357	29572474	28467490	36808450	12503346	27472792
cAMP(2'	3') / cAMP(3'	5')	393347	270063	209908	344789	290902	223493	99163	132049	64157	163335	16709	148013	43348	64884	1	117323	81966	104923
carnitine+	78235828	71386180	85388679	92582612	81394128	93705717	586441658	565090713	428473871	760765091	530821472	577176861	474700391	573132817	361105839	115906978	576766365	354903845
CDP	3352549	18250958	8793801	28633910	9050667	23986165	10979	61954	361507	43046	98845	69417	532423	189155	513139	164379	80987	627449
choline+	1032654092	1516222951	1490140316	1485944687	954005967	1092901389	2616409868	5797514386	7100892149	1759079068	2054418258	2843407280	3868663512	1311814422	1375529866	3486779487	1190018168	2836861082
citraconic acid	23466213	3802051	3854635	5467001	1913537	2864998	833542	790415	608231	687546	579246	293508	328877	885224	494043	397740	728016	1276448
citrate / citrate(iso)	815386792	598781409	693164822	716509398	465084500	891231097	5871441	12306451	23759153	2280110	4160582	5100514	11261596	13064391	5444213	2786949	2451610	11418576
creatine	103519347	74731346	126426903	72158278	41858995	79662485	2074291879	1662785349	1508717647	1632291846	1425991557	1573782935	1473761802	1288814639	875165847	564388415	1546734811	1430242261
creatinine	282940460	254941062	270425987	224030496	161450179	287655268	98953844	62609491	85248950	58800449	62048205	85634842	59739453	96230454	64349794	77284409	75803913	50275449
CTP	91626842	48328704	69966997	70650135	84822281	79292030	21396904	29625870	45934532	25276602	28041773	31704601	70993421	47437038	59549666	31462507	30363993	60163145
cystathionine	4997221	5077613	5558388	5907455	6053042	7008002	274089	1986952	2710779	13655	728880	159281	1237372	435383	789892	819060	74321	983607
cysteine	592801	296765	1178249	8268901	1356092	315900	139078	112182	26798	258639	175403	401812	268647	93095	22080	34746	203737	57573
cytidine	191199	21579	65511	283321	76946	39524	222591	205748	208324	247093	81076	416587	248959	539218	164820	726381	708568	369123
D-galactonic acid / D-gluconic acid	67379128	72200464	62903902	47030378	43281346	37710881	85172	537036	676149	10524	29459	318141	520470	153982	191153	226528	1	228152
D-ribose-1/5-phosphate / D-ribulose 5-phosphate	265671	58210	88434	1142984	117126	233550	123492	55699	123401	107339	47437	49618	56785	124792	37942	142033	114151	56168
D-sedoheptulose	1821820	1207568	1353334	1960767	1307398	1454058	523491	671463	550793	1	41155	1	65037	25095	41237	39387	1	38732
D-sedoheptulose-7-phosphate	3908235	2439872	2960496	2175090	2130187	3363919	18912265	16819345	22125258	24307579	22954491	25133773	19256330	20628169	10578695	7379185	20586993	13441422
dAMP	158729	439332	411745	350402	200336	692708	125424377	131050501	163377176	127150752	95866527	164787428	80865028	57247910	33321955	40754668	129995378	78972555
dCTP	1877921	1658819	1221600	1819268	2399198	1573199	2165733	2966534	6624591	1058052	1742197	1495502	2928934	3987512	2399221	2204012	3034239	2396515
deoxyadenosine	230623	255415	266890	269140	214781	381090	373463	244584	424018	155178	50248	371245	369169	160445	73436	838023	494586	290456
deoxycarnitine+	23293368	20578826	22397896	26097326	22336885	24482601	3198590	4533342	4481434	4545182	5164242	4498488	3112471	5744848	2228324	3893044	3715164	1525873
deoxycytidine	1	1	12292	25291	5726	37570	212542	387655	465171	1	160684	21361	205707	141882	227504	32661	52816	388377
dihydroorotate	5225955	19744487	10602657	2667703	722757	2942094	180009	241211	268169	370120	211803	119730	358199	121044	126256	326567	140941	827865
dimethylglycine	10436214	8073388	6937844	9759136	7836111	9835171	305730004	381292518	534490534	29359898	334201147	278469361	415157645	253088578	288434527	127012991	169016942	143239251
ethanolamine	5264580	2400554	3786907	3480167	1801025	5553005	9265186	5328595	4124715	1661249	3352010	2458888	2332261	5865652	2654823	4918102	4794449	8131849
F-1	6/2	6-DP	7105210	7669294	8832480	9773969	12924541	24247420	21507681	40056296	85337432	13496825	19847136	28437546	30914529	63705221	37518186	20045521	29669029	112628703
F6P / G1P / G6P	14692910	12096518	11261599	7608850	8469287	7797667	10283366	13547724	15755299	8155692	9819451	10201037	9158122	18292204	7413932	8248627	13885756	7053736
fructose / mannose	8043942	9483376	18720661	15532224	21898116	14891415	34364664	27045388	42479456	7165924	2625118	47767603	23911737	16128339	8020085	47596076	56232550	26431392
fumaric acid	22774502	14343834	15227030	20527028	6148415	11443262	94082112	78839247	61407401	71523516	33437388	49936355	56950728	19240368	25014414	23684278	32200534	27231124
GABA	16653495	13692857	13957071	14351407	10531053	14530212	110879896	97210986	100983270	82978018	79347234	69043714	95400459	89826144	55974635	25855066	75061731	65443052
galactosamine / glucosamine / mannosamine	225910	142958	2579031	455544	126964	1	21071006	6404038	9206140	1757026	11404775	28793784	10265575	11621677	4935290	12873893	42544296	4781994
galactose / glucose	30471261	36952150	184824166	88714747	91122551	45241040	384040782	255220781	353424785	30727713	180381169	587804277	304979140	148539449	71366036	271175269	652023481	108169264
GalNAC / GlcNAC	240401	1	88867	51449	98943	1	3561751	791470	911552	433699	1630265	2470159	1272093	1265066	352074	879489	3299092	1485165
GAP / DHAP	2984667	1251699	1762155	2575778	2126200	2286966	11673022	15639466	48163627	5850201	8691873	6718995	15724195	12655176	12481966	9325536	8583646	8183899
GDP	23081579	32508165	30126806	57409233	31301545	50827625	590361	3850985	2808816	608161	1136217	1276268	2368372	719150	1883129	1438255	594887	3400187
glutamate	248886514	268247507	258038484	369469585	252951432	338532257	5664594514	4453906923	5902513295	6560206644	5956330617	6970013520	5906453093	4987238088	2664489772	2369800160	5624465949	5143288817
glutamine	9362810	15287611	39551669	8383064	39834121	37794150	648199952	419489625	859598901	577427291	940217248	1875811708	242525956	1587107892	131767106	170354551	616460818	405534096
glutathione	44438012	49071070	46454166	72114725	55289344	77966682	1386007640	993099111	1414659442	1231625911	1096435264	1553324958	1324642925	1270628004	464717879	429052764	985417125	763740046
glutathione disulfide	51720937	63380399	61744994	95578953	91103212	93005160	819192	11247884	13909931	253082	1143255	819548	3323506	409443	1379552	5196888	218285	1401653
glyceric acid	135114108	140950243	122532828	123596132	130954847	102664839	58782352	22721634	23195298	31764280	14756336	27075062	29383389	48247819	18285369	71174071	56165603	41541920
glycerol 2/3-phosphate	52554870	55145661	58473623	42150657	35943072	36372804	28649965	49923032	167742525	195166709	219891497	218754514	98724602	140022114	128242865	118274115	158390021	113209052
glycine	69297828	58067732	54981048	102651661	66911428	71395473	194618562	115306973	148180296	244783696	201291325	201171801	143925049	261127294	58626157	53085911	233345633	77162554
GTP	91907957	42010354	64687260	65420387	77096275	73728110	26937358	30784408	52079891	26139074	24961009	28957356	40604183	34881260	36776309	20263785	17889674	49839442
guanine	35640	47597	12664	34085	51969	227067	1881492	784442	1031818	1042515	736407	1117062	4081726	8515342	8945513	13990263	11134242	11255457
guanosine	163394	33772	17654	621478	44284	50608	72749	37236	1	134557	24138	73032	68254	151000	234706	228482	740315	1303620
hexanoylcarnitine+	12594785	11481613	7542035	6096995	3262318	8124669	1396232	985896	1372347	1005257	678778	801438	701905	1203058	675125	676933	587958	499665
histidine	28873741	38825927	42663226	52270043	48564599	49387457	62231380	96629549	183855721	26674245	79874404	78211960	81628096	66911237	53749782	72572961	70394161	88480458
homocysteine	1395343	1090925	1533229	1474319	398118	813998	694583	160947	208158	404835	70209	641253	514512	213771	18414	333748	623912	165523
homoserine / threonine / allothreonine	60776394	57554306	59116882	82595984	69286327	77895425	176660485	98825740	132562482	253972609	215996786	270894542	144205254	238125189	59938676	54528161	240570913	106926058
hydroxyphenyllactic acid / HVA	8290218	5642478	4193388	3554614	2283066	5245221	1984916	1160884	1710591	1069107	1126891	1144125	987483	1584273	915477	906771	787089	911060
hypoxanthine	343373	1399541	234252	181425	103017	719353	1	7769	1	125479	588326	95173	4011080	17929253	15727005	15160409	21010178	21924630
inosine	46526	18414	29338	176827	55623	54743	146257	244597	502440	50310	69174	65200	296019	299174	797204	876540	752887	7063803
kynurenine	1893827	1446373	1785675	1743763	2106417	2178694	796496	670918	584815	1315608	320590	1390726	486078	1197925	303199	1421639	1478267	863680
L-NMMA	2373792	3057744	3801109	6769588	6135282	6970821	1859157	791871	1352023	1694772	2327826	3034051	2092910	2077858	3263811	3519271	2318779	4272080
L-tyrosine methyl ester	80847657	39626907	78935476	40591291	58690211	70369477	15963574	11812579	15267850	14819412	17174246	15046541	14207534	16244287	12340412	14887652	15008279	19210809
lactic acid	1467146740	1835161087	2497231826	1753892889	1795261833	1440773829	5122151854	2102971132	3811380325	2047749720	1783529197	2300329533	2710543655	4556622597	1958072685	4447625116	3460727558	2398911845
leucine / leucine(iso) / norleucine	1514219366	1322384966	1563770145	2130397855	1602029627	2113734107	2309387335	1521720243	1546423391	2056178387	319602562	3183751917	587480280	2139851862	685487655	3345872841	3006773438	2240182112
lysine	83169127	91135306	127170212	272167466	238648547	232058288	119823618	52364797	103510552	96225970	133119518	208880125	137868339	151505090	152555306	245021812	160779287	199750089
maleic acid	16356760	7502746	12634990	14883062	6598767	7251166	5073181	2407579	2499531	1915582	1669258	980256	2003126	1292261	2008563	2651106	865423	3144189
malic acid	246576262	199293202	198977344	215476039	184032499	263199350	1961011593	2263316615	3025597194	1397373305	1582096801	1971714246	2254670609	1670311010	1028877940	513477077	1033833917	716571102
malonic acid	1848604	842089	1509861	705183	442632	890921	9748942	10491176	13509196	13613210	9000329	11654660	9676474	8240060	9474469	5611760	7476463	7011219
ManNAC	6254591	5433146	4730853	4634566	3934325	3985274	378425	442967	841394	514116	77960	640501	115098	482926	142548	355667	524496	372892
methionine	311276336	281723060	302955796	445364914	394541532	411293081	217514112	129789930	176352592	279544139	66385910	379342679	76132794	125390705	63838919	270976119	331246277	188297838
methylmalonic acid	868568953	478274988	489813353	553072703	523111956	422552976	2606329	5210995	3654793	8770923	2918189	1506803	1647314	12721330	3233755	6481094	5479122	2414736
N-acetyl-b-alanine / N-acetyl-alanine	57210047	45640512	47391893	44997699	37845859	46727457	59849480	27240916	18876435	35516113	12966420	30620782	27572763	69502287	19590571	59959025	49836569	31931807
N-acetyl-DL-serine / O-acetyl-L-serine	332202775	263053250	224599289	315447900	229669887	275067533	72414575	64282391	74065969	93859645	16217841	76244821	14173575	41822882	17574802	33687694	52501981	44012137
N-acetyl-L-glutamic acid	9972278	6704594	6154527	13631634	11340536	13351935	48840301	43389689	45955268	59741631	41495168	58469381	47702519	14562607	16811896	18178969	31768150	30185745
N-acetylaspartic acid	419378605	371667214	370158486	431047504	372992710	386434435	2224168658	1633440959	1970218555	1988777528	1632292150	2574275185	2178227110	882704851	953137249	573170079	1380111234	1093670195
N-acetylaspartylglutamic acid	6658883	4606237	5231085	13144143	10995884	11093288	36511716	30818626	48875137	9229486	37382842	20393354	59492163	19703192	34108967	14099288	12848085	14407580
N-acetylglucosamine 1/6-phosphate	291912	0	289248	463526	90393	103551	171771	449261	935381	0	172634	46952	408344	391461	105641	44764	35002	27521
N-acetylglycine	65583888	84689716	50240061	88242536	109599102	90738657	98606474	26032851	42833669	62663200	29064505	48493620	60582831	103785525	43464444	102866906	93187025	69123625
N-carbamoyl-L-aspartate	1668879	6052650	4199589	252290	529869	1282715	1628450	1509410	3140283	77480	1	1	20642	74678	18232	15217	15396	200243
N-methyl-alanine	22238106	19033396	20360453	28600220	17248080	25800348	7616169	4688266	5563466	8041257	5157524	8327591	6613224	6142113	4972898	5815020	4474471	5177700
N-methylaspartic acid	248886514	268247507	258038484	369469585	252951432	338532257	5664594514	4453906923	5902513295	6560206644	5956330617	6970013520	5906453093	4987238088	2664489772	2369800160	5624465949	5143288817
N1/N8-acetylspermidine	8081432	21065124	33794986	24519698	9604300	10615687	2347531	8204849	4934469	2667801	1230052	6779058	7450077	1153455	1755796	4486014	2554856	6667453
NAD+	1372366	1079978	1490405	1029038	1481399	1790131	16573213	41079796	65804885	3902375	16961155	14366571	23251503	12860459	13535270	15244211	11872506	11736391
NADP+	5472982	6752749	6151782	9043592	8137207	8540447	5985173	8615237	8750850	8868311	8905947	9995016	7241843	5845579	6479579	3718941	9306823	11713455
nicotinamide	38270649	19247960	27504447	123549461	32985269	42032380	30844513	13164927	21751090	23956948	15783810	14911940	23364299	22871452	32117627	52632283	20108716	15101802
NMN	31577	48244	23990	77957	102007	112450	1	1	1	6098	1	1	21437	7863	1	7906	4440	1
norepinephrine / pyridoxine	255258071	70982188	222286261	87808850	74404774	75311113	153374167	87913539	121310855	60919069	80617879	121285093	91360737	126971020	78289096	141925137	122392312	43711300
ornithine	74840291	99781674	130687055	209604164	223680685	233182028	33167281	10853062	28570959	43796686	49575898	71615365	30522463	29840136	30948630	55372654	33995648	53244027
orotic acid	3504490	7097217	5635827	3623597	370434	1387738	3467605	4058232	3334024	1	1	6218	1	1	1	1	1	1
palmitic acid	25845522	58230168	76355234	65664008	34309613	30627078	213600262	122542429	719442303	128722716	143875734	177930914	119802683	204831006	116356340	212153876	169516101	178910441
pantothenic acid	241680785	188688832	181623835	222081817	160830238	152412139	215224194	158304288	77966350	230055450	31872372	273864659	78706445	138639210	52368379	142052447	176014197	149666150
phenylalanine	165312760	168290480	161123049	216111348	280100959	247298548	296579169	182013047	135661174	178365245	80030262	455227838	144900103	310769978	119046753	402683397	362215400	266163568
phenylethanolamine	1911701	3258660	2098173	1366537	1878106	2735525	576705	638464	851545	467799	140826	187781	540985	341172	137703	732425	229894	325471
phosphocholine+	45439705913	51160869496	49969537439	48265429009	44118604520	46498222052	23357379980	11708631317	20538783679	13653966427	13454951125	17340517962	17733472805	15790399565	13820010740	13576000150	8700630613	16112143929
phosphocreatine	1390427	1591057	1098060	6300447	7102046	6840655	7572871	40968788	90427425	4315839	19602818	4953483	10541883	12181530	28935814	7880647	8837328	17509401
phosphoenolpyruvate	205270	19242	1	139355	116440	160609	244873	823627	1020603	249156	1	128806	252430	901093	949004	378842	101622	260024
picolinic acid	315792	1103509	738520	1164348	1613401	2206351	1288725	379960	994807	733232	585529	618168	790388	845867	619084	1833313	882451	845306
pipecolate	18823479	18289035	18400264	18793387	14427306	20167544	6404967	4783861	3566320	5292260	8439214	9942937	5823527	2632533	5288848	5303224	9936227	8465105
proline	2910398380	2551764913	3121625160	1857423228	1098319855	2583221345	2130818074	1178499604	1465302113	3714331713	1881970570	3288080915	1942707778	644976413	650336547	2581775441	3502977910	2792424567
propionylcarnitine+	1085412769	819787658	842309980	854385908	548112875	1073232262	101010653	169985032	220702301	132436449	9512907	127671008	13521009	99719739	15090605	42382200	76581907	21479584
putrescine	1268232	8016835	8752958	8709570	2857826	2776416	23003899	47500390	30703826	4498145	2458365	11219443	49752770	10026809	10216166	9479105	4747664	11988333
pyridoxal	109849621	23104389	78648518	20979699	30127478	24570882	20464728	8521197	10031256	10782750	9617982	13351908	12862638	13520457	7379456	12651398	10514324	6921387
pyroglutamic acid	6977834371	4888919116	4116383517	4543125967	5036716876	3981165124	1013638009	354965652	496807014	509891549	169560347	1197427206	159155258	417575319	169746135	866825006	2342832262	323000847
pyrroline hydroxycarboxylic acid	14008386	15518623	18287355	23325527	20779950	24638114	424792414	331665465	509077903	496017353	508873303	714257894	373994983	546397933	163483177	138110586	421744500	353624456
pyruvic acid	109555403	95229119	285241326	84016608	87919585	74185740	84067564	42580418	69908209	25257711	23444905	34401310	36163635	28291289	22301507	34245828	30059423	17338325
S-adenosyl-L-methionine+	44766792	47440115	45824523	63419854	51397980	57347502	22135272	17131586	21551497	36959552	37911736	50926668	44693060	42158819	33899266	39567666	21460786	59589071
serine	37353402	41104788	41722061	64602448	55722175	50767222	99572102	80225685	118244588	167620447	143752026	178080688	111549277	155005734	71697746	31487001	140579138	66318013
serotonin	1679695	1945765	991607	1210581	911296	470696	644486	631663	1456933	305285	99985	623468	351287	635206	253674	1439567	557981	1033064
sorbitol / galactitol / L-iditol / manitol	32381540	49535007	47449516	82898024	51104787	64898836	35684523	23338448	32653461	25687843	19023414	56510973	29687180	9126572	5192161	34856811	50102462	33110634
spermidine	26365652	24372756	26958263	26246789	23847586	39467950	126193620	214257906	205572610	94132077	54850128	159024013	112674117	39349038	65087250	145954016	93757343	157556809
spermine	13076175	12110380	11672990	11914387	9731527	10908707	10835064	21152660	34334883	10469229	5095437	15595277	11553971	3934596	6336301	10759647	8911498	11540607
stearic acid	4440041	7393307	8941430	8467120	11070470	4123963	49428635	30693475	215695842	33321210	40125408	43397727	29759804	52353611	30296202	55621154	45125119	52809896
succinic acid	7594000	9390113	10811344	11615577	6368241	7318585	188957461	182568261	253862081	71924473	105172490	205571713	153311736	64635151	104071931	76492184	134846439	43669405
sucrose	1	1	1	103662	86824	797660	1	1	1	1	1	1	1	1	1	1	1	1
taurine	2137089663	2450499595	2208767786	2728878694	1895471975	2395017485	1262274748	964717156	1338572691	1058256069	301546819	1205917524	1018462025	376950143	244972033	797827098	911278713	827839110
thiamine diphosphate+	4661908	5513844	5394208	7461785	7270700	7024877	2527212	1566145	2390683	1484885	1916300	2229709	2655674	2206291	1940054	1968052	957702	2650158
thiamine+	41373099	34570411	48638901	42507562	21533563	43342173	28929427	33397570	46039964	15985890	31510539	42170418	33779566	30887753	39937707	20201622	28260632	10845506
tryptamine	468701	243309	237124	228516	142020	243300	305951	101309	46995	65328	237538	314520	175842	285322	137126	248374	230958	120313
tryptophan	28087810	36723931	35305271	41497733	48913379	50686620	49905274	31619500	31444839	14532745	15796696	68609188	26916636	53659436	24678903	68327966	57830199	48508001
tyramine	1911701	3258660	2098173	1366537	1878106	2735525	447141	638464	703621	467799	127641	159323	540985	340273	137887	732425	297050	489006
tyrosine	199589224	205471207	228937902	328667735	219806043	272145932	134011587	86160374	118918450	119296073	36779437	210146129	132165097	109140857	40256390	166011183	191467711	134621878
UDP	84632597	42259756	50648594	48406601	41300923	49409993	1507174	10781491	10800108	55373	8422716	6202831	14728604	3371550	8684202	9213867	5323204	11617184
UDP-D-galactose / UDP-D-glucose	5036266	5169297	5240892	4585059	7008365	4202688	9949544	20305551	39865243	9357491	14793079	11775635	22024672	18232648	20626768	16277504	18012132	16625656
UDP-N-acetyl-galactosamine/UDP-N-acetyl-glucosamine	3237753	2215028	1946739	2347798	1892192	2347761	16615779	15869339	23732437	9452988	22555260	23244443	35548136	29670098	16829315	10208513	21660279	20017886
UMP	2071446	1446877	670948	7124608	1259964	3008108	91855	128827	1044288	93877	376496	350352	507645	601375	806885	576022	983078	1379189
uracil	1140022	835631	1949854	1138768	1722514	643271	9372038	5333456	6130728	698022	4509557	8218242	5432136	8195842	5382927	9151162	9089829	4926322
urea	180152419	57890641	153928147	57272872	33842818	74067192	6846313	2878974	6496662	1979116	4307633	7246054	3858597	6002973	3155068	5031326	4711924	2562340
uric acid	1	266267	218425	1	1	87062	2107008	1071418	1675835	241149	1085886	3256138	1860631	651559	408347	1936995	3855561	488688
UTP	153308825	57773418	81603926	76227342	84083111	86453906	3103041	16320292	19498527	2111489	7366033	8374998	26894369	3261195	12786072	12450178	3378247	19086820
valine / norvaline	190665432	174553343	187656915	316296437	264123545	273301200	178464441	98349956	108575748	148298066	64939537	174842601	123160810	86984984	34233576	246435285	270026955	159824851
vitamin B2	184348	254759	311225	231828	232283	292631	85706	30021	80975	90775	70724	83945	82417	126886	57540	129428	115254	88092
xanthine	20300	109140	369266	264762	194445	232259	868708	1432744	2229556	35796	208000	422192	422884	986024	316565	1684127	1013192	266002
xanthosine	1	1	1	39039	598369	27744	179384	170258	227384	164732	65900	159903	63832	74957	49609	92884	160335	75558
xylitol / arabitol / ribito	16503097	15217592	11651587	22399346	21145488	16955954	11901773	7038735	13157339	5942803	3518990	7775346	2393382	5233204	4169310	9108979	9980251	10743371
