# Supplementary material for: Multi-omics analysis reveals LARP1 as a key integrator of translation and metabolism in AML
Source: Oncogenesis. 2026 May 16;15(1):37. doi: 10.1038/s41389-026-00623-3 (PMC13346483; doi:10.1038/s41389-026-00623-3)
Supplement: Supplementary file 19 — Original data file - qPCR CT values [file 41389_2026_623_MOESM19_ESM.xlsx]

## Sheet: 5D GAMT
	GAMT TOTAL RNA										GAMT POLYSOMAL RNA
	sgNT	sgLARP1	DMSO	mTORi	CDK9i	mTORi + CDK9i					sgNT	sgLARP1	DMSO	mTORi	CDK9i	mTORi + CDK9i
A	1	0.447	1	0.9878	0.8187	0.6903				A	1	0.3143	1	1.134	0.9416	1.7983
B	1	0.4057	1	0.8843	0.8745	0.7231				B	1	0.3832	1	1.2681	1.0358	1.9073
C	1	0.484	1	0.9794	0.9549	0.7138				C	1	0.3348	1	1.4536	1.2537	1.9668
	SAMPLE	PROBE	CT		SAMPLE	PROBE	CT				SAMPLE	PROBE	CT		SAMPLE	PROBE	CT
	sgNT A	GAMT	23.2842		sgNT A	GAPDH	17.8099				sgNT A	GAMT	22.5444		sgNT A	GAPDH	17.9711
	sgNT A	GAMT	22.9948		sgNT A	GAPDH	17.7021				sgNT A	GAMT	22.4142		sgNT A	GAPDH	17.8822
	sgNT B	GAMT	23.0131		sgNT B	GAPDH	18.0388				sgNT B	GAMT	22.6377		sgNT B	GAPDH	17.8314
	sgNT B	GAMT	22.9082		sgNT B	GAPDH	17.8238				sgNT B	GAMT	22.2778		sgNT B	GAPDH	17.7633
	sgNT C	GAMT	22.9296		sgNT C	GAPDH	17.6335				sgNT C	GAMT	22.2234		sgNT C	GAPDH	17.6886
	sgNT C	GAMT	22.8921		sgNT C	GAPDH	17.5226				sgNT C	GAMT	22.1625		sgNT C	GAPDH	17.5828
	sgLARP1 A	GAMT	25.1177		sgLARP1 A	GAPDH	18.5358				sgLARP1 A	GAMT	25.1456		sgLARP1 A	GAPDH	18.6091
	sgLARP1 A	GAMT	24.9305		sgLARP1 A	GAPDH	18.4219				sgLARP1 A	GAMT	24.6092		sgLARP1 A	GAPDH	18.7005
	sgLARP1 B	GAMT	25.0349		sgLARP1 B	GAPDH	18.7583				sgLARP1 B	GAMT	25.1162		sgLARP1 B	GAPDH	18.956
	sgLARP1 B	GAMT	25.0012		sgLARP1 B	GAPDH	18.616				sgLARP1 B	GAMT	24.6966		sgLARP1 B	GAPDH	18.7683
	sgLARP1 C	GAMT	24.9482		sgLARP1 C	GAPDH	18.5753				sgLARP1 C	GAMT	24.8372		sgLARP1 C	GAPDH	18.7637
	sgLARP1 C	GAMT	24.7966		sgLARP1 C	GAPDH	18.4103				sgLARP1 C	GAMT	24.6953		sgLARP1 C	GAPDH	18.497
	SAMPLE	PROBE	CT		SAMPLE	PROBE	CT				SAMPLE	PROBE	CT		SAMPLE	PROBE	CT
	DMSO A	GAMT	23.8309		DMSO A	GAPDH	17.8642				DMSO A	GAMT	23.6228		DMSO A	GAPDH	18.5372
	DMSO A	GAMT	23.6168		DMSO A	GAPDH	17.746				DMSO A	GAMT	23.5512		DMSO A	GAPDH	18.3592
	DMSO B	GAMT	23.7646		DMSO B	GAPDH	17.8931				DMSO B	GAMT	23.7551		DMSO B	GAPDH	18.5743
	DMSO B	GAMT	23.4468		DMSO B	GAPDH	17.756				DMSO B	GAMT	23.3511		DMSO B	GAPDH	18.4123
	DMSO C	GAMT	24.4121		DMSO C	GAPDH	18.4038				DMSO C	GAMT	23.6479		DMSO C	GAPDH	18.4734
	DMSO C	GAMT	24.1666		DMSO C	GAPDH	18.3152				DMSO C	GAMT	23.3899		DMSO C	GAPDH	18.3974
	mTORi A	GAMT	23.7001		mTORi A	GAPDH	17.6947				mTORi A	GAMT	23.7479		mTORi A	GAPDH	18.6861
	mTORi A	GAMT	23.4675		mTORi A	GAPDH	17.6				mTORi A	GAMT	23.492		mTORi A	GAPDH	18.639
	mTORi B	GAMT	23.6742		mTORi B	GAPDH	17.7734				mTORi B	GAMT	23.7109		mTORi B	GAPDH	18.9754
	mTORi B	GAMT	23.6078		mTORi B	GAPDH	17.5914				mTORi B	GAMT	23.5669		mTORi B	GAPDH	18.868
	mTORi C	GAMT	23.8165		mTORi C	GAPDH	17.8282				mTORi C	GAMT	23.5344		mTORi C	GAPDH	18.9237
	mTORi C	GAMT	23.5917		mTORi C	GAPDH	17.6603				mTORi C	GAMT	23.3114		mTORi C	GAPDH	18.8343
	CDK9i A	GAMT	24.3053		CDK9i A	GAPDH	18.1431				CDK9i A	GAMT	23.1959		CDK9i A	GAPDH	17.8704
	CDK9i A	GAMT	23.3596		CDK9i A	GAPDH	17.107				CDK9i A	GAMT	22.9315		CDK9i A	GAPDH	17.8058
	CDK9i B	GAMT	23.5409		CDK9i B	GAPDH	17.7397				CDK9i B	GAMT	23.0677		CDK9i B	GAPDH	17.9389
	CDK9i B	GAMT	23.5756		CDK9i B	GAPDH	17.4276				CDK9i B	GAMT	22.7484		CDK9i B	GAPDH	17.8591
	CDK9i C	GAMT	23.819		CDK9i C	GAPDH	17.8148				CDK9i C	GAMT	22.654		CDK9i C	GAPDH	17.868
	CDK9i C	GAMT	23.5605		CDK9i C	GAPDH	17.5717				CDK9i C	GAMT	22.591		CDK9i C	GAPDH	17.8625
	mTORi + CDK9i A	GAMT	23.3474		mTORi + CDK9i A	GAPDH	16.9132				mTORi + CDK9i A	GAMT	22.9584		mTORi + CDK9i A	GAPDH	18.6139
	mTORi + CDK9i A	GAMT	23.3254		mTORi + CDK9i A	GAPDH	16.8527				mTORi + CDK9i A	GAMT	22.8282		mTORi + CDK9i A	GAPDH	18.5884
	mTORi + CDK9i B	GAMT	24.1271		mTORi + CDK9i B	GAPDH	17.7066				mTORi + CDK9i B	GAMT	22.8017		mTORi + CDK9i B	GAPDH	18.7109
	mTORi + CDK9i B	GAMT	23.5952		mTORi + CDK9i B	GAPDH	17.5179				mTORi + CDK9i B	GAMT	22.757		mTORi + CDK9i B	GAPDH	18.5913
	mTORi + CDK9i C	GAMT	23.8708		mTORi + CDK9i C	GAPDH	17.3123				mTORi + CDK9i C	GAMT	22.7447		mTORi + CDK9i C	GAPDH	18.5157
	mTORi + CDK9i C	GAMT	23.6219		mTORi + CDK9i C	GAPDH	17.348				mTORi + CDK9i C	GAMT	22.397		mTORi + CDK9i C	GAPDH	18.4107

## Sheet: 5D GATM
	GATM TOTAL RNA										GATM POLYSOMAL RNA
	sgNT	sgLARP1	DMSO	mTORi	CDK9i	mTORi + CDK9i					sgNT	sgLARP1	DMSO	mTORi	CDK9i	mTORi + CDK9i
A	1	7.0665	1	0.9312	0.7854	0.4614				A	1	15.2355	1	1.3411	1.0297	1.7746
B	1	8.8425	1	1.0671	1.338	1.0846				B	1	11.8727	1	1.3933	1.3267	1.8874
C	1	11.5068	1	0.9486	1.504	0.9931				C	1	10.1771	1	1.216	1.3917	2.1783
	SAMPLE	PROBE	CT		SAMPLE	PROBE	CT				SAMPLE	PROBE	CT		SAMPLE	PROBE	CT
	sgNT A	GATM	28.8507		sgNT A	GAPDH	17.8099				sgNT A	GATM	29.3221		sgNT A	GAPDH	17.9711
	sgNT A	GATM	28.7365		sgNT A	GAPDH	17.7021				sgNT A	GATM	28.9401		sgNT A	GAPDH	17.8822
	sgNT B	GATM	28.9906		sgNT B	GAPDH	18.0388				sgNT B	GATM	28.6287		sgNT B	GAPDH	17.8314
	sgNT B	GATM	28.9582		sgNT B	GAPDH	17.8238				sgNT B	GATM	28.5136		sgNT B	GAPDH	17.7633
	sgNT C	GATM	28.971		sgNT C	GAPDH	17.6335				sgNT C	GATM	28.4851		sgNT C	GAPDH	17.6886
	sgNT C	GATM	28.8711		sgNT C	GAPDH	17.5226				sgNT C	GATM	28.5146		sgNT C	GAPDH	17.5828
	sgLARP1 A	GATM	26.8477		sgLARP1 A	GAPDH	18.5358				sgLARP1 A	GATM	25.9868		sgLARP1 A	GAPDH	18.6091
	sgLARP1 A	GATM	26.5431		sgLARP1 A	GAPDH	18.4219				sgLARP1 A	GATM	25.8729		sgLARP1 A	GAPDH	18.7005
	sgLARP1 B	GATM	26.7177		sgLARP1 B	GAPDH	18.7583				sgLARP1 B	GATM	26.1736		sgLARP1 B	GAPDH	18.956
	sgLARP1 B	GATM	26.4541		sgLARP1 B	GAPDH	18.616				sgLARP1 B	GATM	25.959		sgLARP1 B	GAPDH	18.7683
	sgLARP1 C	GATM	26.4404		sgLARP1 C	GAPDH	18.5753				sgLARP1 C	GATM	26.2119		sgLARP1 C	GAPDH	18.7637
	sgLARP1 C	GATM	26.1822		sgLARP1 C	GAPDH	18.4103				sgLARP1 C	GATM	26.0827		sgLARP1 C	GAPDH	18.497
	SAMPLE	PROBE	CT		SAMPLE	PROBE	CT				SAMPLE	PROBE	CT		SAMPLE	PROBE	CT
	DMSO A	GATM	31.4131		DMSO A	GAPDH	17.8642				DMSO A	GATM	32.255		DMSO A	GAPDH	18.5372
	DMSO A	GATM	31.1438		DMSO A	GAPDH	17.746				DMSO A	GATM	31.966		DMSO A	GAPDH	18.3592
	DMSO B	GATM	30.9985		DMSO B	GAPDH	17.8931				DMSO B	GATM	30.7256		DMSO B	GAPDH	18.5743
	DMSO B	GATM	30.1912		DMSO B	GAPDH	17.756				DMSO B	GATM	30.6904		DMSO B	GAPDH	18.4123
	DMSO C	GATM	31.4304		DMSO C	GAPDH	18.4038				DMSO C	GATM	30.6535		DMSO C	GAPDH	18.4734
	DMSO C	GATM	31.1332		DMSO C	GAPDH	18.3152				DMSO C	GATM	30.3979		DMSO C	GAPDH	18.3974
	mTORi A	GATM	31.4791		mTORi A	GAPDH	17.6947				mTORi A	GATM	31.9497		mTORi A	GAPDH	18.6861
	mTORi A	GATM	30.9681		mTORi A	GAPDH	17.6				mTORi A	GATM	31.8533		mTORi A	GAPDH	18.639
	mTORi B	GATM	30.4978		mTORi B	GAPDH	17.7734				mTORi B	GATM	30.8269		mTORi B	GAPDH	18.9754
	mTORi B	GATM	30.2202		mTORi B	GAPDH	17.5914				mTORi B	GATM	30.489		mTORi B	GAPDH	18.868
	mTORi C	GATM	30.9233		mTORi C	GAPDH	17.8282				mTORi C	GATM	31.0045		mTORi C	GAPDH	18.9237
	mTORi C	GATM	30.562		mTORi C	GAPDH	17.6603				mTORi C	GATM	30.37		mTORi C	GAPDH	18.8343
	CDK9i A	GATM	31.4642		CDK9i A	GAPDH	18.1431				CDK9i A	GATM	31.6793		CDK9i A	GAPDH	17.8704
	CDK9i A	GATM	31.4295		CDK9i A	GAPDH	17.107				CDK9i A	GATM	31.237		CDK9i A	GAPDH	17.8058
	CDK9i B	GATM	30.0631		CDK9i B	GAPDH	17.7397				CDK9i B	GATM	30.2113		CDK9i B	GAPDH	17.9389
	CDK9i B	GATM	29.8047		CDK9i B	GAPDH	17.4276				CDK9i B	GATM	29.2006		CDK9i B	GAPDH	17.8591
	CDK9i C	GATM	30.1395		CDK9i C	GAPDH	17.8148				CDK9i C	GATM	29.568		CDK9i C	GAPDH	17.868
	CDK9i C	GATM	29.9141		CDK9i C	GAPDH	17.5717				CDK9i C	GATM	29.3895		CDK9i C	GAPDH	17.8625
	mTORi + CDK9i A	GATM	31.528		mTORi + CDK9i A	GAPDH	16.9132				mTORi + CDK9i A	GATM	31.5541		mTORi + CDK9i A	GAPDH	18.6139
	mTORi + CDK9i A	GATM	31.4163		mTORi + CDK9i A	GAPDH	16.8527				mTORi + CDK9i A	GATM	31.3179		mTORi + CDK9i A	GAPDH	18.5884
	mTORi + CDK9i B	GATM	30.2106		mTORi + CDK9i B	GAPDH	17.7066				mTORi + CDK9i B	GATM	29.9641		mTORi + CDK9i B	GAPDH	18.7109
	mTORi + CDK9i B	GATM	30.3203		mTORi + CDK9i B	GAPDH	17.5179				mTORi + CDK9i B	GATM	29.9348		mTORi + CDK9i B	GAPDH	18.5913
	mTORi + CDK9i C	GATM	30.5468		mTORi + CDK9i C	GAPDH	17.3123				mTORi + CDK9i C	GATM	29.514		mTORi + CDK9i C	GAPDH	18.5157
	mTORi + CDK9i C	GATM	29.9781		mTORi + CDK9i C	GAPDH	17.348				mTORi + CDK9i C	GATM	29.3467		mTORi + CDK9i C	GAPDH	18.4107

## Sheet: 5D CKMT1A
	GATM TOTAL RNA										GATM POLYSOMAL RNA
	sgNT	sgLARP1	DMSO	mTORi	CDK9i	mTORi + CDK9i					sgNT	sgLARP1	DMSO	mTORi	CDK9i	mTORi + CDK9i
A	1	43.7501	1	0.6555	0.7132	0.3354				A	1	46.5061	1	1.261	0.8164	0.9979
B	1	28.1724	1	0.5497	0.7872	0.4041				B	1	42.2819	1	1.5599	0.7653	1.5409
C	1	28.0645	1	0.5419	0.7872	0.4662				C	1	63.7963	1	2.1992	1.21	1.8831
	SAMPLE	PROBE	CT		SAMPLE	PROBE	CT				SAMPLE	PROBE	CT		SAMPLE	PROBE	CT
	sgNT A	CKMT1A	31.8851		sgNT A	GAPDH	19.8811				sgNT A	CKMT1A	31.223		sgNT A	GAPDH	18.8589
	sgNT A	CKMT1A	31.8404		sgNT A	GAPDH	19.7923				sgNT A	CKMT1A	31.3515		sgNT A	GAPDH	18.809
	sgNT B	CKMT1A	31.5783		sgNT B	GAPDH	19.8265				sgNT B	CKMT1A	31.0305		sgNT B	GAPDH	18.6824
	sgNT B	CKMT1A	31.344		sgNT B	GAPDH	19.7696				sgNT B	CKMT1A	31.013		sgNT B	GAPDH	18.6052
	sgNT C	CKMT1A	31.4824		sgNT C	GAPDH	19.9357				sgNT C	CKMT1A	31.2821		sgNT C	GAPDH	18.4306
	sgNT C	CKMT1A	31.3157		sgNT C	GAPDH	19.8402				sgNT C	CKMT1A	31.1479		sgNT C	GAPDH	18.3871
	sgLARP1 A	CKMT1A	27.8646		sgLARP1 A	GAPDH	21.5414				sgLARP1 A	CKMT1A	27.0267		sgLARP1 A	GAPDH	20.1415
	sgLARP1 A	CKMT1A	27.7973		sgLARP1 A	GAPDH	20.9708				sgLARP1 A	CKMT1A	27.0443		sgLARP1 A	GAPDH	20.1016
	sgLARP1 B	CKMT1A	27.8477		sgLARP1 B	GAPDH	21.0104				sgLARP1 B	CKMT1A	26.9164		sgLARP1 B	GAPDH	19.9549
	sgLARP1 B	CKMT1A	27.8747		sgLARP1 B	GAPDH	21.0182				sgLARP1 B	CKMT1A	26.8595		sgLARP1 B	GAPDH	19.869
	sgLARP1 C	CKMT1A	27.6037		sgLARP1 C	GAPDH	21.1429				sgLARP1 C	CKMT1A	26.7376		sgLARP1 C	GAPDH	19.8244
	sgLARP1 C	CKMT1A	27.6418		sgLARP1 C	GAPDH	20.7018				sgLARP1 C	CKMT1A	26.5579		sgLARP1 C	GAPDH	19.8497
	SAMPLE	PROBE	CT		SAMPLE	PROBE	CT				SAMPLE	PROBE	CT		SAMPLE	PROBE	CT
	DMSO A	CKMT1A	29.7818		DMSO A	GAPDH	20.948				DMSO A	CKMT1A	29.1561		DMSO A	GAPDH	19.6512
	DMSO A	CKMT1A	29.5447		DMSO A	GAPDH	20.8092				DMSO A	CKMT1A	29.1532		DMSO A	GAPDH	19.5838
	DMSO B	CKMT1A	30.0676		DMSO B	GAPDH	20.9101				DMSO B	CKMT1A	29.7825		DMSO B	GAPDH	19.8521
	DMSO B	CKMT1A	30.1075		DMSO B	GAPDH	20.9268				DMSO B	CKMT1A	29.5934		DMSO B	GAPDH	19.8059
	DMSO C	CKMT1A	30.749		DMSO C	GAPDH	21.5772				DMSO C	CKMT1A	29.7526		DMSO C	GAPDH	19.5226
	DMSO C	CKMT1A	30.6663		DMSO C	GAPDH	21.3362				DMSO C	CKMT1A	29.6848		DMSO C	GAPDH	19.4657
	mTORi A	CKMT1A	29.3052		mTORi A	GAPDH	20.0021				mTORi A	CKMT1A	28.7879		mTORi A	GAPDH	19.5577
	mTORi A	CKMT1A	29.3447		mTORi A	GAPDH	19.8596				mTORi A	CKMT1A	28.7129		mTORi A	GAPDH	19.5378
	mTORi B	CKMT1A	29.5911		mTORi B	GAPDH	19.7342				mTORi B	CKMT1A	29.3636		mTORi B	GAPDH	20.1454
	mTORi B	CKMT1A	29.8233		mTORi B	GAPDH	19.6152				mTORi B	CKMT1A	29.3635		mTORi B	GAPDH	20.1466
	mTORi C	CKMT1A	30.2625		mTORi C	GAPDH	19.994				mTORi C	CKMT1A	29.2197		mTORi C	GAPDH	20.0683
	mTORi C	CKMT1A	29.9564		mTORi C	GAPDH	19.9554				mTORi C	CKMT1A	29.0668		mTORi C	GAPDH	20.0431
	CDK9i A	CKMT1A	29.6691		CDK9i A	GAPDH	20.3501				CDK9i A	CKMT1A	29.078		CDK9i A	GAPDH	19.2437
	CDK9i A	CKMT1A	29.6289		CDK9i A	GAPDH	20.4035				CDK9i A	CKMT1A	29.0808		CDK9i A	GAPDH	19.2556
	CDK9i B	CKMT1A	30.2637		CDK9i B	GAPDH	20.6683				CDK9i B	CKMT1A	29.6204		CDK9i B	GAPDH	19.376
	CDK9i B	CKMT1A	30.087		CDK9i B	GAPDH	20.6536				CDK9i B	CKMT1A	29.5744		CDK9i B	GAPDH	19.3291
	CDK9i C	CKMT1A	30.4001		CDK9i C	GAPDH	20.7775				CDK9i C	CKMT1A	28.979		CDK9i C	GAPDH	19.0236
	CDK9i C	CKMT1A	30.2555		CDK9i C	GAPDH	20.6858				CDK9i C	CKMT1A	28.9674		CDK9i C	GAPDH	19.0237
	mTORi + CDK9i A	CKMT1A	29.177		mTORi + CDK9i A	GAPDH	18.7797				mTORi + CDK9i A	CKMT1A	28.9639		mTORi + CDK9i A	GAPDH	19.4018
	mTORi + CDK9i A	CKMT1A	29.0991		mTORi + CDK9i A	GAPDH	18.775				mTORi + CDK9i A	CKMT1A	28.9319		mTORi + CDK9i A	GAPDH	19.4135
	mTORi + CDK9i B	CKMT1A	29.9628		mTORi + CDK9i B	GAPDH	19.495				mTORi + CDK9i B	CKMT1A	29.1918		mTORi + CDK9i B	GAPDH	19.9233
	mTORi + CDK9i B	CKMT1A	29.9012		mTORi + CDK9i B	GAPDH	19.4161				mTORi + CDK9i B	CKMT1A	29.0688		mTORi + CDK9i B	GAPDH	19.8669
	mTORi + CDK9i C	CKMT1A	29.7897		mTORi + CDK9i C	GAPDH	19.4343				mTORi + CDK9i C	CKMT1A	28.8275		mTORi + CDK9i C	GAPDH	19.5322
	mTORi + CDK9i C	CKMT1A	29.7639		mTORi + CDK9i C	GAPDH	19.4158				mTORi + CDK9i C	CKMT1A	28.8487		mTORi + CDK9i C	GAPDH	19.5211
